# Supplementary material for: MESSAR: Automated recommendation of metabolite substructures from tandem mass spectra
Source: PLoS One. 2020 Jan 16;15(1):e0226770. doi: 10.1371/journal.pone.0226770 (PMC6964822; doi:10.1371/journal.pone.0226770)
Supplement: S1 Data — GNPS spectral library and its decoy version in mgf format. The datasets are derived from https://bio.informatik.uni-jena.de/passatutto. The molecular fingerprints are retrieved from the SIRIUS-4.0.1. (ZIP) [file pone.0226770.s008.zip]

Archive with 3 entries (3 files):
- fingerprint substructure.txt
- gnps_decoy.mgf
- gnps_target.mgf
