# Supplementary material for: MESSAR: Automated recommendation of metabolite substructures from tandem mass spectra
Source: PLoS One. 2020 Jan 16;15(1):e0226770. doi: 10.1371/journal.pone.0226770 (PMC6964822; doi:10.1371/journal.pone.0226770)
Supplement: S1 Data — GNPS spectral library and its decoy version in mgf format. The datasets are derived from https://bio.informatik.uni-jena.de/passatutto. The molecular fingerprints are retrieved from the SIRIUS-4.0.1. (ZIP) [file pone.0226770.s008.zip › gnps_decoy.mgf]

BEGIN IONS
PEPMASS=866.6325
CHARGE=1
MSLEVEL=2
RT=0
SOURCE_INSTRUMENT=GnpsDecoyReroot
FILENAME=CCMSLIB00000001570.txt
IONMODE=Positive
ORGANISM=Natural
NAME=Halovir A
PI=GNPS
DATACOLLECTOR=GNPS
SMILES=CCCCCCCCCCCCCC(=NC(C)(C)C(=O)N1C[C@H](CC1C(=N[C@@H](CC(C)C)C(=N[C@@H](C(C)C)C(=N[C@@H](CCC(=N)O)C(=N[C@@H](CC(C)C)CO)O)O)O)O)O)O
INCHI=InChI=1S/C45H83N7O9/c1-10-11-12-13-14-15-16-17-18-19-20-21-38(56)51-45(8,9)44(61)52-27-33(54)26-36(52)42(59)49-35(25-30(4)5)41(58)50-39(31(6)7)43(60)48-34(22-23-37(46)55)40(57)47-32(28-53)24-29(2)3/h29-36,39,53-54H,10-28H2,1-9H3,(H2,46,55)(H,47,57)(H,48,60)(H,49,59)(H,50,58)(H,51,56)/t32-,33-,34-,35-,36?,39-/m0/s1
FORMULA=C45H83N7O9 
PUBMED=N/A
SUBMITUSER=BIOADREM
LIBRARYQUALITY=0
SPECTRUMID=CCMSLIB00000001570
SCANS=1
ID=CCMSLIB00000001570
119.081508 	 4.48
135.112808 	 4.2
146.117559 	 4.3
147.125384 	 1.69
148.060438 	 4.19
165.086987 	 17.45
166.086259 	 2.17
217.154672 	 82.96
219.157747 	 3.35
228.167977 	 20.2
229.154672 	 32.3
245.149587 	 100
246.172668 	 25.01
247.167917 	 10.65
264.155401 	 7.19
286.272717 	 2.12
314.267631 	 12.7
315.264223 	 3.77
316.223086 	 1.93
328.220406 	 5.56
344.218001 	 30.2
345.246955 	 31.64
347.254052 	 1.71
359.230243 	 2.06
361.235997 	 1.54
387.212581 	 1.99
421.257126 	 2.68
427.319333 	 31.96
428.320455 	 15.52
472.268025 	 7.63
490.288486 	 9.48
491.296311 	 6.38
540.400716 	 15.19
541.398645 	 7.69
553.368133 	 1.89
571.382721 	 39.96
572.38065 	 23.44
573.388475 	 6.83
589.393285 	 17.38
590.391214 	 10.52
591.408935 	 3.22
639.465108 	 9.05
831.619203 	 23.43
848.621943 	 77.75
866.632507 	 77.75
END IONS

BEGIN IONS
PEPMASS=850.6376
CHARGE=1
MSLEVEL=2
RT=0
SOURCE_INSTRUMENT=GnpsDecoyReroot
FILENAME=CCMSLIB00000001598.txt
IONMODE=Positive
ORGANISM=Natural
NAME=Halovir C
PI=GNPS
DATACOLLECTOR=GNPS
SMILES=CCCCCCCCCCCCCC(=NC(C)(C)C(=O)N1CCCC1C(=N[C@@H](CC(C)C)C(=N[C@@H](C(C)C)C(=N[C@@H](CCC(=N)O)C(=N[C@@H](CC(C)C)CO)O)O)O)O)O
INCHI=InChI=1S/C45H83N7O8/c1-10-11-12-13-14-15-16-17-18-19-20-23-38(55)51-45(8,9)44(60)52-26-21-22-36(52)42(58)49-35(28-31(4)5)41(57)50-39(32(6)7)43(59)48-34(24-25-37(46)54)40(56)47-33(29-53)27-30(2)3/h30-36,39,53H,10-29H2,1-9H3,(H2,46,54)(H,47,56)(H,48,59)(H,49,58)(H,50,57)(H,51,55)/t33-,34-,35-,36?,39-/m0/s1
FORMULA=C45H83N7O8 
PUBMED=N/A
SUBMITUSER=BIOADREM
LIBRARYQUALITY=0
SPECTRUMID=CCMSLIB00000001598
SCANS=2
ID=CCMSLIB00000001598
129.06988 	 3.75
198.196478 	 0.9
229.158695 	 0.62
246.185244 	 34.79
293.163501 	 1.53
294.192455 	 3.03
295.187704 	 0.66
295.260475 	 36.68
297.264892 	 3.36
310.211179 	 24.67
328.221744 	 10.49
382.354041 	 0.39
411.28669 	 0.3
425.323469 	 0.3
426.310165 	 0.28
454.305079 	 14.53
479.406805 	 5.25
496.373159 	 0.39
524.368074 	 14.08
554.381318 	 16.09
556.469739 	 4.95
588.435759 	 2.14
605.462308 	 100
623.472873 	 2.28
720.574598 	 0.55
723.574264 	 2.19
751.569179 	 4.99
768.595728 	 1.45
769.579743 	 1.32
786.606292 	 1.73
822.642678 	 0.28
850.637593 	 24.67
END IONS

BEGIN IONS
PEPMASS=610.4165
CHARGE=1
MSLEVEL=2
RT=0
SOURCE_INSTRUMENT=GnpsDecoyReroot
FILENAME=CCMSLIB00000001606.txt
IONMODE=Positive
ORGANISM=Natural
NAME=Emericellamide A
PI=GNPS
DATACOLLECTOR=GNPS
SMILES=CCCCCC[C@H](C)[C@@H]1[C@@H](C)C(=NCC(=N[C@@H](C(C)C)C(=N[C@@H](CC(C)C)C(=N[C@@H](C)C(=N[C@@H](C)C(=O)O1)O)O)O)O)O
INCHI=InChI=1S/C31H55N5O7/c1-10-11-12-13-14-19(6)26-20(7)27(38)32-16-24(37)36-25(18(4)5)30(41)35-23(15-17(2)3)29(40)33-21(8)28(39)34-22(9)31(42)43-26/h17-23,25-26H,10-16H2,1-9H3,(H,32,38)(H,33,40)(H,34,39)(H,35,41)(H,36,37)/t19-,20+,21-,22-,23-,25-,26+/m0/s1
FORMULA=C31H55N5O7 
PUBMED=N/A
SUBMITUSER=BIOADREM
LIBRARYQUALITY=0
SPECTRUMID=CCMSLIB00000001606
SCANS=3
ID=CCMSLIB00000001606
84.044394 	 2.71
115.086593 	 3.6
143.081508 	 17.89
154.131197 	 23.79
171.112808 	 8.48
172.141762 	 6.68
242.149921 	 5.83
243.178876 	 2.05
267.215261 	 22.13
285.225826 	 12.06
324.204362 	 4.75
342.214927 	 2.45
394.246227 	 10.2
394.306422 	 3.12
395.241476 	 2.03
398.264951 	 2.89
408.285687 	 64.57
412.256792 	 15.35
413.252041 	 2.97
422.301337 	 11.81
424.280601 	 3.61
426.296251 	 45.56
438.272442 	 3.01
440.311901 	 12.99
454.291166 	 18.17
471.317715 	 7.28
479.3228 	 25.37
493.374836 	 13.15
497.333365 	 38.74
521.369751 	 100
535.385401 	 2.67
539.380315 	 28.56
592.406864 	 3.86
610.417429 	 45.56
END IONS

BEGIN IONS
PEPMASS=601.3571
CHARGE=1
MSLEVEL=2
RT=0
SOURCE_INSTRUMENT=GnpsDecoyReroot
FILENAME=CCMSLIB00000001621.txt
IONMODE=Positive
ORGANISM=Natural
NAME=Desferrioxamine E
PI=GNPS
DATACOLLECTOR=GNPS
SMILES=C1CCN=C(CCC(=O)N(CCCCCN=C(CCC(=O)N(CCCCCN=C(CCC(=O)N(CC1)O)O)O)O)O)O
INCHI=InChI=1S/C27H48N6O9/c34-22-10-14-26(38)32(41)20-8-3-6-18-30-24(36)12-15-27(39)33(42)21-9-2-5-17-29-23(35)11-13-25(37)31(40)19-7-1-4-16-28-22/h40-42H,1-21H2,(H,28,34)(H,29,35)(H,30,36)
FORMULA=C27H48N6O9 
PUBMED=N/A
SUBMITUSER=BIOADREM
LIBRARYQUALITY=0
SPECTRUMID=CCMSLIB00000001621
SCANS=4
ID=CCMSLIB00000001621
118.13522 	 1.67084377610693
120.187256 	 1.68650793650794
130.13522 	 0.506474519632414
137.213805 	 0.151420217209691
139.029078 	 2.53237259816207
156.187256 	 0.730994152046784
157.039643 	 1.79615705931495
158.16652 	 0.208855472013367
172.18217 	 1.63951545530493
183.198155 	 2.11466165413534
184.18217 	 4.69402673350042
186.19782 	 0.558688387635756
201.208719 	 4.77756892230576
211.167917 	 11.2364243943191
219.219284 	 30.3623642439432
229.24002 	 0.31328320802005
237.229849 	 1.2687969924812
247.214199 	 1.71783625730994
255.219284 	 0.167084377610693
278.177754 	 0.767543859649123
281.094752 	 1.61340852130326
283.214199 	 0.302840434419382
301.224763 	 5.09085213032581
303.25567 	 2.23997493734336
305.159483 	 1.93713450292398
310.104708 	 1.39411027568922
318.251313 	 0.182748538011696
319.037631 	 1.47243107769424
339.14249 	 1.8640350877193
356.26562 	 2.20864661654135
362.352978 	 0.663116123642439
367.259138 	 0.75187969924812
373.191058 	 0.851086048454469
373.245893 	 0.422932330827068
383.230243 	 5.92105263157895
383.276519 	 2.37573099415205
389.351301 	 0.960735171261487
390.183902 	 1.28446115288221
392.14523 	 2.07289055973267
394.354041 	 2.99707602339181
401.240807 	 0.856307435254804
401.263274 	 4.72535505430242
401.27585 	 52.2138680033417
402.329957 	 0.308061821219716
415.231305 	 2.17731829573935
419.251372 	 100
420.340521 	 11.6854636591479
421.257126 	 0.657894736842105
429.246955 	 5.20050125313283
439.267691 	 3.32080200501253
458.297314 	 0.151420217209691
463.270371 	 0
479.34661 	 0.684001670843776
491.356506 	 0.120091896407686
501.340856 	 1.05994152046784
504.339179 	 1.51420217209691
519.328948 	 0.224519632414369
519.35142 	 0.396825396825397
520.34935 	 0.68922305764411
537.339513 	 0.208855472013367
537.352089 	 2.40183792815372
548.307879 	 0.381161236424394
554.342253 	 2.19298245614035
565.334428 	 1.19569757727652
583.344992 	 53.6654135338346
601.355557 	 100
END IONS

BEGIN IONS
PEPMASS=410.2802
CHARGE=1
MSLEVEL=2
RT=0
SOURCE_INSTRUMENT=GnpsDecoyReroot
FILENAME=CCMSLIB00000001623.txt
IONMODE=Positive
ORGANISM=Natural
NAME=Marineosin A
PI=GNPS
DATACOLLECTOR=GNPS
SMILES=C[C@H]1C[C@@H]2CCCCCCCc3ccc([C@H]2[C@]2([C@@H](C/C(=C/4\C=CC=N4)/N2)OC)O1)[nH]3
INCHI=InChI=1S/C25H35N3O2/c1-17-15-18-9-6-4-3-5-7-10-19-12-13-21(27-19)24(18)25(30-17)23(29-2)16-22(28-25)20-11-8-14-26-20/h8,11-14,17-18,23-24,27-28H,3-7,9-10,15-16H2,1-2H3/b22-20-/t17-,18-,23+,24-,25-/m0/s1
FORMULA=C25H35N3O2 
PUBMED=N/A
SUBMITUSER=BIOADREM
LIBRARYQUALITY=0
SPECTRUMID=CCMSLIB00000001623
SCANS=5
ID=CCMSLIB00000001623
96.068203 	 2.93
110.083853 	 1.08
131.036569 	 0.49
136.099503 	 1.04
147.067869 	 1.65
150.115153 	 0.89
164.130803 	 0.63
204.162104 	 0.58
206.177754 	 3.18
216.162104 	 2.21
229.182505 	 0.54
234.209054 	 0.51
244.157018 	 13.44
246.209054 	 93.25
248.224704 	 8.21
258.209054 	 1.08
262.203968 	 1.85
264.219618 	 1.13
276.183233 	 5.81
286.203968 	 20.66
300.219618 	 0.48
302.235269 	 2.59
303.161769 	 0.97
318.209054 	 0.57
318.230183 	 100
320.188318 	 3.75
344.224704 	 1.77
345.208719 	 12.58
346.216544 	 5.54
362.235269 	 53.28
363.243094 	 28.12
376.250919 	 0.57
394.261483 	 23.8
410.280207 	 23.8
END IONS

BEGIN IONS
PEPMASS=879.4619
CHARGE=1
MSLEVEL=2
RT=0
SOURCE_INSTRUMENT=GnpsDecoyReroot
FILENAME=CCMSLIB00000001631.txt
IONMODE=Positive
ORGANISM=Natural
NAME=Etamycin
PI=GNPS
DATACOLLECTOR=GNPS
SMILES=CC(C)CC1C(=O)N2CC(CC2C(=O)N(C)CC(=O)N(C)C(C(C)C(C)C)C(=NC(C)C(=O)N(C)C(c2ccccc2)C(=O)OC(C)C(C(=N1)O)N=C(c1c(cccn1)O)O)O)O
INCHI=InChI=1S/C44H62N8O11/c1-23(2)19-30-42(60)52-21-29(53)20-31(52)43(61)49(8)22-33(55)50(9)36(25(5)24(3)4)40(58)46-26(6)41(59)51(10)37(28-15-12-11-13-16-28)44(62)63-27(7)34(38(56)47-30)48-39(57)35-32(54)17-14-18-45-35/h11-18,23-27,29-31,34,36-37,53-54H,19-22H2,1-10H3,(H,46,58)(H,47,56)(H,48,57)
FORMULA=C44H62N8O11 
PUBMED=N/A
SUBMITUSER=BIOADREM
LIBRARYQUALITY=0
SPECTRUMID=CCMSLIB00000001631
SCANS=6
ID=CCMSLIB00000001631
324.097886 	 19.58
352.165572 	 70.99
358.118621 	 22.33
378.108451 	 4.98
380.160486 	 17.12
386.113536 	 3.33
392.160486 	 19.83
404.124101 	 16.22
408.155401 	 10.05
420.155401 	 33.45
423.202685 	 36.34
451.1976 	 42.16
455.2289 	 9.02
468.281664 	 20.45
469.208165 	 4.66
483.223815 	 141.64
496.276579 	 94.88
522.234714 	 37.98
554.260928 	 8.62
564.245278 	 48.25
567.313692 	 3.8
573.303128 	 7.53
581.329342 	 52.49
601.298042 	 46.45
619.308607 	 4.15
633.360642 	 3.57
635.282392 	 100
675.371207 	 3.11
686.387192 	 15.73
714.382106 	 15.53
719.339907 	 2.88
800.361371 	 8.81
818.371935 	 12.59
827.429785 	 5.6
879.461085 	 141.64
END IONS

BEGIN IONS
PEPMASS=656.3065
CHARGE=1
MSLEVEL=2
RT=0
SOURCE_INSTRUMENT=GnpsDecoyReroot
FILENAME=CCMSLIB00000001635.txt
IONMODE=Positive
ORGANISM=Natural
NAME=Rifamycin W
PI=GNPS
DATACOLLECTOR=GNPS
SMILES=C[C@H]1C=CC=C(C)C(=NC2=CC(=O)c3c(C(=O)C(=C[C@H](CO)[C@@H]([C@@H](C)[C@H]([C@H](C)[C@@H]([C@H](C)[C@H]1O)O)O)O)C)c(c(C)c(c3C2=O)O)O)O
INCHI=InChI=1S/C35H45NO11/c1-14-9-8-10-15(2)35(47)36-22-12-23(38)24-25(32(44)20(7)33(45)26(24)34(22)46)28(40)16(3)11-21(13-37)31(43)19(6)30(42)18(5)29(41)17(4)27(14)39/h8-12,14,17-19,21,27,29-31,37,39,41-45H,13H2,1-7H3,(H,36,47)/b9-8+,15-10-,16-11+/t14-,17+,18+,19-,21+,27-,29+,30-,31+/m0/s1
FORMULA=C35H45NO11 
PUBMED=N/A
SUBMITUSER=BIOADREM
LIBRARYQUALITY=0
SPECTRUMID=CCMSLIB00000001635
SCANS=7
ID=CCMSLIB00000001635
95.08553 	 0.26
103.111745 	 20.3
121.12231 	 4.72
131.10666 	 4.14
149.117224 	 5.14
235.132874 	 10.43
308.23728 	 8.66
332.23728 	 100
350.28423 	 25.1
360.26858 	 13.79
376.29988 	 17.89
386.28423 	 18.61
396.26858 	 5.76
402.31553 	 12.65
403.250584 	 5.3
404.294795 	 5.32
406.222418 	 5.8
412.29988 	 6.03
422.217332 	 6.34
448.232982 	 10.11
450.212247 	 6.36
474.248632 	 10.33
476.227897 	 4
479.303014 	 4.73
484.232982 	 12.85
494.290103 	 5.63
500.264283 	 22.76
502.243547 	 29.48
503.339399 	 5.92
510.248632 	 13.4
526.279933 	 11.53
528.259197 	 11.26
536.264283 	 3.33
554.274847 	 10.86
564.295583 	 14.29
572.285412 	 5.4
574.301062 	 10
582.306147 	 3.8
584.285412 	 7.93
600.316712 	 43.66
602.295977 	 5.08
610.301062 	 16.71
628.311627 	 46.06
656.306541 	 0.26
END IONS

BEGIN IONS
PEPMASS=396.274
CHARGE=1
MSLEVEL=2
RT=0
SOURCE_INSTRUMENT=GnpsDecoyReroot
FILENAME=CCMSLIB00000001641.txt
IONMODE=Positive
ORGANISM=Natural
NAME=Saliniketal A
PI=GNPS
DATACOLLECTOR=GNPS
SMILES=C[C@@H](/C=C/C=C(/C)\C(=N)O)[C@@H]([C@@H](C)[C@H]([C@@H](C)[C@H]1[C@H](C)[C@H]2CC[C@@](C)(O2)O1)O)O
INCHI=InChI=1S/C22H37NO5/c1-12(8-7-9-13(2)21(23)26)18(24)15(4)19(25)16(5)20-14(3)17-10-11-22(6,27-17)28-20/h7-9,12,14-20,24-25H,10-11H2,1-6H3,(H2,23,26)/b8-7+,13-9-/t12-,14+,15+,16+,17+,18-,19+,20+,22-/m0/s1
FORMULA=C22H37NO5 
PUBMED=N/A
SUBMITUSER=BIOADREM
LIBRARYQUALITY=0
SPECTRUMID=CCMSLIB00000001641
SCANS=8
ID=CCMSLIB00000001641
77.03858 	 0
141.112139 	 8.7
146.153944 	 43.29
148.133209 	 5.99
154.122644 	 17.57
156.101909 	 18.29
156.138294 	 5.93
158.153944 	 61.04
160.133209 	 14.29
164.106994 	 36.3
169.158695 	 9.18
172.169594 	 26.73
174.148859 	 13.34
176.164509 	 10.07
180.138294 	 100
182.153944 	 60.82
183.159089 	 5.41
184.096823 	 19.2
190.122644 	 63.56
198.185244 	 53.58
200.106994 	 6.75
200.164509 	 19.55
206.153944 	 17.79
208.133209 	 33
208.169594 	 11.61
216.138294 	 8.58
218.117559 	 10.19
219.161769 	 6.36
221.177419 	 16.44
224.200894 	 14.64
226.180159 	 12.26
226.216544 	 19.75
234.185244 	 7.4
236.200894 	 30.7
239.187984 	 12.77
239.20056 	 7.77
252.195809 	 6.83
254.211459 	 90.42
265.179825 	 9.08
282.206374 	 15.33
298.237674 	 21.9
300.216938 	 6.59
308.222024 	 9.39
324.253324 	 45.59
326.232588 	 7.39
352.248239 	 13.04
370.258803 	 5.41
396.274453 	 0
END IONS

BEGIN IONS
PEPMASS=445.1111
CHARGE=1
MSLEVEL=2
RT=0
SOURCE_INSTRUMENT=GnpsDecoyReroot
FILENAME=CCMSLIB00000001645.txt
IONMODE=Positive
ORGANISM=Natural
NAME=Enterocin
PI=GNPS
DATACOLLECTOR=GNPS
SMILES=COc1cc([C@@H]2[C@@]3(C[C@@H]4C([C@]2([C@H](C(=O)c2ccccc2)[C@]3(C(=O)O4)O)O)O)O)oc(=O)c1
INCHI=InChI=1S/C22H20O10/c1-30-11-7-12(31-14(23)8-11)16-20(27)9-13-18(25)21(16,28)17(22(20,29)19(26)32-13)15(24)10-5-3-2-4-6-10/h2-8,13,16-18,25,27-29H,9H2,1H3/t13-,16-,17+,18?,20-,21+,22-/m1/s1
FORMULA=C22H20O10 
PUBMED=N/A
SUBMITUSER=BIOADREM
LIBRARYQUALITY=0
SPECTRUMID=CCMSLIB00000001645
SCANS=9
ID=CCMSLIB00000001645
129.06988 	 4.05
135.044059 	 1.13
137.059709 	 4.36
145.064795 	 1.15
147.044059 	 9.79
147.080445 	 11.75
155.08553 	 65.14
169.10118 	 1.55
171.080445 	 1.28
173.059709 	 1.26
173.096095 	 1.47
181.10118 	 1.46
183.080445 	 100
186.067535 	 1.22
189.09101 	 2.17
201.09101 	 1.93
203.070274 	 17.06
209.096095 	 1.25
217.085924 	 2.74
221.044453 	 2.54
225.09101 	 4.08
229.085924 	 1.77
245.080839 	 10.35
253.085924 	 0.92
255.101574 	 2.34
271.096489 	 1.43
275.055018 	 1.17
283.096489 	 1.59
303.049933 	 1.47
329.101968 	 1.76
355.081233 	 2.09
363.107448 	 1.95
373.091797 	 1.49
389.123098 	 0.99
391.102362 	 1.23
401.086712 	 1.09
419.097277 	 2.68
445.112927 	 1.13
END IONS

BEGIN IONS
PEPMASS=696.3015
CHARGE=1
MSLEVEL=2
RT=0
SOURCE_INSTRUMENT=GnpsDecoyReroot
FILENAME=CCMSLIB00000001653.txt
IONMODE=Positive
ORGANISM=Natural
NAME=Rifamycin S
PI=GNPS
DATACOLLECTOR=GNPS
SMILES=C[C@H]1C=CC=C(C)C(=NC2=CC(=O)c3c(c(c(C)c4c3C(=O)[C@@](C)(OC=C[C@@H]([C@@H](C)[C@H]([C@H](C)[C@@H]([C@H](C)[C@H]1O)O)OC(=O)C)OC)O4)O)C2=O)O
INCHI=InChI=1S/C37H45NO12/c1-16-11-10-12-17(2)36(46)38-23-15-24(40)26-27(32(23)44)31(43)21(6)34-28(26)35(45)37(8,50-34)48-14-13-25(47-9)18(3)33(49-22(7)39)20(5)30(42)19(4)29(16)41/h10-16,18-20,25,29-30,33,41-43H,1-9H3,(H,38,46)/b11-10+,14-13+,17-12-/t16-,18+,19+,20+,25-,29-,30+,33+,37-/m0/s1
FORMULA=C37H45NO12 
PUBMED=N/A
SUBMITUSER=BIOADREM
LIBRARYQUALITY=0
SPECTRUMID=CCMSLIB00000001653
SCANS=10
ID=CCMSLIB00000001653
153.018239 	 5.55
181.013153 	 58.94
196.112079 	 25.11
198.127729 	 65.95
200.106994 	 48.2
200.14338 	 24.87
202.122644 	 26.05
208.112079 	 6.12
210.127729 	 18.73
212.106994 	 22.63
212.14338 	 20.53
214.122644 	 100
216.138294 	 8.61
222.127729 	 4.54
224.106994 	 9.34
224.14338 	 22.27
226.122644 	 26.17
228.138294 	 16.81
234.127729 	 7.08
236.14338 	 25.4
238.15903 	 16.74
240.138294 	 8.34
242.117559 	 95.72
244.133209 	 11.07
252.138294 	 23.18
254.153944 	 45.72
264.138294 	 12.68
268.133209 	 6.69
282.148859 	 13.93
389.123098 	 5.27
486.175861 	 8.71
495.201348 	 8.23
513.211913 	 7.14
573.233042 	 9.15
605.259257 	 0
678.290891 	 4.66
696.301456 	 0
END IONS

BEGIN IONS
PEPMASS=467.2059
CHARGE=1
MSLEVEL=2
RT=0
SOURCE_INSTRUMENT=GnpsDecoyReroot
FILENAME=CCMSLIB00000001655.txt
IONMODE=Positive
ORGANISM=Natural
NAME=Staurosporine
PI=GNPS
DATACOLLECTOR=GNPS
SMILES=C[C@]12[C@@H]([C@@H](CC(n3c4ccccc4c4c5c(CN=C5O)c5c6ccccc6n1c5c34)O2)NC)OC
INCHI=InChI=1S/C28H26N4O3/c1-28-26(34-3)17(29-2)12-20(35-28)31-18-10-6-4-8-14(18)22-23-16(13-30-27(23)33)21-15-9-5-7-11-19(15)32(28)25(21)24(22)31/h4-11,17,20,26,29H,12-13H2,1-3H3,(H,30,33)/t17-,20?,26-,28+/m1/s1
FORMULA=C28H26N4O3 
PUBMED=N/A
SUBMITUSER=BIOADREM
LIBRARYQUALITY=0
SPECTRUMID=CCMSLIB00000001655
SCANS=11
ID=CCMSLIB00000001655
71.047802 	 100
73.052219 	 0.79
95.047802 	 0.55
142.097492 	 0.55
157.120967 	 0.51
200.126781 	 5.98
258.160092 	 5.41
283.110402 	 0.69
409.178482 	 12.52
410.173731 	 61.81
422.173731 	 0.72
452.184296 	 53.9
467.207771 	 0.79
END IONS

BEGIN IONS
PEPMASS=412.2694
CHARGE=1
MSLEVEL=2
RT=0
SOURCE_INSTRUMENT=GnpsDecoyReroot
FILENAME=CCMSLIB00000001680.txt
IONMODE=Positive
ORGANISM=Natural
NAME=Saliniketal B
PI=GNPS
DATACOLLECTOR=GNPS
SMILES=C[C@@H](/C=C/C=C(/CO)\C(=N)O)[C@@H]([C@@H](C)[C@H]([C@@H](C)[C@H]1[C@H](C)[C@H]2CC[C@@](C)(O2)O1)O)O
INCHI=InChI=1S/C22H37NO6/c1-12(7-6-8-16(11-24)21(23)27)18(25)14(3)19(26)15(4)20-13(2)17-9-10-22(5,28-17)29-20/h6-8,12-15,17-20,24-26H,9-11H2,1-5H3,(H2,23,27)/b7-6+,16-8-/t12-,13+,14+,15+,17+,18-,19+,20+,22-/m0/s1
FORMULA=C22H37NO6 
PUBMED=N/A
SUBMITUSER=BIOADREM
LIBRARYQUALITY=0
SPECTRUMID=CCMSLIB00000001680
SCANS=12
ID=CCMSLIB00000001680
62.060044 	 23.06
80.070609 	 19.63
81.078434 	 3.86
98.081173 	 11.69
117.06988 	 0
230.19033 	 11.31
236.23728 	 37.29
238.216544 	 8.88
244.169594 	 8.74
246.22163 	 13.47
248.200894 	 4.82
262.180159 	 4.76
264.232195 	 4.73
268.20598 	 100
271.193069 	 12.76
271.214199 	 24.33
278.211459 	 40.41
286.216544 	 5.46
289.203634 	 22.13
296.222024 	 3.51
298.201288 	 10.31
299.187984 	 67.57
299.209113 	 15.35
304.227109 	 6.46
317.198549 	 32.73
322.237674 	 4.88
335.209113 	 9.17
340.248239 	 24.19
342.227503 	 24.73
350.232588 	 10.18
368.243153 	 25.95
394.258803 	 6.2
397.245893 	 10.9
412.269368 	 0
END IONS

BEGIN IONS
PEPMASS=325.035
CHARGE=1
MSLEVEL=2
RT=0
SOURCE_INSTRUMENT=GnpsDecoyReroot
FILENAME=CCMSLIB00000004221.txt
IONMODE=Positive
ORGANISM=Natural
NAME=DorzolamideHCl
PI=GNPS
DATACOLLECTOR=GNPS
SMILES=CCN[C@H]1C[C@H](C)S(=O)(=O)c2c1cc(s2)S(=O)(=O)N
INCHI=InChI=1S/C10H16N2O4S3/c1-3-12-8-4-6(2)18(13,14)10-7(8)5-9(17-10)19(11,15)16/h5-6,8,12H,3-4H2,1-2H3,(H2,11,15,16)/t6-,8-/m0/s1
FORMULA=C10H16N2O4S3 
PUBMED=N/A
SUBMITUSER=BIOADREM
LIBRARYQUALITY=0
SPECTRUMID=CCMSLIB00000004221
SCANS=13
ID=CCMSLIB00000004221
134.018476 	 0
152.946337 	 13.4867607027963
154.961987 	 1.09108906436301
156.006197 	 0.724393152010079
156.977637 	 0.386942925918427
157.014022 	 0.458932307484646
164.065426 	 22.4966817394434
168.006197 	 0.420687948527592
168.977637 	 0.0517423680007199
182.993287 	 12.4789093608693
183.029672 	 0.15522710400216
184.001112 	 5.71640682999258
185.008937 	 1.58376639445682
186.988201 	 0.29020719443882
190.976591 	 7.67136847315021
198.004186 	 98.908910935637
200.019836 	 0.539920361746642
200.973517 	 4.04490337675193
205.046385 	 0.353197903309262
228.027327 	 0.211468808350768
233.0413 	 8.7107151695125
234.96642 	 0.22271714922049
235.002806 	 0.339699894265596
244.046051 	 0.506175339137477
244.999732 	 0.233965490090212
245.053876 	 0.740140829227689
251.981736 	 1.00560167375312
252.976985 	 0.0742390497401633
261.024981 	 5.19223414546354
261.04879 	 0.139479426784549
263.981736 	 8.59373242446739
278.021196 	 0.382443589570538
278.05153 	 2.45888731412117
280.036846 	 2.71309981777688
281.008285 	 22.4966817394434
289.997386 	 18.5237677442577
293.062429 	 0.535421025398754
297.039585 	 0.123731749566939
307.023935 	 22.4966817394434
308.03176 	 5.70515848912285
325.0345 	 100
END IONS

BEGIN IONS
PEPMASS=375.2165
CHARGE=1
MSLEVEL=2
RT=0
SOURCE_INSTRUMENT=GnpsDecoyReroot
FILENAME=CCMSLIB00000004248.txt
IONMODE=Positive
ORGANISM=Natural
NAME=Methylprednisolone
PI=GNPS
DATACOLLECTOR=GNPS
SMILES=C[C@H]1C[C@H]2[C@@H]3CC[C@](C(=O)CO)([C@@]3(C)C[C@@H]([C@@H]2[C@@]2(C)C=CC(=O)C=C12)O)O
INCHI=InChI=1S/C22H30O5/c1-12-8-14-15-5-7-22(27,18(26)11-23)21(15,3)10-17(25)19(14)20(2)6-4-13(24)9-16(12)20/h4,6,9,12,14-15,17,19,23,25,27H,5,7-8,10-11H2,1-3H3/t12-,14-,15-,17-,19+,20-,21-,22-/m0/s1
FORMULA=C22H30O5 
PUBMED=N/A
SUBMITUSER=BIOADREM
LIBRARYQUALITY=0
SPECTRUMID=CCMSLIB00000004248
SCANS=16
ID=CCMSLIB00000004248
55.05423 	 6.25463718652619
60.020584 	 13.1028342484048
61.00728 	 1.15002225849533
65.023324 	 4.49621605579463
67.017845 	 21.004600089034
75.02293 	 8.20596527674729
77.023324 	 7.20433298709007
79.017845 	 0.630657367561953
83.049145 	 2.73779492506307
85.028409 	 3.28683780976406
87.02293 	 2.12197655438492
89.03858 	 2.31488351387446
89.059709 	 3.52426175990503
91.002589 	 14.4680219617154
91.038974 	 4.51847455112034
93.033495 	 9.91986941682742
99.007674 	 13.3773556907553
99.02293 	 0.786466834841965
101.03858 	 13.3105802047782
103.038974 	 8.22822377207301
105.033495 	 1.57293366968393
109.064795 	 3.39071078795073
111.02293 	 0.734530345748627
111.044059 	 23.0968986496513
115.05423 	 2.507790473364
117.018239 	 32.6457931443834
117.054624 	 2.98263837364594
118.997503 	 58.8885591334026
121.028409 	 3.17554533313548
123.044059 	 0.838403323935302
125.03858 	 6.87045555720433
125.059709 	 2.69327793441163
127.002589 	 19.1794034723253
127.05423 	 4.54073304644606
129.033495 	 0.771627837958154
129.054624 	 22.0581688677845
131.033889 	 10.9882771924618
133.013153 	 36.6226443092447
133.049539 	 8.10951179700252
135.044059 	 6.36592966315477
137.059709 	 35.4874610476332
141.06988 	 0.712271850422911
141.989678 	 11.9824899836771
143.033889 	 83.068704555572
143.070274 	 3.81362219913934
145.013153 	 10.9140822080427
147.044059 	 3.30909630508978
148.051884 	 2.94554088143642
151.05423 	 1.70648464163822
151.07536 	 21.0120195874759
153.018239 	 4.14008013058317
153.06988 	 18.2148686748776
154.026064 	 8.97759311470545
155.070274 	 19.0384330019291
156.005328 	 12.2495919275857
157.049539 	 8.89597863184449
159.028803 	 8.56210120195875
159.044059 	 5.27526339219469
159.065189 	 12.1605579462828
161.023324 	 10.2908443389227
161.059709 	 19.2610179551862
163.07536 	 15.2396497996735
165.054624 	 8.7698471583321
167.08553 	 1.10550526784389
168.005328 	 11.8266805163971
169.049539 	 8.02789731414157
169.085924 	 3.85813918979077
169.10118 	 74.1949844190533
170.020978 	 11.3889301083247
171.028803 	 41.3562843151803
171.080445 	 1.58777266656774
171.101574 	 6.44754414601573
172.036628 	 7.06336251669387
173.059709 	 3.29425730820597
175.096489 	 8.39887223623683
177.06988 	 3.19038433001929
177.075753 	 69.2832764505119
177.127395 	 2.99005787208785
179.033889 	 5.08235643270515
179.08553 	 4.82267398723846
180.041714 	 4.47395756046891
181.064795 	 4.16975812435079
181.085924 	 13.9263985754563
181.12231 	 3.93975367265173
182.020978 	 4.1845971212346
183.028803 	 29.1957263688975
183.065189 	 3.3461937972993
185.044453 	 12.7466983231933
185.059709 	 4.41460157293367
185.080839 	 10.2537468467132
187.07536 	 13.7038136221991
187.111745 	 4.80783499035465
188.067928 	 14.0673690458525
189.06988 	 9.43018251966167
189.09101 	 4.01394865707078
191.070274 	 48.6719097788989
192.041714 	 27.4002077459564
193.013153 	 26.5247069298115
193.085924 	 28.7282979670574
193.10118 	 9.58599198694168
195.028803 	 7.47885442944057
195.101574 	 6.86303605876243
195.11683 	 1.59519216500965
197.044453 	 69.9955483009349
197.096095 	 0
197.117224 	 21.2717020329426
197.15361 	 11.3147351239056
198.067535 	 2.52262947024781
199.07536 	 4.6000890339813
199.132874 	 3.58361774744027
200.083185 	 3.12360884404214
203.08553 	 1.07582727407627
203.091404 	 74.1949844190533
204.114485 	 14.653509422763
205.049539 	 7.09304051046149
205.12231 	 4.05104614928031
205.158695 	 3.84330019290696
207.028803 	 19.5800563881882
207.080445 	 7.63466389672058
207.101574 	 10.1647128654103
207.13796 	 3.98427066330316
208.036628 	 91.8830687045556
209.044453 	 6.69980709304051
211.060103 	 12.22733343226
213.09101 	 8.09467280011871
214.083579 	 16.7532274818222
215.10666 	 3.38329128950883
217.085924 	 22.7704407182074
217.10118 	 3.30167680664787
219.101574 	 10.736014245437
219.11683 	 10.1721323638522
220.036628 	 13.3921946876391
221.044453 	 24.0094969580056
221.132481 	 3.04199436118118
222.125049 	 9.24469505861404
223.060103 	 40.5475589850126
223.096489 	 3.3387742988574
223.111745 	 9.86051342929218
223.132874 	 15.7738536874907
223.16926 	 5.05267843893753
225.09101 	 7.01884552604244
225.148524 	 56.9372310431815
229.107054 	 28.1124795963793
229.12231 	 22.9856061730227
231.11683 	 1.99584508087253
231.13796 	 7.59756640451105
233.044453 	 5.20848790621754
233.096095 	 3.82104169758124
233.117224 	 6.78884107434337
233.132481 	 4.34782608695652
233.15361 	 5.05267843893753
234.052278 	 22.6888262353465
235.111745 	 1.07582727407627
235.132874 	 4.4516990651432
237.075753 	 15.8480486719098
237.112139 	 6.52915862887669
237.127395 	 2.75263392194688
239.127789 	 34.0406588514616
239.143045 	 12.9915417717762
240.099229 	 7.61240540139486
241.107054 	 6.26205668496809
241.12231 	 6.97432853539101
243.101574 	 14.8835138744621
243.11683 	 7.01884552604244
244.109399 	 10.5208487906218
247.060103 	 12.3089479151209
248.067928 	 11.4705445911856
249.075753 	 34.8790621753969
249.112139 	 6.49206113666716
249.127395 	 23.0968986496513
250.083579 	 10.1572933669684
251.10666 	 0.68259385665529
251.143045 	 1.68422614631251
251.164175 	 74.1949844190533
253.12231 	 3.49458376613741
253.143439 	 5.72043329870901
255.122704 	 10.973438195578
255.13796 	 9.13340258198546
256.130529 	 6.00979373794331
256.145785 	 7.13013800267102
257.15361 	 6.34367116782905
258.088664 	 10.5876242765989
259.132874 	 50.6232378691201
259.16926 	 2.7897314141564
261.075753 	 19.0087550081614
261.127395 	 20.4184597121235
261.148524 	 4.47395756046891
263.091404 	 24.0391749517733
265.107054 	 17.2800118711975
265.143439 	 16.8941979522184
266.114879 	 17.2800118711975
267.13796 	 30.3234901320671
267.195475 	 0.549042884700994
269.117224 	 10.9215017064846
269.15361 	 4.68170351684226
269.174739 	 5.39397536726517
273.075753 	 18.021961715388
273.148525 	 4.4591185635851
275.091404 	 7.28594746995103
276.099229 	 5.52752633921947
276.135614 	 5.48300934856804
277.107054 	 5.54978483454518
279.13796 	 47.0025226294702
279.159089 	 18.0145422169461
281.138354 	 15.2173913043478
282.146179 	 3.79136370381362
285.148525 	 24.684671316219
285.18491 	 3.38329128950883
288.099229 	 11.596676064698
289.143439 	 9.51179700252263
291.122704 	 9.01469060691497
291.159089 	 5.41623386259089
292.130529 	 17.7845377652471
293.138354 	 37.6836325864372
295.190389 	 0.779047336400059
296.177085 	 2.72295592817926
297.148525 	 100
297.169654 	 5.09719542958896
301.21621 	 0.934856803680071
303.122704 	 10.3205223326903
303.195475 	 5.34203887817184
304.130529 	 10.1276153732008
307.154004 	 23.1043181480932
311.20056 	 8.53984270663303
312.135614 	 4.33298709007271
313.179825 	 4.27363110253747
315.159089 	 41.296928327645
319.154004 	 57.1078795073453
321.206039 	 1.41712420240392
323.185304 	 34.7306722065588
327.159089 	 12.6057278527972
329.211125 	 31.822228817332
331.190389 	 4.19943611811841
333.169654 	 78.2979670574269
334.177479 	 7.72369787802345
339.195475 	 4.68912301528417
345.169654 	 35.3687490725627
347.221689 	 7.15239649799673
349.200954 	 73.4530345748627
357.206039 	 8.42855023000445
375.216604 	 23.8759459860513
END IONS

BEGIN IONS
PEPMASS=325.1924
CHARGE=1
MSLEVEL=2
RT=0
SOURCE_INSTRUMENT=GnpsDecoyReroot
FILENAME=CCMSLIB00000004258.txt
IONMODE=Positive
ORGANISM=Natural
NAME=QuinineHCl
PI=GNPS
DATACOLLECTOR=GNPS
SMILES=C=C[C@H]1CN2CC[C@H]1C[C@H]2[C@@H](c1ccnc2ccc(cc12)OC)O
INCHI=InChI=1S/C20H24N2O2/c1-3-13-12-22-9-7-14(13)10-19(22)20(23)16-6-8-21-18-5-4-15(24-2)11-17(16)18/h3-6,8,11,13-14,19-20,23H,1,7,9-10,12H2,2H3/t13-,14-,19-,20+/m0/s1
FORMULA=C20H24N2O2 
PUBMED=N/A
SUBMITUSER=BIOADREM
LIBRARYQUALITY=0
SPECTRUMID=CCMSLIB00000004258
SCANS=19
ID=CCMSLIB00000004258
56.02567 	 0.58731630700853
59.012759 	 0.466177097170355
59.049145 	 0.729341587508459
61.00728 	 0.940708622605412
61.028409 	 0.746050444037862
62.096429 	 0.675037803787898
63.044059 	 3.36432826219538
66.01002 	 1.00086050611126
73.00728 	 3.18220172602488
73.028409 	 0.627417562679098
74.036234 	 2.33339181433119
77.002195 	 0.445291026508601
77.096095 	 0.957417479134815
77.119904 	 0.894759267149553
78.01002 	 0.578126435917358
87.080445 	 0.793670685146662
88.08827 	 0.872202310834858
89.002195 	 0.868860539528977
89.059709 	 1.69594893773445
90.01002 	 0.716809945111406
95.012759 	 6.38946673684386
96.020584 	 2.43197406785467
99.02293 	 0.157063251376392
100.051884 	 0.569772007652656
101.002195 	 0.477873296740937
101.059709 	 0.575620107437947
103.017845 	 0.502936581535043
103.111745 	 0.690911217490831
105.09101 	 8.3544282647017
106.004934 	 2.56480947726342
107.000183 	 3.28161942237483
113.03858 	 0.159569579855803
113.096095 	 0.29491131774397
114.033829 	 2.87977142284268
115.017845 	 0.822911184073118
115.07536 	 0.304101188835142
116.049479 	 0.157898694202862
116.083185 	 0.868860539528977
120.080779 	 1.13202502986708
121.028409 	 2.80123979715448
123.080445 	 0.39432901409392
125.059709 	 0.324151816670426
131.036569 	 1.23645538317585
131.10666 	 2.4871132944017
133.015833 	 0.822075741246648
133.028409 	 0.948227608043643
133.052219 	 1.56979707093745
140.049479 	 1.64080971118741
141.09101 	 0.43860748389684
141.127395 	 0.363417629514524
146.060044 	 8.3544282647017
147.044059 	 1.31832878016993
148.039308 	 1.41524014804047
149.059709 	 0.948227608043643
150.054958 	 0.732683358814339
152.11957 	 1.01840480546714
154.098835 	 0.715974502284936
157.12231 	 0.564759350693835
158.060044 	 0.426075841499787
159.031483 	 0.753569429476094
161.047133 	 1.46453127480221
162.054958 	 1.1203288302965
163.062783 	 0.49040493913799
165.057304 	 0.809544098849595
166.065129 	 0.211367035096953
166.122644 	 3.29582195042482
169.109734 	 0.354227758423352
174.054958 	 1.37179712106402
176.070609 	 1.77113879211676
180.114485 	 0.296582203396911
184.075694 	 2.90901192176913
184.133209 	 1.876404588252
186.091344 	 0.138683509194048
187.062783 	 0.827923841031939
187.099169 	 0.920657994770128
188.070609 	 1.45199963240516
192.080779 	 0.0969113678705398
194.096429 	 0.101088582002891
195.13796 	 1.14956932922295
197.083519 	 9.90584559345681
200.070609 	 1.55810087136687
202.086259 	 1.19635412750528
202.122644 	 0.0918987109117188
203.143045 	 0.287392332305739
204.101909 	 0.363417629514524
205.109734 	 0.525493537849737
205.12231 	 0.411037870623324
208.112079 	 0.135341737888168
210.115153 	 1.05683517548477
210.185244 	 0.697594760102592
211.16926 	 0.511291009799744
212.106994 	 10.7947567608211
212.164509 	 0.307442960141023
213.114819 	 0.78448081405549
214.086259 	 0.19716450704696
214.146454 	 0.732683358814339
215.094084 	 4.45708747921836
215.117893 	 0.451139126293892
217.169929 	 0.49207582479093
218.096429 	 1.24731613991996
220.075694 	 0.101088582002891
220.112079 	 0.220556906188125
220.133209 	 0.447797354988011
221.15361 	 0.335012573414538
221.164843 	 0.804531441890774
225.102243 	 1.1679490714053
229.169929 	 0.617392248761456
230.117559 	 7.884073953399
232.112079 	 0.337518901893949
236.106994 	 0.238936648370469
238.122644 	 0.907290909546605
238.180159 	 0.942379508258352
240.101909 	 0.325822702323366
240.125718 	 0.673366918134957
240.138294 	 0.58648086418206
243.112808 	 0.797012456452542
246.148859 	 0.116126552879354
247.180493 	 0.815392198634886
248.106994 	 0.131164523755817
249.159758 	 1.11364528768474
250.122644 	 0.122810095491115
251.154279 	 0.484556839352699
255.149193 	 5.55318846754722
256.133209 	 0.402683442358622
257.141034 	 0.445291026508601
258.136283 	 8.3544282647017
264.138294 	 0.669189704002607
265.133543 	 0.629923891158509
266.117559 	 0.111113895920533
266.153944 	 0.383468257349808
267.149193 	 1.80789827648145
269.164843 	 0.793670685146662
272.164509 	 0.383468257349808
273.159758 	 1.18131615662882
275.175408 	 0.6357719909438
279.112808 	 0.957417479134815
279.149193 	 80.0237265762717
281.164843 	 0.629088448332038
282.148859 	 0.125316423970526
284.151933 	 3.56566998337469
292.157018 	 2.93491064938971
293.164843 	 1.29159460972288
294.136283 	 0.58731630700853
295.180493 	 0.704278302714354
297.159758 	 8.3544282647017
299.175408 	 2.49296139418699
308.164509 	 0.172101222252855
310.167583 	 1.18799969924058
325.191058 	 100
END IONS

BEGIN IONS
PEPMASS=417.2391
CHARGE=1
MSLEVEL=2
RT=0
SOURCE_INSTRUMENT=GnpsDecoyReroot
FILENAME=CCMSLIB00000004282.txt
IONMODE=Positive
ORGANISM=Natural
NAME=Ramipril
PI=GNPS
DATACOLLECTOR=GNPS
SMILES=CCOC(=O)[C@H](CCc1ccccc1)N[C@@H](C)C(=O)N1[C@H]2CCC[C@H]2C[C@H]1C(=O)O
INCHI=InChI=1S/C23H32N2O5/c1-3-30-23(29)18(13-12-16-8-5-4-6-9-16)24-15(2)21(26)25-19-11-7-10-17(19)14-20(25)22(27)28/h4-6,8-9,15,17-20,24H,3,7,10-14H2,1-2H3,(H,27,28)/t15-,17-,18-,19-,20-/m0/s1
FORMULA=C23H32N2O5 
PUBMED=N/A
SUBMITUSER=BIOADREM
LIBRARYQUALITY=0
SPECTRUMID=CCMSLIB00000004282
SCANS=21
ID=CCMSLIB00000004282
62.109005 	 3.22836729293464
77.132481 	 1.92794768079235
95.143045 	 5.15631497372699
102.054958 	 77.1103466525536
117.06988 	 6.62684761652743
123.13796 	 3.51944958983858
124.124655 	 6.10516765584244
130.04132 	 3.77272899104071
135.125384 	 5.38691263750803
142.049873 	 0.177673609798511
143.166855 	 5.8329868067894
146.995098 	 9.51498884814577
150.140306 	 30.729973916002
161.092072 	 2.83143688806563
163.156684 	 7.94238838695044
167.166855 	 10.3504328431558
168.065523 	 3.76894870147053
171.161769 	 2.85411862548671
173.023324 	 2.80875515064454
176.091738 	 4.21880316032208
176.106994 	 0.0907269496843458
181.081901 	 21.7215438702605
184.18217 	 3.05825426227649
185.092072 	 2.06025781574869
189.054624 	 4.40025705969077
189.086987 	 0.389369825728651
189.172334 	 8.73624919668847
191.10666 	 4.20368200204136
193.182505 	 23.3054852001663
196.096823 	 1.86746304766945
202.192735 	 4.35867387441878
203.130469 	 7.33376176615129
204.078099 	 16.262805730919
207.097552 	 4.56658980077874
211.107722 	 7.81763883113447
221.177419 	 1.81075870411674
222.112473 	 2.06781839488905
224.128123 	 37.8028957018108
227.20056 	 7.75337390844139
230.19033 	 6.12028881412316
234.147519 	 6.41137111102711
235.120298 	 0.166332741087967
241.154672 	 10.0139870714097
248.200894 	 1.88636449552036
250.143773 	 0.230597663781046
251.139022 	 0.464975617132272
256.20598 	 4.86145238725286
257.113202 	 0.623747779079877
257.149587 	 0.158772161947605
258.22163 	 12.4484935546063
267.170323 	 21.3472952028125
268.20598 	 9.63973840396174
269.080839 	 2.05269723660832
273.208719 	 2.26439345253846
285.144502 	 48.0058972517295
286.216544 	 3.0166710770045
295.165237 	 0.124749555815976
300.159424 	 37.8028957018108
302.211459 	 2.80875515064454
312.195809 	 10.981741201376
313.175802 	 0.688012701772956
317.185973 	 0.449854458851548
328.190724 	 0.0831663705439837
331.226775 	 2.43072619362643
342.227503 	 1.39114656182664
348.204362 	 2.01111405133633
359.185304 	 37.8028957018108
363.191452 	 2.28329490038937
365.207102 	 0.0756057914036215
374.196203 	 1.76539522927456
389.207102 	 3.57993422296148
389.243488 	 2.06025781574869
400.211853 	 0.831663705439837
402.214927 	 2.72558878010056
417.238402 	 100
END IONS

BEGIN IONS
PEPMASS=261.0321
CHARGE=1
MSLEVEL=2
RT=0
SOURCE_INSTRUMENT=GnpsDecoyReroot
FILENAME=CCMSLIB00000004303.txt
IONMODE=Positive
ORGANISM=Natural
NAME=Ifosfamide
PI=GNPS
DATACOLLECTOR=GNPS
SMILES=C1CN(CCCl)P(=O)(NCCCl)OC1
INCHI=InChI=1S/C7H15Cl2N2O2P/c8-2-4-10-14(12)11(6-3-9)5-1-7-13-14/h1-7H2,(H,10,12)
FORMULA=C7H15Cl2N2O2P 
PUBMED=N/A
SUBMITUSER=BIOADREM
LIBRARYQUALITY=0
SPECTRUMID=CCMSLIB00000004303
SCANS=23
ID=CCMSLIB00000004303
59.975956 	 1.1165020167183
78.010507 	 0.595272890239863
92.02598 	 5.44221663646461
101.015081 	 0.181212369205588
101.051467 	 0.263050213362951
102.023394 	 0.249410572670057
103.018332 	 0.473490384053312
106.005245 	 0
106.041807 	 0.867091444048245
107.025823 	 0.276689854055845
110.109316 	 9.74260049492411
117.046558 	 0.10522008534518
120.057281 	 0
120.996845 	 0.0565070828705598
129.046382 	 0.832018082266518
139.0065825 	 1.56368737943532
142.989924 	 1.43216227275384
143.049456 	 0.254281872917519
151.007409 	 9.74260049492411
153.034293 	 2.05471444437949
155.013557 	 1.95046861908381
165.023059 	 4.95021531147094
167.094571 	 0.275715594006352
171.06818 	 1.9124724771536
171.992664 	 6.34243292219559
173.000489 	 0.467644823756357
176.047286 	 29.6223768048167
179.049943 	 0.742386157713217
181.029207 	 0.960620408799517
181.065593 	 1.57537850002923
182.049608 	 0.139319187077415
183.008472 	 0.780382299643421
186.958935 	 0.84858050310789
187.018643 	 0.18608366945305
188.974585 	 0.540714327468288
189.034293 	 1.31037976656729
197.024122 	 0.349759357767775
197.060507 	 0.880731084741139
199.039772 	 0.422828861479706
200.023964 	 69.7823503049434
201.036122 	 0.110091385592642
204.982076 	 0.358527698213207
205.005885 	 9.74260049492411
205.04227 	 0.471541863954327
207.044857 	 1.34935016854699
209.024122 	 4.06071588628437
212.023964 	 1.93585471834142
214.990235 	 9.74260049492411
216.042688 	 0.259153173164981
216.982076 	 0.177315329007619
222.008625 	 0.216285730987315
225.055422 	 1.18372596013328
233.037185 	 0.747257457960679
235.01645 	 0.910933146275404
243.021535 	 4.95800939186688
261.0321 	 100
END IONS

BEGIN IONS
PEPMASS=281.0706
CHARGE=1
MSLEVEL=2
RT=0
SOURCE_INSTRUMENT=GnpsDecoyReroot
FILENAME=CCMSLIB00000004311.txt
IONMODE=Positive
ORGANISM=Natural
NAME=Sulfameter
PI=GNPS
DATACOLLECTOR=GNPS
SMILES=COc1cnc(nc1)NS(=O)(=O)c1ccc(cc1)N
INCHI=InChI=1S/C11H12N4O3S/c1-18-9-6-13-11(14-7-9)15-19(16,17)10-4-2-8(12)3-5-10/h2-7H,12H2,1H3,(H,13,14,15)
FORMULA=C11H12N4O3S 
PUBMED=N/A
SUBMITUSER=BIOADREM
LIBRARYQUALITY=0
SPECTRUMID=CCMSLIB00000004311
SCANS=25
ID=CCMSLIB00000004311
58.982425 	 0.913278271918678
59.023993 	 0.123661281539299
63.013725 	 0.184924668723906
64.96918 	 0.233708477037575
66.01002 	 0
67.050207 	 2.1396805227809
79.016502 	 0.861090942094754
80.013094 	 0.136140860410238
80.964095 	 0.14294790343075
93.008343 	 0.0930295879469958
93.02429 	 0.597885278634961
96.998075 	 0.0623978943546923
97.003257 	 0.330141586494827
99.055293 	 4.8829188600472
106.039977 	 0.237111998547831
107.011417 	 0.535487384280269
108.044394 	 8.37833545108005
110.060044 	 11.3450717008531
112.02155 	 0.0646669086948629
122.034892 	 4.51987656561989
124.026732 	 0.150889453621347
124.050542 	 54.202214557996
125.058367 	 1.82882555817753
151.991313 	 0.314258486113632
154.978402 	 0.166772554002541
156.011379 	 11.3450717008531
158.027029 	 4.20675258667635
161.050505 	 11.3450717008531
167.057698 	 0.0884915592666546
168.022613 	 0.0930295879469958
170.001877 	 0.281357778181158
172.004951 	 0.195135233254674
172.074351 	 0
173.004223 	 1.04374659647849
185.058367 	 11.3450717008531
187.097826 	 3.38877291704484
188.012442 	 44.693909965511
199.061441 	 3.64176801597386
201.077091 	 0.309720457433291
202.043348 	 0.34375567253585
203.068931 	 0.216690869486295
204.058998 	 11.3450717008531
205.989301 	 1.83336358685787
207.033512 	 0.282492285351243
210.069563 	 0.115719731348702
215.092741 	 2.11925939371937
217.108391 	 4.60383009620621
221.012776 	 5.85859502632057
223.028426 	 1.50322200036304
223.064812 	 0.311989471773462
227.048493 	 0.0646669086948629
233.103306 	 3.33998910873117
234.056987 	 0.211018333635869
235.064812 	 3.19363768379016
235.08257 	 0.0964331094572518
237.044076 	 0.500317662007624
238.051902 	 0.14294790343075
239.035917 	 0.0714739517153748
253.075377 	 3.75862225449265
254.059392 	 0.0669359230350336
265.038991 	 0.10891268832819
266.046816 	 0.945044472681067
280.062466 	 6.91482120166999
281.070291 	 100
END IONS

BEGIN IONS
PEPMASS=212.1216
CHARGE=1
MSLEVEL=2
RT=0
SOURCE_INSTRUMENT=GnpsDecoyReroot
FILENAME=CCMSLIB00000004358.txt
IONMODE=Positive
ORGANISM=Natural
NAME=Mirapex
PI=GNPS
DATACOLLECTOR=GNPS
SMILES=CCCN[C@H]1CCc2c(C1)sc(=N)[nH]2
INCHI=InChI=1S/C10H17N3S/c1-2-5-12-7-3-4-8-9(6-7)14-10(11)13-8/h7,12H,2-6H2,1H3,(H2,11,13)/t7-/m0/s1
FORMULA=C10H17N3S 
PUBMED=N/A
SUBMITUSER=BIOADREM
LIBRARYQUALITY=0
SPECTRUMID=CCMSLIB00000004358
SCANS=28
ID=CCMSLIB00000004358
115.057601 	 0.39
116.049479 	 0
116.05285 	 1.28
117.073251 	 3.57
118.0685 	 100
127.057601 	 6.77
131.076325 	 21.9
132.08415 	 12.58
142.0685 	 2.88
144.08415 	 11.93
154.0685 	 35.01
156.071574 	 66.79
171.095049 	 8.22
185.1107 	 48.19
212.121599 	 0
END IONS

BEGIN IONS
PEPMASS=313.1487
CHARGE=1
MSLEVEL=2
RT=0
SOURCE_INSTRUMENT=GnpsDecoyReroot
FILENAME=CCMSLIB00000004375.txt
IONMODE=Positive
ORGANISM=Natural
NAME=Olanzapine
PI=GNPS
DATACOLLECTOR=GNPS
SMILES=Cc1cc2=C(Nc3ccccc3N=c2s1)N1CCN(C)CC1
INCHI=InChI=1S/C17H20N4S/c1-12-11-13-16(21-9-7-20(2)8-10-21)18-14-5-3-4-6-15(14)19-17(13)22-12/h3-6,11,18H,7-10H2,1-2H3
FORMULA=C17H20N4S 
PUBMED=N/A
SUBMITUSER=BIOADREM
LIBRARYQUALITY=0
SPECTRUMID=CCMSLIB00000004375
SCANS=29
ID=CCMSLIB00000004375
198.024624 	 79.46
198.102577 	 16.38
201.138629 	 1.55
202.133877 	 1.49
207.091678 	 10.59
214.0685 	 23.23
224.118227 	 2.48
226.055924 	 100
226.133877 	 0.89
227.063749 	 0.04
228.149528 	 3.05
229.066823 	 8.49
236.118227 	 1.59
241.079399 	 60.42
253.144777 	 2.79
255.082473 	 100
255.160427 	 45.25
258.105948 	 18
266.152602 	 35.71
267.095049 	 5.16
269.098123 	 6.09
272.109022 	 0.95
279.160427 	 0.72
284.121599 	 88.2
287.132498 	 2.45
298.124673 	 29.03
313.148148 	 79.5
END IONS

BEGIN IONS
PEPMASS=358.123
CHARGE=1
MSLEVEL=2
RT=0
SOURCE_INSTRUMENT=GnpsDecoyReroot
FILENAME=CCMSLIB00000004379.txt
IONMODE=Positive
ORGANISM=Natural
NAME=Rosiglitazone
PI=GNPS
DATACOLLECTOR=GNPS
SMILES=CN(CCOc1ccc(cc1)CC1C(=NC(=O)S1)O)c1ccccn1
INCHI=InChI=1S/C18H19N3O3S/c1-21(16-4-2-3-9-19-16)10-11-24-14-7-5-13(6-8-14)12-15-17(22)20-18(23)25-15/h2-9,15H,10-12H2,1H3,(H,20,22,23)
FORMULA=C18H19N3O3S 
PUBMED=N/A
SUBMITUSER=BIOADREM
LIBRARYQUALITY=0
SPECTRUMID=CCMSLIB00000004379
SCANS=31
ID=CCMSLIB00000004379
106.065129 	 57.55
121.076028 	 9.62
287.061069 	 0.255
288.068894 	 1.215
298.053244 	 0.175
301.064143 	 8.125
302.071968 	 7.105
303.079793 	 0.54
312.068894 	 0.875
313.064143 	 8.66
314.071968 	 5.91
315.079793 	 4.525
316.075042 	 3.615
318.090692 	 0.78
327.079793 	 0.655
328.075042 	 10.655
329.082867 	 4.005
329.095443 	 100
331.111093 	 2.07
332.106342 	 0.595
344.106342 	 50
358.121992 	 67.17
END IONS

BEGIN IONS
PEPMASS=431.243
CHARGE=1
MSLEVEL=2
RT=0
SOURCE_INSTRUMENT=GnpsDecoyReroot
FILENAME=CCMSLIB00000004380.txt
IONMODE=Positive
ORGANISM=Natural
NAME=Budesonide
PI=GNPS
DATACOLLECTOR=GNPS
SMILES=CCCC1O[C@@H]2C[C@H]3[C@@H]4CCC5=CC(=O)C=C[C@]5(C)[C@H]4[C@H](C[C@]3(C)[C@]2(C(=O)CO)O1)O
INCHI=InChI=1S/C25H34O6/c1-4-5-21-30-20-11-17-16-7-6-14-10-15(27)8-9-23(14,2)22(16)18(28)12-24(17,3)25(20,31-21)19(29)13-26/h8-10,16-18,20-22,26,28H,4-7,11-13H2,1-3H3/t16-,17-,18-,20+,21?,22+,23-,24-,25+/m0/s1
FORMULA=C25H34O6 
PUBMED=N/A
SUBMITUSER=BIOADREM
LIBRARYQUALITY=0
SPECTRUMID=CCMSLIB00000004380
SCANS=32
ID=CCMSLIB00000004380
76.986938 	 3.83585230533767
87.02293 	 4.78285823608188
87.044059 	 0.573942988329826
89.059709 	 1.18614884254831
113.059709 	 0.726994451884446
115.05423 	 3.96977233594796
115.07536 	 0.73656016835661
119.033889 	 3.93150947005931
121.064795 	 4.5150181748613
125.059709 	 4.1706523818634
125.096095 	 5.34723550793954
133.12231 	 8.1308590013392
137.096095 	 3.53931509470059
139.07536 	 21.26458771762
141.06988 	 9.4509278744978
141.09101 	 4.35240099483451
143.10666 	 4.30457241247369
151.07536 	 0.803520183661756
153.09101 	 11.5553854983738
155.070274 	 5.31853835852305
159.13796 	 6.57164721637651
164.104314 	 3.09929213698106
165.09101 	 95.5136789745552
167.08553 	 8.4465276449206
167.10666 	 0.784388750717429
173.080839 	 8.75263057202984
177.09101 	 1.72182896498948
179.10666 	 11.8232255595944
179.127789 	 8.35087048019897
181.085924 	 9.44136215802564
181.12231 	 5.07939544671896
187.132874 	 17.8113640711689
189.09101 	 32.1790702123589
191.10666 	 69.7149416491295
193.10118 	 8.6856705567247
193.12231 	 2.41056055098527
199.096489 	 4.46718959250048
203.10666 	 1.09049167782667
205.12231 	 9.80485938396786
207.11683 	 0
207.122704 	 8.47522479433709
207.13796 	 0.899177348383394
209.101968 	 18.4044384924431
209.132481 	 28.1040749952171
213.148524 	 9.47962502391429
215.10666 	 6.93514444231873
217.12231 	 13.3346087621963
219.11683 	 12.789362923283
219.13796 	 4.10369236655826
221.117224 	 0.58350870480199
221.15361 	 5.37593265735604
224.140699 	 6.31337287162808
225.127395 	 0
225.133268 	 2.67840061220585
227.10666 	 4.76372680313755
229.107054 	 16.472163765066
229.12231 	 0.860914482494739
231.13796 	 5.31853835852305
233.138354 	 4.70633250430457
233.15361 	 1.73139468146164
235.117618 	 4.21848096422422
235.132874 	 2.59230916395638
235.148131 	 5.91161277979721
237.127395 	 4.7254639372489
237.148524 	 2.0853261909317
239.127789 	 1.38702888846375
239.164175 	 27.922326382246
241.12231 	 14.5781519035776
243.13796 	 41.4673809068299
244.145785 	 19.8871245456285
246.140306 	 4.56284675722211
247.117618 	 8.86741916969581
247.132874 	 2.20011478859767
250.15635 	 9.65180792041324
253.12231 	 7.14559020470633
255.122704 	 43.2753013200689
257.15361 	 14.836426248326
259.154004 	 2.78362349339966
259.16926 	 8.00650468720107
261.112139 	 4.65850392194375
261.133268 	 14.9990434283528
261.148524 	 7.06906447292902
261.163781 	 3.65410369236656
263.127789 	 5.7298641668261
263.143045 	 11.7945284101779
265.143439 	 9.56571647216376
265.179825 	 13.2963458963076
267.122704 	 6.600344365793
267.13796 	 10.3022766405204
269.15361 	 8.05433326956189
271.148131 	 5.11765831260761
271.16926 	 0.822651616606084
273.133268 	 37.7271857662139
275.127789 	 0.851348766022575
276.172 	 7.77692749186914
279.122704 	 6.52381863401569
279.13796 	 7.17428735412282
279.159089 	 9.05873349913909
280.145785 	 29.558063898986
281.138354 	 16.00344365793
281.174739 	 7.26994451884446
283.16926 	 24.6221541993495
285.148525 	 5.36636694088387
285.18491 	 7.2603788023723
287.148918 	 7.75779605892481
289.158695 	 8.76219628850201
291.159089 	 9.59441362158026
291.195475 	 11.2014539889038
292.130529 	 5.64377271857662
293.138354 	 12.5789171608954
293.15361 	 4.7254639372489
295.154004 	 2.47752056629042
295.16926 	 33.8913334608762
297.133268 	 6.94471015879089
297.148525 	 5.90204706332504
297.169654 	 2.745360627511
297.18491 	 0.573942988329826
299.148918 	 7.9204132389516
299.185304 	 4.31413812894586
301.179825 	 10.6083795676296
302.151264 	 4.23761239716855
305.138354 	 8.3413047637268
305.15361 	 10.9718767935718
307.154004 	 12.3015113832026
307.16926 	 8.60914482494739
307.190389 	 8.86741916969581
309.169654 	 29.9502582743447
310.141093 	 2.62100631337287
311.164175 	 10.283145207576
313.164568 	 16.1851922709011
313.179825 	 40.4534149607806
317.174739 	 0.822651616606084
318.146179 	 6.05509852687966
319.154004 	 11.6988712454563
320.161829 	 5.42376123971685
321.169654 	 3.02276640520375
323.148918 	 6.56208149990434
323.164175 	 32.2173330782476
323.20056 	 1.12875454371532
324.156743 	 5.57681270327148
325.164568 	 6.68643581404247
325.200954 	 12.5406542950067
327.180219 	 44.394490147312
331.154004 	 5.46202410560551
331.190389 	 100
333.169654 	 10.2353166252152
333.206039 	 6.66730438109814
335.185304 	 95.6571647216376
336.156743 	 3.56801224411708
338.172394 	 6.68643581404247
339.180219 	 10.8953510617945
341.174739 	 58.7430648555577
341.211125 	 1.54964606849053
343.190389 	 14.3007461258848
345.169654 	 5.20374976085709
346.177479 	 15.362540654295
349.164568 	 2.86971494164913
349.200954 	 5.12722402907978
349.21621 	 1.37746317199158
350.172394 	 7.01167017409604
351.180219 	 6.62904151520949
351.216604 	 8.08303041897838
353.195869 	 95.6571647216376
359.185304 	 11.976277023149
359.221689 	 1.19571455902047
361.200954 	 55.5098526879663
363.180219 	 6.65773866462598
364.188044 	 7.01167017409604
365.195869 	 5.35680122441171
367.226775 	 9.63267648746891
369.206039 	 1.0044002295772
379.211519 	 49.3495312798929
380.198214 	 5.21331547732925
385.23734 	 31.4807729098909
387.216604 	 8.26477903194949
389.195869 	 10.4361966711307
395.221689 	 4.8306868184427
398.208779 	 13.6789745551942
403.247904 	 15.4964606849053
405.227169 	 3.05146355462024
413.232254 	 34.4078821503731
416.219344 	 6.8107901281806
431.242819 	 17.4956954275875
END IONS

BEGIN IONS
PEPMASS=278.2106
CHARGE=1
MSLEVEL=2
RT=0
SOURCE_INSTRUMENT=GnpsDecoyReroot
FILENAME=CCMSLIB00000004419.txt
IONMODE=Positive
ORGANISM=Natural
NAME=Venlafaxine
PI=GNPS
DATACOLLECTOR=GNPS
SMILES=CN(C)CC(c1ccc(cc1)OC)C1(CCCCC1)O
INCHI=InChI=1S/C17H27NO2/c1-18(2)13-16(17(19)11-5-4-6-12-17)14-7-9-15(20-3)10-8-14/h7-10,16,19H,4-6,11-13H2,1-3H3
FORMULA=C17H27NO2 
PUBMED=N/A
SUBMITUSER=BIOADREM
LIBRARYQUALITY=0
SPECTRUMID=CCMSLIB00000004419
SCANS=35
ID=CCMSLIB00000004419
94.065129 	 4.35207141860789
98.060044 	 0.306876830799275
108.080779 	 1.2321569721486
110.060044 	 2.20393360301297
110.096429 	 1.05082066303994
112.075694 	 0.311526479750779
113.047133 	 0.106941925884596
114.091344 	 0.474264193053424
118.065129 	 2.17138606035244
119.072954 	 0.827637513367741
120.080779 	 2.62240200864835
122.060044 	 0.437067001441391
124.075694 	 0.162737713302646
126.091344 	 0.153438415399637
128.070609 	 12.4471102431766
128.106994 	 4.11028967312968
131.072954 	 1.05082066303994
134.060044 	 1.32514995117869
136.075694 	 0.925280141349328
138.054958 	 0.190635607011671
138.091344 	 4.21723159901427
139.062783 	 0.567257172083508
142.086259 	 0.892732598688799
144.080779 	 1.52973450504487
146.096429 	 0.488213139907937
147.067869 	 1.57158134560841
148.075694 	 1.51113590923885
149.083519 	 0.464964895150416
153.078434 	 0.120890872739108
154.086259 	 9.35509369042637
154.122644 	 0.265029990235737
155.08553 	 0.0883433300785791
156.101909 	 17.1711535779049
159.080445 	 47.9750778816199
162.091344 	 6.89077974612917
164.106994 	 1.02292276933092
165.078434 	 0.767192076998187
167.094084 	 0.595155065792533
168.101909 	 0.432417352489887
171.080445 	 0
173.096095 	 2.6781977960664
174.091344 	 0.441716650392895
175.099169 	 0.632352257404566
177.09101 	 46.4964895150416
178.122644 	 1.06476960989445
180.101909 	 7.55102989724276
180.138294 	 1.71107081415353
181.109734 	 0.395220160877854
182.117559 	 10.5361045241084
182.153944 	 1.39489468545125
187.111745 	 49.2583809922351
190.122644 	 2.65029990235737
190.15903 	 0.362672618217325
191.10666 	 11.3962895801367
192.138294 	 2.14348816664342
193.109734 	 0.511461384665458
194.117559 	 0.153438415399637
194.153944 	 1.03687171618543
195.125384 	 0.153438415399637
196.133209 	 46.4964895150416
196.169594 	 0.251081043381225
198.185244 	 0.260380341284233
203.130469 	 0.729994885386153
204.138294 	 1.01362347142791
206.117559 	 0.567257172083508
206.153944 	 0.144139117496629
206.19033 	 1.01827312037941
207.125384 	 2.66424884921188
208.133209 	 3.5755800437067
208.169594 	 46.4964895150416
210.148859 	 2.03189659180732
216.138294 	 1.26470451480913
216.17468 	 1.72037011205654
217.182505 	 0.320825777653787
218.153944 	 3.78481424652439
219.125384 	 1.08336820570047
219.161769 	 4.25907843957781
221.141034 	 0.418468405635374
222.148859 	 23.7318082484772
224.200894 	 0.162737713302646
226.180159 	 47.7983912214628
230.153944 	 0.255730692332729
232.169594 	 0.237132096526712
232.20598 	 0.283628586041754
233.141034 	 2.20858325196448
234.148859 	 3.44538987306458
234.185244 	 23.0622587994606
235.156684 	 0.348723671362812
236.164509 	 21.5278746454643
237.172334 	 0.878783651834287
245.177419 	 4.20328265215976
248.164509 	 2.62240200864835
250.180159 	 13.5444273957316
252.195809 	 22.6205421490677
260.200894 	 9.17375738131771
262.180159 	 0.0929929790300832
263.187984 	 0.734644534337657
278.211459 	 100
END IONS

BEGIN IONS
PEPMASS=271.07
CHARGE=1
MSLEVEL=2
RT=0
SOURCE_INSTRUMENT=GnpsDecoyReroot
FILENAME=CCMSLIB00000004456.txt
IONMODE=Positive
ORGANISM=Natural
NAME=Leflunomide
PI=GNPS
DATACOLLECTOR=GNPS
SMILES=Cc1c(cno1)C(=O)Nc1ccc(cc1)C(F)(F)F
INCHI=InChI=1S/C12H9F3N2O2/c1-7-10(6-16-19-7)11(18)17-9-4-2-8(3-5-9)12(13,14)15/h2-6H,1H3,(H,17,18)
FORMULA=C12H9F3N2O2 
PUBMED=N/A
SUBMITUSER=BIOADREM
LIBRARYQUALITY=0
SPECTRUMID=CCMSLIB00000004456
SCANS=37
ID=CCMSLIB00000004456
71.029158 	 1.86
108.044394 	 0.74
110.023658 	 0
113.019737 	 29.6
132.020584 	 12.14
145.025965 	 12.49
149.019737 	 5.87
161.003337 	 13.37
162.034972 	 5.87
162.052514 	 4.53
173.034557 	 9.28
192.02555 	 0.26
201.015794 	 6.14
205.009566 	 28.65
206.017391 	 5.59
208.036864 	 2.14
208.057993 	 100
212.031778 	 5.18
212.064341 	 7.09
222.036115 	 41.61
242.042343 	 36.43
244.057993 	 0.45
251.062664 	 7.08
271.068892 	 29.6
END IONS

BEGIN IONS
PEPMASS=461.1535
CHARGE=1
MSLEVEL=2
RT=0
SOURCE_INSTRUMENT=GnpsDecoyReroot
FILENAME=CCMSLIB00000004457.txt
IONMODE=Positive
ORGANISM=Natural
NAME=Oxytetracycline
PI=GNPS
DATACOLLECTOR=GNPS
SMILES=C[C@]1(c2cccc(c2C(=C2[C@@H]1[C@@H]([C@H]1[C@@H](C(=O)C(=C([C@]1(C2=O)O)O)C(=N)O)N(C)C)O)O)O)O
INCHI=InChI=1S/C22H24N2O9/c1-21(32)7-5-4-6-8(25)9(7)15(26)10-12(21)17(28)13-14(24(2)3)16(27)11(20(23)31)19(30)22(13,33)18(10)29/h4-6,12-14,17,25-26,28,30,32-33H,1-3H3,(H2,23,31)/t12-,13-,14+,17+,21-,22+/m1/s1
FORMULA=C22H24N2O9 
PUBMED=N/A
SUBMITUSER=BIOADREM
LIBRARYQUALITY=0
SPECTRUMID=CCMSLIB00000004457
SCANS=38
ID=CCMSLIB00000004457
73.039643 	 14.873122422564
96.041714 	 2.36296318593661
114.033829 	 15.9266728876313
117.033495 	 2.82652539056621
119.081508 	 38.249902170314
121.097158 	 42.6386923933656
126.01002 	 1.60440685108817
157.088604 	 12.6275548598778
180.05697 	 0
206.020978 	 16.7213509527106
215.094084 	 7.57051262755486
219.088998 	 16.1193221155293
239.081508 	 3.4706962463502
246.052278 	 2.85963697661118
253.073348 	 2.93188043707294
260.031543 	 30.1014418590651
261.063177 	 2.86565726498299
270.146179 	 0.951205562746456
284.091738 	 8.64212395773758
317.089392 	 12.1880738087354
340.081567 	 1.28834171156798
357.105436 	 4.9065350230276
361.175802 	 2.10108064176274
371.099957 	 4.77709882303362
371.144896 	 4.47307426025707
390.142156 	 9.12073688329671
398.123432 	 8.22371391589657
401.123098 	 1.41476776737606
405.165631 	 2.30276030221848
414.154732 	 1.83618795340297
415.162557 	 2.43821679058427
443.144896 	 21.1552933385509
444.128911 	 100
461.15546 	 100
END IONS

BEGIN IONS
PEPMASS=376.1678
CHARGE=1
MSLEVEL=2
RT=0
SOURCE_INSTRUMENT=GnpsDecoyReroot
FILENAME=CCMSLIB00000004467.txt
IONMODE=Positive
ORGANISM=Natural
NAME=Gatifloxacin
PI=GNPS
DATACOLLECTOR=GNPS
SMILES=CC1CN(CCN1)c1c(cc2c(c1OC)n(cc(c2=O)C(=O)O)C1CC1)F
INCHI=InChI=1S/C19H22FN3O4/c1-10-8-22(6-5-21-10)16-14(20)7-12-15(18(16)27-2)23(11-3-4-11)9-13(17(12)24)19(25)26/h7,9-11,21H,3-6,8H2,1-2H3,(H,25,26)
FORMULA=C19H22FN3O4 
PUBMED=N/A
SUBMITUSER=BIOADREM
LIBRARYQUALITY=0
SPECTRUMID=CCMSLIB00000004467
SCANS=41
ID=CCMSLIB00000004467
85.00728 	 0.30956245988901
98.015105 	 0.199139265355431
101.002195 	 0.889992072180905
112.018179 	 0.49832005738231
113.002195 	 1.15614028464646
123.02293 	 0.505870361282042
126.033829 	 0.526633697006305
128.013094 	 0.442636566121786
138.033829 	 0.773906149722526
140.013094 	 5.51738457472913
142.028744 	 0.623843859715354
149.03858 	 0.565329004492431
151.017845 	 0.60591188795349
152.013094 	 0.779568877647325
154.028744 	 1.82151081581034
158.083853 	 0.487938389520178
164.038046 	 0.596474008078825
164.061855 	 0.228396692966892
165.107409 	 0.203858205292763
166.028744 	 4.71893993733248
167.000183 	 0.771074785760127
168.044394 	 0.952282079353694
177.013508 	 0.25576654460342
177.033395 	 0.585148552229227
182.003672 	 9.43787987466495
182.023658 	 9.43787987466495
186.078768 	 0.811657669221186
187.029078 	 0.278417456302616
187.05403 	 0.339763675487938
188.061855 	 0.424704594359923
189.06968 	 0.670089471101212
190.021333 	 0.221790177054626
191.048945 	 3.83838574502624
192.05677 	 1.17407225640832
194.023658 	 0.503982785307109
194.060044 	 0.359583223224735
197.050956 	 0.0547397032730567
201.06968 	 1.67239231379063
203.085331 	 1.18445392427045
206.07242 	 0.679527350975877
207.080245 	 1.00607799463928
208.031898 	 1.28638302691683
208.137032 	 0.450186870021518
212.074431 	 1.53365547963306
214.053696 	 0.229340480954358
215.085331 	 0.307674883914077
217.064595 	 3.8817999924497
218.040057 	 0.195364113405565
221.095895 	 0.262373060515686
221.144857 	 0.382234134923931
224.071751 	 0.0462456113858583
227.023993 	 2.29812374948092
227.097907 	 0.740873570161199
227.10646 	 8.11846426818679
229.077171 	 0.354864283287402
229.100981 	 0.266148212465552
230.084996 	 42.9725546453245
230.108806 	 0.335988523538072
231.02005 	 1.30809015062856
232.08807 	 0.694627958775341
236.070609 	 0.251991392653554
236.11937 	 0.285023972214882
236.144522 	 0.333157159575673
237.067 	 0.574766884367096
244.08807 	 3.37404205519272
245.095895 	 0.285967760202348
246.10372 	 0.471893993733248
247.05135 	 0.348257767375137
247.160507 	 0.302012155989279
248.050622 	 0.977764355015289
248.168332 	 1.49967911208426
249.094833 	 0
249.103386 	 0.632337951602552
250.053696 	 6.51685605345615
250.087401 	 0.0717278870474537
250.171406 	 0.926799803692098
251.119036 	 0.0604024311978557
253.0983 	 1.02400996640115
254.108806 	 0.395447166748462
255.092821 	 0.294461852089547
255.116631 	 0.663482955188946
256.08807 	 0.523802333043905
256.100646 	 2.85967760202348
256.124456 	 0.79183812148439
257.108471 	 0.670089471101212
258.066192 	 0.233115632904224
259.111545 	 0.661595379214013
261.1028145 	 0.0745592510098531
263.08265 	 0.625731435690287
263.10646 	 0.22084638906716
263.179231 	 0.706897202612405
264.090475 	 0.474725357695647
269.108471 	 0.219902601079693
270.10372 	 3.39386160292952
270.140106 	 0.873947676393975
271.124121 	 12.703386311299
271.147931 	 0.21801502510476
272.082985 	 0.270867152402884
272.11937 	 1.26090075125524
273.103386 	 0.635169315564951
273.127195 	 0.905092679980369
274.13502 	 0.327494431650874
274.171406 	 1.51289214390879
275.046265 	 0.207633357242629
275.119036 	 0.0604024311978557
277.085724 	 0.541734304805768
277.0983 	 0.394503378760995
278.129935 	 0.554003548642833
279.11357 	 2.84552078221148
279.1371885 	 0.538902940843369
281.117025 	 1.74034504888822
282.140106 	 0.318056551776209
284.11937 	 1.845105515497
285.127195 	 1.21465513986938
287.070074 	 1.6818301936653
289.110877 	 0.302955943976745
289.12211 	 0.323719279701008
290.093549 	 0.673864623051078
290.106126 	 0.38506549888633
291.077565 	 0.847521612744913
292.08539 	 0.235946996866624
293.095895 	 3.93559590773529
294.160854 	 1.47419683642267
296.1405 	 0.856959492619578
297.103386 	 1.40341273736268
298.13502 	 0.303899731964212
299.119036 	 0.20480199328023
299.142845 	 1.93099022235645
299.162832 	 0.0604024311978557
300.15067 	 0.497376269394843
302.093549 	 1.77809656838688
303.101374 	 1.38170561365095
303.113951 	 0.160443957869304
303.13776 	 0.62761901166522
304.145585 	 0.51719581713164
305.129601 	 0.320887915738609
306.10104 	 1.0872437615614
307.132675 	 1.57706972705651
314.16632 	 11.2565593265129
315.113951 	 48.0897731133678
317.117025 	 3.98844803503341
318.088464 	 1.78564687228661
318.10104 	 0.787119181547057
319.16906 	 0.169881837743969
320.176885 	 0.471893993733248
322.15615 	 9.43787987466495
324.135414 	 0.348257767375137
332.176885 	 9.43787987466495
333.111939 	 0.436030050209521
333.124515 	 0.982483294952622
333.148325 	 0.366189739137
335.127589 	 2.211295254634
348.135414 	 0.671977047076145
348.1718 	 2.45668013137529
350.151064 	 0.567216580467364
356.160486 	 0.342595039450338
358.15615 	 10.3429725546453
359.140165 	 0.311450035863943
361.143239 	 1.91117067461965
376.166714 	 100
END IONS

BEGIN IONS
PEPMASS=415.2114
CHARGE=1
MSLEVEL=2
RT=0
SOURCE_INSTRUMENT=GnpsDecoyReroot
FILENAME=CCMSLIB00000004469.txt
IONMODE=Positive
ORGANISM=Natural
NAME=Eplerenone
PI=GNPS
DATACOLLECTOR=GNPS
SMILES=C[C@]12CCC(=O)C=C1C[C@H]([C@H]1[C@@H]3CC[C@@]4(CCC(=O)O4)[C@@]3(C)C[C@@H]3[C@]21O3)C(=O)OC
INCHI=InChI=1S/C24H30O6/c1-21-7-4-14(25)10-13(21)11-15(20(27)28-3)19-16-5-8-23(9-6-18(26)30-23)22(16,2)12-17-24(19,21)29-17/h10,15-17,19H,4-9,11-12H2,1-3H3/t15-,16+,17-,19+,21+,22+,23-,24-/m1/s1
FORMULA=C24H30O6 
PUBMED=N/A
SUBMITUSER=BIOADREM
LIBRARYQUALITY=0
SPECTRUMID=CCMSLIB00000004469
SCANS=43
ID=CCMSLIB00000004469
77.03858 	 5.13024684336253
89.023324 	 2.17267660106927
107.033889 	 1.03514958480264
109.064795 	 0.591514048458651
117.06988 	 90.4447730633602
125.059709 	 1.01239904447731
127.05423 	 3.52064611534524
131.070274 	 0.762143100898646
133.049539 	 11.7563417131157
135.044059 	 0.341258104879991
135.080445 	 11.7734046183597
145.064795 	 10.3571834831077
149.132481 	 5.76726197247185
153.054624 	 0.73370492549198
159.065189 	 1.1318393811853
159.11683 	 2.84381754066659
163.07536 	 1.32521897395063
177.127395 	 8.09350472073712
179.10666 	 2.03048572403595
181.085924 	 0.466386076669321
183.11683 	 0
193.085924 	 0.847457627118644
193.12231 	 8.08781708565578
195.101574 	 44.7560004550108
195.11683 	 0.540325332726652
195.13796 	 4.08940962347856
197.096095 	 2.28074166761461
199.096489 	 7.72380844045046
203.10666 	 1.75747924013195
205.10118 	 56.8763508133318
205.12231 	 5.52838129905585
211.096489 	 0.557388237970652
211.111745 	 4.08372198839722
211.132874 	 2.88931862131726
213.127395 	 1.92242065749062
219.13796 	 5.39187805710386
221.117224 	 6.81947446251849
221.132481 	 11.8871573199863
221.15361 	 6.39858946649983
223.096489 	 0.693891479922648
223.132874 	 7.26879763394381
231.11683 	 2.21249004663861
231.13796 	 9.56660220680241
233.117224 	 6.01751791605051
235.16926 	 2.42293254464794
239.143045 	 7.02991696052781
241.12231 	 5.62507109543852
245.15361 	 7.72380844045046
247.132874 	 5.86963940393584
247.16926 	 1.99635991354795
249.127395 	 3.15663747013992
249.148524 	 12.7232396769423
251.10666 	 3.96996928677056
251.127789 	 56.8763508133318
257.117224 	 6.93891479922648
257.15361 	 3.42395631896257
259.117618 	 0.989648504151974
259.132874 	 7.10385621658514
263.10666 	 2.28074166761461
263.164175 	 6.75122284154249
267.13796 	 3.67421226254123
267.174345 	 2.4513707200546
269.117224 	 0.648390399271983
273.148525 	 6.00614264588784
275.127789 	 0.938459788419975
277.143439 	 5.42600386759185
279.159089 	 1.63235126834262
281.117224 	 1.1318393811853
281.174739 	 3.17938801046525
285.148525 	 4.9198043453532
285.18491 	 2.88931862131726
289.143439 	 1.92810829257195
289.179825 	 0.540325332726652
291.122704 	 0.64270276419065
291.159089 	 4.87430326470254
299.127789 	 1.33090660903196
299.164175 	 9.55522693663975
301.143439 	 1.24559208281197
303.159089 	 2.22955295188261
307.154004 	 2.15561369582528
309.133268 	 0.949835058582641
309.18491 	 1.97360937322261
311.164175 	 2.22386531680127
317.138354 	 0.631327494027983
317.174739 	 9.23103173700375
319.154004 	 3.79365259924923
325.179825 	 0.676828574678649
333.169654 	 1.93379592765328
333.206039 	 2.06461153452394
335.148918 	 0.955522693663974
337.164568 	 6.38721419633716
343.190389 	 2.17267660106928
345.169654 	 0.932772153338642
361.200954 	 2.80969173017859
363.180219 	 0.631327494027983
369.206039 	 56.8763508133318
387.216604 	 2.78125355477193
389.195869 	 0.460698441587988
397.200954 	 0.369696280286657
415.211519 	 100
END IONS

BEGIN IONS
PEPMASS=361.2011
CHARGE=1
MSLEVEL=2
RT=0
SOURCE_INSTRUMENT=GnpsDecoyReroot
FILENAME=CCMSLIB00000004490.txt
IONMODE=Positive
ORGANISM=Natural
NAME=Prednisolone
PI=GNPS
DATACOLLECTOR=GNPS
SMILES=C[C@]12C=CC(=O)C=C1CC[C@H]1[C@@H]3CC[C@](C(=O)CO)([C@@]3(C)C[C@@H]([C@H]21)O)O
INCHI=InChI=1S/C21H28O5/c1-19-7-5-13(23)9-12(19)3-4-14-15-6-8-21(26,17(25)11-22)20(15,2)10-16(24)18(14)19/h5,7,9,14-16,18,22,24,26H,3-4,6,8,10-11H2,1-2H3/t14-,15-,16-,18+,19-,20-,21-/m0/s1
FORMULA=C21H28O5 
PUBMED=N/A
SUBMITUSER=BIOADREM
LIBRARYQUALITY=0
SPECTRUMID=CCMSLIB00000004490
SCANS=46
ID=CCMSLIB00000004490
97.049539 	 16.8575974542562
107.033889 	 2.91169451073986
109.064795 	 0
111.065189 	 20.3659506762132
113.044453 	 67.8679395385839
118.077705 	 4.59029435163087
121.049539 	 4.1447891805887
123.065189 	 7.44630071599045
123.080445 	 5.0914876690533
124.036628 	 7.72474144789181
125.044453 	 3.64359586316627
125.096095 	 8.31344470962609
127.07536 	 2.29116945107399
127.111745 	 2.70485282418457
129.09101 	 2.84805091487669
134.057364 	 3.48448687350835
136.08827 	 3.47653142402546
137.044453 	 9.88066825775656
137.080839 	 5.2903739061257
137.096095 	 5.24264120922832
138.067535 	 9.46698488464598
139.060103 	 79.5544948289578
139.07536 	 27.0485282418457
141.09101 	 3.05489260143198
142.077705 	 6.50755767700875
144.093355 	 6.50755767700875
147.065189 	 7.83611774065235
149.096095 	 2.6491646778043
150.052278 	 7.50198886237072
151.060103 	 7.97136038186158
151.07536 	 3.99363564041368
151.111745 	 5.71201272871917
153.09101 	 18.8385043754972
154.077705 	 25.8631662688942
155.070274 	 1.95704057279236
157.049539 	 2.60938743038982
157.085924 	 2.41845664280032
161.080839 	 3.07080350039777
162.10392 	 4.00159108989658
163.060103 	 38.1622911694511
163.111745 	 2.13206046141607
164.083185 	 46.3484486873508
165.075753 	 32.4502784407319
165.09101 	 100
167.10666 	 3.78679395385839
168.093355 	 4.88464598249801
169.085924 	 0.739856801909308
170.057364 	 2.2593476531424
170.109005 	 3.4049323786794
171.065189 	 3.24582338902148
174.052278 	 3.30151153540175
175.07536 	 2.76849642004773
175.111745 	 2.18774860779634
177.075753 	 5.11535401750199
177.09101 	 8.92601431980907
179.10666 	 8.94988066825776
180.093355 	 4.74144789180589
181.085924 	 5.17104216388226
182.057364 	 2.43436754176611
183.101574 	 3.18217979315831
185.080839 	 3.34128878281623
187.096489 	 3.67541766109785
188.067928 	 3.9618138424821
189.075753 	 4.95624502784407
189.09101 	 41.6865552903739
190.098835 	 25.8313444709626
191.10666 	 41.9888623707239
194.109005 	 5.59268098647574
196.124655 	 3.34128878281623
197.080839 	 3.87430389817025
200.067928 	 5.08353221957041
203.091404 	 5.21877486077963
203.10666 	 6.38822593476531
205.12231 	 5.96658711217184
206.109005 	 13.4128878281623
207.101574 	 1.92521877486078
207.11683 	 2.37072394590294
215.091404 	 10.2068416865553
215.10666 	 6.31662688941925
216.114485 	 4.67780429594272
217.12231 	 7.65314240254574
220.124655 	 6.80986475735879
222.140306 	 8.00318217979316
224.155956 	 4.7175815433572
226.098835 	 5.21877486077963
227.10666 	 2.92760540970565
229.12231 	 6.56324582338902
231.11683 	 3.11058074781225
231.122704 	 2.65712012728719
231.13796 	 3.22991249005569
232.124655 	 6.36435958631663
239.10666 	 3.45266507557677
241.12231 	 25.0198886237072
242.130135 	 4.83691328560064
243.13796 	 7.90771678599841
245.15361 	 2.32299124900557
246.140306 	 3.7788385043755
247.148131 	 2.75258552108194
248.155956 	 16.4677804295943
249.163781 	 11.8536197295147
250.171606 	 8.43277645186953
252.114485 	 3.86634844868735
255.13796 	 13.4049323786794
257.132481 	 4.07319013524264
257.15361 	 18.4407319013524
259.16926 	 2.84805091487669
262.171606 	 8.50437549721559
265.12231 	 5.4653937947494
266.16652 	 2.8321400159109
267.13796 	 7.88385043754972
268.145785 	 7.00875099443119
268.18217 	 3.92999204455052
269.15361 	 5.55290373906126
272.155956 	 12.5616547334924
279.13796 	 4.10501193317422
280.18217 	 3.15035799522673
281.15361 	 13.9777247414479
281.174739 	 2.824184566428
283.16926 	 19.8249801113763
284.177085 	 5.56881463802705
285.18491 	 10.0159108989658
290.16652 	 35.0596658711217
291.159089 	 5.08353221957041
292.145785 	 5.21081941129674
294.161435 	 4.04136833731106
295.16926 	 11.2330946698488
296.140699 	 2.32299124900557
297.18491 	 24.884645982498
299.164175 	 0.668257756563246
301.179825 	 2.15592680986476
303.195475 	 6.10182975338107
307.16926 	 34.2084327764519
307.190389 	 12.1479713603819
308.177085 	 30.6921241050119
309.169654 	 5.6642800318218
312.172 	 4.17661097852029
313.179825 	 6.85759745425616
315.195475 	 2.60938743038982
317.174739 	 8.60779634049324
325.179825 	 47.5019888623707
326.18765 	 79.5544948289578
331.190389 	 1.54335719968178
335.185304 	 13.9777247414479
343.190389 	 61.2569610182975
344.198214 	 7.15990453460621
361.200954 	 22.7844073190135
END IONS

BEGIN IONS
PEPMASS=273.128
CHARGE=1
MSLEVEL=2
RT=0
SOURCE_INSTRUMENT=GnpsDecoyReroot
FILENAME=CCMSLIB00000004500.txt
IONMODE=Positive
ORGANISM=Natural
NAME=Sotalol
PI=GNPS
DATACOLLECTOR=GNPS
SMILES=CC(C)NCC(c1ccc(cc1)NS(=O)(=O)C)O
INCHI=InChI=1S/C12H20N2O3S/c1-9(2)13-8-12(15)10-4-6-11(7-5-10)14-18(3,16)17/h4-7,9,12-15H,8H2,1-3H3
FORMULA=C12H20N2O3S 
PUBMED=N/A
SUBMITUSER=BIOADREM
LIBRARYQUALITY=0
SPECTRUMID=CCMSLIB00000004500
SCANS=49
ID=CCMSLIB00000004500
57.060675 	 21.3254770528137
62.047468 	 1.37845288934537
82.055924 	 7.93015838693983
93.020919 	 54.0569760527596
109.043014 	 5.09757284177523
117.057304 	 0
124.075694 	 1.56765230553003
131.063749 	 9.60592464457538
133.076028 	 0
133.079399 	 4.05967890156225
134.060044 	 0.48110708686956
135.067869 	 20.4227255527326
143.98757 	 2.12443915887345
147.011045 	 12.3303962376345
150.078768 	 0.491918482080112
151.086593 	 65.1873074220228
151.089964 	 54.0569760527596
152.094418 	 5.27055516514406
153.97192 	 0.427050110816801
158.00322 	 2.76771717390129
158.117559 	 12.6709551867669
168.089333 	 0.470295691659009
170.998469 	 29.3205038110168
172.006294 	 3.48667495540299
176.106994 	 1.36764149413482
178.122644 	 0.643278015027839
181.073348 	 1.89199416184659
184.01887 	 0.210822206605763
193.133543 	 14.1196821449808
194.141368 	 7.22201200064868
213.00048 	 25.3202875831126
213.069229 	 4.40564354829991
214.053244 	 9.42753662360128
215.061069 	 0.145953835342451
229.089295 	 0.81626033839667
230.09712 	 22.076869019947
231.079793 	 100
240.08147 	 5.39488621006541
246.115844 	 34.3640196767393
255.116179 	 7.28147467430672
256.100194 	 11.2870965998162
257.108019 	 54.0569760527596
273.126743 	 15.7467971241689
END IONS

BEGIN IONS
PEPMASS=393.2173
CHARGE=1
MSLEVEL=2
RT=0
SOURCE_INSTRUMENT=GnpsDecoyReroot
FILENAME=CCMSLIB00000004518.txt
IONMODE=Positive
ORGANISM=Natural
NAME=Naftopidil
PI=GNPS
DATACOLLECTOR=GNPS
SMILES=COc1ccccc1N1CCN(CC1)CC(COc1cccc2ccccc12)O
INCHI=InChI=1S/C24H28N2O3/c1-28-24-11-5-4-10-22(24)26-15-13-25(14-16-26)17-20(27)18-29-23-12-6-8-19-7-2-3-9-21(19)23/h2-12,20,27H,13-18H2,1H3
FORMULA=C24H28N2O3 
PUBMED=N/A
SUBMITUSER=BIOADREM
LIBRARYQUALITY=0
SPECTRUMID=CCMSLIB00000004518
SCANS=54
ID=CCMSLIB00000004518
60.044394 	 0.188830130272153
80.049479 	 0.33380626854121
94.04132 	 0.0583000128982329
107.08553 	 0.111956661937315
108.044394 	 0.0969947117244938
118.04132 	 0.45247001160841
118.065129 	 4.80794531149233
121.064795 	 0.169740745517864
124.030755 	 0.78937185605572
126.091344 	 78.7488714046176
127.05423 	 0.936411711595512
134.060044 	 0.136721269186122
135.080445 	 1.57925964142912
143.049145 	 2.69005546240165
144.05697 	 1.07880820327615
144.101909 	 0.439055849348639
146.036234 	 0.507674448600542
147.02293 	 1.3615374693667
147.080445 	 0.153746936669676
148.030755 	 0.507158519282858
152.062055 	 0.0515929317683477
155.049145 	 0.376628401908938
157.10118 	 0.292531923126532
161.03858 	 0.495292144976138
161.047133 	 0.577840835805495
162.01002 	 0.104733651489746
162.046405 	 0.51334967109506
163.05423 	 2.84225461111828
165.054624 	 1.23152328131046
169.064795 	 0.160454017799561
170.07262 	 1.1990197342964
171.080445 	 2.10602347478395
173.059709 	 0.0820327615116729
174.091344 	 4.12072746033793
175.05423 	 0.258480588159422
175.07536 	 0.31007351992777
177.033495 	 0.797626725138656
177.054624 	 0.211531020250226
177.06988 	 0.222365535921579
177.102243 	 12.1857345543661
178.04132 	 0.534502773120083
178.062449 	 0.1779956146008
183.044059 	 0.765123178124597
184.030755 	 1.08706307235909
184.051884 	 0.255385012253321
185.023324 	 1.3584418934606
185.03858 	 0.339997420353412
185.096095 	 0.107313298078163
190.065129 	 0.29820714562105
191.072954 	 0.205855797755707
193.064795 	 0.188830130272153
193.085924 	 1.59783309686573
195.112808 	 0.0815168321939894
196.039308 	 0.0479814265445634
196.112079 	 0.0448858506384625
197.096095 	 0.0433380626854121
198.091344 	 0.136721269186122
199.099169 	 0.115568167161099
201.054624 	 4.64491164710435
201.09101 	 0.0717141751580034
203.049145 	 1.58751451051206
206.060044 	 0.727976267251387
207.11683 	 0.102669934219012
209.059709 	 0.0722301044756868
211.038974 	 0.0902876305946085
211.062783 	 0.130014188056236
212.046799 	 0.0639752353927512
214.122644 	 0.612408100090288
216.080779 	 0.413775312782149
218.07262 	 0.510770024506643
218.083853 	 0.0840964787824068
218.096429 	 1.12988520572682
219.101574 	 0.732619631110538
220.075694 	 0.581452341029279
221.083519 	 0.480846124081001
224.106994 	 0.208951373661808
227.070274 	 1.99303495421127
227.10666 	 1.59061008641816
229.076028 	 0.16767702824713
232.096823 	 0.0412743454146782
232.112079 	 0.10834515671353
233.096095 	 0.176447826647749
234.127729 	 0.816716109892945
235.132874 	 0.045401779956146
236.083185 	 0.10834515671353
236.106994 	 0.16612924029408
240.065523 	 0.290984135173481
240.078099 	 0.473623113633432
240.138294 	 0.305430156068619
245.083519 	 0.144976138269057
246.091344 	 0.998323229717529
246.112473 	 0.96581968270347
247.086593 	 0.156326583258094
247.120298 	 2.46614213852702
248.070609 	 0.129498258738553
249.138629 	 0.547916935379853
250.086259 	 0.200696504578873
251.094084 	 0.350831936024765
252.138294 	 0.229588546369147
253.073348 	 0.241970849993551
254.081173 	 0.341029278988779
255.088998 	 5.15929317683477
255.101574 	 3.41957951760609
262.110068 	 5.15929317683477
262.122644 	 1.05094802012124
262.143773 	 5.15929317683477
263.117893 	 1.03908164581452
268.096823 	 1.95640397265575
270.112473 	 2.37275893202631
270.148859 	 4.7274603379337
273.114819 	 0.289436347220431
275.10666 	 0.463820456597446
276.101909 	 0.364246098284535
276.114485 	 0.17954340255385
277.085924 	 2.07558364504063
277.133543 	 4.44215142525474
278.093749 	 1.17012769250613
278.117559 	 0.266735457242358
279.149193 	 0.32193989423449
280.096823 	 0.462272668644396
280.133209 	 0.980265703598607
281.104648 	 0.069134528569586
282.112473 	 0.498903650199923
286.122644 	 0.0985424996775442
288.125718 	 0.102669934219012
288.159424 	 0.802786018315491
289.133543 	 0.0871920546885077
291.125384 	 5.15929317683477
293.117224 	 3.19618212304914
293.141034 	 0.880691345285696
294.112473 	 1.47504191925706
295.120298 	 5.15929317683477
295.16926 	 0.0531407197213982
296.128123 	 0.202760221849607
296.164509 	 0.0923513478653425
303.101574 	 0.125370824197085
303.149193 	 0.336901844447311
304.109399 	 0.118147813749516
304.133209 	 2.2107571262737
305.15361 	 0.699600154778795
306.148859 	 3.82148845608152
306.172668 	 0.100606216948278
307.144108 	 4.05262479040371
308.128123 	 0.2997549335741
308.140699 	 0.50148329678834
308.151933 	 0.902360376628402
310.131197 	 0.15426286598736
318.148859 	 0.892041790274732
319.132874 	 1.58441893460596
321.123372 	 0.328131046046692
321.135948 	 0.125886753514768
321.159758 	 1.04630465626209
322.180159 	 1.36669676254353
323.164175 	 3.04707855023862
324.159424 	 0.457113375467561
325.154672 	 0.255900941571005
333.159758 	 0.107313298078163
334.167583 	 0.0964787824068103
336.146847 	 0.10834515671353
336.159424 	 0.755320521088611
341.185973 	 0.187282342319102
346.143773 	 0.456597446149878
349.191058 	 1.63755965432736
350.175074 	 0.50148329678834
351.170323 	 0.0846124081000903
351.182899 	 0.156326583258094
352.178148 	 0.147039855539791
362.175074 	 3.55114149361538
365.222358 	 0.358570875790017
366.206374 	 2.34851025409519
367.201623 	 1.64529859409261
375.206708 	 3.65845479169354
393.217273 	 100
END IONS

BEGIN IONS
PEPMASS=366.068
CHARGE=1
MSLEVEL=2
RT=0
SOURCE_INSTRUMENT=GnpsDecoyReroot
FILENAME=CCMSLIB00000004528.txt
IONMODE=Positive
ORGANISM=Natural
NAME=Metolazone
PI=GNPS
DATACOLLECTOR=GNPS
SMILES=Cc1ccccc1N1C(C)Nc2cc(c(cc2C1=O)S(=O)(=O)N)Cl
INCHI=InChI=1S/C16H16ClN3O3S/c1-9-5-3-4-6-14(9)20-10(2)19-13-8-12(17)15(24(18,22)23)7-11(13)16(20)21/h3-8,10,19H,1-2H3,(H2,18,22,23)
FORMULA=C16H16ClN3O3S 
PUBMED=N/A
SUBMITUSER=BIOADREM
LIBRARYQUALITY=0
SPECTRUMID=CCMSLIB00000004528
SCANS=56
ID=CCMSLIB00000004528
66.046405 	 4.04
68.013094 	 1.77
74.97734 	 1.04
75.985165 	 2.07
79.05423 	 1.98
94.04132 	 6.41
106.029231 	 9.26
121.00728 	 0.65
124.027219 	 0.99
130.065129 	 0.56
142.032115 	 100
143.036569 	 12.88
144.031818 	 36.89
146.987032 	 2.58
152.022134 	 10.39
153.033495 	 1.33
159.055293 	 0.77
159.994857 	 0.91
161.002682 	 0.7
162.046405 	 1.49
168.031818 	 0.63
169.039643 	 2.56
178.005421 	 0.19
179.013246 	 0
180.031818 	 0.74
181.027067 	 1.93
184.002923 	 0.58
198.091344 	 0.89
205.008458 	 2
205.976527 	 1.25
207.031971 	 6.96
213.060675 	 4.47
218.024145 	 1.99
225.042535 	 1.09
225.053281 	 2.49
226.0685 	 2.92
229.01632 	 5.8
231.095049 	 1.79
232.076181 	 1.33
232.980901 	 1.21
236.022134 	 1.06
238.0685 	 3.09
239.076325 	 1.89
239.141703 	 20.11
240.035676 	 1.18
240.08415 	 3.79
241.077858 	 0.85
243.068356 	 9.22
245.060197 	 33.35
248.029528 	 1
249.105614 	 55.04
250.013975 	 0.79
251.058185 	 1.04
254.063415 	 1.72
254.087224 	 1.28
255.07124 	 4.61
255.095049 	 2.36
257.098123 	 1.65
260.005719 	 0.75
263.040427 	 1
263.070761 	 37.8
264.017049 	 0.81
266.051326 	 6.68
266.063415 	 8.98
272.085213 	 1.04
273.037353 	 29
276.048252 	 1.92
277.024874 	 1.6
281.050992 	 1.54
281.074801 	 2.54
284.029528 	 3.13
285.078921 	 100
285.093038 	 2.45
286.086746 	 69.96
286.100863 	 3.18
291.035342 	 1.26
293.074801 	 0.56
294.046241 	 0.9
295.077388 	 1.18
303.059151 	 12.78
307.054066 	 1.41
310.077541 	 1.2
311.061556 	 1.8
314.095778 	 3.63
321.069716 	 0.74
331.054066 	 30.74
331.098517 	 7.23
338.072455 	 39.15
348.056805 	 5.58
349.06463 	 7.32
366.06737 	 55.23
END IONS

BEGIN IONS
PEPMASS=396.0431
CHARGE=1
MSLEVEL=2
RT=0
SOURCE_INSTRUMENT=GnpsDecoyReroot
FILENAME=CCMSLIB00000004544.txt
IONMODE=Positive
ORGANISM=Natural
NAME=Cefdinir
PI=GNPS
DATACOLLECTOR=GNPS
SMILES=C=CC1=C(C(=O)O)N2C(=O)[C@H]([C@H]2SC1)N=C(/C(=N\O)/c1csc(=N)[nH]1)O
INCHI=InChI=1S/C14H13N5O5S2/c1-2-5-3-25-12-8(11(21)19(12)9(5)13(22)23)17-10(20)7(18-24)6-4-26-14(15)16-6/h2,4,8,12,24H,1,3H2,(H2,15,16)(H,17,20)(H,22,23)/b18-7-/t8-,12-/m1/s1
FORMULA=C14H13N5O5S2 
PUBMED=N/A
SUBMITUSER=BIOADREM
LIBRARYQUALITY=0
SPECTRUMID=CCMSLIB00000004544
SCANS=57
ID=CCMSLIB00000004544
58.982425 	 2.48714035385224
99.985165 	 0.429596970210842
104.049479 	 0.655700638742864
131.060378 	 16.7373240630829
151.029078 	 0.983550958114295
154.028744 	 27.7711830874456
159.055293 	 1.0231191001074
159.999769 	 9.51896444519812
164.070609 	 0.644395455316262
169.039643 	 10.4403368944661
169.984119 	 0.423944378497541
180.022613 	 0
181.984119 	 0.915719857554689
187.041002 	 0.746142106155672
187.050207 	 0.503080662483749
189.026318 	 0.406986603357639
192.065523 	 2.69628624724436
192.952485 	 0.158272567972415
194.071277 	 1.66186196371036
196.995018 	 0.378723644791137
201.065857 	 3.39720761969363
203.081508 	 1.11921315923351
208.053913 	 0.72353173930247
209.979034 	 0.553953987903454
215.005583 	 0.440902153637443
215.038597 	 1.61098863829066
217.060772 	 0.565259171330055
217.095815 	 0.627437680176361
221.072971 	 0.395681419931038
221.082176 	 5.1608162342434
222.056987 	 1.10225538409361
226.073683 	 0.72353173930247
228.076757 	 0.955287999547793
229.060772 	 0.740489514442372
231.063846 	 0.536996212763552
233.0712855 	 6.99790854106608
241.095815 	 4.32423266067492
242.050839 	 7.55751512068283
243.0011685 	 51.4046690407552
246.087321 	 3.56678537109265
247.010668 	 3.56113277937935
249.067886 	 29.7382850036742
251.080395333333 	 12.186987733876
253.059429 	 0.627437680176361
257.09073 	 1.0796450172404
258.045754 	 0.452207337064044
261.011062 	 0.226103668532022
261.044076 	 0.667005822169465
261.067886 	 3.0919676671754
264.067552 	 0.435249561924142
267.078451 	 22.3842631846702
269.09073 	 4.00768752473009
271.064812 	 5.44344581990843
271.095146 	 7.66491436323554
273.09822 	 2.41930925329264
274.082236 	 1.10225538409361
278.070626 	 0.254366627098525
278.088384 	 56.5259171330055
279.054641 	 70.1317053869199
279.076765 	 15.5559323950031
283.049556 	 0.384376236504437
283.08257 	 1.17008648465321
286.040668 	 0.582216946469956
286.064478 	 1.0005087332542
288.067552 	 0.729184331015771
288.097886 	 0.633090271889661
290.070626 	 1.0061613249675
291.078451 	 1.49228421231134
292.04989 	 0.667005822169465
296.08119 	 8.98196823243457
297.085644 	 0.593522129896558
299.077485 	 1.0400768752473
301.093135 	 2.54366627098525
303.036883 	 3.046746933469
303.067217 	 3.57243796280595
304.032132 	 8.59759199593013
306.06554 	 19.654061387146
307.073365 	 7.70448250522865
310.057000333333 	 12.4978802781075
314.03424 	 2.82064326493697
316.062466 	 0.989203549827596
318.06554 	 0.316545135944831
319.073365 	 4.28466451868182
322.049221 	 1.25487536035272
323.050522 	 0.842236165281782
324.076105 	 100
332.044805 	 0.152619976259115
333.034872 	 1.12486575094681
333.065206 	 0.536996212763552
336.076105 	 17.698264654344
338.037611 	 15.6237634955627
349.06012 	 0.559606579616754
350.037611 	 3.40851280312023
351.045436 	 3.60635351308575
352.053261 	 0.248714035385224
352.07102 	 56.5259171330055
361.029786 	 1.08529760895371
362.055369 	 0.390028828217738
364.07102 	 9.66593182974394
368.048176 	 18.6309422870386
369.032191 	 1.49228421231134
379.040351 	 1.59403086315075
396.043091 	 79.1758521282008
END IONS

BEGIN IONS
PEPMASS=221.1651
CHARGE=1
MSLEVEL=2
RT=0
SOURCE_INSTRUMENT=GnpsDecoyReroot
FILENAME=CCMSLIB00000004551.txt
IONMODE=Positive
ORGANISM=Natural
NAME=Prilocaine
PI=GNPS
DATACOLLECTOR=GNPS
SMILES=CCCNC(C)C(=Nc1ccccc1C)O
INCHI=InChI=1S/C13H20N2O/c1-4-9-14-11(3)13(16)15-12-8-6-5-7-10(12)2/h5-8,11,14H,4,9H2,1-3H3,(H,15,16)
FORMULA=C13H20N2O 
PUBMED=N/A
SUBMITUSER=BIOADREM
LIBRARYQUALITY=0
SPECTRUMID=CCMSLIB00000004551
SCANS=60
ID=CCMSLIB00000004551
69.102243 	 45.78
92.02567 	 32.66
107.049145 	 0
109.064795 	 1.83
119.08553 	 9.15
125.132481 	 0.4
140.14338 	 2.97
146.096429 	 20.7
164.14338 	 100
165.127395 	 17.72
166.15903 	 9.12
168.138294 	 1.88
174.127729 	 73.32
176.14338 	 14.2
192.138294 	 45.22
194.153944 	 100
221.164843 	 1.83
END IONS

BEGIN IONS
PEPMASS=251.164
CHARGE=1
MSLEVEL=2
RT=0
SOURCE_INSTRUMENT=GnpsDecoyReroot
FILENAME=CCMSLIB00000004572.txt
IONMODE=Positive
ORGANISM=Natural
NAME=Gemfibrozil
PI=GNPS
DATACOLLECTOR=GNPS
SMILES=Cc1ccc(C)c(c1)OCCCC(C)(C)C(=O)O
INCHI=InChI=1S/C15H22O3/c1-11-6-7-12(2)13(10-11)18-9-5-8-15(3,4)14(16)17/h6-7,10H,5,8-9H2,1-4H3,(H,16,17)
FORMULA=C15H22O3 
PUBMED=N/A
SUBMITUSER=BIOADREM
LIBRARYQUALITY=0
SPECTRUMID=CCMSLIB00000004572
SCANS=62
ID=CCMSLIB00000004572
95.08553 	 14.6464646464646
105.06988 	 54.297880768469
111.080445 	 0
119.10666 	 6.00118835412953
123.080445 	 0
128.062055 	 1.85185185185185
129.09101 	 0
147.101574 	 3.87205387205387
177.163781 	 0.673400673400674
179.143045 	 0.722915428797782
203.10666 	 0.970489205783323
205.158695 	 6.07050901168548
218.130135 	 2.49554367201426
223.16926 	 1.70330758566053
233.15361 	 100
235.132874 	 19.1523073876015
236.140699 	 99.0295107942167
251.164175 	 0
END IONS

BEGIN IONS
PEPMASS=249.0907
CHARGE=1
MSLEVEL=2
RT=0
SOURCE_INSTRUMENT=GnpsDecoyReroot
FILENAME=CCMSLIB00000004580.txt
IONMODE=Positive
ORGANISM=Natural
NAME=Pyrimethamine
PI=GNPS
DATACOLLECTOR=GNPS
SMILES=CCc1c(c2ccc(cc2)Cl)c(N)[nH]c(=N)n1
INCHI=InChI=1S/C12H13ClN4/c1-2-9-10(11(14)17-12(15)16-9)7-3-5-8(13)6-4-7/h3-6H,2H2,1H3,(H4,14,15,16,17)
FORMULA=C12H13ClN4 
PUBMED=N/A
SUBMITUSER=BIOADREM
LIBRARYQUALITY=0
SPECTRUMID=CCMSLIB00000004580
SCANS=65
ID=CCMSLIB00000004580
103.029078 	 3.86641706752605
112.030755 	 0.174561424294843
118.052553 	 0.179300648483843
122.015105 	 0.116900863328673
127.05423 	 0.23301185595918
129.057304 	 0.380717676516354
132.068203 	 0.274875002962015
137.03858 	 0.342803883004352
138.033829 	 0.148495691255341
138.046405 	 0.110581897743339
139.041654 	 3.86878667962055
140.049479 	 0.495248927750527
142.052553 	 0.560018325000197
143.072954 	 0.11769073402684
144.068203 	 0.576605609661698
144.080779 	 0.264606683885848
146.999608 	 0.142966596368175
147.994857 	 0.0853060354020047
150.010507 	 0.423370694217357
153.057304 	 0.198257545239844
154.065129 	 0.687977378103205
155.072954 	 0.278824356452849
156.068203 	 8.47610246202697
156.983958 	 0.345963365797019
157.063452 	 0.187989226163677
159.079102 	 0.442327590973358
160.086927 	 0.0181670260578343
161.094752 	 0.0505517246826695
162.010507 	 0.286723063434516
164.026157 	 7.8987069816671
165.021406 	 0.0868857767983381
168.068203 	 0.0766174577221709
169.076028 	 0.298571123907016
170.047955 	 1.34041057478891
170.083853 	 1.85856575278627
171.079102 	 0.798559275846544
172.086927 	 0.108212285648839
172.099503 	 7.91371452493227
173.082176 	 0.035544181417502
174.010507 	 7.8987069816671
175.005756 	 0.338064658815352
175.018332 	 0.225903019675679
177.021406 	 0.360970909062187
180.044881 	 0.251178882017014
180.057457 	 39.0780629210998
181.063452 	 0.500778022637694
184.074351 	 6.63807334739303
185.997931 	 0.379927805818188
186.102577 	 1.79300648483843
187.110402 	 2.63184916629148
190.041807 	 1.09397091696089
191.037056 	 7.8987069816671
192.032305 	 4.61521448938809
196.063605 	 0.0387036642101688
196.086927 	 0.623207980853534
197.058854 	 0.0900452595910049
197.094752 	 1.39649139435874
199.097826 	 0.452595910049525
202.016655 	 7.41530611438907
205.052706 	 1.48574678325158
207.05578 	 0.210895476410512
207.068356 	 52.2768022874655
213.113476 	 1.46600001579741
214.121301 	 3.68790628974037
217.04013 	 0.135857760084674
218.047955 	 0.0702984921368372
219.043204 	 6.21549252387384
222.079255 	 2.17372416135479
232.063605 	 1.2977575570879
233.058854 	 0.285143322038182
234.066679 	 0.0979439665726721
249.090154 	 100
END IONS

BEGIN IONS
PEPMASS=285.1585
CHARGE=1
MSLEVEL=2
RT=0
SOURCE_INSTRUMENT=GnpsDecoyReroot
FILENAME=CCMSLIB00000004601.txt
IONMODE=Positive
ORGANISM=Natural
NAME=Tropisetron
PI=GNPS
DATACOLLECTOR=GNPS
SMILES=CN1[C@H]2CC[C@@H]1CC(C2)OC(=O)c1c[nH]c2ccccc12
INCHI=InChI=1S/C17H20N2O2/c1-19-11-6-7-12(19)9-13(8-11)21-17(20)15-10-18-16-5-3-2-4-14(15)16/h2-5,10-13,18H,6-9H2,1H3/t11-,12+,13?
FORMULA=C17H20N2O2 
PUBMED=N/A
SUBMITUSER=BIOADREM
LIBRARYQUALITY=0
SPECTRUMID=CCMSLIB00000004601
SCANS=66
ID=CCMSLIB00000004601
124.112079 	 0.26
126.033829 	 34.64
239.154279 	 4.66
267.149193 	 6.16
268.133209 	 0.66
269.128458 	 1.8
270.136283 	 3.48
285.159758 	 0.26
END IONS

BEGIN IONS
PEPMASS=434.2184
CHARGE=1
MSLEVEL=2
RT=0
SOURCE_INSTRUMENT=GnpsDecoyReroot
FILENAME=CCMSLIB00000004630.txt
IONMODE=Positive
ORGANISM=Natural
NAME=MycophenolateMofetil
PI=GNPS
DATACOLLECTOR=GNPS
SMILES=C/C(=C\Cc1c(c2c(COC2=O)c(C)c1OC)O)/CCC(=O)OCCN1CCOCC1
INCHI=InChI=1S/C23H31NO7/c1-15(5-7-19(25)30-13-10-24-8-11-29-12-9-24)4-6-17-21(26)20-18(14-31-23(20)27)16(2)22(17)28-3/h4,26H,5-14H2,1-3H3/b15-4+
FORMULA=C23H31NO7 
PUBMED=N/A
SUBMITUSER=BIOADREM
LIBRARYQUALITY=0
SPECTRUMID=CCMSLIB00000004630
SCANS=67
ID=CCMSLIB00000004630
71.072954 	 0.177486787094739
86.096429 	 2.44931766190739
87.101574 	 0.315532065946202
88.018179 	 0.098603770608188
101.002195 	 39.4415082432752
115.041654 	 0.331308669243512
119.012759 	 4.78031079908496
132.101909 	 1.33706712944703
146.117559 	 0.485130551392285
152.070609 	 0.169598485446083
166.086259 	 0.757276958270884
170.081173 	 0.153821882148773
177.054624 	 72.0162499013962
182.081173 	 0.205095842865031
182.19033 	 0.205095842865031
184.096823 	 0.410191685730062
191.10666 	 0.138045278851463
192.065523 	 0.236649049459651
195.065189 	 27.9837500986038
198.076088 	 0.595566774473456
198.112473 	 7.51360732034393
202.13522 	 0.272146406878599
211.111745 	 0.240593200283979
212.091738 	 65.5517867003234
212.164509 	 0.702058846730299
220.169594 	 0.362861875838132
222.076088 	 0.141989429675791
222.148859 	 0.47724224974363
224.091738 	 0.540348662932871
230.102303 	 1.23451920801451
231.101574 	 0.283978859351582
238.107388 	 0.209039993689359
238.180159 	 0.122268675554153
239.10666 	 0
244.133209 	 0.165654334621756
248.128123 	 0.283978859351582
262.143773 	 0.220872446162341
264.123038 	 1.9917961662854
264.159424 	 0.141989429675791
266.138688 	 1.90108069732587
272.128123 	 0.134101128027136
278.138688 	 3.13954405616471
280.154338 	 0.406247534905735
282.133603 	 0.698114695905971
282.169988 	 0.0788830164865504
288.232195 	 0.220872446162341
290.138688 	 11.9073913386448
296.149253 	 0.181430937919066
300.232195 	 0.0788830164865504
308.149253 	 3.9835923325708
310.164903 	 5.02879230101759
326.159817 	 0.481186400567958
326.211459 	 39.4415082432752
330.206374 	 0.422024138203045
331.141428 	 0.130156977202808
344.222024 	 0.0788830164865504
360.216938 	 0.374694328311115
373.188378 	 0.106492072256843
388.211853 	 2.04307012700166
406.222418 	 0.706002997554626
416.206768 	 31.1942888696064
434.217332 	 100
END IONS

BEGIN IONS
PEPMASS=373.2856
CHARGE=1
MSLEVEL=2
RT=0
SOURCE_INSTRUMENT=GnpsDecoyReroot
FILENAME=CCMSLIB00000004640.txt
IONMODE=Positive
ORGANISM=Natural
NAME=Finasteride
PI=GNPS
DATACOLLECTOR=GNPS
SMILES=CC(C)(C)N=C([C@H]1CC[C@H]2[C@@H]3CC[C@@H]4[C@](C)(C=CC(=N4)O)[C@H]3CC[C@]12C)O
INCHI=InChI=1S/C23H36N2O2/c1-21(2,3)25-20(27)17-8-7-15-14-6-9-18-23(5,13-11-19(26)24-18)16(14)10-12-22(15,17)4/h11,13-18H,6-10,12H2,1-5H3,(H,24,26)(H,25,27)/t14-,15-,16-,17+,18+,22-,23+/m0/s1
FORMULA=C23H36N2O2 
PUBMED=N/A
SUBMITUSER=BIOADREM
LIBRARYQUALITY=0
SPECTRUMID=CCMSLIB00000004640
SCANS=69
ID=CCMSLIB00000004640
55.005269 	 1.25458675519832
67.05423 	 0.129302813209855
69.06988 	 0.22715359077407
81.06988 	 0.188712213873842
95.08553 	 0.118818801327975
96.080779 	 0.359951074611218
107.08553 	 0.220164249519483
109.10118 	 0.25860562641971
117.06988 	 34.9467062729338
135.11683 	 0.26908963830159
139.148131 	 0.995981128778613
147.11683 	 0.160754848855495
149.132481 	 0.150270836973615
152.14338 	 12.2662939017998
164.14338 	 9.17700506727241
172.112079 	 1.59007513541849
173.132481 	 21.3489428621352
175.148131 	 7.42617508299843
178.15903 	 4.1167219989516
187.148131 	 3.9035470906867
190.122644 	 4.16215271710641
191.143045 	 1.13576795387035
191.179431 	 9.72916302638476
198.127729 	 3.19412895334615
201.163781 	 4.2215621177704
202.15903 	 0.23763760265595
203.179431 	 4.35435960160755
204.138294 	 0.199196225755722
206.153944 	 1.92905818626594
207.210731 	 0.167744190110082
208.133209 	 0.335488380220164
213.163781 	 2.18766381268565
216.138294 	 2.80272584308929
217.195081 	 8.67377249694216
220.169594 	 49.3727066224008
222.22163 	 0.199196225755722
223.180493 	 0.338983050847458
225.159758 	 0.814258256159357
227.179431 	 4.1167219989516
229.195081 	 4.08177529267867
230.153944 	 0.335488380220164
232.169594 	 34.1778787349292
233.226381 	 0.167744190110082
236.200894 	 1.1602306482614
239.179431 	 1.43980429844487
241.158695 	 32.912807967849
242.19033 	 0.192206884501136
243.174345 	 0.366940415865805
243.210731 	 5.36082474226804
246.185244 	 0.51721125283942
248.23728 	 0.230648261401363
249.159758 	 0.726891490477023
249.232529 	 0.283068320810764
251.175408 	 0.723396819849729
253.195081 	 6.82509173510397
255.174345 	 1.46077232220863
257.189995 	 0.978507775642146
258.185244 	 3.13122488205487
258.22163 	 0.146776166346322
260.200894 	 0.674471431067622
260.23728 	 1.42932028656299
261.18491 	 0.153765507600909
262.216544 	 0.566136641621527
263.175408 	 0.961034422505679
267.174345 	 1.4782456753451
268.20598 	 0.443823169666259
269.226381 	 3.62746811113053
271.205645 	 3.12773021142757
272.200894 	 3.30945308404683
274.216544 	 0.115324130700681
275.175408 	 0.545168617857767
275.248179 	 1.3734055565263
276.232195 	 35.3171413594269
277.191058 	 0.674471431067622
278.211459 	 0.293552332692644
279.210731 	 1.28254412021667
284.200894 	 1.13926262449764
286.216544 	 1.35243753276254
288.232195 	 34.9467062729338
289.191058 	 0.800279573650184
291.206708 	 0.587104665385287
293.258744 	 1.67394723047353
294.22163 	 0.129302813209855
297.221296 	 2.38336536781408
298.216544 	 2.0059409400664
300.232195 	 0.265594967674297
302.247845 	 0.461296522802726
304.227109 	 0.51721125283942
305.222358 	 0.803774244277477
312.232195 	 0.622051371658221
313.252596 	 0.164249519482789
314.247845 	 4.84011881880133
317.222358 	 0.611567359776341
319.274394 	 0.80726891490477
321.253658 	 0.803774244277477
328.227109 	 0.192206884501136
328.263495 	 1.87314345622925
329.258744 	 3.05434212825441
330.279145 	 0.842215621177704
331.238008 	 0.338983050847458
338.247845 	 0.747859514240783
340.227109 	 5.6998077931155
347.269308 	 1.98497291630264
356.258409 	 0.793290232395597
357.253658 	 3.04735278699983
373.284958 	 100
END IONS

BEGIN IONS
PEPMASS=247.145
CHARGE=1
MSLEVEL=2
RT=0
SOURCE_INSTRUMENT=GnpsDecoyReroot
FILENAME=CCMSLIB00000004652.txt
IONMODE=Positive
ORGANISM=Natural
NAME=Nefiracetam
PI=GNPS
DATACOLLECTOR=GNPS
SMILES=Cc1cccc(C)c1N=C(CN1CCCC1=O)O
INCHI=InChI=1S/C14H18N2O2/c1-10-5-3-6-11(2)14(10)15-12(17)9-16-8-4-7-13(16)18/h3,5-6H,4,7-9H2,1-2H3,(H,15,17)
FORMULA=C14H18N2O2 
PUBMED=N/A
SUBMITUSER=BIOADREM
LIBRARYQUALITY=0
SPECTRUMID=CCMSLIB00000004652
SCANS=70
ID=CCMSLIB00000004652
74.023658 	 28.9470581299375
96.080779 	 2.42895884919231
101.047133 	 100
125.002195 	 25.4922768541446
125.107328 	 2.66478009668671
126.054958 	 15.0689777148921
134.096429 	 2.19313760169791
135.080445 	 0.943284989977597
170.104983 	 13.7365876665488
216.101909 	 28.1806390755807
219.149193 	 66.4898007310459
220.133209 	 17.6630114373305
222.136283 	 11.8618087489683
247.144108 	 15.0689777148921
END IONS

BEGIN IONS
PEPMASS=393.2077
CHARGE=1
MSLEVEL=2
RT=0
SOURCE_INSTRUMENT=GnpsDecoyReroot
FILENAME=CCMSLIB00000004677.txt
IONMODE=Positive
ORGANISM=Natural
NAME=Dexamethazone
PI=GNPS
DATACOLLECTOR=GNPS
SMILES=C[C@@H]1C[C@H]2[C@@H]3CCC4=CC(=O)C=C[C@]4(C)[C@]3([C@H](C[C@]2(C)[C@]1(C(=O)CO)O)O)F
INCHI=InChI=1S/C22H29FO5/c1-12-8-16-15-5-4-13-9-14(25)6-7-19(13,2)21(15,23)17(26)10-20(16,3)22(12,28)18(27)11-24/h6-7,9,12,15-17,24,26,28H,4-5,8,10-11H2,1-3H3/t12-,15+,16+,17+,19+,20+,21+,22+/m1/s1
FORMULA=C22H29FO5 
PUBMED=N/A
SUBMITUSER=BIOADREM
LIBRARYQUALITY=0
SPECTRUMID=CCMSLIB00000004677
SCANS=71
ID=CCMSLIB00000004677
65.002195 	 1.71
72.036983 	 9.6
84.000598 	 39.18
91.017845 	 8.04
100.031898 	 8.26
101.002195 	 11.19
104.005683 	 6.77
107.049145 	 14.53
109.044808 	 8.28
110.016248 	 18.88
113.076109 	 20.4
117.071023 	 10.62
118.021333 	 6.49
119.012759 	 4.53
119.029158 	 13.62
121.008423 	 11.89
122.016248 	 17.67
124.016642 	 14.92
125.03858 	 41.76
126.032292 	 16.77
126.047548 	 10.26
127.091759 	 29.8
135.080445 	 33.11
136.016642 	 10.46
136.031898 	 20.45
136.053027 	 8.43
137.039723 	 19.73
139.091759 	 80.7
141.127395 	 6.01
143.049145 	 7.25
145.102323 	 14.85
146.016248 	 7.42
147.008817 	 19.88
148.031898 	 9
150.032292 	 18.39
151.091759 	 23.31
152.011556 	 10.55
153.071023 	 29.35
153.09101 	 26.05
154.027207 	 24.69
157.10118 	 11.09
158.052633 	 8.24
160.016642 	 14.14
161.024467 	 9.7
162.032292 	 17.2
162.047548 	 8.98
163.055373 	 7.29
165.107409 	 30.3
166.063592 	 19.29
166.077705 	 51.38
167.050288 	 11.85
168.042857 	 39.33
169.1017515 	 40.6
169.12231 	 4.57
171.101574 	 2.48
173.039723 	 5.78
176.047942 	 10.87
177.107409 	 20.91
178.027207 	 28.92
178.078848 	 8.11
179.035032 	 11.53
179.070274 	 5.28
179.086673 	 13.88
180.042857 	 17.52
183.11683 	 12.87
188.063198 	 23.32
190.042463 	 6.3
191.123059 	 9.01
194.058507 	 100
195.101574 	 2.32
197.117224 	 5.82
200.099584 	 12.28
202.027207 	 9.91
203.123059 	 25.63
204.042857 	 25.42
204.094498 	 15.66
205.050682 	 14.82
205.085924 	 51.8
206.073763 	 8.35
208.08827 	 0
209.117224 	 32.44
212.047942 	 16.86
214.078848 	 6.72
215.035032 	 10.52
217.138709 	 17.1
219.101574 	 5.99
220.074157 	 28.03
221.080839 	 1.94
222.10392 	 9.11
223.040117 	 10.3
223.096489 	 2.7
223.132874 	 5.7
226.078848 	 6.14
226.115234 	 12.35
227.086673 	 11
228.042857 	 19.86
229.12231 	 5.74
229.138709 	 100
230.058507 	 18.97
231.117973 	 9.94
232.074157 	 11.9
232.089413 	 8.36
233.117224 	 17.23
235.096489 	 9
237.112139 	 27.81
237.148524 	 26.87
238.063592 	 10.13
239.10666 	 25.86
240.130884 	 14.69
241.050682 	 34.39
242.058507 	 9.65
242.110148 	 57.44
243.066332 	 11.62
243.101574 	 9.35
243.154359 	 12.35
244.125798 	 30.53
245.117224 	 15.48
245.170009 	 10.15
246.089807 	 10.75
247.096489 	 15.45
247.132874 	 7.44
247.149273 	 10.62
248.104314 	 6.55
251.127789 	 1.64
251.164175 	 32.85
253.143439 	 66.61
253.158695 	 13.43
254.058507 	 21
255.156724 	 29.35
256.074157 	 38.64
257.081982 	 14.5
257.117224 	 21.54
257.138354 	 11.87
258.089807 	 14.6
260.120713 	 100
261.112139 	 34.81
261.128538 	 0
261.148524 	 9.61
262.136363 	 6.2
263.127789 	 12.66
263.164175 	 6.68
265.143439 	 1.77
267.159089 	 7.84
267.174345 	 8.71
268.074157 	 19.61
269.117224 	 7.82
269.170009 	 45.5
271.185659 	 51.69
272.105457 	 12.95
273.112139 	 51.73
273.148525 	 12.11
273.169654 	 7.82
275.127789 	 2.2
277.179825 	 15.61
279.159089 	 100
280.146928 	 22.87
281.117224 	 10.54
281.170009 	 11.55
282.089807 	 26.13
283.16926 	 41.93
283.185659 	 11.72
285.164924 	 19.64
287.127789 	 17.3
287.164175 	 9.48
287.180574 	 17.73
289.196224 	 12.49
290.131278 	 8.42
290.151264 	 12.21
291.159089 	 10.87
293.138354 	 1.61
294.089807 	 12.56
295.132874 	 6.73
295.154004 	 2.44
298.119964 	 17.72
299.180574 	 22.38
300.136757 	 16.7
303.175488 	 14.51
305.174739 	 25.5
307.132874 	 7
308.141842 	 15.35
309.113282 	 12.79
309.18491 	 0
310.1205355 	 18.48
311.164175 	 4.48
311.180574 	 26.07
313.143439 	 17.19
315.159089 	 11.73
316.146928 	 7.17
317.191138 	 18.84
319.154004 	 1.77
319.190389 	 2.21
319.206788 	 36.26
321.169654 	 3.46
321.186053 	 8.27
324.136757 	 10.32
324.172 	 6.31
325.143439 	 25.19
326.152407 	 64.64
327.139103 	 25.86
329.191138 	 23.4
330.126192 	 8.71
331.170403 	 24.96
331.190389 	 5.75
334.157492 	 50.68
337.179825 	 6.71
339.1960465 	 16.44
341.1753105 	 27.88
342.182564 	 9.16
345.149667 	 13.37
347.185304 	 17.86
347.201703 	 59.29
349.180968 	 8.52
352.168057 	 29.3
355.190389 	 99.93
357.186053 	 4.3
357.206039 	 8.59
360.173142 	 8.06
365.212268 	 42.63
367.191532 	 32.89
373.200954 	 100
375.196618 	 42.39
378.183707 	 40.1
393.207182 	 35.16
END IONS

BEGIN IONS
PEPMASS=666.3116
CHARGE=1
MSLEVEL=2
RT=0
SOURCE_INSTRUMENT=GnpsDecoyReroot
FILENAME=CCMSLIB00000004692.txt
IONMODE=Positive
ORGANISM=Natural
NAME=Natamycin
PI=GNPS
DATACOLLECTOR=GNPS
SMILES=C[C@@H]1CC=CC=CC=CC=C[C@@H](C[C@H]2[C@@H]([C@H](C[C@](C[C@H](C[C@@H]3[C@@H](C=CC(=O)O1)O3)O)(O)O2)O)C(=O)O)O[C@H]1[C@H]([C@H]([C@@H]([C@@H](C)O1)O)N)O
INCHI=InChI=1S/C33H47NO13/c1-18-10-8-6-4-3-5-7-9-11-21(45-32-30(39)28(34)29(38)19(2)44-32)15-25-27(31(40)41)22(36)17-33(42,47-25)16-20(35)14-24-23(46-24)12-13-26(37)43-18/h3-9,11-13,18-25,27-30,32,35-36,38-39,42H,10,14-17,34H2,1-2H3,(H,40,41)/t18-,19-,20+,21+,22+,23-,24-,25+,27-,28+,29-,30+,32+,33-/m1/s1
FORMULA=C33H47NO13 
PUBMED=N/A
SUBMITUSER=BIOADREM
LIBRARYQUALITY=0
SPECTRUMID=CCMSLIB00000004692
SCANS=74
ID=CCMSLIB00000004692
60.078099 	 2.6
68.049479 	 9.87
78.088664 	 2.72
82.026064 	 28.05
86.023658 	 10.93
110.060044 	 25.32
122.057364 	 6.34
128.070609 	 8
143.10666 	 32.32
146.102303 	 3.61
155.10666 	 33.14
163.017845 	 41.33
163.060103 	 8.85
169.085924 	 9.23
188.104314 	 3.72
189.099563 	 7.38
190.068322 	 8.97
192.047587 	 1.62
199.096489 	 10.33
209.15361 	 9.81
211.132874 	 15.42
213.099563 	 7.82
224.125443 	 23.58
232.08744 	 12.79
243.13796 	 5.62
250.104708 	 68.78
252.083972 	 9.34
265.107054 	 5.86
267.13796 	 44.63
268.115273 	 78.71
275.136342 	 25.39
282.130923 	 9.43
286.125837 	 100
289.179825 	 9.83
293.146907 	 12.49
300.114485 	 66.5
301.151992 	 0
321.154398 	 9.76
327.143833 	 14.41
329.123098 	 6.54
342.015893 	 33.83
349.164568 	 10.69
358.119964 	 47.42
368.031543 	 48.97
369.190783 	 6.32
371.142216 	 3.96
374.042108 	 82.96
381.190783 	 35.3
382.083579 	 37.88
386.114879 	 40.7
387.188772 	 9.77
388.144955 	 2.18
396.099229 	 38.31
401.195869 	 6.18
403.138748 	 5.59
404.089058 	 58.05
410.114879 	 72.24
412.130529 	 60.5
422.102303 	 27.95
426.109793 	 65.64
430.068322 	 41.19
430.104708 	 28.34
431.19973 	 64.18
432.083972 	 65.9
442.104708 	 47.26
446.099623 	 76.52
448.123826 	 33.25
449.189166 	 47.67
449.210295 	 21.91
450.097217 	 29.69
460.115273 	 31.44
480.220132 	 40.6
485.216998 	 35.66
490.125837 	 43.02
492.150041 	 27.28
503.227563 	 47.85
520.181341 	 63.4
526.125837 	 68.55
532.251432 	 32.27
544.136402 	 31.51
544.251432 	 29.17
562.277253 	 7.63
570.115666 	 99.38
582.267082 	 43.99
604.144955 	 26.96
630.254506 	 44.63
630.290891 	 0
640.296371 	 34.62
648.301456 	 8.81
666.312021 	 21.91
END IONS

BEGIN IONS
PEPMASS=427.2024
CHARGE=1
MSLEVEL=2
RT=0
SOURCE_INSTRUMENT=GnpsDecoyReroot
FILENAME=CCMSLIB00000004706.txt
IONMODE=Positive
ORGANISM=Natural
NAME=Iloperidone
PI=GNPS
DATACOLLECTOR=GNPS
SMILES=CC(=O)c1ccc(c(c1)OC)OCCCN1CCC(CC1)c1c2ccc(cc2on1)F
INCHI=InChI=1S/C24H27FN2O4/c1-16(28)18-4-7-21(23(14-18)29-2)30-13-3-10-27-11-8-17(9-12-27)24-20-6-5-19(25)15-22(20)31-26-24/h4-7,14-15,17H,3,8-13H2,1-2H3
FORMULA=C24H27FN2O4 
PUBMED=N/A
SUBMITUSER=BIOADREM
LIBRARYQUALITY=0
SPECTRUMID=CCMSLIB00000004706
SCANS=77
ID=CCMSLIB00000004706
54.046405 	 1.36332651670075
67.05423 	 0.639059304703476
75.02293 	 0.758350374914792
77.023324 	 0.647580095432856
84.080779 	 14.0763462849352
86.003672 	 0.673142467620995
88.006746 	 1.78084526244035
88.112079 	 1.18438991138378
90.031149 	 1.593387866394
92.046799 	 1.58486707566462
98.096429 	 2.70961145194274
101.014571 	 85.2079072937969
105.054624 	 3.3571915473756
109.088604 	 0.656100886162236
112.019322 	 0.81799591002045
112.112079 	 12.5852079072938
114.127729 	 2.47102931152011
124.112079 	 0.843558282208589
140.14338 	 0.886162235855487
178.066272 	 3.16121336059986
185.059709 	 0.783912747102931
202.0643605 	 4.67791411042945
204.081922 	 0.570892978868439
213.054624 	 0.962849352419905
217.085924 	 3.71506475800954
228.078099 	 0.417518745739605
230.037377 	 0.374914792092706
234.128872 	 72.9720518064076
243.101574 	 0.945807770961145
245.024467 	 2.07907293796864
247.124121 	 96.0548738922972
252.045537 	 0.647580095432856
258.032292 	 0.451601908657123
258.128872 	 0.434560327198364
262.147596 	 0.511247443762781
269.060852 	 0.962849352419905
270.056101 	 0.664621676891616
271.040117 	 4.76312201772324
277.134686 	 8.18847989093388
281.060852 	 5.58111792774369
284.047942 	 3.71506475800954
285.055767 	 3.13565098841172
287.107803 	 0.673142467620995
295.040117 	 0.690184049079755
296.047942 	 0.383435582822086
297.055767 	 63.5821404226312
305.165986 	 34.1768916155419
310.063592 	 0.604976141785958
311.071417 	 4.84832992501704
313.087067 	 0.673142467620995
315.102717 	 1.69563735514656
323.071417 	 0.979890933878664
330.113616 	 44.5722563053851
335.071417 	 16.0616905248807
340.097966 	 85.2079072937969
351.102717 	 0.732788002726653
356.129266 	 0.570892978868439
358.144916 	 3.02488070892979
368.129266 	 44.5552147239264
372.196952 	 0.587934560327198
373.192201 	 0.400477164280845
375.171465 	 0.664621676891616
382.144916 	 0.485685071574642
383.165317 	 2.73517382413088
384.160566 	 3.28902522154056
399.171465 	 4.53306066802999
399.207851 	 1.42297205180641
400.191867 	 0.860599863667348
401.187116 	 6.32242672119973
410.176216 	 5.97307430129516
427.202766 	 100
END IONS

BEGIN IONS
PEPMASS=237.102
CHARGE=1
MSLEVEL=2
RT=0
SOURCE_INSTRUMENT=GnpsDecoyReroot
FILENAME=CCMSLIB00000004715.txt
IONMODE=Positive
ORGANISM=Natural
NAME=Carbamazepine
PI=GNPS
DATACOLLECTOR=GNPS
SMILES=c1ccc2c(c1)C=Cc1ccccc1N2C(=N)O
INCHI=InChI=1S/C15H12N2O/c16-15(18)17-13-7-3-1-5-11(13)9-10-12-6-2-4-8-14(12)17/h1-10H,(H2,16,18)
FORMULA=C15H12N2O 
PUBMED=N/A
SUBMITUSER=BIOADREM
LIBRARYQUALITY=0
SPECTRUMID=CCMSLIB00000004715
SCANS=78
ID=CCMSLIB00000004715
98.015105 	 28.5359651247275
100.018179 	 60.5473480261565
103.030731 	 60.5473480261565
119.025646 	 2.73068539597966
131.060378 	 16.0874303705498
132.033471 	 10.050859772342
135.04437 	 0.908210220392347
140.062055 	 0.460159844998789
143.036569 	 0.37539355776217
144.031818 	 2.94865584887382
145.039643 	 2.58537176071688
146.036545 	 14.6766771615403
149.03858 	 3.26350205860983
152.02567 	 0.526761927827561
152.062055 	 88.8895616372003
153.020919 	 0.950593364010656
159.055293 	 0.351174618551707
165.06988 	 44.4114797771858
167.072954 	 4.62581738919835
169.052219 	 0.460159844998789
176.049479 	 13.1024461128603
176.059686 	 0.411721966577864
177.06988 	 1.08985226447082
179.036569 	 2.3976749818358
179.072954 	 0
182.096429 	 1.60450472269315
192.07841 	 29.1232744005813
193.064795 	 1.56212157907484
194.096429 	 55.1767982562364
195.067869 	 2.45216759505934
210.091344 	 22.5962702833616
211.086593 	 0.744732380721724
220.073325 	 34.0215548558973
222.078768 	 46.2339549527731
237.10165075 	 100
END IONS

BEGIN IONS
PEPMASS=240.16
CHARGE=1
MSLEVEL=2
RT=0
SOURCE_INSTRUMENT=GnpsDecoyReroot
FILENAME=CCMSLIB00000004729.txt
IONMODE=Positive
ORGANISM=Natural
NAME=SalbutamolSulfate
PI=GNPS
DATACOLLECTOR=GNPS
SMILES=CC(C)(C)NCC(c1ccc(c(c1)CO)O)O
INCHI=InChI=1S/C13H21NO3/c1-13(2,3)14-7-12(17)9-4-5-11(16)10(6-9)8-15/h4-6,12,14-17H,7-8H2,1-3H3
FORMULA=C13H21NO3 
PUBMED=N/A
SUBMITUSER=BIOADREM
LIBRARYQUALITY=0
SPECTRUMID=CCMSLIB00000004729
SCANS=79
ID=CCMSLIB00000004729
82.04132 	 61.4
90.067535 	 37.45
91.05423 	 100
92.083185 	 0.42
106.065129 	 0
118.062449 	 0.49
120.078099 	 0
142.15903 	 8.37
148.075694 	 100
165.127395 	 52.42
166.086259 	 44.3
176.11957 	 0.62
179.130469 	 10.53
180.138294 	 2.64
181.12231 	 5.58
182.153944 	 0.36
183.13796 	 0.38
184.096823 	 66.83
192.138294 	 28.51
194.153944 	 8.98
195.13796 	 14.38
204.138294 	 11.96
206.117559 	 2.75
207.125384 	 9.15
210.148859 	 2.15
222.148859 	 100
223.132874 	 0.28
240.159424 	 44.3
END IONS

BEGIN IONS
PEPMASS=701.3378
CHARGE=1
MSLEVEL=2
RT=0
SOURCE_INSTRUMENT=GnpsDecoyReroot
FILENAME=CCMSLIB00000004733.txt
IONMODE=Positive
ORGANISM=Natural
NAME=Posaconazole
PI=GNPS
DATACOLLECTOR=GNPS
SMILES=CC[C@@H]([C@H](C)O)n1c(=O)n(cn1)c1ccc(cc1)N1CCN(CC1)c1ccc(cc1)OC[C@H]1C[C@](Cn2cncn2)(c2ccc(cc2F)F)OC1
INCHI=InChI=1S/C37H42F2N8O4/c1-3-35(26(2)48)47-36(49)46(25-42-47)31-7-5-29(6-8-31)43-14-16-44(17-15-43)30-9-11-32(12-10-30)50-20-27-19-37(51-21-27,22-45-24-40-23-41-45)33-13-4-28(38)18-34(33)39/h4-13,18,23-27,35,48H,3,14-17,19-22H2,1-2H3/t26-,27+,35-,37-/m0/s1
FORMULA=C37H42F2N8O4 
PUBMED=N/A
SUBMITUSER=BIOADREM
LIBRARYQUALITY=0
SPECTRUMID=CCMSLIB00000004733
SCANS=81
ID=CCMSLIB00000004733
128.049479 	 0.70720093953049
130.065129 	 0.810600354877006
145.045951 	 1.0276114735055
156.080779 	 0.783793099046428
185.082176 	 1.38376501525461
196.068084 	 1.60715881384276
197.077251 	 0.93570088208637
199.092901 	 0.550187012522818
211.097826 	 0.634438387990349
222.083734 	 0.201692686725302
227.087816 	 1.44759181485122
248.099384 	 0.280837918225104
250.115034 	 0.381684261587756
253.144777 	 1.42078455902064
260.099384 	 0.405938445434469
266.109948 	 0.473594853006881
278.109948 	 0.892298658360673
279.160427 	 0.851449506618839
296.120513 	 3.05219755671011
304.157018 	 0.611460740135568
332.151933 	 0.737837803336865
344.144323 	 0.607631132159771
362.154887 	 4.05427831037696
363.156404 	 1.00846343362651
374.19754 	 0.783793099046428
387.205365 	 2.73178702273511
388.170537 	 3.35473658679807
389.172054 	 1.37993540727881
395.167798 	 0.268072558305781
405.21593 	 0.730178587385271
413.178362 	 1.89693248401139
417.166968 	 0.500402108837459
439.194012 	 1.33270357557731
443.187584 	 0.787622707022225
474.246382 	 0.684223291675709
490.217488 	 0.185097718830182
492.256947 	 0.675287539732183
528.220562 	 6.49756819893537
530.199826 	 0.607631132159771
546.231126 	 2.47137368038092
554.236212 	 0.756985843215849
563.232523 	 0.542527796571224
565.243207 	 2.72412780678351
566.271254 	 1.0237818655297
572.246776 	 0.181268110854386
578.267431 	 1.61609456578628
579.25527 	 0.791452314998021
585.254601 	 0.191480398789844
596.2824905 	 10.6246090608525
597.254601 	 0.331899357902396
598.27366 	 1.70800515720541
613.249516 	 0.241265302475203
614.293055 	 14.6954823391246
615.265166 	 2.80837918225104
617.243088 	 1.29951363978707
632.304291 	 12.8700358706614
633.30222 	 5.12018586364043
641.280816 	 0.264242950329985
647.305294 	 0.234882622515542
651.312785 	 0.905064018279995
665.315859 	 0.739114339328797
666.323684 	 5.65505444426006
683.326424 	 93.7705043593704
701.336988 	 100
END IONS

BEGIN IONS
PEPMASS=403.2104
CHARGE=1
MSLEVEL=2
RT=0
SOURCE_INSTRUMENT=GnpsDecoyReroot
FILENAME=CCMSLIB00000004749.txt
IONMODE=Positive
ORGANISM=Natural
NAME=PrednisoloneAcetate
PI=GNPS
DATACOLLECTOR=GNPS
SMILES=CC(=O)OCC(=O)[C@]1(CC[C@H]2[C@@H]3CCC4=CC(=O)C=C[C@]4(C)[C@H]3[C@H](C[C@]12C)O)O
INCHI=InChI=1S/C23H30O6/c1-13(24)29-12-19(27)23(28)9-7-17-16-5-4-14-10-15(25)6-8-21(14,2)20(16)18(26)11-22(17,23)3/h6,8,10,16-18,20,26,28H,4-5,7,9,11-12H2,1-3H3/t16-,17-,18-,20+,21-,22-,23-/m0/s1
FORMULA=C23H30O6 
PUBMED=N/A
SUBMITUSER=BIOADREM
LIBRARYQUALITY=0
SPECTRUMID=CCMSLIB00000004749
SCANS=82
ID=CCMSLIB00000004749
77.03858 	 3.835
87.02293 	 7.61
93.06988 	 0.485
103.05423 	 2.71
111.02293 	 10.115
113.002195 	 11.965
113.03858 	 21.95
121.00728 	 3.925
123.02293 	 14.1
129.06988 	 1.67
139.017845 	 4.255
139.05423 	 6.445
149.03858 	 3.705
150.046405 	 1.82
151.060103 	 3.15
155.049145 	 0.445
155.08553 	 2.42
163.05423 	 1.3
165.06988 	 13.69
168.078099 	 4.825
169.12231 	 2.055
171.101574 	 6.655
171.13796 	 0.58
175.05423 	 17.405
177.06988 	 0.34
178.062449 	 3.02
181.064795 	 0.37
181.10118 	 10.975
182.093749 	 6.23
183.101574 	 0.505
184.073014 	 19.615
185.117224 	 1.85
191.070274 	 3.39
191.08553 	 18.16
191.091404 	 5.365
193.12231 	 0.46
195.101574 	 0.465
196.073014 	 4.275
196.08827 	 3.19
197.096095 	 2.955
197.117224 	 33.165
198.088664 	 5.32
199.132874 	 0.35
201.06988 	 3.41
201.075753 	 2.22
201.112139 	 2.015
206.093749 	 2.865
207.11683 	 10.445
208.073014 	 4.81
208.109399 	 4.48
209.117224 	 2.725
210.088664 	 50
211.111745 	 0
211.132874 	 1.625
213.112139 	 0.925
215.127789 	 2.42
217.10118 	 17.865
217.107054 	 14.245
219.086318 	 50
221.080839 	 6.865
222.088664 	 6.825
223.132874 	 11.14
224.104314 	 4.285
225.112139 	 0.795
227.091404 	 4.435
227.127789 	 2.715
229.107054 	 2.245
234.088664 	 24.73
235.132874 	 3.335
236.104314 	 18.75
240.15087 	 2.435
242.093749 	 2.785
243.122704 	 50
245.101968 	 5.485
249.148524 	 3.89
250.119964 	 3.64
253.143439 	 1.34
255.086318 	 25.865
255.122704 	 1.715
255.174345 	 1.785
257.138354 	 0.405
259.132874 	 2.795
260.104314 	 8.85
260.140699 	 1.665
261.148524 	 4.605
266.114879 	 3.93
269.138354 	 13.435
271.096489 	 3.06
271.117618 	 2.47
272.140699 	 1.9
274.13522 	 0
275.164175 	 2.395
279.122704 	 2.505
279.174345 	 5.235
281.101968 	 8.425
281.138354 	 2.46
285.148525 	 1.685
286.119964 	 8.795
287.127789 	 6.77
287.164175 	 13.075
288.135614 	 3.655
289.158695 	 4.11
291.086318 	 1.87
292.094143 	 5.12
293.101968 	 4.955
294.109793 	 7.705
295.154004 	 5.905
297.112139 	 2.525
297.169654 	 5.1
297.18491 	 16.94
298.15635 	 1.485
299.148918 	 32.04
301.179825 	 2.935
302.151264 	 11.11
305.138354 	 2.87
305.174739 	 3.11
307.117618 	 11.465
307.154004 	 2.355
307.16926 	 4.23
308.125443 	 5
312.135614 	 6.45
313.179825 	 5.245
314.151264 	 3.875
315.195475 	 100
317.138354 	 2.55
317.211125 	 0.965
320.125443 	 3.79
321.169654 	 4.87
323.148918 	 7.195
323.185304 	 4.355
324.172 	 2.785
325.164568 	 10.095
325.179825 	 18.46
328.166914 	 6.505
329.174739 	 2.45
331.154004 	 2.38
333.133268 	 2.775
333.169654 	 9.95
334.141093 	 2.84
335.148918 	 2.89
336.156743 	 10.04
339.195475 	 39.325
343.154004 	 3.375
347.185304 	 3.285
349.164568 	 2.61
351.180219 	 11.095
357.169654 	 2.36
357.206039 	 59.025
359.185304 	 7.34
360.156743 	 2.675
361.164568 	 2.835
362.172394 	 7.445
367.190389 	 2.4
370.177479 	 5.1
373.200954 	 1.445
375.216604 	 30.875
377.195869 	 9.01
385.200954 	 39.925
388.188044 	 8.37
403.211519 	 9.195
END IONS

BEGIN IONS
PEPMASS=294.172
CHARGE=1
MSLEVEL=2
RT=0
SOURCE_INSTRUMENT=GnpsDecoyReroot
FILENAME=CCMSLIB00000004760.txt
IONMODE=Positive
ORGANISM=Natural
NAME=Anastrozole
PI=GNPS
DATACOLLECTOR=GNPS
SMILES=CC(C)(C#N)c1cc(cc(c1)C(C)(C)C#N)Cn1cncn1
INCHI=InChI=1S/C17H19N5/c1-16(2,9-18)14-5-13(8-22-12-20-11-21-22)6-15(7-14)17(3,4)10-19/h5-7,11-12H,8H2,1-4H3
FORMULA=C17H19N5 
PUBMED=N/A
SUBMITUSER=BIOADREM
LIBRARYQUALITY=0
SPECTRUMID=CCMSLIB00000004760
SCANS=85
ID=CCMSLIB00000004760
114.021253 	 1.20367982116757
116.036903 	 0.722207892700542
126.021253 	 11.1340383458
128.024327 	 1.27246152523429
128.036903 	 2.01186484395151
137.013428 	 0.687817040667183
140.036903 	 15.1491703206947
141.044728 	 20.9870174533574
142.052553 	 10.0335310807325
151.016502 	 1.71094488865962
152.036903 	 2.40735964233514
153.032152 	 30.0833978161809
156.068203 	 1.09190955205915
164.024327 	 1.21227753417591
166.039977 	 2.4417504943685
167.072954 	 0
168.055627 	 12.9825466425931
169.063452 	 3.00919955291892
179.047802 	 13.5070071361018
181.063452 	 4.67715587653684
182.083853 	 2.22680766916
194.071277 	 5.74327228957097
206.058701 	 20.3249935517152
208.074351 	 0.429885650416989
209.094752 	 6.67182529447167
210.115153 	 100
221.082176 	 47.3046169718855
236.105651 	 85.9771300833978
241.144777 	 6.23334193104634
252.136951 	 14.6934915312527
267.160427 	 3.76579829765282
279.147851 	 85.9771300833978
294.171326 	 100
END IONS

BEGIN IONS
PEPMASS=384.0766
CHARGE=1
MSLEVEL=2
RT=0
SOURCE_INSTRUMENT=GnpsDecoyReroot
FILENAME=CCMSLIB00000004773.txt
IONMODE=Positive
ORGANISM=Natural
NAME=Felodipine
PI=GNPS
DATACOLLECTOR=GNPS
SMILES=CCOC(=O)C1=C(C)NC(=C(C1c1cccc(c1Cl)Cl)C(=O)OC)C
INCHI=InChI=1S/C18H19Cl2NO4/c1-5-25-18(23)14-10(3)21-9(2)13(17(22)24-4)15(14)11-7-6-8-12(19)16(11)20/h6-8,15,21H,5H2,1-4H3
FORMULA=C18H19Cl2NO4 
PUBMED=N/A
SUBMITUSER=BIOADREM
LIBRARYQUALITY=0
SPECTRUMID=CCMSLIB00000004773
SCANS=86
ID=CCMSLIB00000004773
143.976133 	 11.0354403596932
149.119904 	 3.49775191748215
165.114819 	 3.00185136207353
166.122644 	 4.63501719121925
167.130469 	 2.97540333245173
168.029138 	 3.78868024332187
170.081173 	 2.63157894736842
173.987185 	 0.766992859032002
178.944985 	 5.87807458344353
180.960635 	 1.04469717006083
187.018332 	 0.740544829410209
188.070609 	 0.694260777572071
194.117559 	 4.16556466543243
199.989771 	 0.614916688706691
200.128123 	 7.25998413118223
202.99799 	 1.52737371065856
204.948059 	 4.8466014281936
205.041473 	 4.89288548003174
206.081173 	 0.859560962708278
208.95555 	 0.77360486643745
210.112473 	 5.08463369478974
211.026398 	 0.77360486643745
211.120298 	 3.61015604337477
214.005421 	 1.95715419201269
215.013246 	 4.6284051838138
217.955884 	 3.18698756942608
219.971534 	 4.56228510975932
220.096823 	 0.595080666490346
221.987185 	 1.12404125892621
222.080598 	 3.80851626553822
223.979025 	 0.700872784977519
226.005421 	 0.376884422110553
226.049873 	 1.58688177730759
226.143773 	 7.08145993123512
231.0338 	 2.86299920655911
232.015986 	 0.919069029357313
234.054958 	 8.48981750859561
237.966843 	 7.98730494578154
238.107388 	 3.68950013224015
238.966115 	 0.866172970113726
240.101909 	 2.42660671779952
240.138294 	 6.82359164242264
242.000336 	 21.7468923565194
242.036722 	 0.449616503570484
243.994857 	 0.595080666490346
246.068022 	 3.0944194657498
247.112232 	 2.7109230362338
249.982099 	 8.26500925681037
252.065523 	 1.30256545887331
252.981765 	 0.568632636868553
254.000336 	 0.780216873842899
255.0338 	 4.4498809838667
256.096823 	 0.515736577624967
257.04945 	 3.29277968791325
258.068022 	 0.489288548003174
260.010901 	 16.1663581063211
260.047286 	 2.22824649563608
261.945714 	 3.49775191748215
262.005421 	 2.20179846601428
263.013246 	 0.753768844221105
265.01815 	 1.74556995503835
266.081173 	 0.647976725733933
266.138688 	 3.85480031737635
267.125384 	 2.84316318434277
268.133209 	 0.647976725733933
270.031636 	 66.1200740544829
274.026551 	 1.342237503306
274.062936 	 14.4009521290664
274.099322 	 6.16239090187781
275.107147 	 12.4239619148373
276.078586 	 3.16715154720973
277.977014 	 85.8172441153134
279.971534 	 4.47632901348849
280.096823 	 2.30097857709601
282.044699 	 0.919069029357313
283.028715 	 13.0917746627876
284.083672 	 2.10923036233801
284.091738 	 4.31102882835229
284.971594 	 1.77862999206559
285.091497 	 8.93282200476065
292.065435 	 1.3554615181169
292.073501 	 1.07775720708807
293.07326 	 4.35070087278498
293.971928 	 1.40835757736049
295.987578 	 80.3226659613859
296.023964 	 20.3583708013753
297.982099 	 10.2155514414176
298.107388 	 8.48981750859561
298.987244 	 6.83681565723354
300.055264 	 4.0531605395398
302.057851 	 23.8296746892357
302.094236 	 25.5355725998413
303.102061 	 54.6217931764084
304.109886 	 0.601692673895795
306.089151 	 2.83655117693732
310.003229 	 39.7513885215551
310.076 	 19.0756413647183
312.078586 	 4.14572864321608
313.002894 	 8.22533721237768
313.998143 	 1.69267389579476
314.138688 	 3.60354403596932
316.073501 	 3.00185136207353
320.060349 	 10.9494842634224
320.068416 	 12.8868024332187
320.104801 	 5.36233800581857
324.018879 	 66.0076699285903
327.018544 	 3.98042845807987
330.089151 	 42.2044432689765
332.068416 	 1.60671779952394
338.070914 	 68.0111081724412
342.029443 	 0
348.055264 	 7.70960063475271
348.099716 	 77.0298862734726
350.034529 	 1.06453319227718
356.045093 	 54.6217931764084
356.081479 	 3.27294366569691
366.065829 	 100
384.076393 	 24.4974874371859
END IONS

BEGIN IONS
PEPMASS=514.3351
CHARGE=1
MSLEVEL=2
RT=0
SOURCE_INSTRUMENT=GnpsDecoyReroot
FILENAME=CCMSLIB00000004789.txt
IONMODE=Positive
ORGANISM=Natural
NAME=Maraviroc
PI=GNPS
DATACOLLECTOR=GNPS
SMILES=CC(C)c1nnc(C)n1C1C[C@@H]2CC[C@H](C1)N2CC[C@@H](c1ccccc1)N=C(C1CCC(CC1)(F)F)O
INCHI=InChI=1S/C29H41F2N5O/c1-19(2)27-34-33-20(3)36(27)25-17-23-9-10-24(18-25)35(23)16-13-26(21-7-5-4-6-8-21)32-28(37)22-11-14-29(30,31)15-12-22/h4-8,19,22-26H,9-18H2,1-3H3,(H,32,37)/t23-,24+,25?,26-/m0/s1
FORMULA=C29H41F2N5O 
PUBMED=N/A
SUBMITUSER=BIOADREM
LIBRARYQUALITY=0
SPECTRUMID=CCMSLIB00000004789
SCANS=89
ID=CCMSLIB00000004789
106.065129 	 0.02
124.112079 	 17.57
231.160427 	 7.07
248.200894 	 4.57
337.24002 	 1.9
340.249576 	 100
358.297869 	 21.05
368.280876 	 1.8
374.240234 	 100
469.277348 	 38.39
486.303897 	 0.25
494.328969 	 4.7
500.319547 	 0.29
514.335197 	 17.59
END IONS

BEGIN IONS
PEPMASS=278.125
CHARGE=1
MSLEVEL=2
RT=0
SOURCE_INSTRUMENT=GnpsDecoyReroot
FILENAME=CCMSLIB00000004799.txt
IONMODE=Positive
ORGANISM=Natural
NAME=EntecavirHydrate
PI=GNPS
DATACOLLECTOR=GNPS
SMILES=C=C1[C@H](CO)[C@H](C[C@@H]1n1cnc2c1[nH]c(=N)nc2O)O
INCHI=InChI=1S/C12H15N5O3/c1-5-6(3-18)8(19)2-7(5)17-4-14-9-10(17)15-12(13)16-11(9)20/h4,6-8,18-19H,1-3H2,(H3,13,15,16,20)/t6-,7-,8-/m0/s1
FORMULA=C12H15N5O3 
PUBMED=N/A
SUBMITUSER=BIOADREM
LIBRARYQUALITY=0
SPECTRUMID=CCMSLIB00000004799
SCANS=91
ID=CCMSLIB00000004799
135.030141 	 0
218.092407 	 3.97
219.076422 	 34.9
243.087656 	 2.8
250.129855 	 2.01
261.09822 	 69.44
278.124769 	 0
END IONS

BEGIN IONS
PEPMASS=317.096
CHARGE=1
MSLEVEL=2
RT=0
SOURCE_INSTRUMENT=GnpsDecoyReroot
FILENAME=CCMSLIB00000004824.txt
IONMODE=Positive
ORGANISM=Natural
NAME=Febuxostat
PI=GNPS
DATACOLLECTOR=GNPS
SMILES=CC(C)COc1ccc(cc1C#N)c1nc(C)c(C(=O)O)s1
INCHI=InChI=1S/C16H16N2O3S/c1-9(2)8-21-13-5-4-11(6-12(13)7-17)15-18-10(3)14(22-15)16(19)20/h4-6,9H,8H2,1-3H3,(H,19,20)
FORMULA=C16H16N2O3S 
PUBMED=N/A
SUBMITUSER=BIOADREM
LIBRARYQUALITY=0
SPECTRUMID=CCMSLIB00000004824
SCANS=92
ID=CCMSLIB00000004824
101.013428 	 54.62
127.029078 	 4.43
138.021253 	 2
151.057601 	 5.05
162.000815 	 0
178.0685 	 3.36
179.052516 	 1.14
188.05285 	 0.64
200.05285 	 3.66
215.063749 	 0.3
218.063415 	 100
228.047765 	 9.03
228.08415 	 0.43
229.079399 	 96.76
233.037928 	 43.2
244.026732 	 14.88
245.1107 	 15.94
246.05833 	 0.83
271.089964 	 1.75
273.069229 	 2.57
289.100529 	 100
299.084879 	 1.83
317.095443 	 43.2
END IONS

BEGIN IONS
PEPMASS=292.2065
CHARGE=1
MSLEVEL=2
RT=0
SOURCE_INSTRUMENT=GnpsDecoyReroot
FILENAME=CCMSLIB00000004833.txt
IONMODE=Positive
ORGANISM=Natural
NAME=Terbinafine
PI=GNPS
DATACOLLECTOR=GNPS
SMILES=CC(C)(C)C#C/C=C/CN(C)Cc1cccc2ccccc12
INCHI=InChI=1S/C21H25N/c1-21(2,3)15-8-5-9-16-22(4)17-19-13-10-12-18-11-6-7-14-20(18)19/h5-7,9-14H,16-17H2,1-4H3/b9-5+
FORMULA=C21H25N 
PUBMED=N/A
SUBMITUSER=BIOADREM
LIBRARYQUALITY=0
SPECTRUMID=CCMSLIB00000004833
SCANS=93
ID=CCMSLIB00000004833
53.03858 	 1.83755503094494
82.065129 	 2.34160658457219
115.05423 	 66.1902635104958
116.049479 	 0.395584763606202
127.05423 	 0.752887130734384
142.065129 	 1.60786065207682
146.096429 	 0.963440311363491
157.10118 	 3.66872966247687
167.08553 	 33.8097364895042
168.080779 	 2.1501946021821
172.112079 	 0.178651183564091
173.119904 	 0.25521597652013
181.10118 	 0.382823964780195
188.14338 	 0.625279142474319
193.10118 	 0.491290754801251
198.127729 	 0.599757544822306
203.08553 	 0.204172781216104
207.11683 	 0.127607988260065
214.15903 	 1.28884068142666
219.11683 	 0.350921967715179
223.148131 	 0.829451923690423
224.14338 	 0.338161168889173
240.17468 	 3.29228609710968
250.15903 	 0.906016716646462
261.163781 	 1.30798187966567
266.19033 	 64.3782300772028
292.20598 	 100
END IONS

BEGIN IONS
PEPMASS=877.4596
CHARGE=1
MSLEVEL=2
RT=0
SOURCE_INSTRUMENT=GnpsDecoyReroot
FILENAME=CCMSLIB00000004848.txt
IONMODE=Positive
ORGANISM=Natural
NAME=Rifapentine
PI=GNPS
DATACOLLECTOR=GNPS
SMILES=C[C@H]1C=CC=C(C)C(=NC2=C(c3c(c4c(c(C)c3O)O[C@@](C)(C4=O)OC=C[C@@H]([C@@H](C)[C@H]([C@H](C)[C@@H]([C@H](C)[C@H]1O)O)OC(=O)C)OC)C(=O)/C/2=C/NN1CCN(CC1)C1CCCC1)O)O
INCHI=InChI=1S/C47H64N4O12/c1-24-13-12-14-25(2)46(59)49-37-32(23-48-51-20-18-50(19-21-51)31-15-10-11-16-31)41(56)34-35(42(37)57)40(55)29(6)44-36(34)45(58)47(8,63-44)61-22-17-33(60-9)26(3)43(62-30(7)52)28(5)39(54)27(4)38(24)53/h12-14,17,22-24,26-28,31,33,38-39,43,48,53-55,57H,10-11,15-16,18-21H2,1-9H3,(H,49,59)/b13-12+,22-17+,25-14-,32-23+/t24-,26+,27+,28+,33-,38-,39+,43+,47-/m0/s1
FORMULA=C47H64N4O12 
PUBMED=N/A
SUBMITUSER=BIOADREM
LIBRARYQUALITY=0
SPECTRUMID=CCMSLIB00000004848
SCANS=94
ID=CCMSLIB00000004848
135.080445 	 17.69
167.10666 	 100
175.111745 	 0.15
178.098835 	 60.31
207.13796 	 7.12
209.117224 	 55.5
241.143439 	 100
415.323355 	 2.01
455.2289 	 0.37
457.208165 	 0.21
465.21325 	 0.23
467.192515 	 0.24
467.2289 	 0.37
469.208165 	 1.33
481.24455 	 0.27
483.223815 	 0.85
485.203079 	 0.36
491.2289 	 0.37
493.24455 	 0.46
497.203079 	 4.59
501.234379 	 0.4
509.239465 	 2.12
511.255115 	 0.51
519.223815 	 0.43
519.2602 	 0.36
521.239465 	 0.44
527.250029 	 0.22
529.265679 	 27.05
531.244944 	 12.33
531.28133 	 10.89
533.260594 	 7.25
537.234379 	 1.56
539.250029 	 0.38
541.265679 	 6.44
543.244944 	 5.51
547.255115 	 0.44
547.276244 	 10.08
555.244944 	 1.38
555.28133 	 7.05
557.260594 	 14.7
557.29698 	 7.52
559.276244 	 14.25
559.329229 	 4.07
561.255509 	 5.65
565.265679 	 0.63
567.28133 	 8.64
571.31263 	 2.28
575.271159 	 18.29
577.286809 	 7.99
581.29698 	 7.84
583.276244 	 15.47
585.291894 	 47.92
593.318109 	 1.51
595.276244 	 12.34
597.280661 	 15.66
597.32828 	 2.87
599.307544 	 4.97
601.286809 	 25.92
603.302459 	 7.34
607.31263 	 4.52
613.286809 	 28.99
615.302459 	 2.67
617.29698 	 0.23
621.313024 	 2.31
625.302065 	 0.53
625.323194 	 4.84
627.302459 	 3.76
629.318109 	 2.43
631.297374 	 14.3
635.307544 	 0.33
635.381658 	 2.34
639.302459 	 1.69
641.318109 	 2.39
643.31263 	 1.08
643.333759 	 4.22
647.328674 	 1.62
655.333759 	 1.56
657.313024 	 2.68
661.323194 	 1.13
675.323588 	 1.51
679.333759 	 0.55
699.396359 	 0.55
709.380709 	 2.59
711.359974 	 1.96
725.375624 	 1.97
727.391274 	 3.12
737.375624 	 5.47
753.406924 	 0.35
755.386189 	 8.18
763.427659 	 4.87
765.406924 	 1.58
771.388731 	 6.49
775.427659 	 4.25
777.406924 	 2.63
779.422574 	 2.69
781.401839 	 0.39
785.412009 	 2.41
787.427659 	 13.77
789.406924 	 36.44
790.427325 	 2.29
791.422574 	 8.98
803.422574 	 6.88
803.45896 	 5.46
805.438224 	 2.68
813.443309 	 19.07
815.422574 	 7.51
817.401839 	 100
819.417489 	 30.83
821.433139 	 3.83
829.438224 	 5.44
831.453874 	 22.51
833.433139 	 8.74
841.438224 	 4.3
843.417489 	 4.21
845.433139 	 1.93
847.448789 	 8.16
851.443703 	 0.4
859.448789 	 18.48
877.459353 	 73.34
END IONS

BEGIN IONS
PEPMASS=621.1266
CHARGE=1
MSLEVEL=2
RT=0
SOURCE_INSTRUMENT=GnpsDecoyReroot
FILENAME=CCMSLIB00000004857.txt
IONMODE=Positive
ORGANISM=Natural
NAME=CefditorenPivoxil
PI=GNPS
DATACOLLECTOR=GNPS
SMILES=Cc1c(/C=C\C2=C(C(=O)OCOC(=O)C(C)(C)C)N3C(=O)[C@H]([C@H]3SC2)N=C(/C(=N\OC)/c2csc(=N)[nH]2)O)scn1
INCHI=InChI=1S/C25H28N6O7S3/c1-12-15(41-10-27-12)7-6-13-8-39-21-17(29-19(32)16(30-36-5)14-9-40-24(26)28-14)20(33)31(21)18(13)22(34)37-11-38-23(35)25(2,3)4/h6-7,9-10,17,21H,8,11H2,1-5H3,(H2,26,28)(H,29,32)/b7-6-,30-16-/t17-,21-/m1/s1
FORMULA=C25H28N6O7S3 
PUBMED=N/A
SUBMITUSER=BIOADREM
LIBRARYQUALITY=0
SPECTRUMID=CCMSLIB00000004857
SCANS=96
ID=CCMSLIB00000004857
58.982425 	 0.721300475783823
75.010354 	 3.84744418689765
106.985796 	 5.59503476881786
107.99025 	 0.433085275100647
118.949411 	 5.86952543613517
126.012048 	 0.131145541051604
152.015122 	 0.221117482005612
154.006963 	 0.0411736000975967
155.038597 	 0.0442234964011224
155.974994 	 1.20623398804441
171.044059 	 0.721300475783823
173.047133 	 4.50012199585214
180.010037 	 1.63016957423448
183.033512 	 0.477308771501769
184.008974 	 0.234842015371477
193.017862 	 0.0411736000975967
193.030438 	 0.373612297181896
196.063118 	 0.899719409540076
203.117893 	 1.93210930828352
207.969909 	 0.93936806148591
207.988536 	 0.495608149322923
211.028426 	 15.2494815176284
213.045419 	 15.2494815176284
215.969812 	 2.1379773087715
218.956901 	 0.669452238623887
221.016799 	 11.8229230206173
231.988536 	 2.57411248017567
233.996792 	 0.477308771501769
237.9991 	 1.63474441868976
242.994446 	 1.30535561790899
244.144442 	 5.20617299011834
245.025352 	 0.972916920824692
246.988201 	 0.683176771989752
250.983116 	 1.78418933756252
251.08557 	 0.940893009637672
259.01317 	 0.579480297669879
259.131532 	 0.520007319751129
260.061404 	 2.26607295351958
260.139357 	 2.21422471635964
265.015182 	 1.30383066975723
266.008402 	 0.338538489691351
267.091027 	 0.038123703794071
271.029769 	 6.16536537757716
275.162832 	 8.70287910211053
279.02565 	 2.45364157618641
281.0413 	 0.0808222520434305
285.012405 	 0
287.126446 	 4.63431743320727
287.984416 	 1.20623398804441
288.134271 	 7.96785409296084
291.00184 	 1.49597413687935
291.02565 	 0.0396486519458338
292.953924 	 1.75979016713432
293.004914 	 0.143345126265707
295.085941 	 0.228742222764426
297.036214 	 0.117421007685739
298.051902 	 2.21574966451141
299.024684 	 1.11473709893864
300.056318 	 3.61870196413322
303.157747 	 0.346163230450165
305.059058 	 3.75747224594364
309.036214 	 0.0533731853116994
309.99642 	 4.88593387824814
311.101294 	 1.91380993046236
329.035248 	 0.651152860802733
329.111391 	 0.208917896791509
334.031463 	 0.355312919360742
334.044039 	 1.05373917286812
340.027423 	 0.506282786385263
347.093432 	 3.04227156276687
351.059355 	 0.919543735512993
353.002234 	 15.2494815176284
353.095443 	 6.17299011833598
356.12229 	 0.393436623154813
358.061798 	 1.03238989874344
365.028724 	 4.05941197999268
368.025709 	 0.379712089788947
368.12229 	 1.78571428571429
379.041694 	 0.651152860802733
380.036943 	 0.111321215078687
381.081153 	 0
383.133189 	 1.14676101012566
386.056712 	 7.24807856532878
389.119253 	 2.38349396120532
391.995375 	 1.96413321947054
394.018887 	 0.756374283274369
394.052593 	 3.29388800780774
396.047113 	 1.67591801878736
399.080484 	 0.722825423935586
406.070351 	 1.03696474319873
411.128103 	 0.422410638038307
413.133857 	 1.22148346956203
418.04741 	 0.0365987556423082
420.026675 	 1.34042942539954
421.112453 	 0.440710015859461
422.047507 	 1.36330364767598
425.094792 	 2.27064779797487
430.022258 	 0.51543247529584
433.052258 	 3.09869464438209
434.058741 	 3.47230694156399
437.094792 	 0.663352446016835
439.10526 	 0.271440771013786
441.07713 	 0.375137245333659
444.026675 	 0.207392948639746
455.100174 	 3.57600341588386
462.03724 	 0.0442234964011224
462.126426 	 8.05935098206661
463.068874 	 0.0914968891057704
467.100174 	 0.556606075393437
469.079439 	 2.77693058436013
473.053224 	 0.0411736000975967
473.070982 	 0.532206904965231
474.126426 	 0.722825423935586
475.15469 	 0.820422105648408
477.113516 	 0.658777601561547
479.052555 	 1.46852507014762
481.084621 	 15.2494815176284
482.111073 	 1.09033792851043
486.069602 	 0.0869220446504819
489.059372 	 5.8070025619129
491.063789 	 0.7838233500061
492.125758 	 0.291265096986702
492.136991 	 2.88215200683177
497.074353 	 0.213492741246798
500.069305 	 1.61644504086861
510.105988 	 1.18945955837502
513.132143 	 0.796022935220203
519.058703 	 0.571855556911065
520.131906 	 0.398011467610101
527.105356 	 0.419360741734781
536.085252 	 1.75674027083079
537.069268 	 3.72087349030133
542.074688 	 1.66676832987678
542.140065 	 2.85927778455533
544.101571 	 15.2494815176284
551.096151 	 1.67286812248384
556.111467 	 0.379712089788947
562.112136 	 0.658777601561547
563.119961 	 2.14560204953032
564.116553 	 0.550506282786385
576.103977 	 0.292790045138465
577.153369 	 11.5636818348176
582.114541 	 2.53293888007808
588.0914 	 0.803647675979017
590.107051 	 0.516957423447603
591.114876 	 8.49853604977431
593.130526 	 92.33561058924
606.101965 	 2.04800536781749
621.12544 	 100
END IONS

BEGIN IONS
PEPMASS=748.4829
CHARGE=1
MSLEVEL=2
RT=0
SOURCE_INSTRUMENT=GnpsDecoyReroot
FILENAME=CCMSLIB00000004871.txt
IONMODE=Positive
ORGANISM=Natural
NAME=Clarithromycin
PI=GNPS
DATACOLLECTOR=GNPS
SMILES=CC[C@@H]1[C@](C)([C@@H]([C@@H](C)C(=O)[C@H](C)C[C@](C)([C@@H]([C@@H](C)[C@@H]([C@@H](C)C(=O)O1)O[C@H]1C[C@](C)([C@H]([C@H](C)O1)O)OC)O[C@H]1[C@@H]([C@H](C[C@@H](C)O1)N(C)C)O)OC)O)O
INCHI=InChI=1S/C38H69NO13/c1-15-26-38(10,45)31(42)21(4)28(40)19(2)17-37(9,47-14)33(52-35-29(41)25(39(11)12)16-20(3)48-35)22(5)30(23(6)34(44)50-26)51-27-18-36(8,46-13)32(43)24(7)49-27/h19-27,29-33,35,41-43,45H,15-18H2,1-14H3/t19-,20-,21+,22+,23-,24+,25+,26-,27+,29-,30+,31-,32+,33-,35+,36-,37-,38-/m1/s1
FORMULA=C38H69NO13 
PUBMED=N/A
SUBMITUSER=BIOADREM
LIBRARYQUALITY=0
SPECTRUMID=CCMSLIB00000004871
SCANS=101
ID=CCMSLIB00000004871
54.046405 	 4.05686004539873
55.05423 	 0.685446358798794
72.05697 	 0.493432069363302
83.049145 	 0.0171175529341718
83.094084 	 2.70234063930339
109.064795 	 0.0439102444833104
116.062055 	 0.589439214081048
127.07536 	 0.0267926915491385
141.09101 	 0.0320023815725821
147.101574 	 2.11959959810963
148.096823 	 0.244855431101849
148.133209 	 3.07967104528709
158.117559 	 0
159.101574 	 0.524690209503963
176.128123 	 5.45752242027314
177.112139 	 0.0282811744129796
190.143773 	 14.8848286384103
208.154338 	 0.154057976407547
239.08553 	 0.53436534811893
254.18765 	 0.644513080043166
285.193463 	 0.0193502772299334
302.18765 	 0.781453503516541
303.204028 	 0.258251776876419
316.211853 	 0.0156290700703308
321.250978 	 0.53436534811893
334.198608 	 1.20641536114315
334.222418 	 4.92018010642653
336.274453 	 0.616976147062107
348.238068 	 1.13422394224687
354.255335 	 0.726379637554423
366.248632 	 1.05905555762289
384.259197 	 0.050608417370595
397.258469 	 0.122055594834964
402.269762 	 0.0178617943660924
410.238462 	 0.616976147062107
415.269034 	 0.047631451642913
416.255729 	 2.41208648085439
417.248298 	 1.01440107170766
439.305419 	 0.739775983328992
483.368019 	 0.506828415137871
494.323809 	 0.493432069363302
495.261543 	 0.54850593532542
496.326883 	 0.0677259703047669
505.360923 	 0.602835559855617
528.292903 	 0.739775983328992
554.368748 	 0.15926766643099
555.376573 	 0.53436534811893
556.324203 	 0.630372492836676
572.452083 	 0.232203326759201
573.350752 	 55.495850854017
574.334767 	 1.06873069623786
590.389877 	 2.25877274587876
608.400442 	 0.491943586499461
617.376967 	 0.945930859970975
622.416092 	 9.58582964313623
639.397702 	 0.506828415137871
640.426656 	 0.0580508316898002
659.423917 	 0.54850593532542
669.444652 	 1.7958545752242
670.452477 	 0.232947568191121
671.436493 	 0.0163733115022513
672.431742 	 0.0342351058683437
675.382446 	 0.863320061027797
681.420843 	 0.0178617943660924
685.415757 	 0.122055594834964
686.447392 	 0.0483756930748335
687.431407 	 0.150336769247944
688.426656 	 0.556692591076545
688.463042 	 0.723402671826741
690.442306 	 0.253786328284896
695.436493 	 0.0290254158449001
699.431407 	 0.24559967253377
703.426322 	 0.46217392922264
706.437221 	 0.874483682506605
706.473607 	 1.59937483719719
712.463042 	 0.0163733115022513
713.434481 	 0.54850593532542
716.457957 	 39.0466267257098
717.441972 	 0.479291482156812
730.473607 	 7.44241431920515
731.445046 	 7.44241431920515
748.484171 	 100
END IONS

BEGIN IONS
PEPMASS=494.2671
CHARGE=1
MSLEVEL=2
RT=0
SOURCE_INSTRUMENT=GnpsDecoyReroot
FILENAME=CCMSLIB00000004885.txt
IONMODE=Positive
ORGANISM=Natural
NAME=Imatinib
PI=GNPS
DATACOLLECTOR=GNPS
SMILES=Cc1ccc(cc1Nc1nccc(c2cccnc2)n1)NC(=O)c1ccc(cc1)CN1CCN(C)CC1
INCHI=InChI=1S/C29H31N7O/c1-21-5-10-25(18-27(21)34-29-31-13-11-26(33-29)24-4-3-12-30-19-24)32-28(37)23-8-6-22(7-9-23)20-36-16-14-35(2)15-17-36/h3-13,18-19H,14-17,20H2,1-2H3,(H,32,37)(H,31,33,34)
FORMULA=C29H31N7O 
PUBMED=N/A
SUBMITUSER=BIOADREM
LIBRARYQUALITY=0
SPECTRUMID=CCMSLIB00000004885
SCANS=104
ID=CCMSLIB00000004885
94.146454 	 0.283235059350619
95.154279 	 0.576769575404897
107.154279 	 0.27808533099879
110.034892 	 3.19798130648608
114.102577 	 0.316708293637511
115.110402 	 0.87287895563509
128.118227 	 0.100419702860674
133.144777 	 0.308983701109766
135.160427 	 0.955274609264361
136.050542 	 1.13036537322656
136.168252 	 0.411978268146355
143.117893 	 1.89767489764915
149.026004 	 0.32185802198934
156.113142 	 0.224013183304581
159.160427 	 0.105569431212504
163.029078 	 0.293534516054278
177.008343 	 0.375930169683549
182.128792 	 0.275510466822875
192.0311465 	 1.5217447279656
198.160092 	 0.270360738471046
205.1322 	 1.42904961763267
212.093075 	 1.23335994026315
213.196143 	 3.33444910780956
213.207377 	 0.772459252774416
218.152602 	 3.19540644231017
219.160427 	 2.16288590776837
222.077425 	 0.893477869042408
223.061441 	 1.78695573808482
224.02567 	 0.625691994747277
224.05669 	 2.81432654427479
224.062055 	 0.496948785951541
225.033495 	 0.280660195174705
225.057304 	 0.445451502433247
225.064515 	 3.03576486340346
226.07234 	 0.800782758709478
234.171326 	 0.911501918273811
238.028744 	 0.27808533099879
239.072954 	 0.934675695857043
240.08799 	 25.7486417591472
241.202291 	 2.25043128974947
242.091064 	 1.14838942245797
244.155676 	 0.674614414089657
246.102577 	 0.440301774081417
249.057304 	 1.50114581455828
251.036569 	 0.955274609264361
252.044394 	 3.16708293637511
254.047468 	 0.236887504184154
257.176077 	 0.270360738471046
258.15875 	 0.460900687488735
262.16624 	 0.260061281767387
264.113142 	 0.373355305507634
267.067869 	 25.7486417591472
269.070943 	 0.612817673867703
270.13494 	 0.329582614517084
272.118227 	 0.870304091459176
280.155676 	 0.460900687488735
283.166575 	 0.288384787702449
284.138014 	 0.450601230785076
285.138629 	 1.00419702860674
290.128792 	 4.09145917552849
309.182225 	 1.32090532224425
316.237 	 0.342456935396658
321.207377 	 1.1715632000412
331.179151 	 0.471200144192394
335.197875 	 1.02737080618997
336.2057 	 0.203414269897263
336.218276 	 0.896052733218323
340.188038 	 48.1370857687257
343.216879 	 0.679764142441486
344.231914 	 2.34055153590648
346.202626 	 1.67108685016865
347.186641 	 1.33892937147565
348.18189 	 1.76378196050158
348.2057 	 0.92180137497747
348.218276 	 0.254911553415557
349.157353 	 0.280660195174705
349.189715 	 7.99752813039112
357.207377 	 0.146767258027139
358.202626 	 0.298684244406108
364.21319 	 25.7486417591472
365.208439 	 0.584494167932642
367.167917 	 47.3980997502382
371.211793 	 1.87192625589
372.218276 	 1.28228235960553
374.184964 	 3.26235291088395
374.19754 	 3.39109611967969
375.205365 	 3.60223498210469
376.168252 	 4.45708988850838
382.202626 	 0.975873522671679
390.22884 	 25.7486417591472
391.211513 	 2.03414269897263
391.224089 	 0.260061281767387
398.233926 	 0.844555449700028
400.21319 	 6.70494631408193
401.163501 	 0.908927054097896
407.25539 	 0.880603548162834
414.22884 	 0.386229626387208
415.224089 	 0.200839405721348
416.231914 	 0.666889821561913
417.227163 	 1.66593712181682
419.174065 	 1.74318304709427
425.208439 	 5.39176558436542
425.244825 	 1.04281999124546
441.23974 	 0.587069032108556
451.224089 	 4.35409532147179
451.260475 	 1.17671292839303
452.219338 	 0.468625280016479
464.231914 	 0.363055848803976
467.25539 	 0.401678811442696
468.250639 	 4.07343512629709
478.234988 	 0.798207894533563
494.266289 	 100
END IONS

BEGIN IONS
PEPMASS=297.1838
CHARGE=1
MSLEVEL=2
RT=0
SOURCE_INSTRUMENT=GnpsDecoyReroot
FILENAME=CCMSLIB00000004895.txt
IONMODE=Positive
ORGANISM=Natural
NAME=EthinylEstradiol
PI=GNPS
DATACOLLECTOR=GNPS
SMILES=C#C[C@@]1(CC[C@H]2[C@@H]3CCc4cc(ccc4[C@H]3CC[C@]12C)O)O
INCHI=InChI=1S/C20H24O2/c1-3-20(22)11-9-18-17-6-4-13-12-14(21)5-7-15(13)16(17)8-10-19(18,20)2/h1,5,7,12,16-18,21-22H,4,6,8-11H2,2H3/t16-,17-,18+,19+,20+/m1/s1
FORMULA=C20H24O2 
PUBMED=N/A
SUBMITUSER=BIOADREM
LIBRARYQUALITY=0
SPECTRUMID=CCMSLIB00000004895
SCANS=105
ID=CCMSLIB00000004895
51.02293 	 7.40007502188138
55.05423 	 11.878464552161
66.046405 	 0.631434168299087
69.033495 	 8.32742883340974
79.017845 	 5.89755345309048
79.05423 	 2.50698120285083
81.06988 	 5.97049139332305
87.080445 	 20.8394114950194
89.03858 	 2.74455049389405
89.132481 	 2.89667819780769
91.05423 	 20.8394114950194
95.08553 	 1.70257991914308
101.03858 	 0.766890343016713
103.05423 	 0
105.033495 	 4.11995165256533
107.049145 	 1.45250698120285
111.11683 	 2.24857250031259
117.06988 	 0
117.127395 	 1.00862751635894
123.080445 	 0.950277164172884
131.049145 	 10.3259283957821
131.08553 	 100
135.11683 	 2.9029300212562
139.111745 	 0.793981577960238
148.124655 	 5.64539657400075
149.096095 	 20.1579627391322
150.10392 	 6.97286708623349
159.11683 	 7.16250573083816
163.111745 	 2.47988996790731
175.111745 	 5.00354269995415
190.13522 	 0.339682407368816
217.158695 	 20.8394114950194
219.174345 	 2.08185720835244
223.148131 	 2.99045554953528
226.171606 	 1.88388279914975
235.148131 	 0.629350227149585
238.13522 	 0.754386696119702
243.174345 	 23.3005459925812
253.158695 	 2.07560538490393
269.189995 	 8.23156754053265
279.174345 	 1.1815946317676
297.18491 	 100
END IONS

BEGIN IONS
PEPMASS=251.0598
CHARGE=1
MSLEVEL=2
RT=0
SOURCE_INSTRUMENT=GnpsDecoyReroot
FILENAME=CCMSLIB00000004901.txt
IONMODE=Positive
ORGANISM=Natural
NAME=Sulfadiazine
PI=GNPS
DATACOLLECTOR=GNPS
SMILES=c1cnc(nc1)NS(=O)(=O)c1ccc(cc1)N
INCHI=InChI=1S/C10H10N4O2S/c11-8-2-4-9(5-3-8)17(15,16)14-10-12-6-1-7-13-10/h1-7H,11H2,(H,12,13,14)
FORMULA=C10H10N4O2S 
PUBMED=N/A
SUBMITUSER=BIOADREM
LIBRARYQUALITY=0
SPECTRUMID=CCMSLIB00000004901
SCANS=108
ID=CCMSLIB00000004901
90.033829 	 3.24
138.000815 	 3.62
156.011379 	 151
175.025055 	 0.68
203.092741 	 11.13
251.059727 	 151
END IONS

BEGIN IONS
PEPMASS=326.2332
CHARGE=1
MSLEVEL=2
RT=0
SOURCE_INSTRUMENT=GnpsDecoyReroot
FILENAME=CCMSLIB00000004932.txt
IONMODE=Positive
ORGANISM=Natural
NAME=Bisoprolol
PI=GNPS
DATACOLLECTOR=GNPS
SMILES=CC(C)NCC(COc1ccc(cc1)COCCOC(C)C)O
INCHI=InChI=1S/C18H31NO4/c1-14(2)19-11-17(20)13-23-18-7-5-16(6-8-18)12-21-9-10-22-15(3)4/h5-8,14-15,17,19-20H,9-13H2,1-4H3
FORMULA=C18H31NO4 
PUBMED=N/A
SUBMITUSER=BIOADREM
LIBRARYQUALITY=0
SPECTRUMID=CCMSLIB00000004932
SCANS=109
ID=CCMSLIB00000004932
103.05423 	 0
109.064795 	 0.497664469376173
109.085924 	 26.7341860566639
116.106994 	 1.52355175273934
123.080445 	 0.571877592002445
125.059709 	 5.89776050988781
133.064795 	 0.196446501069542
134.117559 	 43.6547780154538
137.059709 	 1.6064958309687
139.07536 	 0.903653904919894
151.07536 	 5.20801501724364
155.070274 	 0.934212249530711
162.091344 	 0.235735801283451
163.07536 	 2.95106299384468
165.09101 	 3.28720478456367
180.101909 	 2.76771292617977
181.085924 	 1.35329811847907
191.143045 	 0.0916750338324529
193.12231 	 1.11756231719562
198.112473 	 0.449644213559174
202.180159 	 43.6547780154538
204.138294 	 14.3100362334658
205.12231 	 0.467106124765356
208.20598 	 10.533897935129
210.185244 	 43.6547780154538
218.19033 	 1.2790849958528
219.13796 	 0.833806260095167
220.20598 	 1.41004932989916
222.148859 	 1.99938883310778
222.185244 	 11.3284148950103
223.132874 	 0.0873095560309076
231.13796 	 0.781420526476623
236.200894 	 18.081809054001
238.216544 	 0.296852490505086
240.159424 	 6.91491683764788
240.195809 	 1.17867900641725
243.159089 	 0.257563190291177
248.164509 	 0.990963460950801
248.200894 	 5.92395337669708
249.148524 	 0.401623957742175
264.195809 	 0.707207403850352
266.175074 	 0.28375605710045
266.211459 	 0.650456192430261
269.174739 	 1.33583620727289
282.206374 	 4.74963984808137
293.198549 	 0.641725236827171
308.222024 	 93.5303618981097
326.232588 	 100
END IONS

BEGIN IONS
PEPMASS=276.1592
CHARGE=1
MSLEVEL=2
RT=0
SOURCE_INSTRUMENT=GnpsDecoyReroot
FILENAME=CCMSLIB00000004962.txt
IONMODE=Positive
ORGANISM=Natural
NAME=Rolipram
PI=GNPS
DATACOLLECTOR=GNPS
SMILES=COc1ccc(cc1OC1CCCC1)C1CC(=NC1)O
INCHI=InChI=1S/C16H21NO3/c1-19-14-7-6-11(12-9-16(18)17-10-12)8-15(14)20-13-4-2-3-5-13/h6-8,12-13H,2-5,9-10H2,1H3,(H,17,18)
FORMULA=C16H21NO3 
PUBMED=N/A
SUBMITUSER=BIOADREM
LIBRARYQUALITY=0
SPECTRUMID=CCMSLIB00000004962
SCANS=111
ID=CCMSLIB00000004962
104.062055 	 0.672543663604006
116.062055 	 0.660127472891317
118.077705 	 1.42786193195927
121.064795 	 0
129.06988 	 1.67618574621306
130.077705 	 1.46304113897856
131.072954 	 0.262809370085258
131.08553 	 4.69332008939657
134.060044 	 0.515271914576608
141.06988 	 0.991225891896366
142.077705 	 2.82882211737439
144.080779 	 0.0848439698700438
144.093355 	 2.49358496813178
146.096429 	 2.16041718400795
149.059709 	 8.37885936594653
150.046405 	 0.397318102806059
152.062055 	 0.306266037579671
153.057304 	 0.300057942223326
153.06988 	 2.09212813508815
154.077705 	 1.54374637861104
156.05697 	 2.33838258422316
156.080779 	 0.399387467924841
156.093355 	 2.1542090886516
157.088604 	 1.05537621057859
157.10118 	 6.61162155450708
158.109005 	 0.264878735204039
159.104254 	 0.391110007449714
161.083519 	 0.188312225809122
167.072954 	 0.192450956046685
167.08553 	 0.931214303451701
168.05697 	 0.496647628507574
169.088604 	 0.867063984769473
170.07262 	 4.66227961261485
171.044059 	 0.403526198162404
171.11683 	 2.06729575366278
172.112079 	 1.36371161327705
174.091344 	 0.931214303451701
174.10392 	 0.248323814253787
179.08553 	 0.111745716414204
179.143045 	 0.422150484231438
181.064795 	 0.349722705074083
181.10118 	 18.1773032033772
182.096429 	 2.42529591921199
183.080445 	 0.157271749027398
183.104254 	 0.177965400215214
184.08827 	 7.06067378528267
184.112079 	 0.705653505504511
185.083519 	 2.14800099329526
185.096095 	 7.62147173247248
185.119904 	 0.347653339955302
185.132481 	 0.196589686284248
186.10392 	 0.446982865656816
186.127729 	 1.05951494081616
187.099169 	 1.03054382915322
188.11957 	 0.233838258422316
189.127395 	 0.297988577104544
190.098835 	 0.606323979802996
190.13522 	 0.124161907126893
191.070274 	 45.5239632480755
193.073348 	 45.5819054714014
197.096095 	 0.821537952156278
198.10392 	 0.312474132936015
199.111745 	 4.99130866650112
200.083185 	 0.107606986176641
200.106994 	 11.5925833954143
201.09101 	 0.405595563281185
202.086259 	 0.459399056369506
202.098835 	 0.995364622133929
202.122644 	 4.84645310818641
203.094084 	 0.2917804817482
203.143045 	 2.6260243357338
207.13796 	 0.275225560797947
209.096095 	 20.6936511878156
210.091344 	 6.78130949424716
211.099169 	 0.237976988659879
212.083185 	 0.833954142868968
212.14338 	 0.0620809535634467
213.078434 	 1.48580415528516
214.086259 	 0.304196672460889
216.114485 	 4.66021024749607
217.109734 	 1.27059018293188
217.12231 	 22.2373975664266
218.130135 	 0.144855558314709
219.125384 	 1.98245178379273
220.169594 	 0.196589686284248
222.148859 	 1.20850922936843
226.098835 	 0.376624451618243
226.122644 	 0.585630328615181
227.10666 	 2.07764257925668
228.101909 	 1.63479844383743
229.085924 	 1.50028971111663
229.109734 	 1.15056700604255
230.153944 	 16.9646552437712
231.13796 	 19.770714344839
232.133209 	 0.0869133349888254
232.145785 	 1.27265954805066
233.141034 	 0.324890323648705
233.15361 	 1.30576938995116
238.086259 	 0.958116049995861
241.12231 	 0.349722705074083
243.125384 	 0.18624286069034
244.109399 	 9.94329939574538
244.133209 	 1.89760781392269
245.117224 	 0.136578097839583
248.164509 	 5.74248820461882
250.143773 	 0.0972601605827332
258.148859 	 30.6017713765417
259.132874 	 24.4847280854234
261.135948 	 22.8313053555169
276.159424 	 100
END IONS

BEGIN IONS
PEPMASS=225.087
CHARGE=1
MSLEVEL=2
RT=0
SOURCE_INSTRUMENT=GnpsDecoyReroot
FILENAME=CCMSLIB00000004979.txt
IONMODE=Positive
ORGANISM=Natural
NAME=Stavudine
PI=GNPS
DATACOLLECTOR=GNPS
SMILES=Cc1cn([C@H]2C=C[C@@H](CO)O2)c(=O)nc1O
INCHI=InChI=1S/C10H12N2O4/c1-6-4-12(10(15)11-9(6)14)8-3-2-7(5-13)16-8/h2-4,7-8,13H,5H2,1H3,(H,11,14,15)/t7-,8+/m0/s1
FORMULA=C10H12N2O4 
PUBMED=N/A
SUBMITUSER=BIOADREM
LIBRARYQUALITY=0
SPECTRUMID=CCMSLIB00000004979
SCANS=113
ID=CCMSLIB00000004979
110.023658 	 6.8
127.050207 	 100
128.094418 	 0.23
146.995098 	 0
207.076422 	 5.13
225.086987 	 0
END IONS

BEGIN IONS
PEPMASS=505.324
CHARGE=1
MSLEVEL=2
RT=0
SOURCE_INSTRUMENT=GnpsDecoyReroot
FILENAME=CCMSLIB00000004984.txt
IONMODE=Positive
ORGANISM=Natural
NAME=Dipyridamole
PI=GNPS
DATACOLLECTOR=GNPS
SMILES=C1CCN(CC1)c1c2c(c(nc(n2)N(CCO)CCO)N2CCCCC2)nc(n1)N(CCO)CCO
INCHI=InChI=1S/C24H40N8O4/c33-15-11-31(12-16-34)23-26-20-19(21(27-23)29-7-3-1-4-8-29)25-24(32(13-17-35)14-18-36)28-22(20)30-9-5-2-6-10-30/h33-36H,1-18H2
FORMULA=C24H40N8O4 
PUBMED=N/A
SUBMITUSER=BIOADREM
LIBRARYQUALITY=0
SPECTRUMID=CCMSLIB00000004984
SCANS=114
ID=CCMSLIB00000004984
127.050207 	 0.834720907201236
141.065857 	 0.779217952485117
142.061106 	 0.520204163809897
166.096149 	 0.351518713202085
168.076757 	 0.450553397107317
171.076422 	 1.53231686745677
173.09073 	 1.20800548499788
182.091064 	 0.375461164256097
185.09073 	 0.959874628619935
186.087321 	 0.765070140498656
203.101294 	 0.721538411309543
210.122364 	 8.30258904959352
212.115547 	 0.525645629958536
214.121301 	 0.278603066810321
215.129126 	 0.35913676581018
222.122364 	 0.366754818418275
223.130189 	 0.390697269472287
224.138014 	 1.28636259753828
226.117279 	 0.315605036621067
227.129126 	 0.455994863255956
229.116944 	 1.54428809298377
236.138014 	 0.78792429832294
240.135610333333 	 1.06435077867381
241.1427655 	 0.98272878644422
244.1298545 	 0.574618825296288
247.127509 	 1.35166019132195
254.1505905 	 10.9667308759672
255.147851 	 0.0446200224188405
255.156404 	 3.56851350027751
256.141762 	 0.667123749823152
258.147516 	 0.567000772688193
259.155341 	 0.916342899430823
266.152602 	 0.035913676581018
267.156404 	 0.519115870580169
268.164229 	 1.4082514392678
270.147516 	 0.265543548053588
271.15467 	 0.87281117024171
274.138408 	 0.533263682566631
281.163501 	 0.0674741802431247
284.163166 	 0.132771774026794
285.166968 	 1.43328218355154
286.176134 	 1.30704016890311
288.158081 	 0.516939284120713
289.165906 	 0.526733923188264
293.163501 	 0.0293839172026511
295.179151 	 0.0750922328512194
297.194801 	 2.36268460173909
298.177474 	 0.180656676134818
303.180213 	 0.385255803323647
307.179151 	 0.035913676581018
308.186976 	 0.380902630404736
310.202626 	 0.996876598430681
311.174065 	 0.0435317291891127
312.190444 	 2.04925615157748
315.181556 	 1.25153721418699
316.188038 	 0.047884902108024
323.210451 	 1.70535549098349
325.189715 	 0.0467966088782962
326.19754 	 0.684536441498797
329.195863 	 0.24921914960767
330.201008 	 36.365318271355
333.192121 	 2.18202792560427
333.203354 	 0.0663858870133969
336.218276 	 0.100122977134959
340.188038 	 0.0457083156485683
341.221015 	 4.13224939327652
342.203688 	 0.210040593337469
342.227498 	 0.350430419972357
347.206428 	 0.985993666133403
349.226101 	 0.0555029547161187
352.21319 	 0.0892400448376811
354.22884 	 1.53014028099731
355.20028 	 0.193716194891552
358.198603 	 0.137124946945705
360.20302 	 0.262278668364404
360.214253 	 0.276426480350866
362.233926 	 0.0272073307431954
367.236666 	 1.41042802572725
369.214587 	 0.0761805260809472
372.239405 	 2.7892955477924
374.217327 	 0.325399675688617
380.244491 	 0.125153721418699
386.253713 	 9.84143567642866
387.225152 	 0.0326487968918345
398.255055 	 2.93512684057592
412.269363 	 0.544146614863909
415.292838 	 0.0402668494999293
416.26562 	 63.634681728645
418.243542 	 0.841250666579603
418.256118 	 0.348253833512902
423.258858 	 0.611620795107034
430.279927 	 10.8829322972782
433.267017 	 0.292750878796783
443.287752 	 0.0304722104323789
444.271768 	 0.0337370901215624
449.274508 	 2.53463493203609
461.298317 	 3.62510474822336
479.308882 	 1.19494596624114
487.313967 	 0.715008651931176
490.301057 	 0.634474952931318
505.324532 	 100
END IONS

BEGIN IONS
PEPMASS=310.142
CHARGE=1
MSLEVEL=2
RT=0
SOURCE_INSTRUMENT=GnpsDecoyReroot
FILENAME=CCMSLIB00000005001.txt
IONMODE=Positive
ORGANISM=Natural
NAME=Fluoxetine
PI=GNPS
DATACOLLECTOR=GNPS
SMILES=CNCCC(c1ccccc1)Oc1ccc(cc1)C(F)(F)F
INCHI=InChI=1S/C17H18F3NO/c1-21-12-11-16(13-5-3-2-4-6-13)22-15-9-7-14(8-10-15)17(18,19)20/h2-10,16,21H,11-12H2,1H3
FORMULA=C17H18F3NO 
PUBMED=N/A
SUBMITUSER=BIOADREM
LIBRARYQUALITY=0
SPECTRUMID=CCMSLIB00000005001
SCANS=115
ID=CCMSLIB00000005001
91.05423 	 58.53
92.062055 	 39.3
153.051037 	 0
154.008757 	 26.66
171.105397 	 8.5
185.119904 	 12.08
203.086673 	 2.12
204.138294 	 100
210.999001 	 3.17
231.067869 	 10.77
240.119451 	 2.76
251.06783 	 22.07
253.08348 	 0
259.092901 	 100
267.086554 	 2.79
278.0412 	 14.27
279.09913 	 89.86
296.125679 	 4.61
309.133504 	 100
310.141329 	 14.27
END IONS

BEGIN IONS
PEPMASS=495.2206
CHARGE=1
MSLEVEL=2
RT=0
SOURCE_INSTRUMENT=GnpsDecoyReroot
FILENAME=CCMSLIB00000005045.txt
IONMODE=Positive
ORGANISM=Natural
NAME=Fluocinonide
PI=GNPS
DATACOLLECTOR=GNPS
SMILES=CC(=O)OCC(=O)[C@@]12[C@@H](C[C@H]3[C@@H]4C[C@@H](C5=CC(=O)C=C[C@]5(C)[C@]4([C@H](C[C@]13C)O)F)F)OC(C)(C)O2
INCHI=InChI=1S/C26H32F2O7/c1-13(29)33-12-20(32)26-21(34-22(2,3)35-26)10-15-16-9-18(27)17-8-14(30)6-7-23(17,4)25(16,28)19(31)11-24(15,26)5/h6-8,15-16,18-19,21,31H,9-12H2,1-5H3/t15-,16-,18-,19-,21+,23-,24-,25-,26+/m0/s1
FORMULA=C26H32F2O7 
PUBMED=N/A
SUBMITUSER=BIOADREM
LIBRARYQUALITY=0
SPECTRUMID=CCMSLIB00000005045
SCANS=117
ID=CCMSLIB00000005045
77.039723 	 4.21862563014062
79.05423 	 11.3027328203768
139.07536 	 4.79791279738215
155.086673 	 9.03422658530114
157.064795 	 3.72777925179093
167.086673 	 3.62607234456531
169.065938 	 4.00636773680021
169.102323 	 2.37021314230123
179.086673 	 4.60334306182011
181.102323 	 9.67100026532237
185.059709 	 5.01901476961175
185.097238 	 14.442380826037
187.076502 	 8.3488104713894
191.086673 	 9.78155125143716
191.10666 	 4.39992924736889
193.102323 	 5.16052003183868
195.081588 	 2.00318386840011
195.117973 	 5.0455470062793
197.096095 	 5.44795259573715
203.070274 	 3.72777925179093
205.102323 	 6.14663482798267
207.082731 	 3.98425753957725
209.097238 	 9.40125585920227
211.112888 	 3.1971345184399
215.086673 	 1.85725656672858
215.10666 	 7.58379764747502
217.12231 	 4.66967365348899
219.101574 	 4.58123286459715
223.112888 	 22.318033076855
227.1072315 	 10.0114973025559
229.12231 	 1.40178650393562
233.097238 	 8.94136375696471
233.117224 	 9.13151145308216
237.127395 	 1.43716281949235
239.107803 	 3.2015565578845
241.1228815 	 22.1411514990714
243.117973 	 8.353232510834
243.13796 	 5.36393384628991
245.1177955 	 14.1461041832493
251.1072315 	 34.4078889183692
253.12231 	 9.82577164588308
255.13796 	 8.31343415583267
259.1334455 	 8.81312461307155
265.124595 	 3.10427169010348
265.159838 	 2.74608649509154
269.118367 	 44.2203944459185
269.133623 	 6.09799239409216
271.112888 	 4.39992924736889
271.132874 	 17.2061554789069
273.112139 	 3.93119306624215
273.148525 	 2.60015919342001
274.119964 	 3.80295392234899
279.117973 	 7.12390554523746
281.117224 	 8.63182099584328
287.128932 	 30.9454320332537
289.143439 	 8.61855487750951
290.146534 	 3.62165030512072
291.139103 	 5.66021048907756
293.154753 	 1.40620854338021
295.132874 	 0
297.128538 	 10.2856637481206
299.127789 	 29.0837534270806
300.130884 	 7.28309896524277
305.155896 	 4.96152825683205
307.13516 	 12.5453259043071
309.149667 	 6.40753515521359
313.144582 	 1.28681347837623
315.139103 	 4.15671707791634
317.138354 	 44.2203944459185
318.141448 	 12.0810117626249
319.1334455 	 38.1400902096047
321.15081 	 44.2203944459185
323.130075 	 4.24515786680817
329.155896 	 4.49279207570532
333.15081 	 5.72211904130185
334.12225 	 5.61156805518705
335.148918 	 7.81816573803838
335.201703 	 3.09542761121429
337.1440105 	 63.4695321482268
339.139103 	 2.98929866454409
341.155896 	 2.53825064119572
345.15081 	 7.3228973202441
347.16646 	 3.99310161846644
349.145725 	 2.69302202175643
355.155147 	 6.00070752631114
357.149667 	 75.2321570708411
359.148918 	 14.7519235871584
359.1658885 	 7.00008844078889
360.152013 	 4.0152118156894
361.160981 	 6.23949765631909
364.148071 	 3.74988944901389
371.16646 	 15.2250818077297
373.180968 	 3.72777925179093
375.161375 	 9.5471831608738
377.159483 	 12.8504466259839
378.162578 	 4.62545325904307
379.155147 	 6.12010259131512
379.171546 	 3.10869372954807
385.218496 	 1.95896347395419
390.163721 	 4.77580260015919
391.1909605 	 9.23764039975237
395.185304 	 36.1192181834262
395.202846 	 7.30078712302114
397.165711 	 13.0936587954365
397.18211 	 2.60015919342001
399.196618 	 11.8112673565048
401.212268 	 2.75935261342531
403.15629 	 2.6045812328646
403.171546 	 2.7107101795348
403.191532 	 11.5592111081631
405.187196 	 4.5547006279296
408.174285 	 5.3152914123994
409.18211 	 3.8515963562395
411.196618 	 2.31272662952154
413.175882 	 1.61404439727602
413.212268 	 2.20217564340674
415.191532 	 6.31909436632175
417.207182 	 3.45361280622623
419.16646 	 3.23693287344123
421.18211 	 4.95268417794287
423.19776 	 7.88007429026267
425.177025 	 2.50287432563898
429.207182 	 33.749005041125
433.202097 	 2.08720261784735
433.218496 	 4.85539931016185
435.19776 	 15.2516140443973
437.213411 	 6.80109666578226
439.191532 	 6.48270982577165
441.2077535 	 5.62483417352083
447.217747 	 8.8927213230742
449.213411 	 8.45051737861502
451.192675 	 4.76695852127001
451.229061 	 5.17378615017246
455.206433 	 4.24073582736358
457.202097 	 11.2806226231538
459.217747 	 2.52056248341735
467.223975 	 5.24453878128593
475.212662 	 46.1174493676484
477.208325 	 31.8607941982842
495.21889 	 100
END IONS

BEGIN IONS
PEPMASS=311.2007
CHARGE=1
MSLEVEL=2
RT=0
SOURCE_INSTRUMENT=GnpsDecoyReroot
FILENAME=CCMSLIB00000005052.txt
IONMODE=Positive
ORGANISM=Natural
NAME=Gestodene
PI=GNPS
DATACOLLECTOR=GNPS
SMILES=CC[C@]12CC[C@@H]3[C@H]4CCC(=O)C=C4CC[C@H]3[C@@H]1C=C[C@]2(C#C)O
INCHI=InChI=1S/C21H26O2/c1-3-20-11-9-17-16-8-6-15(22)13-14(16)5-7-18(17)19(20)10-12-21(20,23)4-2/h2,10,12-13,16-19,23H,3,5-9,11H2,1H3/t16-,17+,18+,19-,20-,21-/m0/s1
FORMULA=C21H26O2 
PUBMED=N/A
SUBMITUSER=BIOADREM
LIBRARYQUALITY=0
SPECTRUMID=CCMSLIB00000005052
SCANS=120
ID=CCMSLIB00000005052
90.067535 	 6.56
101.03858 	 12.93
115.05423 	 16.08
125.03858 	 11.04
141.06988 	 16.35
143.049145 	 100
151.05423 	 11.16
153.033495 	 6.24
153.06988 	 21.28
161.03858 	 20.01
167.08553 	 16.91
169.064795 	 31.44
175.111745 	 0
177.06988 	 25.67
179.049145 	 6.52
183.11683 	 14.44
187.111745 	 10.12
189.09101 	 16.72
191.143045 	 16.24
193.10118 	 12.77
193.12231 	 100
195.080445 	 28.68
201.127395 	 18.4
203.08553 	 16.06
203.143045 	 22.15
205.12231 	 4.68
209.132481 	 79.97
211.111745 	 4.21
212.11957 	 15.35
213.127395 	 30.12
215.10666 	 3.62
217.158695 	 10.15
219.11683 	 16.69
219.13796 	 8.87
221.096095 	 7.32
227.143045 	 29.19
229.10118 	 18.92
229.12231 	 4.55
229.158695 	 10.07
231.080445 	 23.68
231.13796 	 9.86
233.132481 	 11.81
235.111745 	 28.39
237.127395 	 10.02
238.13522 	 3.39
239.143045 	 15.72
241.158695 	 38.96
243.13796 	 29.38
245.132481 	 8.01
245.15361 	 4.17
247.111745 	 6.8
249.163781 	 12.97
251.143045 	 41.64
252.15087 	 6.41
253.12231 	 17.88
253.158695 	 4.75
255.13796 	 2.42
255.210731 	 17.01
257.15361 	 2.97
257.189995 	 5.08
259.148131 	 17.01
259.16926 	 6.77
261.127395 	 5.95
267.174345 	 39.31
269.15361 	 18.13
277.158695 	 24.41
278.16652 	 7.98
283.205645 	 11.6
285.18491 	 6.7
293.189995 	 4.1
295.16926 	 17.99
311.20056 	 79.97
END IONS

BEGIN IONS
PEPMASS=847.4488
CHARGE=1
MSLEVEL=2
RT=0
SOURCE_INSTRUMENT=GnpsDecoyReroot
FILENAME=CCMSLIB00000005088.txt
IONMODE=Positive
ORGANISM=Natural
NAME=Rifabutin
PI=GNPS
DATACOLLECTOR=GNPS
SMILES=CC(C)CN1CCC2(CC1)N=C1c3c4c(c(C)c5c3C(=O)[C@@](C)(OC=C[C@@H]([C@@H](C)[C@H]([C@H](C)[C@@H]([C@H](C)[C@H]([C@@H](C)C=CC=C(C)C(=NC(=C1N2)C4=O)O)O)O)OC(=O)C)OC)O5)O
INCHI=InChI=1S/C46H62N4O11/c1-22(2)21-50-18-16-46(17-19-50)48-34-31-32-39(54)28(8)42-33(31)43(56)45(10,61-42)59-20-15-30(58-11)25(5)41(60-29(9)51)27(7)38(53)26(6)37(52)23(3)13-12-14-24(4)44(57)47-36(40(32)55)35(34)49-46/h12-15,20,22-23,25-27,30,37-38,41,49,52-54H,16-19,21H2,1-11H3,(H,47,57)/b13-12+,20-15+,24-14-/t23-,25+,26+,27+,30-,37-,38+,41+,45-/m0/s1
FORMULA=C46H62N4O11 
PUBMED=N/A
SUBMITUSER=BIOADREM
LIBRARYQUALITY=0
SPECTRUMID=CCMSLIB00000005088
SCANS=122
ID=CCMSLIB00000005088
70.004934 	 0.614830455843995
83.036569 	 1.70786237734443
99.031483 	 0.571357595329773
101.047133 	 0.801142715190659
111.031483 	 0.571357595329773
114.018573 	 0.670724133647994
117.102243 	 3.34119985095019
129.042048 	 1.24829213762266
135.112808 	 24.2330145323562
143.08553 	 62.1040864488883
144.093355 	 29.7664886349522
148.109399 	 0.875667618929325
149.128458 	 1.77617687243821
157.10118 	 0.540305552105328
163.107722 	 11.1042106570612
166.119964 	 1.47186684883865
167.139022 	 2.70152776052664
175.111745 	 79.0957645013042
177.123372 	 2.98720655819153
177.135948 	 1.47807725748354
194.138688 	 4.57086076263818
195.133937 	 62.1040864488883
230.222692 	 1.15513600794932
237.180887 	 1.46565644019376
248.14338 	 1.06197987827599
248.233257 	 1.98733076636443
266.153944 	 3.26667494721153
269.226381 	 2.5586883616942
271.205645 	 1.40976276238977
271.242031 	 1.22966091168799
273.221296 	 0.869457210284437
284.164509 	 0.658303316358216
285.221296 	 3.40951434604397
285.257681 	 0.950192522667992
289.21621 	 0.74524903738666
294.238736 	 2.04322444416843
297.221296 	 1.07440069556577
299.236946 	 1.66438951683021
313.21621 	 8.16047695938393
315.23186 	 1.15513600794932
322.216544 	 2.52142590982487
323.236946 	 0.739038628741771
324.195809 	 1.36007949323065
324.232195 	 0.919140479443547
326.211459 	 1.56502297851199
336.195809 	 0.770090671966215
338.211459 	 3.78834927338219
341.24751 	 2.13017016519687
350.211459 	 1.62712706496087
350.247845 	 1.17997764252888
352.227109 	 1.40355235374488
353.24751 	 1.3911315364551
362.247845 	 0.894298844863992
366.206374 	 7.96795429139237
368.222024 	 0.993665383182213
376.227109 	 1.64575829089554
378.242759 	 2.70773816917153
379.246562 	 1.81343932430754
390.242759 	 2.14259098248665
394.237674 	 1.6705999254751
406.237674 	 2.49037386660042
430.274059 	 0.788721897900882
437.170716 	 1.31660663271643
455.181281 	 1.78859768972798
469.196931 	 0.838405167059993
483.225157 	 2.06806607874798
497.191846 	 1.30418581542666
500.251706 	 1.4470252142591
501.18676 	 2.1115389392622
510.422007 	 1.13029437336977
513.263554 	 1.99354117500932
515.202411 	 4.14234256614085
515.363209 	 0.664513725003105
525.445482 	 5.35958266053906
527.461132 	 1.2234505030431
533.373773 	 1.53397093528754
536.215321 	 2.55247795304931
538.453307 	 1.72028319463421
553.24187 	 1.81343932430754
553.476782 	 0.751459446031549
554.286081 	 1.69544156005465
558.24461 	 1.73270401192398
564.310839 	 1.24208172897777
565.476782 	 1.25450254626754
570.357789 	 1.83207055024221
572.296645 	 2.52763631846976
580.342139 	 0.490622282946218
582.280995 	 2.88784001987331
586.348681 	 1.57744379580176
598.352704 	 1.13650478201466
600.29156 	 62.1040864488883
630.394174 	 0.838405167059993
632.317775 	 9.80002484163458
639.338844 	 1.7823872810831
648.404739 	 0.608620047199106
665.431288 	 0.58377841261955
670.357234 	 0.74524903738666
670.470413 	 0.714196994162216
683.441853 	 0.801142715190659
688.432017 	 13.7001614706248
698.465328 	 1.14892559930443
700.331413 	 0.74524903738666
724.367799 	 23.1710346540802
732.372884 	 0.801142715190659
735.432745 	 1.13029437336977
742.378364 	 2.79468389019998
759.432745 	 6.97428890821016
760.404184 	 1.02471742640666
788.399099 	 2.3910073282822
793.438224 	 0.838405167059993
819.453874 	 2.01838280958887
847.448789 	 100
END IONS

BEGIN IONS
PEPMASS=786.3593
CHARGE=1
MSLEVEL=2
RT=0
SOURCE_INSTRUMENT=GnpsDecoyReroot
FILENAME=CCMSLIB00000005102.txt
IONMODE=Positive
ORGANISM=Natural
NAME=Rifaximin
PI=GNPS
DATACOLLECTOR=GNPS
SMILES=Cc1ccn2c(c1)nc1c3c4c(c(C)c5c3C(=O)[C@@](C)(OC=C[C@@H]([C@@H](C)[C@H]([C@H](C)[C@@H]([C@H](C)[C@H]([C@@H](C)C=CC=C(C)C(=Nc(c21)c4O)O)O)O)OC(=O)C)OC)O5)O
INCHI=InChI=1S/C43H51N3O11/c1-19-14-16-46-28(18-19)44-32-29-30-37(50)25(7)40-31(29)41(52)43(9,57-40)55-17-15-27(54-10)22(4)39(56-26(8)47)24(6)36(49)23(5)35(48)20(2)12-11-13-21(3)42(53)45-33(34(32)46)38(30)51/h11-18,20,22-24,27,35-36,39,48-51H,1-10H3,(H,45,53)/b12-11+,17-15+,21-13-/t20-,22+,23+,24+,27-,35-,36+,39+,43-/m0/s1
FORMULA=C43H51N3O11 
PUBMED=N/A
SUBMITUSER=BIOADREM
LIBRARYQUALITY=0
SPECTRUMID=CCMSLIB00000005102
SCANS=124
ID=CCMSLIB00000005102
161.096095 	 0.359034036065781
170.109005 	 0.3427963158417
179.10666 	 0.0838948878244161
188.11957 	 5.06346242320912
193.12231 	 1.58137353071184
201.127395 	 0.287768486193427
211.132874 	 1.49747864288743
219.13796 	 47.0641299739294
237.148524 	 0.150649959856747
251.164175 	 9.02095568004474
269.174739 	 1.0274868519571
271.154004 	 0.348208889249727
289.164568 	 0.534040576258649
317.092072 	 9.02095568004474
329.195869 	 0.419474439122081
332.100291 	 3.40360657808088
343.246562 	 2.05407160834619
350.224035 	 0.584557928066899
355.132874 	 2.06760304186626
369.221296 	 0.730697410083624
378.21895 	 0.595383074882953
391.117618 	 5.34581833599452
425.134331 	 1.15919280488575
440.14523 	 0.469089695362327
444.17653 	 1.11769640875754
446.155795 	 0.740620461331674
446.171051 	 0.252586759041253
447.309162 	 0.271530765969347
448.150315 	 0.0802865055523982
454.16088 	 0.73791417462766
455.181281 	 0.887662038916403
455.258075 	 0.960731779924765
456.140145 	 0.725284836675597
456.17653 	 1.12310898216557
456.189106 	 0.960731779924765
458.155795 	 4.20286325133285
464.181616 	 0.148845768720738
470.19218 	 0.683788440547392
472.171445 	 1.04462666774918
472.186701 	 0.0378880138561879
472.20783 	 0.252586759041253
474.150709 	 0.571928590114837
474.165965 	 0.135314335200671
480.17653 	 1.01575960957304
482.19218 	 1.5128142675435
483.176196 	 0.616131272947056
484.171445 	 0.210188267345043
484.184021 	 2.16142098093872
484.20783 	 0.257097236881275
486.150709 	 9.02095568004474
486.187095 	 0.331069073457642
492.17653 	 0.443831019458201
493.314641 	 0.211992458481052
494.19218 	 0.261607714721298
496.171445 	 0.0478110651042371
498.187095 	 5.05624565866508
498.202351 	 0.0965242257764788
500.181616 	 0.0911116523684519
500.202745 	 0.647704617827213
508.171445 	 1.17452842954183
508.20783 	 0.716263880995553
510.187095 	 1.27466103759032
510.22348 	 0.580949545794882
512.166359 	 0.377978042993875
512.202745 	 0.389705285377933
514.182009 	 0.0965242257764788
514.198608 	 1.22143739907806
516.19766 	 0.605306126131002
516.212916 	 0.0541257340802685
518.19218 	 0.32655859561762
518.21331 	 0.642292044419186
520.192574 	 0.313027162097553
520.20783 	 0.795648290979946
526.182009 	 3.1862015461918
528.19766 	 0.672963293731338
530.21331 	 0.0838948878244161
536.202745 	 0.702732447475486
538.218395 	 3.16274706142369
540.210236 	 0.887662038916403
542.193523 	 0.793844099843938
544.192574 	 0.626054324195105
544.22896 	 0.449243592866228
546.208224 	 0.699124065203468
548.202745 	 0.628760610899119
554.21331 	 0.630564802035128
555.237733 	 0.751445608147727
556.22896 	 0.0378880138561879
558.224823 	 0.783018953027884
564.218789 	 0.67747377157136
566.21331 	 1.52544360549557
570.22348 	 0.0604404030562998
570.24461 	 0.333775360161656
572.223874 	 0.776704284051852
584.223874 	 0.417670247986072
584.23645 	 0.699124065203468
586.219738 	 0.81459229790804
586.25478 	 0.214698745185065
588.255174 	 0.211992458481052
590.234439 	 0.68739682281941
592.280601 	 0.647704617827213
596.26026 	 0.285062199489414
601.243213 	 1.40997537279099
604.265345 	 0.285062199489414
610.291166 	 6.92268138886634
611.298991 	 6.74496856196946
614.249695 	 0.322950213345602
624.255174 	 0.219209223025087
626.286081 	 0.0369859182881834
632.26026 	 0.465481313090309
638.298657 	 0.720774358835575
642.265739 	 0.301299919713494
644.296645 	 0.0451047784002237
650.270824 	 0.350915175953741
652.32286 	 0.226425987569123
654.280995 	 0.0811886011204027
662.30721 	 1.05184343229322
664.301731 	 7.56948391112554
665.309556 	 3.88442351582727
667.322526 	 0.657627669075262
670.312295 	 1.31525533815052
671.308887 	 0.939983581860662
672.29156 	 0.168691871216837
672.316712 	 2.10909943799446
678.317381 	 0.584557928066899
680.317775 	 0.349110984817732
688.32286 	 0.685592631683401
690.302125 	 1.46861158471128
696.327945 	 4.0928075920363
697.33577 	 5.25200039692205
699.35142 	 0.636879471011159
706.297039 	 0.230034369841141
706.333425 	 0.390607380945937
708.312689 	 0.324754404481611
714.33851 	 3.1654533481277
716.317775 	 1.81321209168899
718.297039 	 3.29445301435234
724.32286 	 8.11254544306424
725.330685 	 5.34581833599452
726.327277 	 1.79607227589691
732.349075 	 1.15829070931775
734.328339 	 0.488033702290421
738.33851 	 0.626054324195105
740.35416 	 1.13393412898162
742.333425 	 2.50962987018845
744.312689 	 0.405943005602013
756.349075 	 52.8519751382461
758.364725 	 2.41220354884396
760.343989 	 2.36890296157975
768.349075 	 1.43613614426312
786.359639 	 100
END IONS

BEGIN IONS
PEPMASS=386.1419
CHARGE=1
MSLEVEL=2
RT=0
SOURCE_INSTRUMENT=GnpsDecoyReroot
FILENAME=CCMSLIB00000005131.txt
IONMODE=Positive
ORGANISM=Natural
NAME=Racecadotril
PI=GNPS
DATACOLLECTOR=GNPS
SMILES=CC(=O)SCC(Cc1ccccc1)C(=NCC(=O)OCc1ccccc1)O
INCHI=InChI=1S/C21H23NO4S/c1-16(23)27-15-19(12-17-8-4-2-5-9-17)21(25)22-13-20(24)26-14-18-10-6-3-7-11-18/h2-11,19H,12-15H2,1H3,(H,22,25)
FORMULA=C21H23NO4S 
PUBMED=N/A
SUBMITUSER=BIOADREM
LIBRARYQUALITY=0
SPECTRUMID=CCMSLIB00000005131
SCANS=126
ID=CCMSLIB00000005131
63.02293 	 7.53760156745231
79.980079 	 33.6310724370426
80.049479 	 9.11081657350314
87.02293 	 0.409151155419812
89.03858 	 1.80948539157494
101.03858 	 0.933556157436754
106.065129 	 2.29931423961275
117.033495 	 8.77081772604161
118.065129 	 0.731861925891777
126.0372 	 1.04304731170403
134.060044 	 6.73658733360226
141.06988 	 22.7222958566242
144.080779 	 0.167118077565839
146.060044 	 2.46643231717859
147.080445 	 0.426439232409382
149.096095 	 0.403388463089956
152.106994 	 1.35999538984614
161.041951 	 0.328473462801821
161.096095 	 0.881691926468046
162.091344 	 0.11525384659713
167.08553 	 57.6269232985651
168.080779 	 0.628133463954359
169.068166 	 6.55218117904685
170.027029 	 57.6269232985651
175.057601 	 8.4538696478995
176.05285 	 1.89592577652279
177.09101 	 3.66507232178874
180.047765 	 1.08914885034288
180.080779 	 0.84135308015905
189.09101 	 4.29896847807295
191.08553 	 4.55252694058664
195.083816 	 3.32507347432721
196.112079 	 2.84677001094912
197.063081 	 1.4579611594537
206.096429 	 0.576269232985651
206.117559 	 0.679997694923068
217.085924 	 3.27897193568835
217.10118 	 0
218.063415 	 0.852878464818763
221.063081 	 2.71422808736242
223.078731 	 2.80066847231026
224.106994 	 8.43658157090993
234.112473 	 2.02846770010949
239.073645 	 0.893217311127759
239.10666 	 0.403388463089956
239.143045 	 8.51725926352792
241.12231 	 0.466778078718377
248.07398 	 9.8311531147352
249.127395 	 0.311185385812251
251.073645 	 1.54440154440154
251.10666 	 0.893217311127759
259.115116 	 5.85489540713421
262.08963 	 11.767417737567
264.068894 	 0.507116925027373
267.13796 	 31.043623580937
273.130766 	 4.3854088630208
276.068894 	 0.852878464818763
277.12231 	 0.558981155996081
280.109399 	 0.414913847749669
287.110031 	 6.40235117847058
290.084544 	 24.3300870166542
295.132874 	 11.1623350429321
296.110365 	 0.530167694346799
298.126015 	 3.68236039877831
301.125681 	 100
305.120596 	 46.5625540252406
314.12093 	 1.08914885034288
325.113105 	 0.916268080447185
326.12093 	 1.63084192934939
329.120596 	 57.6269232985651
338.138688 	 2.27626347029332
340.13658 	 71.2153518123667
347.13116 	 2.19558577767533
353.108019 	 0.576269232985651
358.147145 	 18.6538350717455
360.126409 	 3.2328703970495
368.131495 	 58.5431913790123
386.142059 	 7.50878810580303
END IONS

BEGIN IONS
PEPMASS=168.0334
CHARGE=1
MSLEVEL=2
RT=0
SOURCE_INSTRUMENT=GnpsDecoyReroot
FILENAME=CCMSLIB00000005163.txt
IONMODE=Positive
ORGANISM=Natural
NAME=Thioguanine
PI=GNPS
DATACOLLECTOR=GNPS
SMILES=c1nc2c([nH]1)[nH]c(=N)nc2S
INCHI=InChI=1S/C5H5N5S/c6-5-9-3-2(4(11)10-5)7-1-8-3/h1H,(H4,6,7,8,9,10,11)
FORMULA=C5H5N5S 
PUBMED=N/A
SUBMITUSER=BIOADREM
LIBRARYQUALITY=0
SPECTRUMID=CCMSLIB00000005163
SCANS=129
ID=CCMSLIB00000005163
70.027401 	 0.24260313800508
71.02265 	 0.6365957015538
86.988573 	 1.2890271170766
92.024327 	 2.76998308745748
107.035226 	 0.12541885463448
117.019576 	 6.3342855876
129.010371 	 96.534512355024
134.046125 	 3.46548764497596
141.022947 	 7.16914442804568
151.007297 	 3.73216106821392
168.033846 	 100
END IONS

BEGIN IONS
PEPMASS=313.2166
CHARGE=1
MSLEVEL=2
RT=0
SOURCE_INSTRUMENT=GnpsDecoyReroot
FILENAME=CCMSLIB00000005176.txt
IONMODE=Positive
ORGANISM=Natural
NAME=Levonorgestrel
PI=GNPS
DATACOLLECTOR=GNPS
SMILES=CC[C@]12CC[C@@H]3[C@H]4CCC(=O)C=C4CC[C@H]3[C@@H]1CC[C@]2(C#C)O
INCHI=InChI=1S/C21H28O2/c1-3-20-11-9-17-16-8-6-15(22)13-14(16)5-7-18(17)19(20)10-12-21(20,23)4-2/h2,13,16-19,23H,3,5-12H2,1H3/t16-,17+,18+,19-,20-,21-/m0/s1
FORMULA=C21H28O2 
PUBMED=N/A
SUBMITUSER=BIOADREM
LIBRARYQUALITY=0
SPECTRUMID=CCMSLIB00000005176
SCANS=132
ID=CCMSLIB00000005176
52.08827 	 0.812415478123602
53.002195 	 0.3559345040294
55.05423 	 3.42863462920976
57.033495 	 1.7273883557133
57.06988 	 0.559541105910624
59.049145 	 2.53025191918075
59.08553 	 0.888830795372852
63.080445 	 0.73951928732662
65.002195 	 0.336327942366763
65.03858 	 1.08942100315213
66.01002 	 0.557027444159004
66.046405 	 0.666623096529639
67.05423 	 0.562557500012568
69.06988 	 0.915475609940024
71.049145 	 0.900896371780628
71.08553 	 1.01451388295385
73.064795 	 1.78017525249732
74.015105 	 1.13919150583421
77.002195 	 0.908940089385812
77.03858 	 0.359453630481668
78.10392 	 0.870229698410863
79.017845 	 0.348896251124864
79.05423 	 0.479606662209107
81.033495 	 0.588196849879093
81.06988 	 5.3892907954734
83.049145 	 1.49311508046231
83.08553 	 1.46496206884417
85.00728 	 0.705333487504587
85.064795 	 1.40513691915561
87.080445 	 0.529377164891184
89.002195 	 0.980328083131822
91.017845 	 0.443912665336102
91.05423 	 0.785770663556429
92.062055 	 0.89234992182512
93.033495 	 0.418273315469577
93.06988 	 0.773705087148653
95.08553 	 1.36491833112969
97.00728 	 1.92043757823772
97.10118 	 1.23873251119836
99.080445 	 2.14968352998547
105.033495 	 0.661093040676075
105.06988 	 0.545967332451876
107.012759 	 1.38251396339103
107.049145 	 0.54898372655382
107.08553 	 3.3165253150875
109.064795 	 1.46546480119449
109.10118 	 1.13868877348388
111.080445 	 1.19197840261823
113.002195 	 1.13416418233097
113.096095 	 0.742535681428564
115.017845 	 1.37648117518714
117.06988 	 0.502732350324011
119.08553 	 0.586185920477797
120.05697 	 0.210644854785761
121.064795 	 0.420284244870873
121.10118 	 1.19499479672017
123.080445 	 0.422797906622493
123.11683 	 0.882295274818639
125.002195 	 2.4141207462559
125.096095 	 1.56299487715735
131.049145 	 0.728459175619492
132.093355 	 0.569093020566781
133.00728 	 2.13460155947575
133.028409 	 1.07484176499274
133.064795 	 0.36096182753264
133.10118 	 1.19499479672017
135.080445 	 0.326776027710607
135.11683 	 1.258339072861
137.132481 	 1.30157405498886
139.111745 	 0.958710592067889
141.033495 	 1.35788007822515
141.06988 	 2.37289669352933
143.012759 	 5.40135637188117
143.049145 	 1.94456873105327
147.080445 	 2.48751966940321
147.11683 	 0.755606722536989
149.132481 	 1.21208769663119
151.017845 	 1.78721350540186
154.004934 	 0.700306164001347
155.08553 	 0.997923715393162
157.064795 	 1.15276527929296
157.10118 	 0.657573914223807
159.044059 	 1.85206597859366
159.080445 	 5.94933463373435
159.11683 	 0.452961847641934
161.096095 	 5.60244931201078
163.111745 	 0.479606662209107
163.148131 	 0.482623056311051
167.049145 	 0.62037172029983
167.08553 	 2.26933382936259
168.093355 	 0.56657935881516
169.028409 	 1.54590197724633
169.064795 	 1.58561783292193
175.07536 	 0.613836199745618
179.10666 	 1.564000341858
181.10118 	 0.715890866861392
183.080445 	 1.19801119082212
183.11683 	 1.59667794462906
185.059709 	 1.6499675737634
185.096095 	 1.43077626902214
185.132481 	 0.689246052294219
187.111745 	 1.01702754470547
187.148131 	 1.05875432978237
189.163781 	 0.502732350324011
191.08553 	 0.935584903952985
193.10118 	 1.69973807644548
194.07262 	 0.525355306088592
198.10392 	 2.67554156842439
201.127395 	 0.334819745315791
203.10666 	 1.13416418233097
203.143045 	 2.62225193929004
204.15087 	 1.20102758492406
205.12231 	 1.28649208447914
209.096095 	 1.81335558761871
211.111745 	 2.40255790219845
213.127395 	 2.58404428066542
214.098835 	 1.24275437000096
214.13522 	 0.405202274361153
215.143045 	 1.27141011396942
216.114485 	 0.663606702427694
217.12231 	 0.390623036201757
217.158695 	 0.692262446396163
219.13796 	 0.18802189902118
219.174345 	 0.436371680081242
221.15361 	 0.55401105005706
224.11957 	 3.37484226772509
225.127395 	 0.796830775263558
227.10666 	 0.846601277945635
227.143045 	 2.23665622659153
227.179431 	 93.5429056924384
229.12231 	 6.56920362168385
229.158695 	 2.6569404714624
231.174345 	 0.56406569706354
235.148131 	 1.41871069261436
239.143045 	 0.404699542010829
240.114485 	 0.522841644336971
240.15087 	 0.515300659082111
241.12231 	 1.00797836239964
241.158695 	 1.27945383157461
242.130135 	 0.745049343180184
243.13796 	 0.393136697953377
245.15361 	 1.48054677170421
245.189995 	 5.52251486830926
247.16926 	 0.17545359026308
251.143045 	 0.558032908859652
251.179431 	 2.07729007153881
253.12231 	 0.519825250235027
253.158695 	 0.580153132273909
254.16652 	 0.727956443269168
255.13796 	 1.28649208447914
255.174345 	 0.628918170255338
256.145785 	 1.90233921362606
257.15361 	 1.73643753801913
257.189995 	 0.36347548928426
259.16926 	 1.36240466937807
259.205645 	 2.20297315911982
261.18491 	 5.02531257383881
264.15087 	 3.3813777882793
267.174345 	 1.00797836239964
269.15361 	 1.25431721405841
269.189995 	 1.97875453087531
271.16926 	 2.81831755591641
272.177085 	 0.246338851658765
273.18491 	 0.191541025473448
282.161435 	 0.92251386284456
285.18491 	 1.59014242407485
285.221296 	 2.40004424044683
287.20056 	 6.64511620658278
295.205645 	 12.2274562245806
297.18491 	 2.01696218949993
313.21621 	 100
END IONS

BEGIN IONS
PEPMASS=217.0498
CHARGE=1
MSLEVEL=2
RT=0
SOURCE_INSTRUMENT=GnpsDecoyReroot
FILENAME=CCMSLIB00000005191.txt
IONMODE=Positive
ORGANISM=Natural
NAME=Methoxsalen
PI=GNPS
DATACOLLECTOR=GNPS
SMILES=COc1c2c(cco2)cc2ccc(=O)oc12
INCHI=InChI=1S/C12H8O4/c1-14-12-10-8(4-5-15-10)6-7-2-3-9(13)16-11(7)12/h2-6H,1H3
FORMULA=C12H8O4 
PUBMED=N/A
SUBMITUSER=BIOADREM
LIBRARYQUALITY=0
SPECTRUMID=CCMSLIB00000005191
SCANS=134
ID=CCMSLIB00000005191
74.015105 	 0.175588722314215
87.02293 	 0.67234922151962
88.030755 	 0.413411422157519
89.03858 	 0.117800028894347
90.01002 	 0.0944622873209384
90.046405 	 0.785703966304746
92.02567 	 0.0388962359556805
100.030755 	 1.71143438204994
102.01002 	 2.1337363724259
102.046405 	 11.3821499616594
104.02567 	 0.448973695031284
112.030755 	 0.0644566195836991
113.03858 	 1.07909271751331
114.01002 	 0.396741606747941
115.017845 	 0.56455108187102
115.05423 	 0.056677372392563
116.02567 	 1.21133991976262
116.062055 	 0.291166109153951
116.997109 	 0.0889056821844126
117.06988 	 1.7447740128691
118.04132 	 4.05521042863652
128.02567 	 0.388962359556805
130.004934 	 3.48288009957436
130.04132 	 6.23339964215463
132.05697 	 0.185590611559961
133.064795 	 9.308424924708
135.044059 	 0.0222264205461032
143.012759 	 0.382294433392974
143.049145 	 0.0233377415734083
144.05697 	 0.56455108187102
145.064795 	 27.9452785526155
146.036234 	 9.32064945600836
156.020584 	 0.0377849149283754
157.999849 	 0.0444528410922063
158.036234 	 0.67012657946501
161.059709 	 9.86630808041519
172.051884 	 0.447862374003979
174.031149 	 3.88851227454075
189.054624 	 33.2062722958781
191.033889 	 0.73680584110332
200.046799 	 1.95036840292055
202.026064 	 71.0578664858918
217.049539 	 100
END IONS

BEGIN IONS
PEPMASS=349.133
CHARGE=1
MSLEVEL=2
RT=0
SOURCE_INSTRUMENT=GnpsDecoyReroot
FILENAME=CCMSLIB00000005204.txt
IONMODE=Positive
ORGANISM=Natural
NAME=Torsemide
PI=GNPS
DATACOLLECTOR=GNPS
SMILES=CC(C)N=C(NS(=O)(=O)c1c[nH]ccc1=Nc1cccc(C)c1)O
INCHI=InChI=1S/C16H20N4O3S/c1-11(2)18-16(21)20-24(22,23)15-10-17-8-7-14(15)19-13-6-4-5-12(3)9-13/h4-11H,1-3H3,(H,17,19)(H2,18,20,21)
FORMULA=C16H20N4O3S 
PUBMED=N/A
SUBMITUSER=BIOADREM
LIBRARYQUALITY=0
SPECTRUMID=CCMSLIB00000005204
SCANS=136
ID=CCMSLIB00000005204
53.026004 	 2.11
54.033829 	 2.18
54.067535 	 0.34
57.987176 	 10.64
58.982425 	 4.33
64.018179 	 12.87
64.051884 	 0.38
67.021216 	 1
82.028744 	 8.89
82.062449 	 0.94
91.062783 	 0.24
92.013094 	 1.51
93.020919 	 7.39
113.059709 	 0.58
118.016168 	 0.51
125.023324 	 41.41
126.021253 	 16.67
129.06988 	 0
134.058701 	 0.51
136.086927 	 1.03
138.115153 	 100
140.070609 	 0.38
142.016168 	 0.25
158.074648 	 0.31
158.081173 	 0.22
161.096095 	 0.32
162.127729 	 0.54
164.05285 	 96.58
169.027067 	 32.43
170.038263 	 0.27
176.11957 	 1.96
183.079102 	 0.52
184.096823 	 18.08
186.069563 	 0.24
186.102577 	 45.02
188.106994 	 1.23
188.14338 	 8.87
192.096726 	 0.58
196.053913 	 0.74
198.053616 	 1.44
200.105651 	 4.27
201.126052 	 45.42
203.047802 	 33.27
203.117893 	 1.46
203.130469 	 2.7
208.030103 	 0.79
208.090298 	 0.25
209.103306 	 4.4
210.090001 	 1.89
211.074017 	 100
211.097826 	 6.5
213.077091 	 0.38
214.064478 	 9.19
214.121301 	 0.99
215.070274 	 0.99
215.117893 	 52.11
217.085924 	 4.35
220.074351 	 0.9
221.082176 	 12.25
221.1107 	 3.48
221.128458 	 7.53
223.078731 	 0.71
225.126052 	 0.76
226.077054 	 1.02
228.100566 	 8.39
230.050839 	 0
234.136283 	 1.14
236.085213 	 0.62
236.102971 	 1.65
238.084916 	 3.03
239.092741 	 3.85
239.121264 	 10.38
239.1403625 	 0.78
242.116216 	 4.35
244.098852 	 18.87
245.082867 	 0.83
249.057995 	 100
249.105614 	 67.91
249.123372 	 1.26
250.08963 	 11.65
251.097455 	 20.83
252.136951 	 0.95
253.100529 	 0.59
256.095481 	 8.83
256.168252 	 0.6
257.070291 	 0.46
258.111131 	 3.76
259.101197 	 4.99
261.080462 	 0.87
261.116848 	 0.75
265.084582 	 28.77
266.150814666667 	 9.24
267.116179 	 10.15
267.160427 	 14.87
268.100194 	 1.17
269.085547 	 1.01
270.090692 	 0.89
270.147516 	 2.38
272.093766 	 0.96
274.118621 	 0.31
276.140323 	 4.73
284.163166 	 6.81
286.124673 	 5.21
287.096112 	 1.03
289.087953 	 2.41
289.124338 	 1.55
290.083202 	 0.53
293.070291 	 0.31
295.111093 	 100
304.135237 	 18.18
307.098517 	 1.7
308.093766 	 0.26
314.119587 	 1.64
317.16082 	 6.66
319.085941 	 0.2
321.137977 	 1.15
322.121992 	 2.61
332.130152 	 6.98
334.109416 	 1.76
349.132892 	 34.75
END IONS

BEGIN IONS
PEPMASS=445.2101
CHARGE=1
MSLEVEL=2
RT=0
SOURCE_INSTRUMENT=GnpsDecoyReroot
FILENAME=CCMSLIB00000005212.txt
IONMODE=Positive
ORGANISM=Natural
NAME=MitoxantroneHCl
PI=GNPS
DATACOLLECTOR=GNPS
SMILES=c1cc(c2c(c1NCCNCCO)C(=O)c1c(ccc(c1C2=O)O)O)NCCNCCO
INCHI=InChI=1S/C22H28N4O6/c27-11-9-23-5-7-25-13-1-2-14(26-8-6-24-10-12-28)18-17(13)21(31)19-15(29)3-4-16(30)20(19)22(18)32/h1-4,23-30H,5-12H2
FORMULA=C22H28N4O6 
PUBMED=N/A
SUBMITUSER=BIOADREM
LIBRARYQUALITY=0
SPECTRUMID=CCMSLIB00000005212
SCANS=137
ID=CCMSLIB00000005212
135.02293 	 0.180938619086511
162.005997 	 0.829930263240561
177.033495 	 0.184079914556763
178.99616 	 0.811710749513099
179.129126 	 0.0892127913551549
183.031483 	 0.204812464660426
193.015833 	 0.153295218948294
200.02567 	 0.163975623547151
202.000912 	 0.554752780046491
204.003986 	 1.08249041904882
205.013822 	 1.1384054784193
205.144777 	 0.0546585411823836
206.019636 	 0.204812464660426
207.007674 	 0.327322988000251
211.026398 	 1.66865615379783
212.034223 	 1.0611296098511
217.00728 	 1.26908336998178
221.010748 	 0.395803229251743
222.039702 	 0.150153923478042
223.026398 	 1.16730539674562
224.0322115 	 0.985110259471006
224.094418 	 0.266381855877364
226.04132 	 0.631400389520638
227.081508 	 0.0621976503109883
227.166855 	 0.157064773512597
231.160427 	 0.0816736822265502
233.043111 	 0.672237230633913
234.054958 	 0.252560155808255
235.022375 	 0.53590500722498
235.058761 	 0.160206068982849
237.042048 	 0.187849469121066
239.066251 	 0.297166551485833
241.060772 	 0.0332977319846705
242.128792 	 0.0577998366526356
244.108057 	 0.266381855877364
249.042048 	 0.576741848338255
250.04585 	 0.250675378526104
252.065523 	 0.34114468806936
255.076422 	 0
257.055687 	 0.22805805114029
259.118956 	 0.110573600552868
259.155341 	 0.0973801595778099
266.056021 	 0.157064773512597
266.07715 	 1.93440975058114
266.092407 	 0.851919331532324
269.055687 	 0.229314569328391
269.139691 	 0.132562668844632
270.087321 	 0.767732612929572
270.123707 	 0.0885845322611045
271.071337 	 0.34177294716341
271.118956 	 0.11434315511717
272.102971 	 2.46214738958346
277.060772 	 0.136960482502984
280.071671 	 0.452346547716278
283.08257 	 0.461142175032984
284.079162 	 6.28259094050386
285.086987 	 0.0948671232016083
285.134606 	 0.778413017528429
286.097492 	 0.153295218948294
287.094084 	 2.36853678456996
287.11387 	 0.459885656844883
287.150256 	 0.272664446817868
289.12952 	 0.499465979770057
292.092801 	 0.34177294716341
292.108057 	 0.310359992460891
292.129186 	 0.359364201796821
293.139691 	 0.209838537412829
295.071337 	 0.461142175032984
296.139357 	 0.247534083055852
297.086987 	 6.18269774454985
297.134606 	 2.85732235974116
298.082236 	 5.30187849469121
298.118621 	 0.816108563171452
300.099229 	 0.273292705911918
300.134271 	 0.310359992460891
303.14517 	 0.531507193566627
309.086987 	 0.474963875102092
310.094812 	 1.49714142112207
311.150256 	 0.661556826035057
312.097886 	 0.0779041276622479
313.105711 	 0.252560155808255
313.12952 	 1.78237104982095
314.10096 	 0.829930263240561
315.097552 	 0.110573600552868
315.14517 	 4.1408556888861
317.113202 	 0.13004963246843
318.108451 	 0.283973110510775
320.087715 	 0.270779669535717
322.103365 	 0.554752780046491
323.150256 	 1.85085129107244
325.118287 	 0.153923478042345
329.16082 	 0.405227115662499
330.108451 	 2.08142237858893
331.092466 	 1.36206571590124
332.124101 	 0.108060564176666
333.155735 	 0.0383238047370736
338.113536 	 1.22887478796256
339.097552 	 0.798517308538041
340.129186 	 0.346799019915813
341.16082 	 1.62090846265
343.128852 	 0.108060564176666
344.124101 	 2.09650059684614
345.131926 	 0.978199409436452
346.103365 	 1.19809009235409
346.176136 	 0.728780549098448
348.119015 	 6.28259094050386
354.123707 	 0.593704843877615
356.124101 	 2.49418860338003
358.139751 	 3.09417603819815
359.11119 	 0.412766224791104
359.147576 	 0.497581202487906
359.171385 	 0.0841867186027518
363.202685 	 0.358735942702771
366.144836 	 0.534020229942828
371.147576 	 46.6168247785387
372.155401 	 0.218634164729534
372.191786 	 0.0458629138656782
373.15065 	 2.80831815040523
373.187035 	 0.0596846139347867
374.134665 	 4.36137463089778
384.121695 	 0.170886473581705
384.155401 	 52.3641389709116
390.202351 	 0.158321291700697
391.1976 	 0.273292705911918
399.1663 	 1.09128604636552
401.18195 	 0.0841867186027518
402.165965 	 0.0483759502418798
403.17379 	 0.128164855186279
414.165965 	 0.92731042281837
417.176864 	 0.319155619777596
417.21325 	 6.28259094050386
419.192515 	 7.07042784444305
429.189441 	 0.785323867562983
430.18469 	 0.307218696990639
445.208165 	 100
END IONS

BEGIN IONS
PEPMASS=435.217
CHARGE=1
MSLEVEL=2
RT=0
SOURCE_INSTRUMENT=GnpsDecoyReroot
FILENAME=CCMSLIB00000005220.txt
IONMODE=Positive
ORGANISM=Natural
NAME=TriamcinoloneAcetonide
PI=GNPS
DATACOLLECTOR=GNPS
SMILES=CC1(C)O[C@@H]2C[C@H]3[C@@H]4CCC5=CC(=O)C=C[C@]5(C)[C@]4([C@H](C[C@]3(C)[C@]2(C(=O)CO)O1)O)F
INCHI=InChI=1S/C24H31FO6/c1-20(2)30-19-10-16-15-6-5-13-9-14(27)7-8-21(13,3)23(15,25)17(28)11-22(16,4)24(19,31-20)18(29)12-26/h7-9,15-17,19,26,28H,5-6,10-12H2,1-4H3/t15-,16-,17-,19+,21-,22-,23-,24+/m0/s1
FORMULA=C24H31FO6 
PUBMED=N/A
SUBMITUSER=BIOADREM
LIBRARYQUALITY=0
SPECTRUMID=CCMSLIB00000005220
SCANS=139
ID=CCMSLIB00000005220
62.015105 	 12.9051501292503
63.02293 	 99.4233446013124
73.00728 	 35.8421157287731
74.015105 	 13.7601908928216
77.002195 	 24.2493537482601
87.02293 	 15.9972161463512
89.03858 	 10.2505468283953
99.02293 	 12.7758997812686
103.017845 	 27.7391131437662
111.060458 	 12.6168224299065
113.076109 	 12.6963611055876
114.01002 	 31.0896798568304
139.055373 	 6.55199840922649
139.091759 	 15.2316563929211
141.071023 	 9.36567906144363
149.076109 	 28.8725392722211
153.107409 	 45.7247961821436
158.07262 	 15.6392921057864
163.091759 	 20.2028236229867
165.071023 	 9.06740902763969
171.081588 	 9.55458341618612
184.08827 	 14.7544243388348
189.092152 	 8.86856233843707
191.123059 	 77.7589978126864
197.133623 	 5.31914893617021
201.107409 	 44.3129846888049
204.079242 	 34.84788228276
210.10392 	 0
215.123059 	 30.3440047723205
217.138709 	 27.7987671505269
222.068677 	 16.9019685822231
224.120713 	 11.3740306223901
225.107409 	 58.5305229667926
225.127395 	 0
227.123059 	 99.4233446013124
230.094892 	 87.8604096241798
231.102717 	 1.17319546629549
231.154359 	 22.6884072380195
237.107409 	 6.51222907138596
238.098835 	 15.5696957645655
241.138709 	 38.6160270431497
242.131278 	 12.348379399483
243.117973 	 7.04911513223305
243.154359 	 29.2901173195466
244.110542 	 18.2740107377212
245.133623 	 21.6544044541658
252.115628 	 12.0501093656791
253.12231 	 0
253.141074 	 56.213959037582
254.094892 	 25.3231258699543
255.117973 	 16.7826605687015
255.154359 	 9.08729369655995
256.110542 	 25.154106184132
257.081982 	 1.7200238616027
257.118367 	 17.5979319944323
257.170009 	 64.7941936766753
262.119964 	 17.7470670113343
267.102717 	 23.7025253529529
267.154359 	 65.2415987273812
270.126192 	 30.4136011135415
272.141842 	 99.4233446013124
275.180574 	 5.89580433485782
277.196224 	 1.95863988864585
280.110542 	 17.4487969775303
281.118367 	 18.4629150924637
281.154753 	 12.9051501292503
282.126192 	 37.651620600517
285.113282 	 0.874925432491549
285.164924 	 86.4684827997614
291.139103 	 20.2624776297475
293.118367 	 13.9490952475641
293.191138 	 1.04394511831378
294.146179 	 26.4466096639491
296.141842 	 26.1085702923046
299.165317 	 64.3567309604295
301.196224 	 2.26685225690992
303.175488 	 39.9085305229668
303.211874 	 2.89321932789819
304.110542 	 15.5796380990257
304.146928 	 11.8810896798568
306.126192 	 13.3426128454961
307.134017 	 23.0463312785842
308.141842 	 22.2211175183933
311.180574 	 1.8791012129648
313.159838 	 2.36627560151123
313.196224 	 5.56770729767349
314.114879 	 39.6003181547027
314.152407 	 13.7403062239014
316.131672 	 68.3137800755617
319.134017 	 21.2268840723802
319.206788 	 1.72996619606284
322.157492 	 35.4941340226685
324.136757 	 19.7554185722808
324.173142 	 15.6194074368662
325.180968 	 16.4048518592165
327.160232 	 15.002982700338
329.138354 	 14.9830980314178
329.154753 	 3.76814476038974
329.174739 	 32.9687810697952
329.191138 	 4.40445416583814
331.155147 	 12.5571684231458
331.170403 	 45.227679459137
331.206788 	 5.27937959832969
334.157492 	 27.7490554782263
334.193878 	 68.562338437065
336.173142 	 94.6311393915291
339.160232 	 21.7737124676874
340.130529 	 18.7015311195069
340.168057 	 14.6450586597733
341.191138 	 0.944521773712468
342.147322 	 94.2334460131239
345.186053 	 3.41022071982501
346.157492 	 12.3284947305627
347.201703 	 4.2652614833963
349.180968 	 99.4233446013124
352.131672 	 12.6665341022072
352.168057 	 16.1463511632531
353.139497 	 14.9433286935773
353.175882 	 66.593756213959
353.212268 	 23.0264466096639
355.170403 	 3.30085504076357
357.170797 	 50.7953867568105
359.201703 	 1.4018691588785
362.188793 	 9.70371843308809
363.196618 	 38.4171803539471
365.175882 	 11.6325313183535
366.146179 	 11.1453569298071
366.183707 	 66.1662358321734
368.162972 	 43.1596738914297
371.201703 	 13.1537084907536
374.188793 	 10.4792205209783
377.212268 	 29.3398289918473
378.147322 	 35.7725193875522
379.227918 	 19.3776098627958
381.169654 	 49.6520182938954
381.186053 	 4.96122489560549
381.207182 	 33.714456154305
389.212268 	 52.7937959832969
391.191532 	 27.4110161065818
392.199357 	 66.971564923444
394.178622 	 14.8538476834361
399.196618 	 8.98787035195864
401.175882 	 16.8522569099224
402.183707 	 16.2258898389342
407.222832 	 100
417.207182 	 39.0435474249354
420.194272 	 53.5195863988865
435.217747 	 32.9687810697952
END IONS

BEGIN IONS
PEPMASS=304.11
CHARGE=1
MSLEVEL=2
RT=0
SOURCE_INSTRUMENT=GnpsDecoyReroot
FILENAME=CCMSLIB00000005237.txt
IONMODE=Positive
ORGANISM=Natural
NAME=Flumazenil
PI=GNPS
DATACOLLECTOR=GNPS
SMILES=CCOC(=O)c1c2CN(C)C(=O)c3cc(ccc3n2cn1)F
INCHI=InChI=1S/C15H14FN3O3/c1-3-22-15(21)13-12-7-18(2)14(20)10-6-9(16)4-5-11(10)19(12)8-17-13/h4-6,8H,3,7H2,1-2H3
FORMULA=C15H14FN3O3 
PUBMED=N/A
SUBMITUSER=BIOADREM
LIBRARYQUALITY=0
SPECTRUMID=CCMSLIB00000005237
SCANS=142
ID=CCMSLIB00000005237
99.060458 	 0.704478839923896
109.044808 	 1.10556898236232
111.060458 	 6.81339024013987
117.06988 	 0.617061757597573
118.065129 	 0.318815241425413
121.044808 	 9.51303542962925
123.060458 	 15.5293875662056
124.055707 	 2.03630380007199
127.055373 	 0.375379235871857
133.044808 	 0.169691983339333
135.060458 	 0.67876793335733
137.076109 	 20.3578958194066
138.071357 	 0.925592636396359
139.055373 	 0.570782125777755
144.080779 	 1.55808093793387
147.060458 	 1.38838895459454
148.055707 	 0.951303542962925
149.039723 	 2.15971615159151
149.076109 	 1.04386280660256
150.071357 	 4.64338972592174
151.055373 	 40.4278294852677
155.029158 	 1.58893402581375
156.080779 	 0.869028641949915
160.055707 	 2.18028487684476
161.076109 	 0.431943230318301
162.071357 	 8.00123412351519
164.087008 	 7.92924358512881
165.071023 	 4.96220496734715
172.055707 	 26.7290584666015
172.075694 	 0.257109065665655
174.071357 	 3.19329459556744
176.050622 	 7.01393531135908
176.087008 	 11.7241733943539
177.034638 	 1.07471589448244
177.071023 	 0.735331927803774
178.066272 	 51.5915051164704
182.040057 	 4.36056975368952
183.091678 	 0.987298812156117
184.075694 	 0.210829433845837
186.071357 	 1.10042680104901
187.066606 	 0.689052295983956
188.050622 	 0.483365043451432
189.082257 	 0.570782125777755
190.066272 	 20.0390805779812
191.097907 	 3.67151745770556
192.081922 	 24.5642001336967
193.113557 	 0.719905383863835
194.040057 	 1.30611405358153
201.045871 	 0
201.082257 	 15.3956908520594
202.066272 	 0.349668329305291
203.061521 	 47.2360775440942
203.097907 	 3.30128040314702
204.045537 	 11.9350028281997
204.081922 	 3.8463516223582
205.065938 	 0.21597161515915
206.061187 	 44.1970483879262
210.034972 	 22.1422327351262
213.082257 	 0.545071219211189
215.061521 	 3.22414768344732
216.045537 	 0.961587905589551
217.077171 	 27.4181107625855
219.092821 	 6.07291613102278
220.076837 	 11.7241733943539
221.108471 	 3.23443204607395
222.034972 	 7.4150254537975
229.077171 	 15.1334396050805
229.097158 	 0.426801049004988
230.061187 	 2.75106700262251
230.108806 	 2.20599578341132
231.092821 	 67.465418830668
232.076837 	 3.83606725973158
240.045537 	 0.118270170206201
241.040786 	 52.3422635882141
241.077171 	 0.303388697485473
243.056436 	 4.92620969815396
245.072086 	 51.4218131331311
247.087736 	 7.43045199773744
249.103386 	 49.0049879158739
257.072086 	 18.738108705713
258.10372 	 6.83395896539312
259.087736 	 5.52270273049828
269.072086 	 54.2602972180799
276.077899 	 0.421658867691675
276.114285 	 29.5624003702371
277.0983 	 1.52208566874068
286.098635 	 37.9904355427572
287.08265 	 39.1371419756261
304.1092 	 100
END IONS

BEGIN IONS
PEPMASS=587.2854
CHARGE=1
MSLEVEL=2
RT=0
SOURCE_INSTRUMENT=GnpsDecoyReroot
FILENAME=CCMSLIB00000005258.txt
IONMODE=Positive
ORGANISM=Natural
NAME=Irinotecan
PI=GNPS
DATACOLLECTOR=GNPS
SMILES=CCc1c2cc(ccc2nc2c1Cn1c2cc2c(COC(=O)[C@@]2(CC)O)c1=O)OC(=O)N1CCC(CC1)N1CCCCC1
INCHI=InChI=1S/C33H38N4O6/c1-3-22-23-16-21(43-32(40)36-14-10-20(11-15-36)35-12-6-5-7-13-35)8-9-27(23)34-29-24(22)18-37-28(29)17-26-25(30(37)38)19-42-31(39)33(26,41)4-2/h8-9,16-17,20,41H,3-7,10-15,18-19H2,1-2H3/t33-/m0/s1
FORMULA=C33H38N4O6 
PUBMED=N/A
SUBMITUSER=BIOADREM
LIBRARYQUALITY=0
SPECTRUMID=CCMSLIB00000005258
SCANS=143
ID=CCMSLIB00000005258
127.148131 	 3.28393204887804
179.175408 	 2.39956914811519
200.049479 	 0.297195850423463
234.054958 	 2.15590139008844
246.115153 	 0.326422845658478
258.140306 	 0.118878340169385
260.11957 	 1.10865545970123
274.171606 	 3.12400455809768
275.154279 	 0.783217793657414
276.15087 	 0.401296496372897
276.162104 	 0.199663068571785
285.138629 	 0.0745452575095316
296.205425 	 0.81211639568754
302.177754 	 0.0653502477726731
317.177419 	 0.39341505945559
319.144108 	 25.2018797227048
324.236725 	 3.28393204887804
329.128458 	 1.60387241267204
340.186701 	 0.403266855602224
344.254387 	 0.479782472341082
358.227778 	 1.18188714439121
359.235603 	 0.385533622538282
366.238736 	 0.106399398383649
378.202351 	 0.32904999129758
380.218001 	 0.104100645949434
387.217941 	 0.212470403562409
392.254387 	 1.54771717463622
403.225432 	 0.757603123676165
403.285627 	 0.102130286720107
412.262152 	 0.24530972405119
414.205031 	 0.150404087838614
414.230183 	 1.44098938304769
414.241417 	 0.0640366749531219
418.270037 	 0.120520306193824
427.285627 	 0.193423597678917
429.264892 	 0.1077129712032
431.280542 	 0.0715897186655414
435.2602 	 3.28393204887804
441.228506 	 0.100816713900556
442.236331 	 0.338573394239326
455.280542 	 0.230860423036127
457.259806 	 0.417716156617287
458.198883 	 73.1942478646232
463.2915 	 1.41964382472998
472.283281 	 0.16748053449278
482.267631 	 1.06793470229514
485.254721 	 0.087352592500156
485.291106 	 0.247608476485405
498.298931 	 0.276507078515531
500.278196 	 0.170436073336771
504.212916 	 0.879765395894428
513.262212 	 0.223635772528595
513.298597 	 1.53523823285049
523.270371 	 0.400311316758234
527.265286 	 0.119206733374273
531.296586 	 0.407864360470653
541.280936 	 0.235129534699668
542.288761 	 0.787486905320955
543.296586 	 0.583226331880741
587.286415 	 100
END IONS

BEGIN IONS
PEPMASS=350.2496
CHARGE=1
MSLEVEL=2
RT=0
SOURCE_INSTRUMENT=GnpsDecoyReroot
FILENAME=CCMSLIB00000005274.txt
IONMODE=Positive
ORGANISM=Natural
NAME=Abiraterone
PI=GNPS
DATACOLLECTOR=GNPS
SMILES=C[C@]12CC[C@@H](CC1=CC[C@H]1[C@@H]3CC=C(c4cccnc4)[C@@]3(C)CC[C@H]21)O
INCHI=InChI=1S/C24H31NO/c1-23-11-9-18(26)14-17(23)5-6-19-21-8-7-20(16-4-3-13-25-15-16)24(21,2)12-10-22(19)23/h3-5,7,13,15,18-19,21-22,26H,6,8-12,14H2,1-2H3/t18-,19-,21-,22-,23-,24+/m0/s1
FORMULA=C24H31NO 
PUBMED=N/A
SUBMITUSER=BIOADREM
LIBRARYQUALITY=0
SPECTRUMID=CCMSLIB00000005274
SCANS=145
ID=CCMSLIB00000005274
75.010354 	 1.8
77.026004 	 34.11
89.026004 	 21.24
103.041654 	 100
110.096429 	 2
119.072954 	 507.91
151.135555 	 3.85
152.11957 	 49.99
153.114819 	 9.72
162.127729 	 1.44
163.099169 	 2.43
175.099169 	 7.78
176.155956 	 10.88
177.151205 	 1.01
178.13522 	 0.72
179.130469 	 9.03
183.080445 	 1.9
187.135555 	 3
189.114819 	 4.72
190.122644 	 1.94
198.10392 	 3.77
202.171606 	 3.11
204.15087 	 0.81
205.146119 	 2.37
212.155956 	 12.58
213.151205 	 9.16
215.130469 	 35.15
230.16652 	 0.94
231.161769 	 49.54
241.146119 	 8.26
246.185244 	 8.69
257.177419 	 3.53
272.200894 	 13.47
322.25293 	 1.04
332.23728 	 2.75
350.247845 	 507.91
END IONS

BEGIN IONS
PEPMASS=442.2227
CHARGE=1
MSLEVEL=2
RT=0
SOURCE_INSTRUMENT=GnpsDecoyReroot
FILENAME=CCMSLIB00000005299.txt
IONMODE=Positive
ORGANISM=Natural
NAME=Deflazacort
PI=GNPS
DATACOLLECTOR=GNPS
SMILES=CC1=N[C@]2(C(=O)COC(=O)C)[C@@H](C[C@H]3[C@@H]4CCC5=CC(=O)C=C[C@]5(C)[C@H]4[C@H](C[C@]23C)O)O1
INCHI=InChI=1S/C25H31NO6/c1-13-26-25(20(30)12-31-14(2)27)21(32-13)10-18-17-6-5-15-9-16(28)7-8-23(15,3)22(17)19(29)11-24(18,25)4/h7-9,17-19,21-22,29H,5-6,10-12H2,1-4H3/t17-,18-,19-,21+,22+,23-,24-,25+/m0/s1
FORMULA=C25H31NO6 
PUBMED=N/A
SUBMITUSER=BIOADREM
LIBRARYQUALITY=0
SPECTRUMID=CCMSLIB00000005299
SCANS=146
ID=CCMSLIB00000005299
71.012759 	 0.37167159298947
101.026004 	 2.51129454722615
114.031149 	 0.931188018111456
115.041654 	 0.107734536076002
123.080445 	 0
147.067869 	 0.343545094060537
149.047133 	 0.608737798247619
166.119964 	 0.94022867848147
166.171606 	 0.122048914995191
173.080839 	 0.284278542746
184.060438 	 0.115770678627126
189.09101 	 0.0981916167965425
191.10666 	 0.0959314517040389
194.081173 	 0.128829410272701
198.076088 	 0.169512381937765
201.09101 	 0.0544950916748074
203.10666 	 0.210446483057551
205.085924 	 0.840530284956592
208.060438 	 1.36237729187019
210.076088 	 0.0615267164070407
215.10666 	 0.101205170253214
217.085924 	 0.116021808081848
217.12231 	 0.0617778458617633
219.101574 	 0.399295833008958
221.119904 	 1.20918832448939
222.076088 	 0.219989402337011
225.114819 	 0.26795512818903
226.071002 	 2.51129454722615
229.085924 	 0.0781012604187332
229.12231 	 0.0738320596884488
231.101574 	 1.19286490993242
239.10666 	 0.0607733280428728
239.130469 	 0.142892659737168
241.12231 	 0.0999495229796007
242.093749 	 0.0612755869523181
243.101574 	 0.265443833641804
245.117224 	 0.161476239386641
253.109734 	 0.0868907913340248
255.101574 	 0.293570332570737
257.117224 	 0.217226978335062
263.164175 	 0.0745854480526166
265.158695 	 0.756401917624516
268.081567 	 0.16423866338859
269.117224 	 0.110748089532673
271.132874 	 0.0934201571568128
278.102303 	 1.34002677039987
281.117224 	 0.0863885324245795
283.132874 	 0.0894020858812509
295.132874 	 0.14113475355411
297.135948 	 0.244600088899827
297.148525 	 0.0961825811587615
309.148525 	 0.370164816261134
312.15087 	 0.809892491480433
312.193129 	 0.629832672444318
321.148525 	 0.080863684420682
323.164175 	 0.173028194303882
325.179825 	 0.131842963729373
329.059709 	 79.4420405774973
337.203634 	 0.245353477263995
346.128517 	 0.38799500754644
349.179825 	 0.232294745618419
358.201288 	 0.167252216845262
361.179825 	 0.0954291927945937
365.198549 	 0.25740769109068
366.206374 	 0.0848817556962439
378.206374 	 0.0924156393379223
382.201288 	 0.1210443971763
383.209113 	 20.3907072056574
385.188378 	 0.0552484800389753
396.216938 	 0.886738104625553
398.196203 	 0.0625312342259311
400.211853 	 0.646407216456011
424.211853 	 0.179306430671947
425.219678 	 0.541435104381958
426.191118 	 0.85760708787773
442.222418 	 100
END IONS

BEGIN IONS
PEPMASS=230.055
CHARGE=1
MSLEVEL=2
RT=0
SOURCE_INSTRUMENT=GnpsDecoyReroot
FILENAME=CCMSLIB00000005340.txt
IONMODE=Positive
ORGANISM=Natural
NAME=AmilorideHCl
PI=GNPS
DATACOLLECTOR=GNPS
SMILES=c1(c(N)nc(c(Cl)n1)N)C(=NC(=N)N)O
INCHI=InChI=1S/C6H8ClN7O/c7-2-4(9)13-3(8)1(12-2)5(15)14-6(10)11/h(H4,8,9,13)(H4,10,11,14,15)
FORMULA=C6H8ClN7O 
PUBMED=N/A
SUBMITUSER=BIOADREM
LIBRARYQUALITY=0
SPECTRUMID=CCMSLIB00000005340
SCANS=150
ID=CCMSLIB00000005340
107.035226 	 55.3958881695952
124.061775 	 3.23207891679116
135.028798 	 6.4712717270162
143.011904 	 44.6041118304048
154.047188 	 1.19513409689123
167.067589 	 5.76936757487373
168.007153 	 23.7129781129212
170.022803 	 0.184961229280785
176.033367 	 0.218159398638875
176.067923 	 4.20668231723222
177.051939 	 1.01254416542174
177.075748 	 2.73647767423111
185.033702 	 1.00543027198786
194.078488 	 4.57660477579379
195.086313 	 9.99739157240758
202.060251 	 0.920063550781343
203.044267 	 52.7210642384577
212.044601 	 36.6128382063503
230.055166 	 100
END IONS

BEGIN IONS
PEPMASS=403.2122
CHARGE=1
MSLEVEL=2
RT=0
SOURCE_INSTRUMENT=GnpsDecoyReroot
FILENAME=CCMSLIB00000005351.txt
IONMODE=Positive
ORGANISM=Natural
NAME=CortisoneAcetate
PI=GNPS
DATACOLLECTOR=GNPS
SMILES=CC(=O)OCC(=O)[C@]1(CC[C@H]2[C@@H]3CCC4=CC(=O)CC[C@]4(C)[C@H]3C(=O)C[C@]12C)O
INCHI=InChI=1S/C23H30O6/c1-13(24)29-12-19(27)23(28)9-7-17-16-5-4-14-10-15(25)6-8-21(14,2)20(16)18(26)11-22(17,23)3/h10,16-17,20,28H,4-9,11-12H2,1-3H3/t16-,17-,20+,21-,22-,23-/m0/s1
FORMULA=C23H30O6 
PUBMED=N/A
SUBMITUSER=BIOADREM
LIBRARYQUALITY=0
SPECTRUMID=CCMSLIB00000005351
SCANS=151
ID=CCMSLIB00000005351
65.03858 	 1.15401133230816
69.033495 	 3.89426873363534
79.05423 	 2.08220772203982
85.064795 	 1.48927032680825
87.044059 	 0.969757422107699
91.05423 	 1.19972846792181
93.033495 	 3.03395536345123
93.06988 	 1.78850975991577
95.049145 	 1.33826524250862
97.028409 	 0.418381059252179
105.06988 	 1.42138730726071
111.080445 	 0.315863846057936
113.059709 	 0.20087832315088
117.06988 	 2.60310599448624
119.08553 	 0.288156491140573
121.064795 	 2.55184738788912
122.07262 	 3.27223861574055
123.044059 	 0.761952260227477
129.06988 	 2.5961791557569
133.064795 	 0.508429962733608
135.080445 	 13.8536774586814
135.101574 	 2.10575897371957
136.08827 	 1.69707548868847
137.080839 	 0.70792291813862
139.07536 	 1.13600155161188
140.083185 	 1.18587479046313
145.064795 	 2.30940803236219
145.085924 	 0.710693653630356
147.080445 	 9.53548619481041
149.059709 	 0.501503124004267
149.080839 	 5.79914938420404
159.080445 	 0.501503124004267
161.059709 	 0.289541858886441
161.117224 	 0.904645138051896
163.096489 	 1.38121164263054
163.111745 	 0
165.09101 	 2.02817837995096
171.101574 	 1.0348697061635
175.096489 	 1.3438067134921
175.111745 	 0.462712827119959
183.101574 	 0.688527769696466
185.096095 	 0.527825111175762
189.09101 	 1.4740312816037
189.112139 	 1.57793386254381
195.11683 	 1.78850975991577
199.096489 	 0.379590762367871
199.132874 	 0.554147098347256
201.09101 	 0.296468697615782
201.112139 	 0.839532853996093
203.10666 	 0.572156879043542
207.101574 	 17.8061316376432
209.117224 	 0.376820026876134
217.107054 	 0.590166659739828
224.104314 	 1.817602482579
225.112139 	 0.986381835058116
225.148524 	 0.616488646911323
226.119964 	 1.80513417286619
227.127789 	 0.743942479531192
229.12231 	 0.655278943795631
238.119964 	 1.33826524250862
238.171606 	 1.40337752656443
242.130135 	 1.43108488148179
244.18217 	 0.689913137442334
247.132874 	 0.448859149661278
248.140699 	 0.64835210506629
251.127789 	 0.39482980757242
253.143439 	 0.479337240070377
253.158695 	 1.56130944959339
254.114879 	 1.36735796517185
254.151264 	 0.748098582768796
261.112139 	 1.06673316431847
264.099229 	 0.64835210506629
264.135614 	 1.36181649418838
265.143439 	 0.598478866215037
266.114879 	 1.91042212155217
267.122704 	 0.788274247398972
269.138354 	 0.964215951124226
270.161435 	 0.608176440436114
271.154004 	 0.774420569940291
279.122704 	 0.656664311541499
280.130529 	 1.28562126816563
280.18217 	 0.689913137442334
282.146179 	 13.8536774586814
283.16926 	 1.58486070127315
284.177085 	 4.43733289001566
290.114879 	 0.748098582768796
292.130529 	 2.01571007023814
297.133268 	 1.54884113988058
297.169654 	 0.459942091628223
298.192735 	 1.33826524250862
300.172 	 0.689913137442334
303.195475 	 1.8217585858166
305.174739 	 0.360195613925717
308.125443 	 0.811825499078731
308.161829 	 0.700996079409279
313.21621 	 0.45440062064475
315.195475 	 0.300624800853387
316.166914 	 0.969757422107699
317.174739 	 1.19972846792181
323.20056 	 1.86054888270091
324.172 	 1.24406023578959
325.164568 	 0.833991383012621
325.179825 	 2.55738885887259
326.18765 	 1.22743582283917
331.190389 	 0.515356801462948
331.226775 	 0.446088414169541
333.206039 	 0.221658839338903
341.211125 	 0.7827327764155
343.190389 	 82.7909618608259
344.161829 	 1.54191430115124
344.198214 	 1.77049997921948
350.18765 	 0.608176440436114
357.206039 	 2.00739786376294
359.185304 	 2.18195419974232
359.221689 	 13.8536774586814
361.200954 	 2.64882313009989
362.172394 	 0.958674480140754
367.190389 	 0.211961265117826
368.198214 	 1.98661734757491
370.177479 	 0.631727692115872
375.216604 	 0.833991383012621
377.195869 	 2.13900779962041
385.200954 	 5.9529252039954
386.208779 	 1.64720224983722
388.188044 	 1.28423590041977
403.211519 	 100
END IONS

BEGIN IONS
PEPMASS=419.1813
CHARGE=1
MSLEVEL=2
RT=0
SOURCE_INSTRUMENT=GnpsDecoyReroot
FILENAME=CCMSLIB00000005360.txt
IONMODE=Positive
ORGANISM=Natural
NAME=Nimodipine
PI=GNPS
DATACOLLECTOR=GNPS
SMILES=CC(C)OC(=O)C1=C(C)NC(=C(C1c1cccc(c1)N(=O)=O)C(=O)OCCOC)C
INCHI=InChI=1S/C21H26N2O7/c1-12(2)30-21(25)18-14(4)22-13(3)17(20(24)29-10-9-28-5)19(18)15-7-6-8-16(11-15)23(26)27/h6-8,11-12,19,22H,9-10H2,1-5H3
FORMULA=C21H26N2O7 
PUBMED=N/A
SUBMITUSER=BIOADREM
LIBRARYQUALITY=0
SPECTRUMID=CCMSLIB00000005360
SCANS=153
ID=CCMSLIB00000005360
141.033495 	 0.306701426161632
159.044059 	 0.245361140929305
187.038974 	 4.13280171752799
194.130135 	 0.759086029750038
222.125049 	 0.97377702806318
225.078434 	 1.79420334304554
248.140699 	 2.21591780401779
252.187256 	 0.667075601901549
255.088998 	 0
259.083913 	 8.90200889434136
270.19782 	 2.33859837448244
279.174345 	 0.467719674896488
280.18217 	 2.45361140929305
287.115213 	 0.421714460972244
298.192735 	 19.9432602361601
300.172 	 0.759086029750038
308.177085 	 1.7865358073915
311.187984 	 1.50283698819199
314.147241 	 0.782088636712161
325.118287 	 1.88621377089403
325.179825 	 16.2935132648367
326.18765 	 35.7997239687165
327.182899 	 4.19414200276031
331.141428 	 76.6753565404079
331.165237 	 0.651740530593467
335.196537 	 1.66385523692685
338.175074 	 1.26514338291673
339.182899 	 2.76798037110873
342.142156 	 0.48305474620457
343.128852 	 59.9064560650207
345.180887 	 13.4181873945714
345.193463 	 1.32648366814906
346.188712 	 5.75065174053059
347.196537 	 10.7038797730409
355.177813 	 14.7830087409906
356.173062 	 0.421714460972244
356.185638 	 24.1910749884987
363.191452 	 0.920104278484895
373.175802 	 7.40683944180341
373.188378 	 100
374.183627 	 15.1280478454225
375.191452 	 6.04968563103818
376.162891 	 5.06057353166692
377.134331 	 0.176353320042938
385.175802 	 76.6753565404079
391.186367 	 1.03511731329551
401.170716 	 17.3823033277105
404.157806 	 3.2893727955835
419.181281 	 0.176353320042938
END IONS

BEGIN IONS
PEPMASS=254.0597
CHARGE=1
MSLEVEL=2
RT=0
SOURCE_INSTRUMENT=GnpsDecoyReroot
FILENAME=CCMSLIB00000005386.txt
IONMODE=Positive
ORGANISM=Natural
NAME=Sulfamethoxazole
PI=GNPS
DATACOLLECTOR=GNPS
SMILES=Cc1cc(no1)NS(=O)(=O)c1ccc(cc1)N
INCHI=InChI=1S/C10H11N3O3S/c1-7-6-10(12-16-7)13-17(14,15)9-4-2-8(11)3-5-9/h2-6H,11H2,1H3,(H,12,13)
FORMULA=C10H11N3O3S 
PUBMED=N/A
SUBMITUSER=BIOADREM
LIBRARYQUALITY=0
SPECTRUMID=CCMSLIB00000005386
SCANS=155
ID=CCMSLIB00000005386
54.033829 	 21.0877037599376
55.017845 	 6.06904114211004
57.020919 	 0.166592859703507
63.02293 	 0.0548280297758377
63.985165 	 0.122308681807638
64.018179 	 0.130743763311613
64.96918 	 0.11809114105565
72.044394 	 0.181354252335463
75.010354 	 19.4449716370384
80.964095 	 0.970034372957129
81.044728 	 0.375361126926889
88.02155 	 1.04173256574092
89.002195 	 0.0590455705278252
90.033829 	 25.349528689821
92.049479 	 1.90843719027435
93.057304 	 0.339512030534995
94.065129 	 31.5493135952426
95.99025 	 0.843508150397503
96.998075 	 0.862487083781447
98.060044 	 0.383796208430864
99.055293 	 0.841399380021509
102.98483 	 0.36481727504692
106.039977 	 0.11809114105565
115.021216 	 1.59212163387529
115.041654 	 0.0801332742877628
116.016465 	 0.742287172349803
117.044728 	 0.0822420446637566
119.060378 	 3.94761814386031
120.068203 	 3.04928196368697
120.995395 	 2.07081250922587
121.006628 	 3.24750637903039
128.062055 	 0.913097572805297
130.052553 	 0.21298580797537
132.065523 	 0.742287172349803
138.000815 	 0.805550283629615
143.003554 	 2.74351025916788
143.060378 	 0
147.079102 	 7.36804369372219
148.066489 	 0.377469897302883
153.065857 	 21.0877037599376
156.011379 	 36.4648573416841
157.019204 	 0.531410134750427
157.990644 	 0.107547289175682
158.014453 	 0.738069631597815
158.998469 	 21.0877037599376
161.070943 	 0.0970034372957129
162.066192 	 0.919423883933279
170.027029 	 0.0843508150397503
172.086927 	 1.67647244891504
173.058367 	 0.721199468589865
174.033177 	 0.651610046182071
174.102577 	 0.162375318951519
179.081508 	 0.565150460766327
182.014453 	 0.158157778199532
183.993718 	 4.34828451529913
184.006294 	 0.763374876109741
186.021944 	 21.0877037599376
188.081842 	 31.2646295944835
190.097492 	 1.9611564496742
194.998469 	 0.198224415343413
197.037928 	 0.238291052487295
200.037594 	 2.39134560637692
201.032843 	 1.34328672950802
206.092407 	 3.46049218700576
208.053913 	 1.16825878830054
210.021944 	 0.0506104890238502
210.033177 	 0.636848653550115
211.041002 	 3.31709580143818
212.025018 	 0.0463929482718627
226.064478 	 1.66171105628308
228.043742 	 1.69123384154699
236.048828 	 0.318424326775058
237.032843 	 0.470255793846608
239.035917 	 1.07336412138082
254.059392 	 100
END IONS

BEGIN IONS
PEPMASS=436.0594
CHARGE=1
MSLEVEL=2
RT=0
SOURCE_INSTRUMENT=GnpsDecoyReroot
FILENAME=CCMSLIB00000005428.txt
IONMODE=Positive
ORGANISM=Natural
NAME=Aztreonam
PI=GNPS
DATACOLLECTOR=GNPS
SMILES=C[C@H]1[C@@H](C(=O)N1S(=O)(=O)O)N=C(/C(=N\OC(C)(C)C(=O)O)/c1csc(=N)[nH]1)O
INCHI=InChI=1S/C13H17N5O8S2/c1-5-7(10(20)18(5)28(23,24)25)16-9(19)8(6-4-27-12(14)15-6)17-26-13(2,3)11(21)22/h4-5,7H,1-3H3,(H2,14,15)(H,16,19)(H,21,22)(H,23,24,25)/b17-8-/t5-,7-/m0/s1
FORMULA=C13H17N5O8S2 
PUBMED=N/A
SUBMITUSER=BIOADREM
LIBRARYQUALITY=0
SPECTRUMID=CCMSLIB00000005428
SCANS=158
ID=CCMSLIB00000005428
138.996064 	 0
161.117224 	 0.8
189.112139 	 43.17
221.01749 	 3.37
245.01749 	 2.61
247.020564 	 100
248.028389 	 77.63
249.011062 	 4.94
257.004914 	 1.34
261.995078 	 1.44
263.015479 	 22.07
269.068954 	 6.93
273.036214 	 4.1
274.031463 	 13.79
275.039288 	 1.92
276.021961 	 1.29
291.010393 	 0.74
292.042028 	 7.44
294.032526 	 1.7
302.026378 	 4.82
303.034203 	 13.97
304.016876 	 5.93
313.06012 	 0
320.036943 	 5.78
322.004974 	 4.87
322.02744 	 3.34
322.975071 	 100
330.021292 	 38.84
331.029117 	 37.67
332.01179 	 13.83
333.019615 	 46.79
333.992398 	 8.04
348.0073765 	 3.65
348.031857 	 3.43
349.0152015 	 3.4
350.022355 	 9.35
366.01727 	 0.47
375.018947 	 26.53
376.00162 	 1.6
376.038005 	 1.13
377.009445 	 10.37
387.060514 	 3.55
392.021686 	 40.97
392.069305 	 6.78
393.016935 	 2.5
394.012184 	 2.46
401.022021 	 6.64
408.06422 	 7.66
418.04857 	 0.21
419.032585 	 9.16
436.059135 	 6.93
END IONS

BEGIN IONS
PEPMASS=349.176
CHARGE=1
MSLEVEL=2
RT=0
SOURCE_INSTRUMENT=GnpsDecoyReroot
FILENAME=CCMSLIB00000005438.txt
IONMODE=Positive
ORGANISM=Natural
NAME=EnalaprilatDihydrate
PI=GNPS
DATACOLLECTOR=GNPS
SMILES=C[C@@H](C(=O)N1CCC[C@H]1C(=O)O)N[C@@H](CCc1ccccc1)C(=O)O
INCHI=InChI=1S/C18H24N2O5/c1-12(16(21)20-11-5-8-15(20)18(24)25)19-14(17(22)23)10-9-13-6-3-2-4-7-13/h2-4,6-7,12,14-15,19H,5,8-11H2,1H3,(H,22,23)(H,24,25)/t12-,14-,15-/m0/s1
FORMULA=C18H24N2O5 
PUBMED=N/A
SUBMITUSER=BIOADREM
LIBRARYQUALITY=0
SPECTRUMID=CCMSLIB00000005438
SCANS=161
ID=CCMSLIB00000005438
78.018573 	 3.01908654929351
104.034223 	 0.218867681611896
105.06988 	 0
137.059709 	 0.305771025781325
144.065523 	 15.8035340693296
144.080779 	 45.3442338021822
148.060438 	 6.17657472078277
149.059709 	 0.222086323988542
163.07536 	 5.95448839679423
180.101909 	 3.33773214458142
190.086259 	 10.5796774920339
206.117559 	 10.8725739483086
222.112473 	 0.238179535871769
224.128123 	 0.923750362097267
230.117559 	 0.0643728475329106
248.128123 	 1.95693456500048
249.075753 	 0.54716920402974
251.091404 	 32.1864237664553
252.123038 	 64.3728475329106
261.123372 	 0.24461682062506
262.083579 	 0.215649039235251
264.086653 	 0.466703144613602
276.123038 	 0.251054105378351
277.107054 	 0.228523608741833
278.102303 	 0.283240529144807
278.138688 	 0.160932118832277
287.139022 	 32.1864237664553
290.102303 	 2.70365959638225
294.133603 	 9.32762560751875
303.170323 	 54.6557661978178
307.128852 	 1.49988734751682
315.133937 	 0.260710032508288
320.149253 	 7.14538607615308
333.144502 	 4.92452283626766
349.175802 	 100
END IONS

BEGIN IONS
PEPMASS=854.3382
CHARGE=1
MSLEVEL=2
RT=0
SOURCE_INSTRUMENT=GnpsDecoyReroot
FILENAME=CCMSLIB00000005449.txt
IONMODE=Positive
ORGANISM=Natural
NAME=Paclitaxel
PI=GNPS
DATACOLLECTOR=GNPS
SMILES=CC1=C2C(C(=O)C3(C)C(CC4C(CO4)(C3C(C(CC1OC(=O)C(C(c1ccccc1)N=C(c1ccccc1)O)O)(C2(C)C)O)OC(=O)c1ccccc1)OC(=O)C)O)OC(=O)C
INCHI=InChI=1S/C47H51NO14/c1-25-31(60-43(56)36(52)35(28-16-10-7-11-17-28)48-41(54)29-18-12-8-13-19-29)23-47(57)40(61-42(55)30-20-14-9-15-21-30)38-45(6,32(51)22-33-46(38,24-58-33)62-27(3)50)39(53)37(59-26(2)49)34(25)44(47,4)5/h7-21,31-33,35-38,40,51-52,57H,22-24H2,1-6H3,(H,48,54)
FORMULA=C47H51NO14 
PUBMED=N/A
SUBMITUSER=BIOADREM
LIBRARYQUALITY=0
SPECTRUMID=CCMSLIB00000005449
SCANS=163
ID=CCMSLIB00000005449
115.038974 	 4.20196931531944
143.033889 	 5.27440653385238
159.080445 	 6.96130066407144
161.044453 	 38.1650255705671
175.096489 	 1.8777192580719
179.091404 	 25.6239981680788
193.107054 	 1.58384856117854
221.132481 	 0
227.070274 	 3.11044958400122
237.112139 	 0.667887947484925
247.060103 	 0.377833753148615
255.101574 	 0.442714296618579
255.13796 	 1.33195939241279
265.070668 	 1.3663079154263
271.096489 	 0.412182276162125
283.132874 	 0.343485230135104
297.133268 	 8.59858026104878
299.091404 	 0.80146553698191
311.091404 	 0.339668727578048
325.128183 	 1.16021677734524
329.101968 	 0.396916265933898
334.128517 	 1.03808869551943
343.138748 	 9.34661476223189
362.138688 	 1.99984733989772
366.146179 	 1.27089535149989
384.156743 	 11.8082589115335
385.179825 	 0.774750019082513
390.133603 	 6.42317380352645
403.190389 	 1.46935348446683
408.144167 	 38.1650255705671
413.174739 	 1.10296923898939
414.146179 	 3.88901610564079
421.200954 	 0.816731547210137
426.167308 	 0.889245095794214
426.203694 	 0.915960613693611
431.185304 	 2.87764292802076
444.177873 	 1.6220135867491
444.214258 	 1.33195939241279
449.195869 	 4.75917868864972
463.214199 	 0.442714296618579
467.206433 	 2.12579192428059
468.180553 	 0.335852225020991
473.198549 	 0.320586214792764
491.209113 	 1.86245324784368
494.159817 	 0.324402717349821
509.219678 	 5.11792992901305
512.170382 	 2.61812075414091
527.230243 	 3.46920082436455
528.238068 	 1.28616136172811
534.191118 	 0.358751240363331
540.238068 	 1.3663079154263
542.217332 	 2.759331348752
544.211853 	 0.935043126478895
544.232982 	 0.706052973055492
548.155126 	 5.89649645065262
553.224763 	 0.5114113426456
554.217332 	 2.29371803679108
554.253718 	 2.557056713228
555.201348 	 38.1650255705671
556.232982 	 1.31669338218457
560.206768 	 0.793832531867796
564.186426 	 0.293870696893367
566.251038 	 1.17929929013052
569.240807 	 1.60293107396382
570.212247 	 1.01518968017709
570.248632 	 1.97313182199832
571.235328 	 4.25921685367529
572.206768 	 1.61056407907793
572.227897 	 1.14876726967407
576.222812 	 1.5609495458362
576.238068 	 0.30150370200748
580.232982 	 1.58003205862148
582.248632 	 1.73269216090375
586.222418 	 1.02663918784826
587.251372 	 1.03808869551943
588.201682 	 0.362567742920388
590.217332 	 4.3202808945882
590.253718 	 0.900694603465384
592.181341 	 0.786199526753683
594.248632 	 0.782383024196626
595.235328 	 0.396916265933898
597.190783 	 0.446530799175635
598.243547 	 1.22128081825815
604.217726 	 0.354934737806274
604.232982 	 1.72505915578963
604.269368 	 0.706052973055492
606.248632 	 0.809098542096023
608.227897 	 2.15250744217999
613.245893 	 1.18311579268758
614.217332 	 1.86245324784368
616.269368 	 1.18311579268758
618.248632 	 1.14113426455996
620.176255 	 0.954125639264178
620.264283 	 0.736584993511946
622.243547 	 0.973208152049462
630.285018 	 1.41210594611098
631.256457 	 13.5218685596519
632.212641 	 0.343485230135104
632.227897 	 4.35844592015877
632.264283 	 0.713685978169605
634.279933 	 0.736584993511946
644.264283 	 0.965575146935348
650.238462 	 7.41928097091825
650.274847 	 1.00755667506297
654.269762 	 2.92344095870544
656.300668 	 1.25562934127166
658.279933 	 2.13724143195176
662.274847 	 1.20983131058698
664.254112 	 0.362567742920388
666.233376 	 0.374017250591558
668.249026 	 1.34722540264102
672.259197 	 0.77856652163957
672.280327 	 0.965575146935348
673.267022 	 4.16380428974887
674.311233 	 2.15250744217999
682.264676 	 0.893061598351271
684.280327 	 0.450347301732692
684.295583 	 3.03793603541714
686.274847 	 0.839630562552477
690.269762 	 0.79001602931074
691.277587 	 6.32012823448592
702.306147 	 3.28982520418289
710.259591 	 0.977024654606519
712.238856 	 0.286237691779254
712.290497 	 1.43500496145332
720.316712 	 1.48461949469506
728.270156 	 0.412182276162125
730.301062 	 5.27822303640943
732.301456 	 93.0386993359286
748.311627 	 5.85833142508205
777.29911 	 0.854896572780704
780.337841 	 0.30150370200748
790.322191 	 1.03808869551943
792.301456 	 0.793832531867796
808.332756 	 3.03030303030303
810.312021 	 0.343485230135104
836.327671 	 2.13724143195176
854.338235 	 100
END IONS

BEGIN IONS
PEPMASS=296.0236
CHARGE=1
MSLEVEL=2
RT=0
SOURCE_INSTRUMENT=GnpsDecoyReroot
FILENAME=CCMSLIB00000005461.txt
IONMODE=Positive
ORGANISM=Natural
NAME=DIclofenac
PI=GNPS
DATACOLLECTOR=GNPS
SMILES=c1ccc(c(c1)CC(=O)O)Nc1c(cccc1Cl)Cl
INCHI=InChI=1S/C14H11Cl2NO2/c15-10-5-3-6-11(16)14(10)17-12-7-2-1-4-9(12)8-13(18)19/h1-7,17H,8H2,(H,18,19)
FORMULA=C14H11Cl2NO2 
PUBMED=N/A
SUBMITUSER=BIOADREM
LIBRARYQUALITY=0
SPECTRUMID=CCMSLIB00000005461
SCANS=166
ID=CCMSLIB00000005461
215.049632 	 5.70761014686248
225.078434 	 83.4445927903872
233.060197 	 13.8851802403204
250.018485 	 17.7486648865154
260.047286 	 6.86748998664887
261.055111 	 100
268.029049 	 31.9092122830441
296.023964 	 23.4562750333778
END IONS

BEGIN IONS
PEPMASS=243.101
CHARGE=1
MSLEVEL=2
RT=0
SOURCE_INSTRUMENT=GnpsDecoyReroot
FILENAME=CCMSLIB00000005468.txt
IONMODE=Positive
ORGANISM=Natural
NAME=FenoprpfenCa
PI=GNPS
DATACOLLECTOR=GNPS
SMILES=CC(c1cccc(c1)Oc1ccccc1)C(=O)O
INCHI=InChI=1S/C15H14O3/c1-11(15(16)17)12-6-5-9-14(10-12)18-13-7-3-2-4-8-13/h2-11H,1H3,(H,16,17)
FORMULA=C15H14O3 
PUBMED=N/A
SUBMITUSER=BIOADREM
LIBRARYQUALITY=0
SPECTRUMID=CCMSLIB00000005468
SCANS=167
ID=CCMSLIB00000005468
51.044059 	 2.04
53.002195 	 1.03
61.00728 	 3.5
73.00728 	 10.15
77.002195 	 9.6
77.03858 	 32.2
81.06988 	 3.41
87.02293 	 5.66
97.028409 	 12.58
98.036234 	 14.25
99.007674 	 0.51
113.03858 	 42.62
115.038974 	 1.98
117.06988 	 11.16
125.023324 	 0.39
126.031149 	 0.48
131.049145 	 0
131.070274 	 1.21
135.044059 	 3.06
139.07536 	 0.35
145.064795 	 0
147.044059 	 0.8
148.051884 	 4.35
157.085924 	 7.4
161.059709 	 1.56
163.07536 	 5.92
173.059709 	 14.59
174.067535 	 5.3
175.038974 	 3.77
176.046799 	 9.69
189.09101 	 0.55
191.070274 	 100
206.093749 	 0.46
217.085924 	 18.24
226.098835 	 100
243.101574 	 0
END IONS

BEGIN IONS
PEPMASS=242.1036
CHARGE=1
MSLEVEL=2
RT=0
SOURCE_INSTRUMENT=GnpsDecoyReroot
FILENAME=CCMSLIB00000005476.txt
IONMODE=Positive
ORGANISM=Natural
NAME=Methocarbamol
PI=GNPS
DATACOLLECTOR=GNPS
SMILES=COc1ccccc1OCC(COC(=N)O)O
INCHI=InChI=1S/C11H15NO5/c1-15-9-4-2-3-5-10(9)16-6-8(13)7-17-11(12)14/h2-5,8,13H,6-7H2,1H3,(H2,12,14)
FORMULA=C11H15NO5 
PUBMED=N/A
SUBMITUSER=BIOADREM
LIBRARYQUALITY=0
SPECTRUMID=CCMSLIB00000005476
SCANS=169
ID=CCMSLIB00000005476
57.033495 	 100
75.044059 	 100
87.010354 	 13.88
91.005269 	 39.88
91.05423 	 33.17
97.064795 	 2.22
101.047133 	 100
104.02567 	 8.99
105.020919 	 6.7
107.036569 	 7.39
109.015833 	 2.48
109.028409 	 42.63
109.064795 	 4.89
110.036234 	 14.33
110.07262 	 100
112.002923 	 5.2
122.036234 	 4.9
123.031483 	 4.05
125.010748 	 7.42
127.026398 	 20.62
138.054958 	 3.79
146.060044 	 9.75
147.044059 	 0
148.051884 	 0
148.075694 	 4.36
150.054958 	 4.17
152.034223 	 1.86
153.042048 	 32.95
163.07536 	 2.56
164.034223 	 3.35
164.070609 	 5.67
165.042048 	 37.18
166.086259 	 1.34
168.065523 	 43.19
170.008402 	 0.81
173.068263 	 15.33
174.054958 	 3.88
175.047527 	 7.42
178.086259 	 12.59
179.094084 	 17.25
180.065523 	 8.78
181.073348 	 12.68
181.085924 	 9.25
182.057364 	 0.23
182.081173 	 1.93
183.052613 	 13.07
184.060438 	 2.77
185.031877 	 2.76
186.039702 	 8.87
186.076088 	 16.64
188.070609 	 3.69
191.057698 	 7.45
194.081173 	 17.68
196.060438 	 2.79
196.096823 	 83.93
198.076088 	 3.09
199.083913 	 27.23
199.096489 	 0
200.055352 	 7.54
201.063177 	 96.88
206.081173 	 67.51
209.068263 	 6.36
210.076088 	 0.48
211.047527 	 0.84
212.091738 	 11.64
213.099563 	 18.4
214.107388 	 5.28
215.078827 	 100
216.086653 	 89.61
224.091738 	 47.37
225.099563 	 4.69
226.071002 	 8.61
227.078827 	 29.2
241.094478 	 2.6
242.102303 	 5.53
END IONS

BEGIN IONS
PEPMASS=377.1463
CHARGE=1
MSLEVEL=2
RT=0
SOURCE_INSTRUMENT=GnpsDecoyReroot
FILENAME=CCMSLIB00000005495.txt
IONMODE=Positive
ORGANISM=Natural
NAME=Riboflavin
PI=GNPS
DATACOLLECTOR=GNPS
SMILES=Cc1cc2c(cc1C)n(C[C@@H]([C@@H]([C@@H](CO)O)O)O)c1c(c(nc(=O)n1)O)n2
INCHI=InChI=1S/C17H20N4O6/c1-7-3-9-10(4-8(7)2)21(5-11(23)14(25)12(24)6-22)15-13(18-9)16(26)20-17(27)19-15/h3-4,11-12,14,22-25H,5-6H2,1-2H3,(H,20,26,27)/t11-,12+,14-/m0/s1
FORMULA=C17H20N4O6 
PUBMED=N/A
SUBMITUSER=BIOADREM
LIBRARYQUALITY=0
SPECTRUMID=CCMSLIB00000005495
SCANS=172
ID=CCMSLIB00000005495
143.060378 	 0.81533199006607
154.052553 	 0.522468487887165
155.060378 	 0.632585164706434
169.076028 	 0.693500773159646
170.071277 	 7.81359823813317
172.086927 	 0.571669556253221
181.00728 	 1.25345578932571
182.071277 	 0.571669556253221
186.021253 	 2.63811442762757
197.021981 	 0.693500773159646
198.066192 	 2.89114849351015
199.074017 	 0.754416381612858
199.107722 	 0.838761070240382
200.081842 	 34.0026240569795
202.146454 	 1.06836605594864
212.081842 	 0.838761070240382
214.004934 	 2.01724380300829
215.105317 	 0.522468487887165
217.118287 	 1.06836605594864
218.092407 	 4.03448760601659
226.146454 	 1.07539478000094
233.128458 	 1.03790825172204
243.076422 	 0.873904690501851
245.103306 	 23.4290801743124
248.021647 	 1.3729440982147
251.105317 	 0.571669556253221
252.076757 	 0.522468487887165
252.123038 	 0.426409259172485
255.018907 	 0.585727004357809
258.018573 	 0.68178623307249
260.021647 	 0.784874185839464
261.123372 	 15.5475376036737
262.115941 	 0.887962138606438
263.01997 	 0.944191931024788
267.133937 	 0.304578042266061
279.133937 	 0.349093294597254
284.021647 	 1.38231573028443
288.110462 	 1.25111288130828
288.134271 	 0.262405697952298
289.118287 	 1.11288130827984
294.144836 	 0.941849023007357
296.102971 	 0.522468487887165
299.11387 	 0.571669556253221
301.142096 	 1.03322243568718
303.14517 	 1.39403027037159
306.144836 	 13.7364697061993
314.113536 	 0.81533199006607
317.113202 	 0.121831216906424
319.08257 	 0
320.14791 	 2.11798884775784
322.139751 	 0.763788013682583
333.00164 	 1.21362635302938
334.139751 	 23.4290801743124
349.15065 	 5.00445152523312
357.11935 	 1.23939834122112
359.135 	 2.01724380300829
375.129914 	 71.1260015931774
377.145564 	 100
END IONS

BEGIN IONS
PEPMASS=367.2275
CHARGE=1
MSLEVEL=2
RT=0
SOURCE_INSTRUMENT=GnpsDecoyReroot
FILENAME=CCMSLIB00000005507.txt
IONMODE=Positive
ORGANISM=Natural
NAME=Drospirenone
PI=GNPS
DATACOLLECTOR=GNPS
SMILES=C[C@@]12CCC(=O)C=C2[C@@H]2C[C@@H]2[C@@H]2[C@@H]1CC[C@@]1(C)[C@H]2[C@@H]2C[C@@H]2[C@]21CCC(=O)O2
INCHI=InChI=1S/C24H30O3/c1-22-6-3-12(25)9-17(22)13-10-14(13)20-16(22)4-7-23(2)21(20)15-11-18(15)24(23)8-5-19(26)27-24/h9,13-16,18,20-21H,3-8,10-11H2,1-2H3/t13-,14+,15-,16+,18+,20-,21+,22-,23+,24+/m1/s1
FORMULA=C24H30O3 
PUBMED=N/A
SUBMITUSER=BIOADREM
LIBRARYQUALITY=0
SPECTRUMID=CCMSLIB00000005507
SCANS=174
ID=CCMSLIB00000005507
63.044059 	 2.42306601818935
67.038974 	 3.99118885084295
71.049145 	 2.41107064186168
75.044059 	 2.48740485485595
93.054624 	 2.14717236265294
93.06988 	 2.56373906785021
102.046405 	 0.587773440055833
106.04132 	 0.479815053106803
117.06988 	 2.26712612592964
119.08553 	 4.73381169440143
121.064795 	 0.0316241739547665
139.07536 	 1.14610368367102
145.064795 	 3.11007393513773
151.111745 	 5.37829054982443
153.09101 	 4.13077141174675
155.08553 	 0.444919412880853
159.11683 	 10.9048875706091
161.096095 	 10.042310963774
161.132481 	 7.98346819044296
163.111745 	 2.55610564655078
165.09101 	 3.40232492203005
169.10118 	 0.529977535931605
169.12231 	 2.96940088547687
171.101574 	 2.48413338858476
171.11683 	 5.15474035462694
173.132481 	 8.99544175699549
175.148131 	 2.99448212688927
177.127395 	 4.33796427558832
179.10666 	 100
185.132481 	 9.89291400405662
187.111745 	 0.895291269547011
187.148131 	 2.69568820745458
189.127395 	 3.78508647575844
195.11683 	 1.32058188480077
197.117224 	 10.9048875706091
197.132481 	 7.17432553270376
201.163781 	 3.63896098231227
203.143045 	 2.62480643824562
206.130135 	 0.575778063728163
209.132481 	 2.79056072931888
213.127395 	 2.99666310440339
215.143045 	 0.958539617456544
215.179431 	 8.81878257835162
223.148131 	 0.401299862598417
227.10666 	 1.53758914745589
227.143045 	 4.56696691457111
227.179431 	 0.803690213953894
231.13796 	 1.65754291073259
232.145785 	 1.64554753440492
235.148131 	 7.1732350439467
235.16926 	 1.76768227519574
237.127395 	 3.72620008287715
241.158695 	 2.41434210813287
243.13796 	 2.73385531395171
243.174345 	 5.35211881965497
245.15361 	 1.60192798412248
253.158695 	 8.38913000806962
256.145785 	 0.487448474406229
258.161435 	 0.774247017513249
261.18491 	 10.9659549410046
269.189995 	 4.25399664129463
271.16926 	 7.00093782033107
277.195081 	 6.25722448801553
279.174345 	 4.29434472530588
281.15361 	 7.32045102614992
285.221296 	 5.13184009072866
287.20056 	 4.26490152886524
289.179825 	 10.0161392336045
295.205645 	 6.99766635405989
297.18491 	 6.41861682406054
299.164175 	 6.85372183812785
305.189995 	 2.26167368214434
313.21621 	 7.56144904146038
315.195475 	 7.36625155394648
321.221296 	 4.95081895705655
323.20056 	 11.152428518462
331.205645 	 6.95295631502039
341.211125 	 9.80676539224881
349.21621 	 2.9323242677368
367.226775 	 99.5114610368367
END IONS

BEGIN IONS
PEPMASS=825.4069
CHARGE=1
MSLEVEL=2
RT=0
SOURCE_INSTRUMENT=GnpsDecoyReroot
FILENAME=CCMSLIB00000005529.txt
IONMODE=Positive
ORGANISM=Natural
NAME=Vincristine
PI=GNPS
DATACOLLECTOR=GNPS
SMILES=CC[C@@]1(C[C@@H]2C[C@](c3cc4c(cc3OC)N(C=O)[C@@H]3[C@@]54CCN4CC=C[C@](CC)([C@@H]54)[C@H]([C@@]3(C(=O)OC)O)OC(=O)C)(c3c(CCN(C2)C1)c1ccccc1[nH]3)C(=O)OC)O
INCHI=InChI=1S/C46H56N4O10/c1-7-42(55)22-28-23-45(40(53)58-5,36-30(14-18-48(24-28)25-42)29-12-9-10-13-33(29)47-36)32-20-31-34(21-35(32)57-4)50(26-51)38-44(31)16-19-49-17-11-15-43(8-2,37(44)49)39(60-27(3)52)46(38,56)41(54)59-6/h9-13,15,20-21,26,28,37-39,47,55-56H,7-8,14,16-19,22-25H2,1-6H3/t28-,37+,38-,39-,42+,43-,44-,45+,46+/m1/s1
FORMULA=C46H56N4O10 
PUBMED=N/A
SUBMITUSER=BIOADREM
LIBRARYQUALITY=0
SPECTRUMID=CCMSLIB00000005529
SCANS=176
ID=CCMSLIB00000005529
313.191058 	 8.72
315.206708 	 2.8
317.222358 	 1.15
327.206708 	 1.51
329.222358 	 3.44
331.201623 	 1.88
345.217273 	 1.33
347.232923 	 1.08
415.222752 	 8.67
544.280601 	 3.43
552.285687 	 1.09
570.296251 	 1.43
580.280601 	 5.2
598.291166 	 24.59
608.275516 	 1.34
616.301731 	 60.54
626.286081 	 4.91
634.312295 	 336.77
640.301731 	 8.84
658.312295 	 100
676.32286 	 8.77
711.354101 	 1.61
729.364665 	 1.21
747.37523 	 1.07
789.385795 	 4.41
807.396359 	 0.94
825.406924 	 336.77
END IONS

BEGIN IONS
PEPMASS=589.1916
CHARGE=1
MSLEVEL=2
RT=0
SOURCE_INSTRUMENT=GnpsDecoyReroot
FILENAME=CCMSLIB00000005536.txt
IONMODE=Positive
ORGANISM=Natural
NAME=Etoposide
PI=GNPS
DATACOLLECTOR=GNPS
SMILES=CC1OCC2C(C(C(C(O2)OC2c3cc4c(cc3[C@@H](c3cc(c(c(c3)OC)O)OC)[C@@H]3C2COC3=O)OCO4)O)O)O1
INCHI=InChI=1S/C29H32O13/c1-11-36-9-20-27(40-11)24(31)25(32)29(41-20)42-26-14-7-17-16(38-10-39-17)6-13(14)21(22-15(26)8-37-28(22)33)12-4-18(34-2)23(30)19(5-12)35-3/h4-7,11,15,20-22,24-27,29-32H,8-10H2,1-3H3/t11?,15?,20?,21-,22+,24?,25?,26?,27?,29?/m1/s1
FORMULA=C29H32O13 
PUBMED=N/A
SUBMITUSER=BIOADREM
LIBRARYQUALITY=0
SPECTRUMID=CCMSLIB00000005536
SCANS=177
ID=CCMSLIB00000005536
173.059709 	 0
315.107448 	 0.285
317.123098 	 0.305
333.118012 	 1.425
351.128577 	 1.165
377.144227 	 0.39
383.112533 	 2.295
383.185304 	 1.91
391.138748 	 27.395
411.180219 	 0.695
413.180612 	 0.535
433.222083 	 0.475
435.128577 	 100
439.196263 	 0.385
453.139142 	 9.065
467.170048 	 2.94
485.180612 	 2.12
489.211913 	 50
505.170442 	 0.48
515.191177 	 1.125
533.201742 	 37.45
589.191571 	 2.295
END IONS

BEGIN IONS
PEPMASS=429.2408
CHARGE=1
MSLEVEL=2
RT=0
SOURCE_INSTRUMENT=GnpsDecoyReroot
FILENAME=CCMSLIB00000005546.txt
IONMODE=Positive
ORGANISM=Natural
NAME=Irbesartan
PI=GNPS
DATACOLLECTOR=GNPS
SMILES=CCCCC1=NC2(CCCC2)C(=O)N1Cc1ccc(cc1)c1ccccc1c1n[nH]nn1
INCHI=InChI=1S/C25H28N6O/c1-2-3-10-22-26-25(15-6-7-16-25)24(32)31(22)17-18-11-13-19(14-12-18)20-8-4-5-9-21(20)23-27-29-30-28-23/h4-5,8-9,11-14H,2-3,6-7,10,15-17H2,1H3,(H,27,28,29,30)
FORMULA=C25H28N6O 
PUBMED=N/A
SUBMITUSER=BIOADREM
LIBRARYQUALITY=0
SPECTRUMID=CCMSLIB00000005546
SCANS=180
ID=CCMSLIB00000005546
70.052553 	 1.44179249878227
85.076028 	 1.44179249878227
141.06988 	 5.06088650754993
151.041654 	 3.32683877252801
155.060378 	 2.47929858743302
165.044728 	 0.121773015099854
167.141703 	 6.70238675109596
168.080779 	 1.47588894301023
179.08553 	 48.7092060399415
182.083853 	 1.60740379931807
192.080779 	 0
194.058701 	 28.9235265465173
206.071277 	 1.74378957622991
207.079102 	 1.30540672187043
207.091678 	 1.33950316609839
209.094752 	 1.30540672187043
210.171326 	 0.214320506575743
223.097826 	 0.45786653677545
233.082176 	 2.70823185582075
234.090001 	 6.63419386264004
235.099169 	 0.204578665367754
236.069266 	 1.03750608865075
238.16624 	 27.4330248416951
250.108725 	 48.7092060399415
275.092741 	 1.40769605455431
282.147516 	 0.214320506575743
285.057304 	 1.33950316609839
293.152267 	 0.267900633219678
304.157018 	 0.194836824159766
305.164843 	 0.623477837311252
306.172668 	 0.852411105698977
315.091678 	 1.27131027764247
316.157018 	 0.238675109595714
318.172668 	 0.51631758402338
320.175742 	 0.43351193375548
321.182225 	 1.70969313200195
330.160092 	 0.165611300535801
331.167917 	 1.18363370677058
332.175742 	 0.857282026302971
333.183567 	 10.5065757428154
336.18189 	 0.253287871407696
343.167917 	 2.40623477837311
344.175742 	 1.00828056502679
349.177139 	 0.448124695567462
358.178816 	 2.86897223575256
358.191392 	 0.287384315635655
358.215202 	 3.04919629810034
359.186641 	 8.42669264490989
359.199217 	 0.482221139795421
360.194466 	 48.7092060399415
360.207042 	 0.944958597174866
370.191392 	 0.165611300535801
374.210116 	 0.511446663419386
377.208439 	 0.306867998051632
384.207042 	 4.52021432050658
386.210116 	 1.36385776911836
386.222692 	 10.5747686312713
387.217941 	 8.35849975645397
388.200614 	 0.681928884559182
397.202291 	 3.40477350219191
401.233592 	 60.5017048222114
402.22884 	 0.43351193375548
413.221015 	 6.38090599123234
414.22884 	 48.7092060399415
429.23974 	 100
END IONS

BEGIN IONS
PEPMASS=382.0829
CHARGE=1
MSLEVEL=2
RT=0
SOURCE_INSTRUMENT=GnpsDecoyReroot
FILENAME=CCMSLIB00000005556.txt
IONMODE=Positive
ORGANISM=Natural
NAME=Celecoxib
PI=GNPS
DATACOLLECTOR=GNPS
SMILES=Cc1ccc(cc1)c1cc(C(F)(F)F)nn1c1ccc(cc1)S(=O)(=O)N
INCHI=InChI=1S/C17H14F3N3O2S/c1-11-2-4-12(5-3-11)15-10-16(17(18,19)20)22-23(15)13-6-8-14(9-7-13)26(21,24)25/h2-10H,1H3,(H2,21,24,25)
FORMULA=C17H14F3N3O2S 
PUBMED=N/A
SUBMITUSER=BIOADREM
LIBRARYQUALITY=0
SPECTRUMID=CCMSLIB00000005556
SCANS=182
ID=CCMSLIB00000005556
55.005269 	 0.635072701144985
74.97734 	 1.7970548696633
90.988653 	 1.0507285566389
100.030755 	 0.509912387780645
109.033375 	 1.59154472549716
115.05423 	 14.238917131511
117.983153 	 1.2114282182425
124.000478 	 0.383206885362424
140.049479 	 1.14498508892563
145.032232 	 0.653614969791554
150.988653 	 0.295131109291222
153.004303 	 0.475918228595269
155.054111 	 4.25854103249533
155.97996 	 0.631982323037224
156.974266 	 0.658250536953196
156.985499 	 15.4518905388074
157.993324 	 0.509912387780645
160.055707 	 15.4518905388074
165.038461 	 0.509912387780645
171.997741 	 1.69198201399941
173.016799 	 1.64253596427523
176.980494 	 3.13827896843179
176.991727 	 2.21889148137275
178.058862 	 0.384752074416305
180.061936 	 2.00874577004497
186.978363 	 0.508367198726764
189.988319 	 1.08626790487816
191.054111 	 5.31854072345752
192.003969 	 15.3545436284129
193.023027 	 0.829766521933959
194.027029 	 2.56501382944203
195.025216 	 0.454285581840938
196.986722 	 3.42413894339973
196.997956 	 0.798862740856344
198.06509 	 4.1318355300771
199.060339 	 5.45451736019902
199.067749 	 2.27142790920469
202.029887 	 0.387842452524066
208.023836 	 0.446559636571535
212.061404 	 3.5709319035184
212.994013 	 0.585626651420801
213.029256 	 0.573265138989755
215.031444 	 1.65180709859851
216.080779 	 0.797317551802463
218.037161 	 0.950291268136657
227.110483 	 0.856034735849931
230.066153 	 1.06309006906995
233.035484 	 0.4172010445478
235.034735 	 0.913206730843519
235.067749 	 0.394023208739589
241.02417 	 0.68606393992305
241.077171 	 0.962652780567702
245.04806 	 6.52996894170002
247.066606 	 1.12798800933294
254.045714 	 0.469737472379746
254.063415 	 0.287405164021818
254.090162 	 0.356938671446451
255.072835 	 0.882302949765904
261.050385 	 6.28891944929462
261.083399 	 1.94075745167421
262.090082 	 2.98221487398983
263.022239 	 1.67343974535284
266.06501 	 0.579445895205278
267.072835 	 3.1691827495094
268.08066 	 0.404839532116755
270.02691 	 1.90830848154272
278.045714 	 0.738600367754995
280.08066 	 0.956472024352179
281.056613 	 8.85547846779053
281.088485 	 3.58329341594944
282.09631 	 5.5039634099232
283.1022235 	 4.65256424123492
285.050385 	 3.30979495341255
286.077054 	 0.420291422655562
290.033138 	 1.79087411344778
290.088367 	 0.462011527110342
294.079911 	 0.962652780567702
296.075574 	 0.361574238608094
297.083399 	 0.622711188713939
303.10654 	 2.72725868009951
305.056613 	 0.367754994823617
308.067512 	 0.389387641577947
310.014414 	 0.360029049554213
311.022239 	 1.43239025294745
313.087953 	 1.01364401934577
314.086139 	 1.03218628799234
316.089213 	 0.472827850487507
318.083282 	 1.18670519338041
320.086356 	 1.28250691472102
321.108352 	 0.896209651250831
327.040963 	 0.352303104284809
328.071455 	 2.44912465040098
332.078945 	 7.41536226957368
342.070706 	 0.302857054560626
344.066369 	 1.39839609376207
351.040963 	 2.422856436485
352.085174 	 3.13673377937791
355.072263 	 0.908571163681876
362.076934 	 92.2786902977579
366.064438 	 0.557813248450948
367.059687 	 2.17717137691797
382.083162 	 100
END IONS

BEGIN IONS
PEPMASS=721.322
CHARGE=1
MSLEVEL=2
RT=0
SOURCE_INSTRUMENT=GnpsDecoyReroot
FILENAME=CCMSLIB00000005593.txt
IONMODE=Positive
ORGANISM=Natural
NAME=Ritonavir
PI=GNPS
DATACOLLECTOR=GNPS
SMILES=CC(C)[C@@H](C(=N[C@@H](Cc1ccccc1)C[C@@H]([C@H](Cc1ccccc1)N=C(O)OCc1cncs1)O)O)N=C(N(C)Cc1csc(C(C)C)n1)O
INCHI=InChI=1S/C37H48N6O5S2/c1-24(2)33(42-36(46)43(5)20-29-22-49-35(40-29)25(3)4)34(45)39-28(16-26-12-8-6-9-13-26)18-32(44)31(17-27-14-10-7-11-15-27)41-37(47)48-21-30-19-38-23-50-30/h6-15,19,22-25,28,31-33,44H,16-18,20-21H2,1-5H3,(H,39,45)(H,41,47)(H,42,46)/t28-,31-,32-,33-/m0/s1
FORMULA=C37H48N6O5S2 
PUBMED=N/A
SUBMITUSER=BIOADREM
LIBRARYQUALITY=0
SPECTRUMID=CCMSLIB00000005593
SCANS=183
ID=CCMSLIB00000005593
121.014491 	 0.825077539221296
164.999138 	 0.316179348971664
192.994052 	 0.424583697190521
250.137249 	 0.397482610135807
268.147813 	 15.9715739709115
269.131829 	 1.23761630883194
284.166537 	 0.144539130958475
286.100863 	 0.415550001505616
292.263495 	 0.246921015387395
293.163501 	 0.228853624017586
314.135534 	 0.403505073925743
323.132498 	 0.189707609382999
328.147813 	 8.61513445150411
341.155638 	 1.69231232497215
357.174362 	 0.168628986118221
359.190012 	 10.5061880815442
362.155973 	 0.20476376885784
362.222692 	 0.18669637748803
364.183981666667 	 3.24911921467072
382.194763 	 2.10183986268783
385.145468 	 9.37095365714114
385.169277 	 18.4407841247855
386.140717 	 4.79388117678942
391.198469 	 0.752807973742058
395.23158 	 0.376403986871029
395.342079 	 0.30714565328676
420.225018 	 0.487819566984854
421.308768 	 0.234876087807522
422.240668 	 27.0438736487097
423.221313 	 0.20476376885784
423.336994 	 0.397482610135807
424.217904 	 0.240898551597459
435.257698 	 2.55352464693306
438.235583 	 0.906380800385438
439.221409 	 0.713661959107471
440.224052 	 0.557077900569123
440.339734 	 0.475774639404981
441.231877 	 0.310156885181728
442.272065 	 2.40296305218465
445.242048 	 0.20476376885784
456.242776 	 12.8549489596194
461.168214 	 15.3482489686531
462.347893 	 0.328224276551537
463.252613 	 0.111415580113825
470.26698 	 10.4158511246951
483.345547 	 0.406516305820711
484.237691 	 30.1123189496823
485.240334 	 7.43774278057153
489.231877 	 0.219819928332681
490.194763 	 0.535999277304345
492.210414 	 21.9548917462134
495.188298 	 0.304134421391791
503.250898 	 0.162606522328285
507.242442 	 0
507.28401 	 0.286067030021982
510.229532 	 1.47550362853443
510.356446 	 2.55051341503809
515.214513 	 0.298111957601855
518.189678 	 30.1123189496823
518.225412 	 0.0903369568490469
519.293432 	 11.2379174320214
520.277448 	 0.816043843536391
522.271968 	 0.078292029269174
533.225078 	 9.22942575807763
535.252613 	 0.599235147098678
536.220029 	 0.331235508446506
537.235248 	 11.6745460567918
538.288012 	 0.469752175615044
547.288347 	 30.1123189496823
552.282533 	 5.98934023909181
553.263177 	 0.415550001505616
554.230594 	 72.697160408323
554.346276 	 30.1123189496823
560.251233 	 0.210786232647776
563.283261 	 16.9201120178265
566.261797 	 0.258965942967268
568.277448 	 17.3055497003824
570.293098 	 0.249932247282363
573.253007 	 0.201752536962872
575.305042 	 0.292089493811918
578.261797 	 0.129482971483634
581.293826 	 0.159595290433316
582.242108 	 0.129482971483634
589.263177 	 26.2127736456985
594.256712 	 23.0088229094523
596.272362 	 0.105393116323888
597.271634 	 0.078292029269174
599.268657 	 0.147550362853443
613.313298 	 0.264988406757204
614.282927 	 9.43720075883044
615.282199 	 2.1229184859526
617.258092 	 2.38188442891987
624.282533 	 0.0602246378993646
639.33232 	 0.192718841277967
641.309082 	 0.34026920413141
642.293098 	 0.0722695654792376
651.245813 	 0.0993706525339517
659.319647 	 0.990695293444548
668.272362 	 0.909392032280406
676.340145 	 0.385437682555934
677.330211 	 6.88969857568731
686.282927 	 0.897347104700533
693.325126 	 30.1123189496823
703.309476 	 0.903369568490469
704.293492 	 0.0813032611641423
721.320041 	 100
END IONS

BEGIN IONS
PEPMASS=505.2581
CHARGE=1
MSLEVEL=2
RT=0
SOURCE_INSTRUMENT=GnpsDecoyReroot
FILENAME=CCMSLIB00000005599.txt
IONMODE=Positive
ORGANISM=Natural
NAME=BetamethazoneDipropionate
PI=GNPS
DATACOLLECTOR=GNPS
SMILES=CCC(=O)OCC(=O)[C@]1([C@@H](C)C[C@H]2[C@@H]3CCC4=CC(=O)C=C[C@]4(C)[C@]3([C@H](C[C@]12C)O)F)OC(=O)CC
INCHI=InChI=1S/C28H37FO7/c1-6-23(33)35-15-22(32)28(36-24(34)7-2)16(3)12-20-19-9-8-17-13-18(30)10-11-25(17,4)27(19,29)21(31)14-26(20,28)5/h10-11,13,16,19-21,31H,6-9,12,14-15H2,1-5H3/t16-,19-,20-,21-,25-,26-,27-,28-/m0/s1
FORMULA=C28H37FO7 
PUBMED=N/A
SUBMITUSER=BIOADREM
LIBRARYQUALITY=0
SPECTRUMID=CCMSLIB00000005599
SCANS=186
ID=CCMSLIB00000005599
127.05423 	 0.708312838170192
135.080445 	 0
157.10118 	 1.74618789965568
171.080445 	 6.32070831283817
189.09101 	 0.841121495327103
215.10666 	 1.06246925725529
229.12231 	 5.26315789473684
251.127789 	 2.9758976881456
261.127395 	 1.82488932611904
265.159838 	 12.8775209050664
267.13796 	 13.1382193802263
277.158695 	 8.54402361042794
279.122704 	 3.78258730939498
279.13796 	 0.88047220855878
287.143045 	 9.40973930152484
287.164175 	 29.6753566158387
289.12231 	 0.747663551401869
291.174345 	 36.586325627152
293.154753 	 15.2729955730448
301.159838 	 0
305.138354 	 1.86915887850467
305.15361 	 20.4328578455485
309.169654 	 9.65568125922282
311.165317 	 2.18396458435809
311.185304 	 14.5450073782587
313.164568 	 5.09099852434825
313.200954 	 7.77668470241023
315.159089 	 1.61337924249877
323.164175 	 19.7245450073783
323.183727333333 	 100
325.164568 	 9.51303492375799
325.200954 	 12.2528283325135
327.159089 	 16.7584849975406
333.169654 	 3.33989178553861
335.185304 	 9.51303492375799
339.159089 	 3.15789473684211
339.180219 	 17.3438268568618
343.191532 	 0.88047220855878
351.180219 	 44.141662567634
353.174739 	 26.5076242006886
353.195869 	 18.0964092474176
355.154004 	 14.4761436301033
359.165317 	 4.51549434333497
361.179825 	 49.1883915395967
367.190389 	 17.191342843089
367.206788 	 5.55336940482046
369.186053 	 24.5892769306444
371.204068 	 27.2946384653222
375.180219 	 31.1411706837186
377.175882 	 5.41564190850959
377.195869 	 19.4638465322184
379.190389 	 23.9153959665519
381.222438 	 12.43482538121
389.212268 	 5.75012297097885
395.185304 	 7.16674864731923
395.201703 	 49.1883915395967
397.2015255 	 1.94294146581407
398.188793 	 6.57648794884407
399.196618 	 5.03197245450074
401.195869 	 14.884407279882
405.190783 	 0.718150516478111
410.225178 	 13.0398425971471
411.216604 	 2.78406296114117
411.233003 	 38.6669945892769
417.207182 	 9.28676832267585
419.186447 	 6.40432857845548
423.233003 	 1.57402852926709
425.197011 	 1.27889818002951
427.212662 	 14.146581406788
429.207182 	 10.4230201672405
429.227169 	 6.70437776684703
431.222832 	 2.43482538121003
437.197011 	 11.1805213969503
441.170797 	 1.53959665518938
441.243568 	 21.6133792424988
444.230657 	 19.9458927693064
457.202097 	 19.9754058042302
459.217747 	 0.511559272011805
459.254132 	 23.290703393999
461.233397 	 39.7491392031481
463.212662 	 4.23512051155927
469.238482 	 7.86522380718151
475.212662 	 1.66748647319233
476.220487 	 14.9827840629611
477.228312 	 1.2444663059518
477.264697 	 7.3290703393999
479.243962 	 1.78553861288736
487.249047 	 28.2292179045745
490.236137 	 13.9645843580915
505.259612 	 13.1382193802263
END IONS

BEGIN IONS
PEPMASS=210.1358
CHARGE=1
MSLEVEL=2
RT=0
SOURCE_INSTRUMENT=GnpsDecoyReroot
FILENAME=CCMSLIB00000005605.txt
IONMODE=Positive
ORGANISM=Natural
NAME=Minoxidil
PI=GNPS
DATACOLLECTOR=GNPS
SMILES=C1CCN(CC1)c1cc(N)n(c(=N)n1)O
INCHI=InChI=1S/C9H15N5O/c10-7-6-8(12-9(11)14(7)15)13-4-2-1-3-5-13/h6,11,15H,1-5,10H2
FORMULA=C9H15N5O 
PUBMED=N/A
SUBMITUSER=BIOADREM
LIBRARYQUALITY=0
SPECTRUMID=CCMSLIB00000005605
SCANS=189
ID=CCMSLIB00000005605
61.00728 	 0.221117849245791
64.018179 	 11.8046281498347
76.030755 	 4.24283556275587
77.026004 	 0.534185695207654
86.015105 	 0.678678547190052
87.010354 	 2.04260349847845
88.018179 	 0.109464281804847
95.047802 	 14.7382709022046
95.060378 	 0.0875714254438777
96.019242 	 15.852617290978
103.041654 	 21.8928563609694
104.036903 	 3.66705344046238
105.044728 	 0.753114258817348
111.030141 	 0.118221424349235
112.050542 	 0.131357138165816
114.053616 	 1.44492851982398
115.048865 	 2.75631061584605
118.028744 	 0.0766249972633929
123.055293 	 10.8588567550408
124.050542 	 1.87402850449898
124.074351 	 14.814895899468
125.058367 	 21.8928563609694
129.113476 	 0.218928563609694
133.039643 	 6.3730104866782
135.055293 	 0.402828557041837
136.050542 	 0.225496420517985
137.082176 	 0.212360706701403
139.061441 	 0.133546423801913
140.081842 	 0.299932132145281
141.064515 	 2.95772489436697
141.077091 	 0.5013464106662
143.023993 	 0.146682137618495
147.066526 	 0.560457122840817
148.050542 	 4.94559625194299
149.082176 	 34.3214309170918
150.066192 	 1.61788208507564
151.061441 	 0.218928563609694
152.069266 	 1.32232852420255
152.081842 	 1.81491779232436
157.108391 	 0.326203559778444
160.050542 	 0.334960702322832
161.082176 	 0
164.093075 	 65.6785690829082
165.077091 	 3.96260700133546
166.097492 	 0.0766249972633929
166.121301 	 21.8928563609694
167.092741 	 9.49493180375243
177.077091 	 1.16907852967577
178.084916 	 0.413774985222322
182.10364 	 0.965474965518751
183.124041 	 11.7280031525713
184.11929 	 0.159817851435077
193.108391 	 0.972042822427042
210.13494 	 100
END IONS

BEGIN IONS
PEPMASS=366.068
CHARGE=1
MSLEVEL=2
RT=0
SOURCE_INSTRUMENT=GnpsDecoyReroot
FILENAME=CCMSLIB00000005622.txt
IONMODE=Positive
ORGANISM=Natural
NAME=Indapamide
PI=GNPS
DATACOLLECTOR=GNPS
SMILES=CC1Cc2ccccc2N1N=C(c1ccc(c(c1)S(=O)(=O)N)Cl)O
INCHI=InChI=1S/C16H16ClN3O3S/c1-10-8-11-4-2-3-5-14(11)20(10)19-16(21)12-6-7-13(17)15(9-12)24(18,22)23/h2-7,9-10H,8H2,1H3,(H,19,21)(H2,18,22,23)
FORMULA=C16H16ClN3O3S 
PUBMED=N/A
SUBMITUSER=BIOADREM
LIBRARYQUALITY=0
SPECTRUMID=CCMSLIB00000005622
SCANS=192
ID=CCMSLIB00000005622
106.065129 	 5.17
132.080779 	 3.82
299.025171 	 2.22
313.040821 	 0.97
323.025171 	 0.67
325.028245 	 12.26
325.040821 	 2.42
339.056471 	 5.48
340.05172 	 100
349.040821 	 3.25
351.043895 	 86.34
366.06737 	 8.99
END IONS

BEGIN IONS
PEPMASS=260.1657
CHARGE=1
MSLEVEL=2
RT=0
SOURCE_INSTRUMENT=GnpsDecoyReroot
FILENAME=CCMSLIB00000005637.txt
IONMODE=Positive
ORGANISM=Natural
NAME=Ramelteon
PI=GNPS
DATACOLLECTOR=GNPS
SMILES=CCC(=NCC[C@@H]1CCc2ccc3c(CCO3)c12)O
INCHI=InChI=1S/C16H21NO2/c1-2-15(18)17-9-7-12-4-3-11-5-6-14-13(16(11)12)8-10-19-14/h5-6,12H,2-4,7-10H2,1H3,(H,17,18)/t12-/m0/s1
FORMULA=C16H21NO2 
PUBMED=N/A
SUBMITUSER=BIOADREM
LIBRARYQUALITY=0
SPECTRUMID=CCMSLIB00000005637
SCANS=193
ID=CCMSLIB00000005637
114.046405 	 0.18450184501845
115.05423 	 0.408539799683711
122.060044 	 0.114215427868564
133.064795 	 98.2691969776841
136.051884 	 2.692848357055
136.075694 	 0.162537339659111
141.06988 	 1.83623264804077
143.036569 	 0.118608328940432
144.05697 	 5.47355473554736
144.080779 	 0.136179933227904
145.015833 	 0.109822526796697
148.075694 	 0.426111403971183
150.054958 	 0.707257072570726
151.07536 	 0.606220347917765
156.093355 	 1.38376383763838
162.091344 	 0.096643823581093
164.070609 	 0.834651203654894
165.078434 	 0.289931470743279
165.114819 	 3.36056931997891
167.094084 	 0.874187313301704
168.080779 	 7.85011421542787
170.07262 	 0
170.096429 	 0.109822526796697
172.075694 	 0.298717272887015
174.067535 	 0.333860481461957
175.099169 	 4.26989984185556
176.070609 	 0.303110173958882
177.09101 	 0.509576524336672
180.101909 	 5.67562818485328
183.104254 	 0.953259532595326
184.08827 	 8.11368827973994
184.112079 	 0.272359866455807
188.106994 	 4.18643472149007
189.09101 	 87.8580214373572
190.086259 	 0.311895976102618
191.094084 	 3.05306624494816
191.130469 	 8.73308733087331
193.109734 	 14.0221402214022
196.112079 	 0.250395361096468
197.096095 	 43.9290107186786
199.099169 	 0.544719732911615
199.135555 	 0.377789492180636
201.114819 	 8.37286944298014
203.10666 	 2.88613600421718
206.117559 	 25.1361799332279
206.153944 	 3.11895976102618
208.133209 	 0.162537339659111
209.119904 	 0.641363556492708
214.122644 	 28.0091372342295
214.15903 	 0.320681778246354
216.101909 	 8.85608856088561
216.138294 	 3.94921806360921
219.125384 	 45.2644526445264
224.14338 	 0.32946758039009
226.122644 	 1.03233175188895
227.130469 	 0.303110173958882
232.169594 	 0.158144438587243
234.148859 	 42.022491653488
242.153944 	 19.8031980319803
245.141034 	 0.4920049200492
260.164509 	 100
END IONS

BEGIN IONS
PEPMASS=373.201
CHARGE=1
MSLEVEL=2
RT=0
SOURCE_INSTRUMENT=GnpsDecoyReroot
FILENAME=CCMSLIB00000005655.txt
IONMODE=Positive
ORGANISM=Natural
NAME=Betapar
PI=GNPS
DATACOLLECTOR=GNPS
SMILES=C[C@H]1CC2[C@@H]3CCC4=CC(=O)C=C[C@]4(C)C3C(=O)C[C@]2(C)[C@]1(C(=O)CO)O
INCHI=InChI=1S/C22H28O5/c1-12-8-16-15-5-4-13-9-14(24)6-7-20(13,2)19(15)17(25)10-21(16,3)22(12,27)18(26)11-23/h6-7,9,12,15-16,19,23,27H,4-5,8,10-11H2,1-3H3/t12-,15-,16?,19?,20-,21-,22-/m0/s1
FORMULA=C22H28O5 
PUBMED=N/A
SUBMITUSER=BIOADREM
LIBRARYQUALITY=0
SPECTRUMID=CCMSLIB00000005655
SCANS=196
ID=CCMSLIB00000005655
109.028409 	 16.46
123.065189 	 12.01
149.03858 	 26.31
149.080839 	 36.84
153.075753 	 20.45
162.052278 	 48.75
171.080445 	 0
173.096095 	 16.55
177.075753 	 63.38
179.070274 	 42.77
179.091404 	 100
188.067928 	 13.25
188.083185 	 19.67
203.179431 	 12.75
205.085924 	 10.94
205.107054 	 33.84
211.05423 	 25.49
214.083579 	 29.73
216.099229 	 25.7
219.080445 	 21.38
222.125049 	 11.58
227.08553 	 8.07
229.12231 	 0
235.096489 	 19.7
239.143045 	 19.91
245.096095 	 17.64
247.16926 	 100
251.091404 	 11.26
266.114879 	 13.93
273.18491 	 5.58
275.164175 	 75.62
281.138354 	 13.81
281.15361 	 0
291.195475 	 5.56
295.154004 	 23.43
299.164175 	 13.89
303.159089 	 4.66
315.159089 	 19.57
317.174739 	 33.02
317.211125 	 47.5
319.190389 	 7.97
327.195475 	 49.51
329.174739 	 10.84
332.161829 	 32.15
345.206039 	 19.77
347.185304 	 28.73
355.190389 	 14.35
373.200954 	 0
END IONS

BEGIN IONS
PEPMASS=255.1016
CHARGE=1
MSLEVEL=2
RT=0
SOURCE_INSTRUMENT=GnpsDecoyReroot
FILENAME=CCMSLIB00000005668.txt
IONMODE=Positive
ORGANISM=Natural
NAME=Ketoprofen
PI=GNPS
DATACOLLECTOR=GNPS
SMILES=CC(c1cccc(c1)C(=O)c1ccccc1)C(=O)O
INCHI=InChI=1S/C16H14O3/c1-11(16(18)19)13-8-5-9-14(10-13)15(17)12-6-3-2-4-7-12/h2-11H,1H3,(H,18,19)
FORMULA=C16H14O3 
PUBMED=N/A
SUBMITUSER=BIOADREM
LIBRARYQUALITY=0
SPECTRUMID=CCMSLIB00000005668
SCANS=199
ID=CCMSLIB00000005668
87.02293 	 8.0840928869143
88.030755 	 5.07030641689186
103.05423 	 0.146567123162186
113.03858 	 3.1282920349929
115.017845 	 1.70842302935923
116.02567 	 20.3774103421426
131.049145 	 83.5982228736317
134.036234 	 0
165.06988 	 3.47638895250309
177.054624 	 25.5942838821967
181.10118 	 9.78335547107589
183.080445 	 100
184.08827 	 1.17253698529749
194.07262 	 17.2765996427426
196.051884 	 45.802225988183
199.111745 	 2.4779004259607
209.096095 	 9.79709613887235
212.083185 	 0.957266523153025
222.067535 	 2.06568039206705
227.10666 	 0.989328081344753
240.078099 	 0.604589383044016
255.101574 	 25.5942838821967
END IONS

BEGIN IONS
PEPMASS=465.0951
CHARGE=1
MSLEVEL=2
RT=0
SOURCE_INSTRUMENT=GnpsDecoyReroot
FILENAME=CCMSLIB00000005683.txt
IONMODE=Positive
ORGANISM=Natural
NAME=Sorafenib
PI=GNPS
DATACOLLECTOR=GNPS
SMILES=CNC(=O)c1cc(ccn1)Oc1ccc(cc1)NC(=Nc1ccc(c(c1)C(F)(F)F)Cl)O
INCHI=InChI=1S/C21H16ClF3N4O3/c1-26-19(30)18-11-15(8-9-27-18)32-14-5-2-12(3-6-14)28-20(31)29-13-4-7-17(22)16(10-13)21(23,24)25/h2-11H,1H3,(H,26,30)(H2,28,29,31)
FORMULA=C21H16ClF3N4O3 
PUBMED=N/A
SUBMITUSER=BIOADREM
LIBRARYQUALITY=0
SPECTRUMID=CCMSLIB00000005683
SCANS=201
ID=CCMSLIB00000005683
97.00728 	 0.721783976883405
109.00728 	 0.402345797924871
111.02293 	 0.180445994220851
124.018179 	 1.02781062924444
126.033829 	 0.552311049878687
137.002195 	 0.581572562455041
139.017845 	 0.649849425133201
140.049479 	 0.19629598019971
144.044394 	 0.882722296053354
152.013094 	 2.79813214011388
164.013094 	 0.55474950926005
165.044728 	 2.47015935332057
166.028744 	 0.593764859361855
167.060378 	 2.284836440337
168.008008 	 0.574257184310952
168.061936 	 0.326753557102623
170.023658 	 4.35996537387678
183.055293 	 0.292615125763543
185.070943 	 1.25580658140187
189.969036 	 0.135334495665638
191.023993 	 12.1922969068143
193.039643 	 13.5517380119241
194.0412 	 1.81787146880601
208.086927 	 0.630341750082298
209.034557 	 2.40797863909582
209.975264 	 0.0841268486570185
211.050207 	 5.7181872492959
212.051765 	 1.0631682902742
215.036569 	 0.346261232153525
221.034557 	 0.229215181848108
234.066192 	 3.17487411453444
235.04394 	 0.709591679976591
241.992926 	 0.156061400407223
243.047882 	 0.612053304722077
252.076757 	 12.1922969068143
253.058328 	 0.180445994220851
255.050168 	 0.337726624318755
269.015058 	 5.61211426620661
270.01906 	 0.0780307002036114
271.092702 	 0.39259196039942
276.992511 	 0.496226484107341
283.044427 	 0.210926736487887
291.056436 	 0.203611358343798
296.998739 	 0.130457576902913
298.079791 	 0.241407478754923
311.039342 	 0.676672478328192
316.090356 	 0.296272814835587
316.991249 	 0.214584425559931
328.013542 	 0.848583864714274
333.114619 	 0.455991904314854
337.089547 	 1.39479876613955
348.033448 	 5.60114119899048
349.017463 	 2.09707506797206
350.012712 	 0.376741974420561
355.08257 	 0.101196064326558
357.096463 	 0.10241529401724
366.044012 	 0.646191736061157
368.032266 	 0.201172898962436
368.039676 	 0.357234299369658
388.045904 	 4.99518404272181
389.017344 	 0.446238066789402
389.104448 	 0.458430363696217
390.037745 	 0.752264719150441
390.112274 	 0.371865055657835
395.095027 	 0.0707153220595228
397.086212 	 0.174349845767444
406.056469 	 60.025116131628
407.070562 	 2.93590509516088
409.110677 	 0.343822772772163
416.040819 	 0.123142198758824
417.09244 	 0.252380545971055
421.067368 	 0.214584425559931
425.081126 	 3.51260073885319
427.07679 	 0.276765139784684
430.12473 	 0.682768626781599
437.098668 	 0.296272814835587
445.087354 	 3.80399663492605
447.083018 	 40.6149794559797
465.093583 	 100
END IONS

BEGIN IONS
PEPMASS=535.1575
CHARGE=1
MSLEVEL=2
RT=0
SOURCE_INSTRUMENT=GnpsDecoyReroot
FILENAME=CCMSLIB00000005690.txt
IONMODE=Positive
ORGANISM=Natural
NAME=Aprepitant
PI=GNPS
DATACOLLECTOR=GNPS
SMILES=CC(c1cc(cc(c1)C(F)(F)F)C(F)(F)F)O[C@@H]1[C@H](c2ccc(cc2)F)N(CCO1)Cc1nc(n[nH]1)O
INCHI=InChI=1S/C23H21F7N4O3/c1-12(14-8-15(22(25,26)27)10-16(9-14)23(28,29)30)37-20-19(13-2-4-17(24)5-3-13)34(6-7-36-20)11-18-31-21(35)33-32-18/h2-5,8-10,12,19-20H,6-7,11H2,1H3,(H2,31,32,33,35)/t12?,19-,20+/m0/s1
FORMULA=C23H21F7N4O3 
PUBMED=N/A
SUBMITUSER=BIOADREM
LIBRARYQUALITY=0
SPECTRUMID=CCMSLIB00000005690
SCANS=203
ID=CCMSLIB00000005690
233.083319 	 0
323.066528 	 2.2
335.066528 	 0.31
336.061777 	 2.98
337.045792 	 3.36
348.074353 	 0.21
350.077427 	 0.4
351.061442 	 0.25
362.077427 	 0.54
364.093077 	 4.13
365.077093 	 0.59
365.100902 	 1.33
366.084918 	 0.3
375.085252 	 0.24
378.072341 	 3.57
380.087992 	 0.32
392.087992 	 1.72
393.095817 	 100
410.098556 	 0.64
488.140341 	 0.56
491.131253 	 6.24
508.146569 	 3.75
509.141818 	 0.26
535.157468 	 0
END IONS

BEGIN IONS
PEPMASS=213.9823
CHARGE=1
MSLEVEL=2
RT=0
SOURCE_INSTRUMENT=GnpsDecoyReroot
FILENAME=CCMSLIB00000005711.txt
IONMODE=Positive
ORGANISM=Natural
NAME=Chloroxine
PI=GNPS
DATACOLLECTOR=GNPS
SMILES=c1cc2c(cc(c(c2nc1)O)Cl)Cl
INCHI=InChI=1S/C9H5Cl2NO/c10-6-4-7(11)9(13)8-5(6)2-1-3-12-8/h1-4,13H
FORMULA=C9H5Cl2NO 
PUBMED=N/A
SUBMITUSER=BIOADREM
LIBRARYQUALITY=0
SPECTRUMID=CCMSLIB00000005711
SCANS=204
ID=CCMSLIB00000005711
87.02293 	 0.83488341912878
100.018179 	 3.77990223644937
105.033495 	 2.84206428169745
108.983958 	 8.6516416490029
114.033829 	 0.288964831076697
125.026004 	 0.319245576848207
126.033829 	 0.451615694077951
126.9712 	 0.762209629277155
128.013094 	 1.75022710559329
130.028744 	 0.404896829173336
136.978872 	 6.32694553791582
143.036569 	 41.4032962754683
150.010507 	 3.93995760695592
153.010172 	 57.622528874854
159.994857 	 0.308863606869404
161.002682 	 3.30233161742441
178.005421 	 8.6516416490029
185.987185 	 0.275122204438292
195.971534 	 0.974174849677726
213.982099 	 100
END IONS

BEGIN IONS
PEPMASS=288.1708
CHARGE=1
MSLEVEL=2
RT=0
SOURCE_INSTRUMENT=GnpsDecoyReroot
FILENAME=CCMSLIB00000005713.txt
IONMODE=Positive
ORGANISM=Natural
NAME=Zolmitriptan
PI=GNPS
DATACOLLECTOR=GNPS
SMILES=CN(C)CCc1c[nH]c2ccc(C[C@H]3COC(=N3)O)cc12
INCHI=InChI=1S/C16H21N3O2/c1-19(2)6-5-12-9-17-15-4-3-11(8-14(12)15)7-13-10-21-16(20)18-13/h3-4,8-9,13,17H,5-7,10H2,1-2H3,(H,18,20)/t13-/m0/s1
FORMULA=C16H21N3O2 
PUBMED=N/A
SUBMITUSER=BIOADREM
LIBRARYQUALITY=0
SPECTRUMID=CCMSLIB00000005713
SCANS=205
ID=CCMSLIB00000005713
66.021253 	 1.04127982756989
77.013428 	 0.0873801253904799
92.036903 	 0.906568800926229
133.052219 	 0.145633542317467
137.119904 	 0.017476025078096
138.127729 	 0.0429618949836526
139.122978 	 0.02184503134762
150.127729 	 0.751469078358127
155.072954 	 1.54662821941149
162.127729 	 0.380831713160175
163.135555 	 0.317481122252077
164.14338 	 0.811178830708289
169.076028 	 3.41510656734459
174.127729 	 0.128885684950958
176.14338 	 0.533018764881928
179.154279 	 0.0516999075227006
181.088604 	 52.1003997640737
185.119904 	 0.146361710029054
186.127729 	 3.03645935731918
188.14338 	 0.962637714718454
189.138629 	 2.12624971783501
190.15903 	 1.86483750937516
191.154279 	 4.55323270055559
197.107328 	 43.5975853958684
199.122978 	 0.0975744733527026
200.130803 	 0.243936183381757
200.14338 	 3.81996781498715
201.138629 	 0.5461257836905
202.146454 	 7.28167711587333
203.141703 	 0.0640787586196853
210.115153 	 1.55463806423896
210.127729 	 0.116506833853973
211.135555 	 0.162381399683975
212.130803 	 0.259955873036678
213.09101 	 0.326947302502712
215.154279 	 1.16943734480926
217.169929 	 6.88482571305823
223.07536 	 0.774042277417335
225.138629 	 0.776954948263684
226.146454 	 4.94280242625481
227.154279 	 11.9987475515361
229.109734 	 0.514086404380657
233.164843 	 0.0167478573665087
240.101909 	 1.9260035971485
241.109734 	 0.12014767241191
242.165178 	 5.18673860963657
243.112808 	 4.30201484005796
246.136283 	 0.080826615986194
255.125384 	 7.51833162213921
260.175742 	 0.170391244511436
262.155007 	 0.0407773918488906
272.151933 	 2.07454981031231
288.170657 	 100
END IONS

BEGIN IONS
PEPMASS=266.096
CHARGE=1
MSLEVEL=2
RT=0
SOURCE_INSTRUMENT=GnpsDecoyReroot
FILENAME=CCMSLIB00000005722.txt
IONMODE=Positive
ORGANISM=Natural
NAME=Albendazole
PI=GNPS
DATACOLLECTOR=GNPS
SMILES=CCCSc1ccc2c(c1)[nH]c(n2)N=C(O)OC
INCHI=InChI=1S/C12H15N3O2S/c1-3-6-18-8-4-5-9-10(7-8)14-11(13-9)15-12(16)17-2/h4-5,7H,3,6H2,1-2H3,(H2,13,14,15,16)
FORMULA=C12H15N3O2S 
PUBMED=N/A
SUBMITUSER=BIOADREM
LIBRARYQUALITY=0
SPECTRUMID=CCMSLIB00000005722
SCANS=207
ID=CCMSLIB00000005722
101.026004 	 0.55
104.036903 	 0
105.057304 	 0.7
106.065129 	 0.54
110.018476 	 0.47
111.013725 	 0.34
120.068203 	 2.71
120.985499 	 0.32
122.018476 	 0.75
124.034126 	 0.33
124.112079 	 3.65
132.068203 	 2.96
136.063118 	 7.93
137.029375 	 3.79
146.071277 	 0.27
149.016799 	 1.28
149.029375 	 0.53
151.122978 	 7.11
161.107328 	 0.93
163.019873 	 86.36
163.086593 	 2.13
164.040274 	 12.71
170.071277 	 100
174.102577 	 8.66
179.051173 	 1.02
179.117893 	 100
189.102243 	 0.67
191.063749 	 78.27
192.071574 	 1.1
195.095049 	 8.02
196.079065 	 0.29
202.097492 	 53.7
206.074648 	 100
207.082473 	 27.9
211.089964 	 40.67
223.089964 	 57.26
238.100863 	 39.7
239.084879 	 4.05
266.095778 	 87.64
END IONS

BEGIN IONS
PEPMASS=431.0668
CHARGE=1
MSLEVEL=2
RT=0
SOURCE_INSTRUMENT=GnpsDecoyReroot
FILENAME=CCMSLIB00000005726.txt
IONMODE=Positive
ORGANISM=Natural
NAME=Bicalutamide
PI=GNPS
DATACOLLECTOR=GNPS
SMILES=CC(CS(=O)(=O)c1ccc(cc1)F)(C(=Nc1ccc(C#N)c(c1)C(F)(F)F)O)O
INCHI=InChI=1S/C18H14F4N2O4S/c1-17(26,10-29(27,28)14-6-3-12(19)4-7-14)16(25)24-13-5-2-11(9-23)15(8-13)18(20,21)22/h2-8,26H,10H2,1H3,(H,24,25)
FORMULA=C18H14F4N2O4S 
PUBMED=N/A
SUBMITUSER=BIOADREM
LIBRARYQUALITY=0
SPECTRUMID=CCMSLIB00000005726
SCANS=208
ID=CCMSLIB00000005726
67.996478 	 0.13545347467609
143.030301 	 0.842167255594817
144.038126 	 0.400471142520612
147.024073 	 0.441696113074205
158.991059 	 0
167.0167015 	 100
181.036746 	 0.312131919905771
187.046168 	 0.300353356890459
187.056516 	 0.353356890459364
199.022359 	 58.8928150765607
199.038758 	 0.400471142520612
205.056733 	 6.62544169611307
211.009783 	 2.53828032979976
211.080325 	 0.424028268551237
217.032923 	 27.8857479387515
219.02973 	 5.65959952885748
219.051254 	 16.2014134275618
233.010532 	 3.8339222614841
235.043488 	 0.306242638398115
237.061818 	 1.01295641931684
239.018868 	 3.50412249705536
243.052396 	 2.63839811542992
245.084662 	 0.400471142520612
248.005032 	 0.971731448763251
249.005446 	 10.0883392226148
251.021096 	 1.08362779740872
254.042343 	 0.665488810365135
257.023108 	 0.447585394581861
259.057659 	 0.371024734982332
264.043092 	 0.588928150765607
265.063493 	 0.35924617196702
266.040748 	 4.47585394581861
267.001207 	 22.0730270906949
269.033256 	 0.901060070671378
270.994762 	 1.95524146054181
278.983448 	 30.9599528857479
282.994762 	 0.547703180212014
291.053991 	 0.712603062426384
298.989677 	 8.8339222614841
307.015891 	 1.70789163722026
315.073526 	 1.38398115429918
317.000241 	 3.2567726737338
317.069641 	 31.0895170789164
318.072049 	 4.09305064782097
325.043071 	 0.665488810365135
330.038401 	 0.694935217903416
331.064617 	 26.095406360424
335.030792 	 3.31566548881036
335.056396 	 0.630153121319199
339.082514 	 0.412249705535925
341.036627 	 0.200235571260306
347.054802 	 58.8928150765607
349.051608 	 0.353356890459364
357.031541 	 0.535924617196702
357.051528 	 9.60541813898704
361.046442 	 1.13074204946996
369.007732 	 2.48527679623086
373.026456 	 6.59599528857479
375.042106 	 0.223792697290931
381.052671 	 37.3321554770318
385.046442 	 19.469964664311
386.010472 	 1.53121319199058
393.051528 	 4.97644287396938
411.062093 	 4.02826855123675
413.057756 	 40.8892815076561
431.068321 	 41.1837455830389
END IONS

BEGIN IONS
PEPMASS=491.2322
CHARGE=1
MSLEVEL=2
RT=0
SOURCE_INSTRUMENT=GnpsDecoyReroot
FILENAME=CCMSLIB00000005740.txt
IONMODE=Positive
ORGANISM=Natural
NAME=Glimepiride
PI=GNPS
DATACOLLECTOR=GNPS
SMILES=CCC1=C(C)CN(C1=O)C(=NCCc1ccc(cc1)S(=O)(=O)NC(=NC1CCC(C)CC1)O)O
INCHI=InChI=1S/C24H34N4O5S/c1-4-21-17(3)15-28(22(21)29)24(31)25-14-13-18-7-11-20(12-8-18)34(32,33)27-23(30)26-19-9-5-16(2)6-10-19/h7-8,11-12,16,19H,4-6,9-10,13-15H2,1-3H3,(H,25,31)(H2,26,27,30)
FORMULA=C24H34N4O5S 
PUBMED=N/A
SUBMITUSER=BIOADREM
LIBRARYQUALITY=0
SPECTRUMID=CCMSLIB00000005740
SCANS=211
ID=CCMSLIB00000005740
121.064795 	 0
126.091344 	 10.75
188.07398 	 1.05
189.057995 	 0.69
198.05833 	 0.33
216.068894 	 3.48
262.191392 	 5.49
264.207042 	 100
265.191058 	 100
282.217607 	 1.24
290.186307 	 1.39
317.095443 	 0
319.212856 	 5.11
341.152958 	 0.64
356.16788 	 0.26
358.18353 	 3
359.167546 	 3.6
374.178445 	 5.41
376.194095 	 100
379.204994 	 0.39
402.173359 	 12.91
431.199908 	 12.89
436.226458 	 0.66
456.195157 	 83.44
473.221707 	 23.67
491.232271 	 10.75
END IONS

BEGIN IONS
PEPMASS=318.2073
CHARGE=1
MSLEVEL=2
RT=0
SOURCE_INSTRUMENT=GnpsDecoyReroot
FILENAME=CCMSLIB00000005752.txt
IONMODE=Positive
ORGANISM=Natural
NAME=Nateglinide
PI=GNPS
DATACOLLECTOR=GNPS
SMILES=CC(C)C1CCC(CC1)C(=N[C@H](Cc1ccccc1)C(=O)O)O
INCHI=InChI=1S/C19H27NO3/c1-13(2)15-8-10-16(11-9-15)18(21)20-17(19(22)23)12-14-6-4-3-5-7-14/h3-7,13,15-17H,8-12H2,1-2H3,(H,20,21)(H,22,23)/t15?,16?,17-/m1/s1
FORMULA=C19H27NO3 
PUBMED=N/A
SUBMITUSER=BIOADREM
LIBRARYQUALITY=0
SPECTRUMID=CCMSLIB00000005752
SCANS=214
ID=CCMSLIB00000005752
93.06988 	 0.52
110.096429 	 48.5
111.11683 	 75.34
121.064795 	 0.35
139.07536 	 0.35
153.127395 	 7.34
156.101909 	 100
272.200894 	 45.24
290.211459 	 4.43
318.206374 	 45.24
END IONS

BEGIN IONS
PEPMASS=436.2353
CHARGE=1
MSLEVEL=2
RT=0
SOURCE_INSTRUMENT=GnpsDecoyReroot
FILENAME=CCMSLIB00000005787.txt
IONMODE=Positive
ORGANISM=Natural
NAME=Valsartan
PI=GNPS
DATACOLLECTOR=GNPS
SMILES=CCCCC(=O)N(Cc1ccc(cc1)c1ccccc1c1n[nH]nn1)[C@@H](C(C)C)C(=O)O
INCHI=InChI=1S/C24H29N5O3/c1-4-5-10-21(30)29(22(16(2)3)24(31)32)15-17-11-13-18(14-12-17)19-8-6-7-9-20(19)23-25-27-28-26-23/h6-9,11-14,16,22H,4-5,10,15H2,1-3H3,(H,31,32)(H,25,26,27,28)/t22-/m0/s1
FORMULA=C24H29N5O3 
PUBMED=N/A
SUBMITUSER=BIOADREM
LIBRARYQUALITY=0
SPECTRUMID=CCMSLIB00000005787
SCANS=215
ID=CCMSLIB00000005787
59.049145 	 0.233543301285593
79.016502 	 0.0920912071315431
86.047468 	 1.10288429660736
102.078768 	 0.411095148635208
128.024327 	 2.33911666114119
131.081508 	 0.100931963016171
135.079102 	 2.09599587431392
141.057304 	 0.881128669834604
145.063452 	 5.93141046892843
150.091344 	 0.239437138542012
153.06988 	 0.180498765977824
156.093355 	 0.375732125096696
157.10118 	 7.36729657052345
162.090001 	 1.11246178214904
177.113476 	 0.462666224628872
178.077705 	 0
179.08553 	 0.472243710170553
179.105317 	 1.23328544590562
180.080779 	 1.95233359118871
181.10118 	 0.228386193686227
182.060044 	 0.280693999336943
184.099503 	 0.962905661767415
185.107328 	 1.67900688842229
187.107722 	 0.178288577006667
190.108725 	 0.110509448557852
192.093355 	 0.215861789516337
196.099503 	 0.85460640218072
197.070943 	 0.271853243452315
197.094752 	 0.253435002026007
199.086593 	 7.36729657052345
208.086927 	 3.01838140494346
209.070943 	 6.55836740707997
212.118227 	 0.400780933436476
214.061106 	 0.118613474785427
214.118621 	 1.47272258444764
216.078099 	 1.05647032821306
217.073348 	 0.0692525877629204
221.070943 	 0.45235200943014
225.138629 	 1.14782480568755
226.073683 	 0.0817769919328103
227.081508 	 0.366891369212068
233.163501 	 0.404464581721737
235.148131 	 1.12424945666188
236.118227 	 0.0221018897115703
237.065857 	 0.103878881644381
239.081508 	 0.107562529929642
239.129126 	 0.211441411574023
241.120967 	 0.283640917965153
242.079831 	 0.0397834014808266
243.088998 	 0.0346262938814602
244.11929 	 0.0626220208494493
247.110402 	 0.0176815117692563
248.118227 	 0.124507312041846
250.084916 	 0.0523078056507165
250.15903 	 6.92304858732088
252.089333 	 0.548126864846945
252.113142 	 0.408148230006999
254.092407 	 1.64143367591262
255.160427 	 0.278483810365786
258.087321 	 0.040520131137879
262.133877 	 0.135558256897631
264.076757 	 1.13235348288945
264.113142 	 0.0596751022212399
264.136951 	 2.87324566250414
266.116216 	 1.46019818027775
266.140025 	 0.316057022875456
267.147851 	 1.10435775592146
268.108728 	 4.08000884075588
268.168252 	 0.173131469407301
269.176077 	 0.100931963016171
274.121301 	 0.425093012119203
276.136951 	 0.24827789442664
277.133543 	 0.75735808744981
278.093749 	 3.2202453309758
278.152602 	 7.36729657052345
278.165178 	 5.77080340369102
279.087656 	 0.337422182929974
279.149193 	 0.168711091464987
280.095481 	 0.934173205142373
280.169594 	 0.369101558183225
281.103306 	 7.36729657052345
282.160092 	 0.198180277747081
283.118956 	 0.308689726304932
283.142765 	 0.0279957269679891
284.102971 	 0.145872472096364
286.121301 	 0.373521936125539
291.147851 	 5.76417283677754
292.144442 	 7.19858547905846
292.165572 	 0.352156776071021
293.117224 	 7.36729657052345
293.139691 	 0.0272589973109368
293.152267 	 0.467086602571187
294.148859 	 0.260065568939478
296.164509 	 0.702103363170885
296.186976 	 0.187129332891296
298.16624 	 0.0884075588462814
298.178816 	 0.0994585037020665
304.131866 	 6.13769477290308
306.171326 	 0.184919143920139
308.1638375 	 6.30272221608281
310.167583 	 0.192286440490662
311.11387 	 0.0935646664456478
312.194466 	 0.503186355766752
317.213805 	 0.530445353077688
319.155341 	 7.36729657052345
321.170991 	 0.185655873577191
323.164175 	 0.507606733709066
324.170657 	 0.349209857442811
324.18189 	 1.19718569271006
329.188653 	 1.51692636387078
334.167583 	 0.0920912071315431
336.170657 	 52.005746491325
338.149921 	 0.904704018860279
341.173397 	 0.10682580027259
344.212128 	 1.05499686889896
347.186641 	 3.84499208015619
347.210451 	 0.085460640218072
351.206708 	 0.747043872251077
352.178148 	 0
357.194801 	 4.12863299812134
362.222692 	 0.10682580027259
364.189381 	 0.110509448557852
365.16082 	 5.47979518915534
365.209782 	 0.662319961690058
367.189047 	 0.0419935904519836
375.205365 	 10.4401959700888
377.173397 	 0.547390135189892
378.181222 	 2.02232290860869
381.192121 	 0.123770582384794
381.21593 	 7.36729657052345
382.18737 	 0.0648322098206063
388.249576 	 0.221755626772756
389.221015 	 0.215861789516337
390.22884 	 4.51173241978856
392.233257 	 0.109035989243747
393.192121 	 0.529708623420636
393.204697 	 0.0250488083397797
403.20028 	 0.0257855379968321
408.228172 	 45.7501749732936
408.239405 	 0.0434670497660883
410.21867 	 0.171658010093196
418.223755 	 0.120086934099532
420.215596 	 0.545179946218735
421.210845 	 7.2567871219656
436.23432 	 100
END IONS

BEGIN IONS
PEPMASS=327.1378
CHARGE=1
MSLEVEL=2
RT=0
SOURCE_INSTRUMENT=GnpsDecoyReroot
FILENAME=CCMSLIB00000005800.txt
IONMODE=Positive
ORGANISM=Natural
NAME=Clozapine
PI=GNPS
DATACOLLECTOR=GNPS
SMILES=CN1CCN(CC1)C1=c2ccccc2=Nc2ccc(cc2N1)Cl
INCHI=InChI=1S/C18H19ClN4/c1-22-8-10-23(11-9-22)18-14-4-2-3-5-15(14)20-16-7-6-13(19)12-17(16)21-18/h2-7,12,21H,8-11H2,1H3
FORMULA=C18H19ClN4 
PUBMED=N/A
SUBMITUSER=BIOADREM
LIBRARYQUALITY=0
SPECTRUMID=CCMSLIB00000005800
SCANS=218
ID=CCMSLIB00000005800
167.060378 	 1.08
168.068203 	 0.47
192.068203 	 48.98
194.071277 	 4.11
195.079102 	 100
203.037056 	 2.04
210.102577 	 0.6
211.110402 	 0.71
220.086927 	 0.25
221.094752 	 3.57
223.110402 	 7.67
230.047955 	 24.41
237.113476 	 2.06
238.121301 	 1.68
246.079255 	 0.81
249.113476 	 0.59
249.126052 	 100
256.063605 	 3.23
258.066679 	 2.33
263.129126 	 0.49
264.149528 	 0.51
266.152602 	 0.22
268.063605 	 0.11
273.090154 	 69.99
274.110555 	 0.9
284.082329 	 0.6
285.10273 	 4.42
292.168252 	 2.61
299.105804 	 8.74
300.126205 	 1.19
327.137104 	 49.09
END IONS

BEGIN IONS
PEPMASS=419.2791
CHARGE=1
MSLEVEL=2
RT=0
SOURCE_INSTRUMENT=GnpsDecoyReroot
FILENAME=CCMSLIB00000005802.txt
IONMODE=Positive
ORGANISM=Natural
NAME=Simvastatin
PI=GNPS
DATACOLLECTOR=GNPS
SMILES=CCC(C)(C)C(=O)O[C@H]1C[C@@H](C)C=C2C=C[C@H](C)[C@H](CC[C@@H]3C[C@H](CC(=O)O3)O)[C@@H]12
INCHI=InChI=1S/C25H38O5/c1-6-25(4,5)24(28)30-21-12-15(2)11-17-8-7-16(3)20(23(17)21)10-9-19-13-18(26)14-22(27)29-19/h7-8,11,15-16,18-21,23,26H,6,9-10,12-14H2,1-5H3/t15-,16-,18+,19+,20-,21-,23-/m0/s1
FORMULA=C25H38O5 
PUBMED=N/A
SUBMITUSER=BIOADREM
LIBRARYQUALITY=0
SPECTRUMID=CCMSLIB00000005802
SCANS=220
ID=CCMSLIB00000005802
63.044059 	 3.3498397902709
75.044059 	 0.735508301776872
77.059709 	 0.801048645499563
89.059709 	 0.66996795805418
101.059709 	 2.78910573842121
103.07536 	 0.458782406058841
112.051884 	 0.225750072822604
115.07536 	 3.8450334983979
127.07536 	 2.96387998834838
129.09101 	 27.0900087387125
131.08553 	 4.35479172735217
141.09101 	 0.97582289542674
143.070274 	 6.88173609088261
147.065189 	 1.04864549956306
153.09101 	 1.2598310515584
155.10666 	 72.8226041363239
157.12231 	 11.0180600058258
163.111745 	 1.80600058258083
165.075753 	 2.3157588115351
171.13796 	 1.26711331197204
173.15361 	 1.10690358287212
179.10666 	 3.43722691523449
181.12231 	 28.8304689775706
187.132874 	 1.07777454121759
189.127395 	 0.997669676667638
189.163781 	 4.91552577920186
191.164175 	 20.2883775123798
193.143439 	 1.88610544713079
195.13796 	 6.21176813282843
197.117224 	 1.8205651034081
199.132874 	 44.3052723565395
199.148131 	 0
199.16926 	 1.48558112438101
201.148524 	 4.3620739877658
203.164175 	 15.7515292746869
205.12231 	 8.37459947567725
207.101574 	 0.495193708127003
212.140699 	 13.39207690067
213.112139 	 0.320419458199825
213.148524 	 0.466064666472473
215.127789 	 0.553451791436062
215.143045 	 46.9341683658608
217.179825 	 6.29187299737839
223.132874 	 34.3212933294495
225.148524 	 11.7025924847073
225.18491 	 1.25254879114477
227.164175 	 71.5773376055928
229.12231 	 0
229.158695 	 63.887270608797
229.179825 	 39.1712787649286
233.117224 	 1.22341974949024
235.154004 	 0.524322749781532
239.164175 	 11.3821730265074
240.172 	 7.90125254879114
241.143439 	 73.5362656568599
241.158695 	 72.8226041363239
241.179825 	 7.07835712205069
243.122704 	 0.735508301776872
243.159089 	 0.553451791436062
243.195475 	 40.7806583163414
245.174739 	 1.36906495776289
247.16926 	 18.4314011069036
249.148524 	 9.35042237110399
250.15635 	 1.88610544713079
251.20056 	 1.09962132245849
255.195475 	 30.2723565394699
257.189995 	 3.62656568598893
259.132874 	 0.830177687154093
259.154004 	 31.299155257792
261.169654 	 0.801048645499563
265.179825 	 4.88639673754733
267.174345 	 45.0189338770754
267.195475 	 1.80600058258083
269.138354 	 10.202446839499
269.211125 	 5.98601806000583
275.164175 	 15.4165452956598
276.172 	 1.43460530148558
279.195475 	 0.349548499854355
280.2033 	 2.75269443635304
281.174739 	 15.8607631808913
281.211125 	 12.955141275852
285.18491 	 32.092921642878
291.195475 	 6.7215263617827
293.211125 	 11.112729391203
295.226775 	 6.91086513253714
297.206039 	 4.42033207107486
301.179825 	 9.70725313137198
303.195475 	 6.51762307020099
307.190389 	 43.7809496067579
307.226775 	 11.2438100786484
312.172 	 0.524322749781532
315.216604 	 4.33294494611127
317.211125 	 13.8508593067288
319.226775 	 3.43722691523449
321.169654 	 27.2502184678124
321.206039 	 0.473346926886105
321.242425 	 3.23332362365278
323.258075 	 3.27701718613458
325.200954 	 98.2668220215555
327.195475 	 13.530439848529
332.2346 	 0.582580833090591
333.242425 	 3.85959801922517
335.185304 	 18.7663850859307
335.258075 	 17.6376347218177
336.193129 	 2.41042819691232
337.200954 	 30.7092921642878
339.216604 	 2.93475094669385
341.232254 	 8.73871249635887
345.206039 	 15.926303524614
345.242425 	 2.65802505097582
347.185304 	 2.09729099912613
347.258075 	 6.58316341392368
351.216604 	 100
351.25299 	 1.11418584328576
362.208779 	 1.10690358287212
363.216604 	 60.2242936207399
367.247904 	 4.51500145645208
373.273725 	 3.24060588406641
377.232254 	 90.0014564520827
378.240079 	 18.125546169531
383.258075 	 3.47363821730265
391.247904 	 0.706379260122342
393.263554 	 83.0978735799592
401.26864 	 6.57588115351005
403.247904 	 22.2254587824061
419.279204 	 11.2365278182348
END IONS

BEGIN IONS
PEPMASS=362.1515
CHARGE=1
MSLEVEL=2
RT=0
SOURCE_INSTRUMENT=GnpsDecoyReroot
FILENAME=CCMSLIB00000005824.txt
IONMODE=Positive
ORGANISM=Natural
NAME=Levofloxacin
PI=GNPS
DATACOLLECTOR=GNPS
SMILES=C[C@H]1COc2c3c(cc(c2N2CCN(C)CC2)F)c(=O)c(cn13)C(=O)O
INCHI=InChI=1S/C18H20FN3O4/c1-10-9-26-17-14-11(16(23)12(18(24)25)8-22(10)14)7-13(19)15(17)21-5-3-20(2)4-6-21/h7-8,10H,3-6,9H2,1-2H3,(H,24,25)/t10-/m0/s1
FORMULA=C18H20FN3O4 
PUBMED=N/A
SUBMITUSER=BIOADREM
LIBRARYQUALITY=0
SPECTRUMID=CCMSLIB00000005824
SCANS=223
ID=CCMSLIB00000005824
57.013508 	 0.691096110575378
65.002195 	 0.658952105432337
83.016582 	 0.622790099646416
85.008423 	 41.152362584378
92.013094 	 1.42639022822244
92.997109 	 0.39376406300225
94.008757 	 0.265188042430087
95.029158 	 0.530376084860174
97.032232 	 2.18579234972678
106.028744 	 0.586628093860495
108.000598 	 0.341530054644809
112.055707 	 0.658952105432337
113.003337 	 1.28576020572163
114.011163 	 3.80102860816458
118.028744 	 0.37769206043073
122.003672 	 1.38621022179364
124.055707 	 15.0755384120861
125.027147 	 5.72163291546127
126.034972 	 0.425908068145291
127.018988 	 0.679042108646737
128.014237 	 1.79604628736741
130.029887 	 0.40180006428801
132.031818 	 0.478142076502732
134.016248 	 1.52684024429444
134.023658 	 1.61925425908068
138.034972 	 0.458052073288332
139.018988 	 0.622790099646416
140.050622 	 1.48264223722276
144.020584 	 2.41883638701382
147.055293 	 0.409836065573771
149.034557 	 0.341530054644809
150.034972 	 1.17727418836387
154.029887 	 7.19623915139826
156.045537 	 10.6798457087753
161.050956 	 1.74783027965284
168.045537 	 1.21745419479267
169.019656 	 0.212954034072645
175.030221 	 0.582610093217615
175.050207 	 0.329476052716168
180.032961 	 0.944230151076824
181.039643 	 0.285278045644487
182.061187 	 2.16570234651238
187.066606 	 1.24558019929283
195.008817 	 0.574574091931855
195.056436 	 0.606718097074896
196.004066 	 1.19334619093539
197.014571 	 0.345548055287689
197.048276 	 0.321440051430408
201.045871 	 2.26615236258438
202.053696 	 0.731276117004179
203.081508 	 0.936194149791064
205.029552 	 0.494214079074253
205.040786 	 0.040180006428801
208.076837 	 0.598682095789135
212.071751 	 0.208936033429765
215.061521 	 1.32995821279331
221.072086 	 0.361620057859209
222.019716 	 5.64930890388943
223.027541 	 1.54693024750884
223.05135 	 5.2917068466731
223.086593 	 0.590646094503375
227.061521 	 0.658952105432337
229.060772 	 1.23352619736419
231.076422 	 0.216972034715526
233.0357 	 0.715204114432658
236.059175 	 0.715204114432658
239.08265 	 4.69704275152684
243.092821 	 40.180006428801
248.035366 	 0.803600128576021
249.067 	 0.506268081002893
250.062249 	 3.35503053680489
251.08265 	 0.40180006428801
252.149528 	 0.229026036644166
263.119036 	 0.365638058502089
264.066666 	 40.180006428801
264.103052 	 0.7674381227901
265.0983 	 4.39971070395371
268.08539 	 1.68354226936676
272.155756 	 40.180006428801
273.1014745 	 0.666988106718097
276.077899 	 0.301350048216008
279.077565 	 0.281260045001607
281.129601 	 0.546448087431694
283.107722 	 1.14914818386371
284.102971 	 0.297332047573128
286.082236 	 1.35808421729347
287.102637 	 0.100450016072003
288.134271 	 0.7674381227901
289.061915 	 1.24959819993571
290.082316 	 0.578592092574735
291.113951 	 8.36547733847637
292.1092 	 0.518322082931533
293.117025 	 0.429926068788171
296.139357 	 0.518322082931533
300.15067 	 38.2393121182899
303.113951 	 0.948248151719704
304.08539 	 1.24156219864995
306.088464 	 40.180006428801
307.108865 	 12.4357119897139
308.1405 	 1.00851816136291
310.119764 	 8.06010928961749
314.149921 	 0.731276117004179
316.145585 	 14.3281902925104
319.108865 	 1.49067823850852
321.111939 	 0.261170041787207
334.15615 	 7.875281260045
336.135414 	 3.11395049823208
344.1405 	 84.4543555126969
362.151064 	 100
END IONS

BEGIN IONS
PEPMASS=448.133
CHARGE=1
MSLEVEL=2
RT=0
SOURCE_INSTRUMENT=GnpsDecoyReroot
FILENAME=CCMSLIB00000005834.txt
IONMODE=Positive
ORGANISM=Natural
NAME=Elvitegravir
PI=GNPS
DATACOLLECTOR=GNPS
SMILES=CC(C)[C@@H](CO)n1cc(c(=O)c2cc(Cc3cccc(c3F)Cl)c(cc12)OC)C(=O)O
INCHI=InChI=1S/C23H23ClFNO5/c1-12(2)19(11-27)26-10-16(23(29)30)22(28)15-8-14(20(31-3)9-18(15)26)7-13-5-4-6-17(24)21(13)25/h4-6,8-10,12,19,27H,7,11H2,1-3H3,(H,29,30)/t19-/m1/s1
FORMULA=C23H23ClFNO5 
PUBMED=N/A
SUBMITUSER=BIOADREM
LIBRARYQUALITY=0
SPECTRUMID=CCMSLIB00000005834
SCANS=225
ID=CCMSLIB00000005834
58.004934 	 0.268110076891947
184.036628 	 0
186.056101 	 50.5868069607446
221.142177 	 2.87838931606637
232.980015 	 0.723391339538648
234.974536 	 0.273168757588021
249.137091 	 0.693039255362202
260.97493 	 50.5868069607446
262.969451 	 11.412383650344
278.985495 	 14.740995548361
280.980015 	 4.9726831242412
288.0586 	 0
290.139831 	 0.409753136382032
306.069165 	 1.03702954269526
329.03753 	 0.151760420882234
347.048095 	 30.1143261837313
358.100465 	 0.273168757588021
365.058659 	 100
374.131765 	 0.136584378794011
377.118854 	 0.227640631323351
392.142329 	 50.5868069607446
400.131016 	 0.19222986645083
420.137244 	 1.01679481991097
422.116509 	 0.146701740186159
428.12593 	 8.96398219344395
430.121594 	 2.71145285309591
433.108684 	 2.01841359773371
448.132159 	 100
END IONS

BEGIN IONS
PEPMASS=315.2322
CHARGE=1
MSLEVEL=2
RT=0
SOURCE_INSTRUMENT=GnpsDecoyReroot
FILENAME=CCMSLIB00000005857.txt
IONMODE=Positive
ORGANISM=Natural
NAME=Progesterone
PI=GNPS
DATACOLLECTOR=GNPS
SMILES=CC(=O)[C@H]1CC[C@H]2[C@@H]3CCC4=CC(=O)CC[C@]4(C)[C@H]3CC[C@]12C
INCHI=InChI=1S/C21H30O2/c1-13(22)17-6-7-18-16-5-4-14-12-15(23)8-10-20(14,2)19(16)9-11-21(17,18)3/h12,16-19H,4-11H2,1-3H3/t16-,17+,18-,19-,20-,21+/m0/s1
FORMULA=C21H30O2 
PUBMED=N/A
SUBMITUSER=BIOADREM
LIBRARYQUALITY=0
SPECTRUMID=CCMSLIB00000005857
SCANS=227
ID=CCMSLIB00000005857
51.02293 	 7.38731999251917
53.03858 	 2.24424911165139
63.02293 	 7.67720216944081
77.03858 	 3.06714045259024
79.05423 	 3.06714045259024
95.08553 	 2.6463437441556
97.064795 	 7.33121376472789
105.06988 	 3.77781933794651
107.08553 	 3.42247989526838
109.064795 	 1.39330465681691
109.10118 	 2.6463437441556
111.080445 	 1.58032541612119
111.11683 	 3.05778941462502
113.096095 	 44.7447166635497
115.07536 	 46.5868711426968
121.10118 	 9.59416495230971
123.080445 	 9.46325042079671
123.11683 	 4.55395548905929
125.059709 	 1.96371797269497
125.096095 	 100
127.07536 	 93.5103796521414
131.08553 	 0.963156910417056
133.10118 	 4.5633065270245
135.080445 	 3.98354217318122
135.11683 	 5.92855806994576
137.096095 	 9.52870768655321
137.132481 	 0.635870581634562
139.111745 	 20.1047316252104
141.09101 	 15.2608939592295
145.10118 	 2.01982420048625
147.080445 	 2.91752384514681
147.11683 	 2.4499719468861
149.096095 	 5.65737796895455
149.132481 	 39.7886665419862
151.111745 	 99.2893211146437
151.148131 	 4.15186085655508
153.127395 	 3.34767159154666
157.10118 	 5.6854310828502
159.11683 	 1.79539928932112
160.08827 	 1.64578268187769
161.096095 	 2.9736300729381
161.132481 	 11.3241069758743
163.111745 	 12.2779128483262
163.148131 	 0.757434075182345
165.127395 	 6.65793903123247
165.163781 	 1.68318683373854
167.10666 	 2.09463250420797
167.143045 	 11.7355526463437
171.11683 	 0.804189265008416
172.124655 	 1.37460258088648
173.132481 	 0.832242378904058
175.111745 	 5.7508883486067
175.148131 	 5.04956050121563
177.127395 	 5.18982607069385
177.163781 	 3.47858612305966
179.143045 	 5.03085842528521
181.158695 	 1.51486815036469
183.11683 	 2.89882176921638
185.132481 	 1.44941088460819
187.111745 	 1.48681503646905
187.148131 	 7.48083037217131
189.127395 	 2.13203665606882
189.163781 	 2.01982420048625
190.13522 	 1.66448475780812
191.143045 	 5.05891153918085
191.179431 	 1.24368804937348
193.158695 	 2.86141761735553
193.195081 	 2.36581260519918
197.132481 	 0.570413315878063
198.140306 	 0.215073873199925
201.127395 	 2.7772582756686
201.163781 	 3.73106414812044
203.143045 	 2.31905741537311
203.179431 	 2.85206657939031
205.158695 	 4.8251355900505
207.13796 	 3.28221432579016
207.174345 	 2.34711052926875
213.163781 	 0.963156910417056
215.179431 	 93.5103796521414
217.195081 	 2.21619599775575
219.174345 	 4.05835047690294
229.195081 	 1.24368804937348
231.174345 	 0.299233214886852
233.226381 	 1.45876192257341
235.205645 	 0.869646530764915
243.210731 	 4.68487002057228
245.189995 	 1.08472040396484
253.195081 	 2.42191883299046
257.189995 	 2.09463250420797
259.16926 	 1.73929306152983
259.242031 	 1.61772956798205
261.221296 	 1.13147559379091
263.20056 	 7.59304282775388
269.226381 	 2.35646156723396
271.205645 	 0.888348606695343
281.189995 	 0.748083037217131
282.19782 	 0.215073873199925
287.236946 	 2.93622592107724
289.21621 	 3.60014961660744
297.221296 	 15.8593603890032
315.23186 	 41.6962782868899
END IONS

BEGIN IONS
PEPMASS=349.119
CHARGE=1
MSLEVEL=2
RT=0
SOURCE_INSTRUMENT=GnpsDecoyReroot
FILENAME=CCMSLIB00000005873.txt
IONMODE=Positive
ORGANISM=Natural
NAME=Camptothecin
PI=GNPS
DATACOLLECTOR=GNPS
SMILES=CC[C@@]1(c2cc3c4c(cc5ccccc5n4)Cn3c(=O)c2COC1=O)O
INCHI=InChI=1S/C20H16N2O4/c1-2-20(25)14-8-16-17-12(7-11-5-3-4-6-15(11)21-17)9-22(16)18(23)13(14)10-26-19(20)24/h3-8,25H,2,9-10H2,1H3/t20-/m0/s1
FORMULA=C20H16N2O4 
PUBMED=N/A
SUBMITUSER=BIOADREM
LIBRARYQUALITY=0
SPECTRUMID=CCMSLIB00000005873
SCANS=229
ID=CCMSLIB00000005873
165.044728 	 0.308391494887194
166.065129 	 7.0443109884759
182.096429 	 2.98977438727479
191.060378 	 1.85359519558513
192.080779 	 1.11345560785587
194.083853 	 1.07125466645025
196.099503 	 0.486933939295569
197.070943 	 8.93036844668073
204.068203 	 0.337607531244928
205.076028 	 0.665476383703944
206.083853 	 3.4507385164746
207.091678 	 6.88199967537737
208.099503 	 18.0879727316994
209.107328 	 23.2299951306606
220.099503 	 100
221.107328 	 8.36552507709787
222.115153 	 1.2855055997403
224.094418 	 1.04528485635449
230.083853 	 1.58091218957961
234.078768 	 4.25904885570524
235.086593 	 3.22999513066061
235.122978 	 6.19704593410161
243.076422 	 0.262944327219607
245.107328 	 0.626521668560299
247.122978 	 0.99009900990099
248.094418 	 0.642752799870151
249.102243 	 1.06151598766434
249.138629 	 0.727154682681383
250.110068 	 0.56484336958286
251.081508 	 6.21327706541146
252.089333 	 0.98685278363902
254.068597 	 19.6883622788508
259.086593 	 2.3405291348807
260.094418 	 1.67505275117676
262.073683 	 7.7909430287291
262.110068 	 2.86641778931992
265.133543 	 0.892712222041876
275.117893 	 3.54163285180977
277.133543 	 34.5463398798896
278.104983 	 32.9102418438565
279.076422 	 1.18487258561922
279.088998 	 1.1978574906671
288.089333 	 1.04203863009252
293.128458 	 3.37282908618731
297.086987 	 1.69128388248661
303.112808 	 2.47362441162149
305.092072 	 1.97695179354001
306.099897 	 26.4989449764649
316.084247 	 1.75296218146405
321.123372 	 24.8888167505275
331.107722 	 4.21360168803766
332.091738 	 3.10339230644376
334.094812 	 3.49618568414218
349.118287 	 100
END IONS

BEGIN IONS
PEPMASS=808.3539
CHARGE=1
MSLEVEL=2
RT=0
SOURCE_INSTRUMENT=GnpsDecoyReroot
FILENAME=CCMSLIB00000005880.txt
IONMODE=Positive
ORGANISM=Natural
NAME=Docetaxel
PI=GNPS
DATACOLLECTOR=GNPS
SMILES=CC1=C2[C@H](C(=O)[C@]3(C)[C@H](C[C@@H]4[C@@](CO4)([C@H]3[C@@H]([C@](C[C@@H]1OC(=O)[C@@H]([C@H](c1ccccc1)N=C(O)OC(C)(C)C)O)(C2(C)C)O)OC(=O)c1ccccc1)OC(=O)C)O)O
INCHI=InChI=1S/C43H53NO14/c1-22-26(55-37(51)32(48)30(24-15-11-9-12-16-24)44-38(52)58-39(3,4)5)20-43(53)35(56-36(50)25-17-13-10-14-18-25)33-41(8,34(49)31(47)29(22)40(43,6)7)27(46)19-28-42(33,21-54-28)57-23(2)45/h9-18,26-28,30-33,35,46-48,53H,19-21H2,1-8H3,(H,44,52)/t26-,27-,28+,30-,31+,32+,33-,35-,41+,42-,43+/m0/s1
FORMULA=C43H53NO14 
PUBMED=N/A
SUBMITUSER=BIOADREM
LIBRARYQUALITY=0
SPECTRUMID=CCMSLIB00000005880
SCANS=230
ID=CCMSLIB00000005880
105.054624 	 0.242955186295199
133.064795 	 0
167.070274 	 0.406698706012402
209.044453 	 2.13575933840524
209.080839 	 0.285516678784869
227.091404 	 0.422068133855894
235.060103 	 0.159014464996128
253.070668 	 0.226994626611573
271.081233 	 0.877830782599443
278.109005 	 0.624235223181826
282.148859 	 0.290245733505944
286.107388 	 0.836451553790042
288.123038 	 1.07763334456484
290.109005 	 0.294974788227018
300.159424 	 0.397240596570253
303.101574 	 0.154876542115188
308.155956 	 0.208078407727275
314.138688 	 0.324531380233734
327.152386 	 5.34324070297398
328.154338 	 0.591722971974439
338.138688 	 0.380097773206358
339.174345 	 0.197438034604858
340.154338 	 0.287290074305272
356.149253 	 0.326304775754136
367.16926 	 0.872510596038234
382.171606 	 0.94462868053462
384.187256 	 0.218127649009559
399.195475 	 0.24709310917614
400.218556 	 0.517240360117517
411.159089 	 0.499506404913488
417.118012 	 0.208078407727275
428.21347 	 0.220492176370096
430.201288 	 0.751919700650836
433.164568 	 0.623052959501558
435.128577 	 0.450442462182341
442.222418 	 2.09083331855504
443.185304 	 0.789752138419432
444.244771 	 0.383644564247164
445.200954 	 5.61870814047657
453.139142 	 1.71723799559016
453.206039 	 0.884924364681055
458.196203 	 0.646107101266795
460.232982 	 0.637240123664781
461.211125 	 0.335171753356151
471.180219 	 0.826993444347893
476.206768 	 2.34738453717333
476.243153 	 0.324531380233734
486.248632 	 0.338718544396957
489.190783 	 5.91131840134305
494.217332 	 0.487683768110802
504.259197 	 0.374777586645149
507.216604 	 5.42481689691252
509.210295 	 94.656759297026
512.243153 	 1.12669728729599
516.253324 	 0.96531829493932
526.258803 	 0.346403258318703
530.253718 	 1.85910963722239
532.232982 	 0.946402076055023
534.227503 	 0.156058805795457
545.253383 	 0.312708743431047
548.264283 	 1.10364314553075
550.243547 	 0.866008145796757
554.238462 	 0.309161952390242
554.253718 	 0.455171516903415
558.233376 	 0.254777823097885
560.264283 	 0.384826827927433
562.279933 	 0.601181081416588
564.238068 	 0.17438389283962
572.264283 	 2.72038872829807
590.274847 	 7.11781848705717
592.254112 	 0.276058569342721
608.285412 	 4.68708436042491
610.264676 	 0.244137449975468
625.243213 	 0.69339764847754
626.295977 	 0.335762885196285
632.285412 	 0.284334415104601
650.295977 	 1.20413555835358
653.238127 	 0.44216661642046
654.290891 	 0.256551218618288
663.279992 	 2.11684311952095
668.306541 	 3.84826827927433
671.248692 	 4.22954831616095
686.317106 	 0.894382474123204
694.301062 	 0.967091690459723
712.311627 	 3.86009091607701
730.322191 	 3.20866362824901
732.301456 	 0.185615397802172
744.301456 	 5.91131840134305
762.312021 	 0.27192064646178
762.348406 	 1.24669705084325
780.358971 	 0.699900098719017
790.343321 	 6.55210531604864
808.353885 	 100
END IONS

BEGIN IONS
PEPMASS=298.1146
CHARGE=1
MSLEVEL=2
RT=0
SOURCE_INSTRUMENT=GnpsDecoyReroot
FILENAME=CCMSLIB00000005883.txt
IONMODE=Positive
ORGANISM=Natural
NAME=Nelarabine
PI=GNPS
DATACOLLECTOR=GNPS
SMILES=COc1c2c([nH]c(=N)n1)n(cn2)[C@H]1[C@H]([C@@H]([C@@H](CO)O1)O)O
INCHI=InChI=1S/C11H15N5O5/c1-20-9-5-8(14-11(12)15-9)16(3-13-5)10-7(19)6(18)4(2-17)21-10/h3-4,6-7,10,17-19H,2H2,1H3,(H2,12,14,15)/t4-,6-,7+,10-/m1/s1
FORMULA=C11H15N5O5 
PUBMED=N/A
SUBMITUSER=BIOADREM
LIBRARYQUALITY=0
SPECTRUMID=CCMSLIB00000005883
SCANS=233
ID=CCMSLIB00000005883
105.019576 	 16.35
107.023993 	 19.84
122.046125 	 100
148.061775 	 100
149.044453 	 0
166.07234 	 28.12
195.027461 	 2.59
222.050936 	 7.97
223.046185 	 2.09
224.066586 	 17.03
249.061835 	 20.27
250.04585 	 16.31
254.088384 	 2.44
262.093469 	 0.9
266.064574 	 14.18
270.119684 	 2.96
280.104034 	 1.39
281.088049 	 94.83
298.114599 	 49.35
END IONS

BEGIN IONS
PEPMASS=499.2275
CHARGE=1
MSLEVEL=2
RT=0
SOURCE_INSTRUMENT=GnpsDecoyReroot
FILENAME=CCMSLIB00000005888.txt
IONMODE=Positive
ORGANISM=Natural
NAME=Masitinib
PI=GNPS
DATACOLLECTOR=GNPS
SMILES=Cc1ccc(cc1N=c1[nH]c(cs1)c1cccnc1)NC(=O)c1ccc(cc1)CN1CCN(C)CC1
INCHI=InChI=1S/C28H30N6OS/c1-20-5-10-24(16-25(20)31-28-32-26(19-36-28)23-4-3-11-29-17-23)30-27(35)22-8-6-21(7-9-22)18-34-14-12-33(2)13-15-34/h3-11,16-17,19H,12-15,18H2,1-2H3,(H,30,35)(H,31,32)
FORMULA=C28H30N6OS 
PUBMED=N/A
SUBMITUSER=BIOADREM
LIBRARYQUALITY=0
SPECTRUMID=CCMSLIB00000005888
SCANS=236
ID=CCMSLIB00000005888
51.161769 	 1.56440224007792
84.138294 	 0.943511078646214
88.086927 	 0.955685415144875
101.083519 	 2.35573411249087
102.091344 	 5.11930849768688
106.138591 	 1.02873143413684
110.015105 	 0.931336742147553
111.010354 	 0.566106647187728
114.091344 	 1.10786462137813
144.974266 	 2.7027027027027
145.982091 	 1.77136596055515
147.985165 	 0.675675675675676
153.008343 	 3.77404431458486
177.138629 	 0.44436328220112
178.146454 	 1.02873143413684
189.138629 	 1.43657170684198
192.149528 	 0.365230094959825
192.974266 	 0.58436815193572
202.133877 	 0.328707085463842
204.149528 	 0.462624786949111
205.133543 	 0.992208424640857
206.141368 	 6.17847577307037
207.149193 	 12.8682736790845
218.128792 	 0.346968590211833
220.144442 	 0.359142926710494
229.120967 	 0.249573898222547
230.128792 	 1.70440710981252
232.144442 	 0.724373021670319
235.089964 	 0.493060628195763
244.144442 	 5.74019965911858
247.155341 	 0.858290723155588
249.02429 	 0.663501339177015
258.021253 	 0.566106647187728
262.100863 	 0.493060628195763
264.058998 	 0.206963720477234
269.016799 	 1.78962746530314
277.043014 	 1.18699780861943
278.038263 	 1.16264913562211
278.132163 	 0.462624786949111
279.042717 	 0.89481373265157
282.069563 	 0.687850012174337
283.005269 	 19.9902605308011
303.160427 	 1.93571950328707
327.013725 	 0.578280983686389
330.147516 	 2.07572437302167
330.160092 	 0.967859751643536
333.032152 	 5.08278548819089
334.16624 	 0.669588507426345
339.151222 	 0.353055758461164
341.179448 	 0.620891161431702
347.186641 	 1.59483808132457
348.18189 	 2.08789870952033
352.077722 	 1.21134648161675
352.171623 	 0.700024348672997
354.174697 	 1.47309471633796
357.182225 	 10.0742634526418
365.143062 	 1.99659118578037
366.105948 	 0.517409301193085
366.174697 	 0.304358412466521
368.190347 	 2.24616508400292
370.0685 	 0.73654735816898
373.111762 	 0.858290723155588
382.100863 	 99.3121499878257
382.169611 	 60.8716824933041
385.091975 	 0.566106647187728
393.185596 	 4.52885317750183
394.153664 	 3.17141465790114
396.127747 	 0.614803993182372
401.085547 	 0.669588507426345
408.218276 	 0.876552227903579
428.141385 	 0.675675675675676
431.132498 	 1.29047966885805
435.205365 	 0.973946919892866
448.21319 	 1.69223277331385
450.150887 	 0.547845142439737
452.153961 	 0.663501339177015
454.205997 	 4.61407353299245
460.216562 	 0.206963720477234
467.177436 	 1.03481860238617
481.216896 	 0.29827124421719
482.200911 	 60.8716824933041
499.227461 	 100
END IONS

BEGIN IONS
PEPMASS=338.1523
CHARGE=1
MSLEVEL=2
RT=0
SOURCE_INSTRUMENT=GnpsDecoyReroot
FILENAME=CCMSLIB00000005896.txt
IONMODE=Positive
ORGANISM=Natural
NAME=Linezolid
PI=GNPS
DATACOLLECTOR=GNPS
SMILES=CC(=NC[C@H]1CN(c2ccc(c(c2)F)N2CCOCC2)C(=O)O1)O
INCHI=InChI=1S/C16H20FN3O4/c1-11(21)18-9-13-10-20(16(22)24-13)12-2-3-15(14(17)8-12)19-4-6-23-7-5-19/h2-3,8,13H,4-7,9-10H2,1H3,(H,18,21)/t13-/m0/s1
FORMULA=C16H20FN3O4 
PUBMED=N/A
SUBMITUSER=BIOADREM
LIBRARYQUALITY=0
SPECTRUMID=CCMSLIB00000005896
SCANS=237
ID=CCMSLIB00000005896
73.00728 	 1.16431147758739
81.013508 	 0.454178544789464
82.008757 	 0.541540222133668
88.018179 	 0.185962868732694
90.033829 	 0.221724958873596
91.05423 	 0.191071738752823
92.005683 	 0.888432496500424
93.013508 	 2.53246686897792
97.015833 	 0.490451521932379
99.02293 	 0.440895482737128
105.013508 	 1.73497225883579
107.029158 	 0.394915652555968
108.024407 	 0.601314001369177
109.032232 	 0.295803574165466
113.026004 	 0.170636258672307
114.058781 	 0.0229899150905803
116.049479 	 0.311641071227866
117.013508 	 1.30582717714496
118.008757 	 0.312151958229879
118.021333 	 0.691741000725459
119.029158 	 1.95005568668322
120.024407 	 1.57199930519368
122.040057 	 1.10811390736597
123.031483 	 0.15530964861192
125.03858 	 0.610509967405409
126.034972 	 0.0454689431791476
129.013508 	 0.207931009819248
129.082257 	 0.0802092593160245
131.016582 	 0.750493005956942
133.032232 	 0.191582625754836
135.024073 	 0.191071738752823
135.047882 	 0.54715997915581
137.039723 	 1.15000664153103
137.063532 	 0.0153266100603868
138.042382 	 0.156331422615946
139.079183 	 0.102177400402579
143.049145 	 0.745384135936813
144.024407 	 0.372947511469413
145.008423 	 0.325435020282214
145.044808 	 0.382654364507658
146.040057 	 1.40187393352338
148.055707 	 2.57435960314298
149.047133 	 0.201289478793081
150.071357 	 53.3749195352972
151.006411 	 0.184941094728668
152.050622 	 0.0996229653925145
153.045871 	 0.357110014407013
155.097907 	 0.223257619879635
159.031483 	 0.148157230583739
160.055707 	 0.284053173119169
161.107328 	 0.103710061408618
162.034972 	 0.735677282898568
164.058032 	 0.169103597666268
165.082257 	 0.0255443501006447
166.066272 	 1.22715057883497
167.086673 	 0.422503550664664
168.032961 	 3.0627675770673
171.031483 	 1.86116134833298
172.075694 	 0.597226905353074
173.047133 	 0.869529677425947
173.063532 	 0.0796983723140116
174.071357 	 0.392361217545903
175.006411 	 0.163483840644126
175.055373 	 0.231431811911841
175.066606 	 38.1361820392566
176.058032 	 0.429655968692845
177.022062 	 0.545116431147759
177.058447 	 0.05824111822947
179.025136 	 1.85656336531486
179.037712 	 0.15173343959783
180.032961 	 1.57608640120978
180.045537 	 0.307553975211763
180.093156 	 0.189539077746784
181.113557 	 0.145602795573675
186.054958 	 0.720861559840195
190.029887 	 0.815886542214593
190.066272 	 0.34587050036273
190.073683 	 0.212018105835351
190.090082 	 0.282520512113131
191.074097 	 0.202311252797106
191.097907 	 0.0699915192757666
192.032961 	 0.428634194688819
192.081922 	 7.14833093216442
193.053362 	 0.311130184225853
193.077171 	 0.159907631630036
193.113557 	 0.862377259397766
194.048611 	 1.73905935485189
194.084996 	 0.0546649092153797
194.097572 	 2.31942698913854
196.053027 	 0.220703184869571
202.073683 	 0.274346320080924
205.053362 	 5.10887002012895
206.048611 	 0.201289478793081
206.097572 	 0.0321858811268124
207.092821 	 0.96710909481041
208.08807 	 0.196691495774965
209.072086 	 0.66364221561475
209.108471 	 0.0352512031388897
211.087736 	 0.227855602897751
211.124121 	 0.988055461892938
213.065857 	 0.282520512113131
214.062449 	 1.70023194269891
217.077171 	 5.10887002012895
218.084996 	 0.0648826492556376
219.092821 	 0.141004812555559
220.0861585 	 1.06622117320091
221.072086 	 0.882812739478282
221.108471 	 0.186473755734707
222.068677 	 1.25473847694367
222.079911 	 2.52837977296182
222.10372 	 0.945140953723855
226.063592 	 0.528768047083346
228.076757 	 0.239095116942035
232.073014 	 0.230920924909828
233.0701745 	 0.709622045795911
233.108471 	 0.48534265191225
234.140106 	 0.0449580561771347
235.087736 	 0.29120559114735
235.100312 	 2.25096813086881
235.124121 	 0.227344715895738
237.103386 	 2.11047420531527
238.098635 	 0.191071738752823
239.08265 	 0.134874168531404
239.119036 	 0.501691035976663
240.077899 	 0.244714873964177
240.090475 	 0.492495069940431
247.124121 	 1.15869172056525
248.082985 	 0.7765482430596
248.095561 	 2.14317097344409
251.119036 	 0.601314001369177
252.114285 	 0.119036671469004
252.15067 	 0.557888606198081
253.074491 	 1.04272037110832
256.145585 	 0.243693099960151
257.128458 	 0.490962408934392
259.083913 	 0.345359613360717
265.0983 	 0.0653935362576505
265.134686 	 0.238584229940022
266.093549 	 2.78331238696625
266.106126 	 0.760199858995187
266.142511 	 0.754069214971033
276.126861 	 0.226833828893725
277.087067 	 0.259530597022551
277.134686 	 2.56312008909869
278.106126 	 0.219170523863532
279.090141 	 2.79455190101053
283.108865 	 0.899161123542695
286.119764 	 0.212018105835351
291.133937 	 0.187495529738732
292.1092 	 0.302955992193647
293.129601 	 3.11743248628268
294.12485 	 0.274857207082937
296.11669 	 1.65680654752782
296.1405 	 8.47357181538587
297.111939 	 0.30704308820975
304.121776 	 1.24707517191348
305.117025 	 0.393893878551942
311.140165 	 0.979370382858719
312.135414 	 0.282520512113131
318.144836 	 0.177277789698474
320.1405 	 0.790853079115961
322.13234 	 1.11628809939818
323.127589 	 1.59141301127017
338.151064 	 100
END IONS

BEGIN IONS
PEPMASS=385.2387
CHARGE=1
MSLEVEL=2
RT=0
SOURCE_INSTRUMENT=GnpsDecoyReroot
FILENAME=CCMSLIB00000005910.txt
IONMODE=Positive
ORGANISM=Natural
NAME=MegestrolAcetate
PI=GNPS
DATACOLLECTOR=GNPS
SMILES=CC1=C[C@@H]2[C@H](CC[C@@]3(C)[C@H]2CC[C@@]3(C(=O)C)OC(=O)C)[C@@]2(C)CCC(=O)C=C12
INCHI=InChI=1S/C24H32O4/c1-14-12-18-19(22(4)9-6-17(27)13-21(14)22)7-10-23(5)20(18)8-11-24(23,15(2)25)28-16(3)26/h12-13,18-20H,6-11H2,1-5H3/t18-,19+,20+,22-,23+,24+/m1/s1
FORMULA=C24H32O4 
PUBMED=N/A
SUBMITUSER=BIOADREM
LIBRARYQUALITY=0
SPECTRUMID=CCMSLIB00000005910
SCANS=239
ID=CCMSLIB00000005910
51.02293 	 0.337672082888395
65.03858 	 0.617622442206124
66.046405 	 0.799445871453722
67.05423 	 0.311697307281595
68.02567 	 0.493520736529193
68.062055 	 0.707091113740656
69.033495 	 0.308811221103062
70.04132 	 0.539698115385725
76.030755 	 0.343444255245462
77.03858 	 0.507951167421859
80.02567 	 1.24967531530491
91.05423 	 0.516609425957459
92.062055 	 1.68547432826344
93.033495 	 0.461773788565327
95.049145 	 1.51519524372998
96.05697 	 0.522381598314526
102.046405 	 0.470432047100926
103.05423 	 1.25256140148345
104.062055 	 0.932205835666253
108.992024 	 1.34491615919651
109.064795 	 0.467545960922393
110.07262 	 0.865825853559987
117.054624 	 2.30309677046957
117.06988 	 0.516609425957459
118.077705 	 1.14289012669918
119.070274 	 1.89038644693931
120.05697 	 2.07509596236544
121.064795 	 0.259747756067996
125.023324 	 4.77358653929406
128.062055 	 1.19483967791278
129.054624 	 2.29155242575543
129.06988 	 2.46471759646743
130.077705 	 0.949522352737453
131.033889 	 1.42572657219545
132.05697 	 1.16597881612745
133.10118 	 3.78365898005714
135.007674 	 1.29873878033998
136.08827 	 0.499292908886259
139.07536 	 0.274178186960663
143.070274 	 4.73029524661606
143.08553 	 3.63646858495195
144.093355 	 7.22964587722589
146.07262 	 3.94527980605501
147.065189 	 1.13423186816358
148.08827 	 0.952408438915986
153.018239 	 1.90481687783197
153.054624 	 1.59889174290744
156.093355 	 1.18329533319865
159.007674 	 1.11402926491385
159.080445 	 0
159.11683 	 2.0808681347225
161.096095 	 3.52679731016768
163.038974 	 6.42154174723657
164.083185 	 0.652255476348524
168.041714 	 1.35068833155358
169.085924 	 2.49935063060983
169.10118 	 5.70290628878178
170.109005 	 2.58016104360876
171.065189 	 3.57586077520275
171.080445 	 0.311697307281595
174.031149 	 1.49787872665878
174.10392 	 0.972611042165719
177.054624 	 1.26410574619758
179.070274 	 3.81251984184248
181.049539 	 1.39686571041011
181.085924 	 3.00730179803169
182.109005 	 3.72016508412941
183.065189 	 0.158734739819331
185.132481 	 35.9173424918468
187.111745 	 22.1103062137435
188.11957 	 0.510837253600392
189.054624 	 22.0756731796011
189.09101 	 1.61620825997864
190.098835 	 0.655141562527057
191.070274 	 1.43727091690958
192.078099 	 1.26987791855465
193.049539 	 0.380963375566394
195.101574 	 2.32618545989783
195.11683 	 3.17180871020809
196.124655 	 2.70137666310716
197.080839 	 4.12133106294554
199.111745 	 0.43002684060146
200.083185 	 0.860053681202921
200.11957 	 3.27859389881382
202.062449 	 1.01301624866519
202.13522 	 4.18193887269474
203.070274 	 1.74030996565557
203.10666 	 1.51519524372998
205.085924 	 4.18771104505181
206.109005 	 0.90334497388092
207.101574 	 4.96118214089873
208.109399 	 3.55565817195301
208.124655 	 3.37383474270542
209.080839 	 0.150076481283731
210.10392 	 0.865825853559987
211.148131 	 9.45481832087506
214.13522 	 3.66821553291581
215.070274 	 1.38820745187451
215.10666 	 2.00871598025917
216.114485 	 0.773471095846922
217.085924 	 1.33048572830385
217.12231 	 0.21934254956853
218.093749 	 5.21804381078819
221.117224 	 9.146007099772
221.132481 	 1.33914398683945
222.140306 	 1.86729775751104
224.11957 	 2.00582989408064
224.155956 	 4.59176311004647
225.127395 	 0.161620825997864
225.18491 	 0.727293716990389
226.098835 	 3.28725215734942
226.13522 	 28.8608617853329
229.12231 	 3.65089901584461
231.13796 	 1.50076481283731
233.117224 	 5.04776472625473
234.125049 	 28.8608617853329
235.111745 	 0.484862477993593
237.163781 	 1.88172818840371
239.10666 	 1.61043608762158
240.15087 	 3.76345637680741
241.12231 	 3.28436607117089
241.158695 	 11.2961413027793
243.13796 	 1.87595601604664
244.109399 	 2.94669398828249
245.080839 	 0.323241651995729
245.117224 	 1.62198043233571
245.15361 	 28.8608617853329
248.155956 	 0.987041473058386
249.112139 	 1.15732055759185
249.148524 	 1.06496579987878
251.10666 	 1.18906750555572
251.127789 	 1.05342145516465
251.143045 	 0.432912926779994
251.20056 	 0.337672082888395
252.114485 	 2.0548933591157
253.158695 	 61.2254321914052
253.179825 	 0.721521544633323
255.13796 	 3.59029120609541
257.117224 	 2.23960287454183
257.15361 	 1.17175098848452
259.132874 	 10.9065196686773
261.112139 	 1.35357441773211
261.18491 	 0.67534416577679
262.119964 	 6.7620999163035
263.10666 	 1.75762648272677
263.164175 	 2.3492741493261
265.12231 	 1.67681606972784
265.158695 	 1.31028312505411
265.195081 	 0
266.16652 	 5.01601777829086
267.13796 	 8.49952379578054
268.145785 	 5.94245144160005
269.15361 	 2.2973245981125
271.16926 	 0.554128546278392
273.148525 	 1.24967531530491
277.12231 	 1.48344829576611
277.143439 	 17.9918612369765
277.158695 	 0.608964183670524
278.130135 	 3.80097549712834
279.195475 	 1.57291696730064
281.15361 	 5.63075413431845
281.189995 	 3.81829201419954
283.16926 	 2.1241594274005
284.177085 	 23.3311206672631
287.127789 	 0.141418222748131
289.179825 	 1.64218303558544
291.13796 	 1.56714479494358
292.145785 	 1.74030996565557
293.15361 	 20.4912118675864
295.132874 	 0.796559785275188
295.16926 	 1.87306992986811
296.140699 	 2.45605933793183
299.164175 	 2.77352881757049
307.16926 	 7.08822765447776
307.205645 	 1.73742387947704
309.18491 	 10.2686946232214
313.143439 	 0.848509336488787
313.179825 	 28.8608617853329
313.21621 	 0.349216427602528
315.195475 	 3.24396086467142
318.161435 	 1.9163612225461
318.182564 	 3.62492424023781
319.16926 	 1.16597881612745
321.148525 	 0.715749372276256
325.179825 	 4.36376230194234
325.21621 	 2.5830471297873
326.18765 	 5.66250108228232
331.226775 	 0.585875494242258
333.18491 	 5.65095673756818
336.172 	 1.25544748766198
337.179825 	 4.421484025513
339.159089 	 11.0883430979249
341.211125 	 1.39686571041011
343.190389 	 1.50365089901584
344.198214 	 37.9520332477128
351.195475 	 25.8016104360876
355.190389 	 1.44304308926665
357.242425 	 1.06496579987878
359.221689 	 2.88320009235476
367.226775 	 3.94239371987648
369.206039 	 5.91936275217178
385.23734 	 100
END IONS

BEGIN IONS
PEPMASS=496.4003
CHARGE=1
MSLEVEL=2
RT=0
SOURCE_INSTRUMENT=GnpsDecoyReroot
FILENAME=CCMSLIB00000005925.txt
IONMODE=Positive
ORGANISM=Natural
NAME=Orlistat
PI=GNPS
DATACOLLECTOR=GNPS
SMILES=CCCCCCCCCCC[C@@H](C[C@H]1[C@H](CCCCCC)C(=O)O1)OC(=O)[C@H](CC(C)C)N=CO
INCHI=InChI=1S/C29H53NO5/c1-5-7-9-11-12-13-14-15-16-18-24(34-29(33)26(30-22-31)20-23(3)4)21-27-25(28(32)35-27)19-17-10-8-6-2/h22-27H,5-21H2,1-4H3,(H,30,31)/t24-,25-,26-,27-/m0/s1
FORMULA=C29H53NO5 
PUBMED=N/A
SUBMITUSER=BIOADREM
LIBRARYQUALITY=0
SPECTRUMID=CCMSLIB00000005925
SCANS=242
ID=CCMSLIB00000005925
86.109005 	 1.9484882418813
99.11683 	 44.7928331466965
111.11683 	 0
112.096823 	 4.02239641657335
114.091344 	 14.6382978723404
116.106994 	 44.7928331466965
116.128123 	 15.1578947368421
117.127395 	 6.81746920492721
127.111745 	 7.07726763717805
130.107388 	 4.07614781634938
132.159424 	 1.11534154535274
133.10118 	 0
145.12231 	 8.19708846584546
160.096823 	 82.3650615901456
160.105371 	 2.02911534154535
162.084636 	 1.50951847704367
181.195081 	 44.7928331466965
186.169988 	 3.7043673012318
188.100286 	 2.36954087346025
193.195081 	 0
198.084636 	 1.21388577827548
199.205645 	 10.2978723404255
207.174345 	 1.67973124300112
209.189995 	 14.8936170212766
214.115936 	 1.16013437849944
227.20056 	 30.020156774916
230.147236 	 1.54087346024636
250.180159 	 7.18924972004479
256.162886 	 2.00223964165733
256.190724 	 1.8454647256439
258.206374 	 11.8745800671892
260.185638 	 1.43337066069429
260.222024 	 6.90257558790593
268.190724 	 12.4524076147816
270.169988 	 1.45576707726764
270.206374 	 8.63157894736842
272.222024 	 17.993281075028
282.178536 	 1.27211646136618
282.206374 	 3.88801791713326
286.201288 	 20.4255319148936
286.237674 	 9.07950727883539
288.216938 	 42.7234042553191
288.253324 	 1.58118701007839
291.23186 	 3.498320268757
291.268246 	 2.41881298992161
291.304631 	 18.8488241881299
296.222024 	 5.23628219484882
298.237674 	 2.05599104143337
301.288981 	 1.31690929451288
306.227503 	 11.8118701007839
310.209836 	 1.13325867861142
312.253324 	 2.44568868980963
312.26858 	 2.76371780515118
314.247845 	 1.22732362821948
314.268974 	 3.32810750279955
319.250584 	 1.89921612541993
324.253324 	 2.42329227323628
328.211853 	 0.797312430011198
328.284624 	 2.43225083986562
330.227503 	 11.1578947368421
330.263889 	 3.32810750279955
332.243153 	 2.0515117581187
338.268974 	 2.67413213885778
340.263495 	 0.734602463605823
340.284624 	 1.4020156774916
342.263889 	 13.0615901455767
342.300274 	 3.53863381858903
344.243153 	 9.4020156774916
346.258803 	 4.52855543113102
348.36248 	 44.7928331466965
349.269697 	 12.1164613661814
352.284624 	 6.88017917133259
354.300274 	 3.13997760358343
356.279539 	 3.10862262038074
356.288087 	 6.07390817469205
356.33118 	 0.810750279955207
360.274453 	 5.11086226203807
362.290103 	 3.74020156774916
366.272437 	 20.4703247480403
366.300274 	 2.494960806271
366.373045 	 1.003359462486
370.295189 	 11.5565509518477
370.310445 	 1.40649496080627
372.274453 	 6.23516237402016
376.357395 	 4.07614781634938
378.300274 	 3.09518477043673
384.274453 	 6.30683090705487
384.283001 	 44.7928331466965
384.310839 	 2.08734602463606
384.319387 	 2.35610302351624
386.341745 	 2.88017917133259
388.284624 	 4.21500559910414
388.305753 	 9.85442329227324
388.32101 	 0.792833146696529
394.331574 	 4.96304591265398
394.36796 	 0.667413213885778
397.297534 	 1.00783874580067
398.326489 	 3.11758118701008
398.335037 	 3.25195968645017
399.342862 	 0.595744680851064
399.362146 	 1.20044792833147
400.350687 	 1.08398656215006
402.321403 	 3.61478163493841
404.315924 	 5.003359462486
406.303737 	 0.64053751399776
408.319387 	 0.743561030235162
408.347224 	 1.28555431131019
410.335037 	 0.568868980963046
412.305753 	 1.09742441209407
414.300274 	 2.494960806271
414.321403 	 8.7973124300112
414.369691 	 6.10974244120941
416.345602 	 0.568868980963046
417.360135 	 1.77379619260918
420.38361 	 4.00895856662934
422.335037 	 9.05711086226204
424.350687 	 0.591265397536394
426.357789 	 1.2541993281075
426.366337 	 1.67077267637178
427.344485 	 9.76035834266517
429.344879 	 2.44568868980963
430.331574 	 2.53975363941769
432.38361 	 3.61478163493841
434.362874 	 1.83650615901456
438.321403 	 6.26651735722285
440.345602 	 2.62038073908175
440.381987 	 2.9518477043673
444.368354 	 3.44008958566629
445.355049 	 1.00783874580067
448.346413 	 2.70996640537514
450.329951 	 1.1959686450168
450.357789 	 1.2541993281075
450.394174 	 42.1634938409854
454.352704 	 5.60806270996641
460.378524 	 13.1063829787234
466.361252 	 0.582306830907055
468.376902 	 1.76483762597984
468.407588333333 	 1.82306830907055
470.384004 	 9.01231802911534
478.391226 	 51.023516237402
496.4007225 	 100
END IONS

BEGIN IONS
PEPMASS=515.2442
CHARGE=1
MSLEVEL=2
RT=0
SOURCE_INSTRUMENT=GnpsDecoyReroot
FILENAME=CCMSLIB00000005935.txt
IONMODE=Positive
ORGANISM=Natural
NAME=Telmisartan
PI=GNPS
DATACOLLECTOR=GNPS
SMILES=CCCc1nc2c(C)cc(cc2n1Cc1ccc(cc1)c1ccccc1C(=O)O)c1nc2ccccc2n1C
INCHI=InChI=1S/C33H30N4O2/c1-4-9-30-35-31-21(2)18-24(32-34-27-12-7-8-13-28(27)36(32)3)19-29(31)37(30)20-22-14-16-23(17-15-22)25-10-5-6-11-26(25)33(38)39/h5-8,10-19H,4,9,20H2,1-3H3,(H,38,39)
FORMULA=C33H30N4O2 
PUBMED=N/A
SUBMITUSER=BIOADREM
LIBRARYQUALITY=0
SPECTRUMID=CCMSLIB00000005935
SCANS=245
ID=CCMSLIB00000005935
125.03858 	 0.218903601837179
133.00728 	 0.0523757084150305
139.017845 	 4.64800838011335
149.03858 	 0.131610754478795
155.08553 	 37.243157583734
161.03858 	 0.0604335097096506
175.05423 	 13.4296688243668
175.07536 	 0.119524052536864
183.11683 	 0.0658053772393973
185.132481 	 0.135639655126105
193.064795 	 7.47763960140743
194.109005 	 0.294109747253633
195.11683 	 0.158470092127528
197.132481 	 0.174585694716768
201.138629 	 0.0617764765920872
205.10118 	 0.300824581665816
207.11683 	 0.519728183502995
208.124655 	 0.108780317477371
209.132481 	 0.126238886949048
211.122978 	 0.157127125245091
215.060378 	 0.139668555773415
219.066526 	 0.421691601085117
220.074351 	 0.145040423303161
223.111745 	 0.155784158362655
225.127395 	 0.248448873250786
229.133543 	 0.0940076817705675
230.083853 	 3.99532647524912
232.074351 	 0.102065483065188
233.082176 	 0.823238698933684
234.090001 	 13.4296688243668
235.111745 	 1.84926539711531
239.117893 	 0.437807203674357
243.091678 	 0.542558620504418
246.090001 	 0.124895920066611
247.097826 	 3.2258064516129
253.12231 	 6.55905025382074
257.128458 	 2.81351561870484
260.105651 	 0.177271628481642
261.113476 	 1.3913136902044
271.122978 	 0.369315892670087
275.129126 	 0.839354301522924
306.183902 	 3.50648653004217
330.111131 	 0.479439177029894
334.171606 	 0.119524052536864
347.223027 	 0.413633799790497
350.173731 	 0.138325588890978
362.202906 	 0.141011522655851
374.116216 	 0.0295452714136069
389.139691 	 0.0510327415325938
397.133543 	 0.0550616421799038
401.188653 	 0.488839945206951
409.133543 	 0.0953506486530042
411.124041 	 0.179957562246515
419.186641 	 0.0725202116515807
422.141368 	 0.0966936155354409
425.139691 	 0.804437162579571
425.201229 	 0.171899760951895
426.147516 	 0.276651177781956
426.183902 	 0.252477773898096
428.199552 	 5.13013349090811
429.207377 	 0.135639655126105
437.164843 	 0.0604335097096506
439.144108 	 0.174585694716768
443.150256 	 0.449893905616288
444.194466 	 0.142354489538288
451.180493 	 13.4296688243668
454.215202 	 0.0402890064731004
455.186641 	 12.7501275818538
456.194466 	 5.3382933576858
456.230852 	 0.153098224597781
458.173731 	 0.479439177029894
459.254327 	 3.26206655743869
469.191058 	 39.097794848379
469.238677 	 0.251134807015659
470.210116 	 0.159813059009965
471.254327 	 0.0765491122988907
472.189381 	 0.956192420294915
473.197206 	 16.1814079664795
479.223027 	 0.200102065483065
484.189381 	 0.033574172060917
487.212856 	 0.799065295049824
487.249242 	 0.241734038838602
497.233592 	 20.3969810104483
500.220681 	 0.161156025892401
515.244156 	 100
END IONS

BEGIN IONS
PEPMASS=250.0194
CHARGE=1
MSLEVEL=2
RT=0
SOURCE_INSTRUMENT=GnpsDecoyReroot
FILENAME=CCMSLIB00000005959.txt
IONMODE=Positive
ORGANISM=Natural
NAME=Erdosteine
PI=GNPS
DATACOLLECTOR=GNPS
SMILES=C1CSC(=O)C1N=C(CSCC(=O)O)O
INCHI=InChI=1S/C8H11NO4S2/c10-6(3-14-4-7(11)12)9-5-1-2-15-8(5)13/h5H,1-4H2,(H,9,10)(H,11,12)
FORMULA=C8H11NO4S2 
PUBMED=N/A
SUBMITUSER=BIOADREM
LIBRARYQUALITY=0
SPECTRUMID=CCMSLIB00000005959
SCANS=246
ID=CCMSLIB00000005959
66.033829 	 65.8759305210918
73.010651 	 99.2555831265509
75.026301 	 3.44416873449132
76.018179 	 0.347394540942928
84.008008 	 4.89330024813896
84.998075 	 1.93548387096774
87.026301 	 17.8064516129032
100.02155 	 0
105.990547 	 39.5235732009926
120.023955 	 29.9354838709677
120.977637 	 31.9503722084367
124.02155 	 52.7642679900744
142.032115 	 17.12158808933
146.009271 	 4.05955334987593
148.01887 	 3.0272952853598
148.972551 	 1.09181141439206
152.016465 	 99.2555831265509
162.020601 	 6.18362282878412
168.998766 	 10.3126550868486
170.027029 	 6.75930521091811
174.020601 	 4.23821339950372
175.004617 	 1.39950372208437
176.019836 	 1.99503722084367
176.036251 	 31.2853598014888
177.003851 	 1.30024813895782
186.002843 	 61.7866004962779
186.020601 	 0.56575682382134
188.036251 	 4.65508684863524
190.015516 	 1.88585607940447
192.031166 	 63.5632754342432
195.014416 	 19.6129032258064
196.009665 	 1.5682382133995
202.015516 	 1.27047146401985
204.014751 	 2.21339950372208
204.031166 	 19.4441687344913
216.031166 	 44.4168734491315
222.025315 	 100
232.008322 	 3.85111662531017
250.019782333333 	 17.7171215880893
END IONS

BEGIN IONS
PEPMASS=237.069
CHARGE=1
MSLEVEL=2
RT=0
SOURCE_INSTRUMENT=GnpsDecoyReroot
FILENAME=CCMSLIB00000005970.txt
IONMODE=Positive
ORGANISM=Natural
NAME=Zileuton
PI=GNPS
DATACOLLECTOR=GNPS
SMILES=CC(c1cc2ccccc2s1)N(C(=N)O)O
INCHI=InChI=1S/C11H12N2O2S/c1-7(13(15)11(12)14)10-6-8-4-2-3-5-9(8)16-10/h2-7,15H,1H3,(H2,12,14)
FORMULA=C11H12N2O2S 
PUBMED=N/A
SUBMITUSER=BIOADREM
LIBRARYQUALITY=0
SPECTRUMID=CCMSLIB00000005970
SCANS=249
ID=CCMSLIB00000005970
104.013094 	 28.73
134.018476 	 0
153.065857 	 1.01
161.041951 	 15.74
166.073683 	 21.86
179.081508 	 100
203.081508 	 13.63
211.053579 	 1
237.069229 	 0
END IONS

BEGIN IONS
PEPMASS=245.097
CHARGE=1
MSLEVEL=2
RT=0
SOURCE_INSTRUMENT=GnpsDecoyReroot
FILENAME=CCMSLIB00000005981.txt
IONMODE=Positive
ORGANISM=Natural
NAME=Flurbiprofen
PI=GNPS
DATACOLLECTOR=GNPS
SMILES=CC(c1ccc(c2ccccc2)c(c1)F)C(=O)O
INCHI=InChI=1S/C15H13FO2/c1-10(15(17)18)12-7-8-13(14(16)9-12)11-5-3-2-4-6-11/h2-10H,1H3,(H,17,18)
FORMULA=C15H13FO2 
PUBMED=N/A
SUBMITUSER=BIOADREM
LIBRARYQUALITY=0
SPECTRUMID=CCMSLIB00000005981
SCANS=250
ID=CCMSLIB00000005981
68.02567 	 1.62089857581242
94.04132 	 0.944212762609175
112.030755 	 12.0308442835786
115.05423 	 0.637343614761193
116.02567 	 4.00503580140058
116.062055 	 1.37697694547171
129.06988 	 7.45928082461248
134.052633 	 1.1251868754426
136.030755 	 0.35407978597844
140.062055 	 24.6832953025415
142.04132 	 78.6843968840979
142.077705 	 25.3206389173027
144.036983 	 10.8033676921866
146.052633 	 7.72680777401841
147.024073 	 29.3256747187033
147.060458 	 15.6503265402471
148.031898 	 27.8385396175938
151.05423 	 0.967818081674404
159.060458 	 1.51074042017468
160.068283 	 6.9163584861122
162.083934 	 78.6843968840979
163.05423 	 24.5101896293965
169.064795 	 0.928475883232355
171.080445 	 6.30262019041624
172.068283 	 1.47139822173263
173.039723 	 1.23534503108034
173.059709 	 1.18813439294988
173.076109 	 1.55008261861673
176.062055 	 0
177.0704515 	 0.692422692580061
178.077705 	 2.72248013218979
179.049145 	 7.53796522149658
179.08553 	 3.57227161853804
180.05697 	 0.73176489102211
184.051884 	 0.574396097253914
189.071023 	 1.32189786765284
195.080445 	 0.676685813203242
197.076109 	 14.3599024313479
197.096095 	 1.56581949799355
199.07536 	 2.15595247462428
199.091759 	 100
201.071023 	 1.51074042017468
207.080445 	 2.45495318278385
208.089413 	 0
215.086673 	 20.3163112754741
219.081588 	 3.35982374695098
225.09101 	 52.380203005744
226.098835 	 78.6843968840979
227.086673 	 1.6917145330081
230.073763 	 10.7482886143678
245.097238 	 0.637343614761193
END IONS

BEGIN IONS
PEPMASS=498.1773
CHARGE=1
MSLEVEL=2
RT=0
SOURCE_INSTRUMENT=GnpsDecoyReroot
FILENAME=CCMSLIB00000005988.txt
IONMODE=Positive
ORGANISM=Natural
NAME=Idarubicin
PI=GNPS
DATACOLLECTOR=GNPS
SMILES=C[C@H]1[C@H]([C@H](C[C@@H](O1)O[C@H]1C[C@@](Cc2c1c(c1c(C(=O)c3ccccc3C1=O)c2O)O)(C(=O)C)O)N)O
INCHI=InChI=1S/C26H27NO9/c1-10-21(29)15(27)7-17(35-10)36-16-9-26(34,11(2)28)8-14-18(16)25(33)20-19(24(14)32)22(30)12-5-3-4-6-13(12)23(20)31/h3-6,10,15-17,21,29,32-34H,7-9,27H2,1-2H3/t10-,15-,16-,17-,21+,26-/m0/s1
FORMULA=C26H27NO9 
PUBMED=N/A
SUBMITUSER=BIOADREM
LIBRARYQUALITY=0
SPECTRUMID=CCMSLIB00000005988
SCANS=252
ID=CCMSLIB00000005988
61.028409 	 7.53311975062776
112.075694 	 0.0909169625075764
118.997503 	 0.225127716685427
127.002589 	 1.74473980431206
129.989678 	 13.4730279677894
131.094084 	 10.5550264092129
145.013153 	 11.8538401593212
148.000243 	 0.242445233353537
148.096823 	 3.71893670447658
149.104648 	 0.164516408347043
163.023718 	 0.116893237509741
189.06988 	 0
257.053007 	 1.38107195428176
315.065189 	 4.64975322538748
318.148859 	 0.116893237509741
346.143773 	 0.121222616676769
361.143439 	 6.8923716339077
374.138688 	 0.787947008398996
378.169988 	 0.658065633388172
384.123038 	 0.445926054203827
396.180553 	 43.2937916702745
402.133603 	 43.2937916702745
403.117618 	 19.3306779807776
424.175468 	 0.761970733396831
445.128183 	 10.1350766300113
452.170382 	 0.359338470863278
462.154732 	 2.00017317516668
463.138748 	 7.45086154645424
470.180947 	 0.372326608364361
480.165297 	 100
481.149312 	 1.20789678760066
498.175861 	 4.52420122954368
END IONS

BEGIN IONS
PEPMASS=253.1233
CHARGE=1
MSLEVEL=2
RT=0
SOURCE_INSTRUMENT=GnpsDecoyReroot
FILENAME=CCMSLIB00000006006.txt
IONMODE=Positive
ORGANISM=Natural
NAME=Cimetidine
PI=GNPS
DATACOLLECTOR=GNPS
SMILES=Cc1c(CSCCNC(=NC)NC#N)[nH]cn1
INCHI=InChI=1S/C10H16N6S/c1-8-9(16-7-15-8)5-17-4-3-13-10(12-2)14-6-11/h7H,3-5H2,1-2H3,(H,15,16)(H2,12,13,14)
FORMULA=C10H16N6S 
PUBMED=N/A
SUBMITUSER=BIOADREM
LIBRARYQUALITY=0
SPECTRUMID=CCMSLIB00000006006
SCANS=255
ID=CCMSLIB00000006006
125.082176 	 49.4428762442431
145.054247 	 0.378844153914723
159.069897 	 50.5571237557569
162.080796 	 4.34556529490417
167.103974 	 5.4969543901352
177.113476 	 64.0989451790224
188.093075 	 0.690833457138612
197.085547 	 1.09196256128361
201.091695 	 6.03922151240529
211.101197 	 41.6580002971327
219.135274 	 97.5635121081563
223.101197 	 86.2204724409449
226.112096 	 0.363987520427871
227.107345 	 21.7278264745209
253.122996 	 100
END IONS

BEGIN IONS
PEPMASS=428.2528
CHARGE=1
MSLEVEL=2
RT=0
SOURCE_INSTRUMENT=GnpsDecoyReroot
FILENAME=CCMSLIB00000006035.txt
IONMODE=Positive
ORGANISM=Natural
NAME=Ranolazine
PI=GNPS
DATACOLLECTOR=GNPS
SMILES=Cc1cccc(C)c1N=C(CN1CCN(CC1)CC(COc1ccccc1OC)O)O
INCHI=InChI=1S/C24H33N3O4/c1-18-7-6-8-19(2)24(18)25-23(29)16-27-13-11-26(12-14-27)15-20(28)17-31-22-10-5-4-9-21(22)30-3/h4-10,20,28H,11-17H2,1-3H3,(H,25,29)
FORMULA=C24H33N3O4 
PUBMED=N/A
SUBMITUSER=BIOADREM
LIBRARYQUALITY=0
SPECTRUMID=CCMSLIB00000006035
SCANS=256
ID=CCMSLIB00000006035
71.049145 	 1.69231117973156
88.018179 	 0.143313746281776
89.03858 	 0.0753089809108105
96.068203 	 0.108052016089424
101.03858 	 0.134750183235062
102.033829 	 0.189657734534583
103.05423 	 0.0700197213819576
111.091678 	 0.226178812233805
112.018179 	 1.21879651714854
116.049479 	 0.0307280791676217
119.049145 	 1.84645531457241
119.08553 	 0.0763164589163063
120.080779 	 0.63219244844861
121.064795 	 0.0453365102473107
124.018179 	 0.0586855938201299
125.03858 	 0.0334986436827351
125.104648 	 1.08706876792996
127.05423 	 0.168500696419171
127.122978 	 0
128.049479 	 0.0355135996937267
129.033495 	 0.0385360337102141
130.065129 	 2.02805322506303
131.049145 	 0.288138709571797
131.072954 	 0.774750586226264
132.080779 	 2.60382690520388
133.052219 	 0.0465958577541804
133.088604 	 1.04727338671288
134.096429 	 0.0916804985001171
134.141368 	 0.861645564200276
136.112079 	 0.0941991935138566
137.002195 	 0.392160813639237
137.107328 	 0.0906730204946214
138.033829 	 0.0795907624341676
139.05423 	 0.097221627530344
139.122978 	 0.0853837609657684
140.049479 	 0.380322947074662
141.06988 	 0.148099266807882
143.072954 	 0.411806634746405
144.080779 	 1.13920575471437
145.064795 	 0.0556631598036425
146.096429 	 1.1021809380124
147.104254 	 0.207036730129385
147.149193 	 1.02687195710159
148.112079 	 0.0460921187514325
149.059709 	 0.0740496334039408
149.083519 	 0.0831169354534029
150.091344 	 0.0619598973379912
153.020919 	 0.0979772360344658
153.06988 	 0.217363379685717
155.117893 	 0.164218914895814
156.044394 	 0.0576781158146341
156.080779 	 0.259425586415167
157.088604 	 0.307784530678965
157.133543 	 16.437759268168
158.060044 	 0.0977253665330919
158.096429 	 0.12442353367873
160.075694 	 0.0498701612720417
163.07536 	 9.40455531180185
164.106994 	 0.177819867970007
166.028744 	 0.228445637746171
166.065129 	 0.0266981671456385
167.036569 	 0.0685085043737139
167.08553 	 0.148603005810629
168.008008 	 0.0372766862033443
168.044394 	 0.232475549768154
168.125718 	 1.27118537343432
169.015833 	 0.278315799018213
172.112079 	 0.0753089809108105
174.091344 	 1.42835194229166
176.106994 	 0.118378665645756
178.028744 	 0.140543181766663
180.080779 	 0.57224750712161
182.060044 	 0.130216532210331
182.07262 	 0.120141752155373
183.067869 	 0.256403152398679
184.039308 	 0.247839589351965
188.106994 	 0.230460593757163
189.138629 	 0.106792668582554
190.122644 	 0.231971810765406
191.154279 	 0.63924479448708
194.023658 	 0.147847397306508
194.060044 	 0.0999921920454574
194.096429 	 0.0531444647899031
195.044059 	 0.067752895869592
196.112079 	 1.16968196438062
199.122978 	 0.0574262463132602
202.110068 	 0.039039772712962
206.096429 	 0.0644785923517307
206.117559 	 0.522377345849569
208.075694 	 0.0508776392775375
208.112079 	 0.0861393694698903
209.083519 	 0.246580241845095
210.054958 	 0.0858874999685163
210.091344 	 0.0833688049547768
212.070609 	 0.0287131231566301
213.09101 	 0.0959622800234742
216.149528 	 0.320126136246288
217.133543 	 1.66510927358317
218.128792 	 0.145580571794142
218.165178 	 0.0785832844286718
220.112079 	 0.0372766862033443
221.164843 	 0.223408247718692
222.054958 	 0.192932038052444
222.127729 	 0.063219244844861
224.106994 	 0.130720271213079
234.091344 	 0.112081928111407
234.196478 	 0.190413343038705
236.106994 	 0.092184237502865
236.14338 	 0.145580571794142
244.180828 	 0.385612206603515
247.167917 	 0.675765872186303
248.106994 	 0.180842301986495
248.175742 	 0.0795907624341676
249.159758 	 0.215852162677474
250.122644 	 0.205525513121142
251.175408 	 0.193687646556566
252.207042 	 0.3412831743617
253.109734 	 0.210311033647247
256.133209 	 0.0375285557047183
256.180828 	 0.135002052736436
257.117224 	 0.180338562983747
261.159758 	 0.0420622067294493
262.167583 	 0.0813538489437853
262.191392 	 0.651586400054404
263.199217 	 0.424400109815103
266.117559 	 0.307028922174843
266.153944 	 0.202754948606028
268.133209 	 2.51869501373948
269.128458 	 0.123667925174609
271.120298 	 0.0863912389712642
272.128123 	 0.803715578884269
273.183567 	 0.0803463709382895
274.143773 	 0.294687316607519
276.138294 	 0.136261400243306
276.207042 	 0.421881414801363
279.170323 	 71.0166208683957
280.120633 	 0.0609524193324955
280.133209 	 0.0347579911896048
283.120298 	 0.260433064420662
283.180493 	 0.141802529273533
284.164509 	 0.0622117668393652
286.143773 	 0.128453445700714
286.191392 	 0.152884787333987
288.207042 	 0.170263782928789
291.194132 	 0.658638746092874
293.164843 	 0.0871468474753861
293.185973 	 0.0939473240124827
294.148859 	 0.0863912389712642
294.172668 	 0.30299901015286
295.144108 	 0.0314836876717435
296.128123 	 0.143313746281776
297.135948 	 0.369240689014208
297.196143 	 0.168500696419171
298.143773 	 0.751074853097113
299.162832 	 0.898418511400873
306.217607 	 2.58241799758709
307.165237 	 1.20469182507159
307.225432 	 0.99841070344633
310.143773 	 0.142810007279029
311.175408 	 0.149862353317499
312.159424 	 2.81086363533326
312.207042 	 1.55579790998688
316.238343 	 0.892373643367898
317.222358 	 0.584840982190308
324.243428 	 0.0695159823792097
326.222692 	 0.135757661240558
328.154338 	 0.378056121562296
336.170657 	 0.13525392223781
338.222692 	 0.235749853286015
339.230518 	 0.0561668988063904
340.201957 	 0.107044538083928
341.185973 	 0.0541519427953989
345.217273 	 0.203762426611524
347.196537 	 0.0700197213819576
349.214867 	 0.111830058610033
350.186307 	 0.224667595225562
351.194132 	 0.248847067357461
352.238343 	 0.0634711143462349
353.173397 	 0.138276356254298
354.217607 	 0.0355135996937267
356.233257 	 0.0594412023242518
358.248907 	 1.28075641448653
366.217607 	 2.55168991841947
367.225432 	 0.713294427891021
368.196872 	 0.351357954416658
369.204697 	 1.08681689842859
370.248907 	 0.0531444647899031
371.196537 	 0.27176719198249
373.212187 	 0.16522639290131
376.201957 	 0.0322392961758654
378.217607 	 0.120645491158121
380.233257 	 0.224919464726936
382.212522 	 0.247083980847843
382.248907 	 0.410799156740909
384.228172 	 1.04072477967715
385.235997 	 0.127445967695218
387.215261 	 0.077575806423176
392.233257 	 0.115859970632016
394.212522 	 0.0385360337102141
395.220347 	 0.306021444169347
397.235997 	 0.0574262463132602
398.243822 	 0.307280791676217
400.259472 	 2.13686084965658
402.238736 	 2.02074900952319
410.243822 	 0.36042525646612
412.223086 	 2.03283874558914
413.230911 	 0.384352859096645
428.254387 	 100
END IONS

BEGIN IONS
PEPMASS=255.0653
CHARGE=1
MSLEVEL=2
RT=0
SOURCE_INSTRUMENT=GnpsDecoyReroot
FILENAME=CCMSLIB00000006049.txt
IONMODE=Positive
ORGANISM=Natural
NAME=Diadzein
PI=GNPS
DATACOLLECTOR=GNPS
SMILES=c1cc(ccc1c1coc2cc(ccc2c1=O)O)O
INCHI=InChI=1S/C15H10O4/c16-10-3-1-9(2-4-10)13-8-19-14-7-11(17)5-6-12(14)15(13)18/h1-8,16-17H
FORMULA=C15H10O4 
PUBMED=N/A
SUBMITUSER=BIOADREM
LIBRARYQUALITY=0
SPECTRUMID=CCMSLIB00000006049
SCANS=260
ID=CCMSLIB00000006049
51.02293 	 1.4857486780448
52.030755 	 1.30088990155195
55.017845 	 0.235587463995529
56.997109 	 2.466789905851
61.999849 	 0.660332745797687
62.015105 	 0.510726108077899
65.002195 	 1.06874167060745
66.01002 	 5.02729891234255
68.02567 	 0.38777352650359
72.992024 	 0.104036799793646
74.015105 	 0.196896092171446
75.02293 	 0.504707450238597
79.017845 	 2.5433128412364
80.02567 	 0.981901036068956
81.033495 	 1.42728171617729
89.002195 	 3.03512316753364
89.03858 	 0.335325222475388
90.01002 	 0.351661579467779
91.017845 	 7.35394007136409
93.033495 	 0.370577361248441
94.004934 	 0.288035768023731
95.012759 	 0.483212243669662
96.020584 	 1.28799277761059
96.992024 	 0.996517776535832
99.02293 	 2.4504535488586
101.03858 	 0.435922789218004
103.017845 	 0.295774042388547
105.033495 	 0.0533081122909591
107.012759 	 4.77537509135463
108.020584 	 8.59808262757405
109.028409 	 1.94058724904346
114.046405 	 0.433343364429732
117.033495 	 0.126391814625339
119.012759 	 10.8335841107433
121.064795 	 0.49696917587378
121.999849 	 2.0085121018013
123.007674 	 1.12376939942393
123.044059 	 1.51154292592752
124.015499 	 0.879583852800826
126.046405 	 0.0868406345384979
127.05423 	 1.28283392803405
128.02567 	 0.0937191006405572
129.06988 	 4.12621985297279
131.049145 	 0.0223550148316925
137.023324 	 78.9647908516401
139.017845 	 4.21392029577404
139.05423 	 1.87094277976011
140.062055 	 0.183998968230085
141.06988 	 1.29573105197541
145.064795 	 0.118653540260522
147.007674 	 0.412707966123554
149.023324 	 0.290615192812003
149.059709 	 1.24242293968445
151.038974 	 0.334465414212631
151.05423 	 5.92923777997506
152.062055 	 0.902798675895275
154.04132 	 0.852069988392588
155.049145 	 3.76424057435192
155.08553 	 0.498688792399295
157.028409 	 0.367138128197412
157.064795 	 11.9324190705473
159.044059 	 0.0232148230944499
164.02567 	 2.10481062723013
165.018239 	 4.92240230428614
165.06988 	 0.258802287089979
168.020584 	 0.0782425519109239
168.05697 	 0.624220798761876
171.080445 	 0.276858260607884
173.059709 	 8.51296160956107
175.038974 	 0.263101328403766
177.018239 	 0.615622716134302
177.054624 	 0.244185546623103
180.05697 	 0.354241004256051
181.064795 	 0.0696444692833498
182.036234 	 0.167662611237694
182.07262 	 7.08911912643481
183.044059 	 1.21834830832724
183.080445 	 0.594127509565367
191.049145 	 7.460556295946
193.064795 	 0.206353983061777
194.036234 	 0.0851210180129831
195.044059 	 0.0584669618675035
196.051884 	 1.04896608056403
197.059709 	 3.46416749064958
199.07536 	 0.518464382442715
201.054624 	 0.558875370792313
205.049539 	 0.165083186449422
207.044059 	 1.91393319289798
209.059709 	 2.3515755986415
210.067535 	 0.409268733072525
211.038974 	 8.52327930871416
211.07536 	 8.59808262757405
225.054624 	 6.21383431494777
227.070274 	 4.42629293667512
229.049539 	 1.17965693650316
255.065189 	 100
END IONS

BEGIN IONS
PEPMASS=265.156
CHARGE=1
MSLEVEL=2
RT=0
SOURCE_INSTRUMENT=GnpsDecoyReroot
FILENAME=CCMSLIB00000006060.txt
IONMODE=Positive
ORGANISM=Natural
NAME=Vorinostat
PI=GNPS
DATACOLLECTOR=GNPS
SMILES=C(CCCC(=NO)O)CCC(=Nc1ccccc1)O
INCHI=InChI=1S/C14H20N2O3/c17-13(15-12-8-4-3-5-9-12)10-6-1-2-7-11-14(18)16-19/h3-5,8-9,19H,1-2,6-7,10-11H2,(H,15,17)(H,16,18)
FORMULA=C14H20N2O3 
PUBMED=N/A
SUBMITUSER=BIOADREM
LIBRARYQUALITY=0
SPECTRUMID=CCMSLIB00000006060
SCANS=262
ID=CCMSLIB00000006060
52.030755 	 60.05
55.038974 	 1.24
64.018179 	 0.72
73.015833 	 0.41
74.015105 	 0.22
81.033495 	 0.38
83.049145 	 0.27
91.041654 	 1.12
101.059709 	 11.9
102.091344 	 2.28
105.057304 	 0.44
106.065129 	 0.77
109.064795 	 0
121.064795 	 1.15
122.130135 	 28.15
128.021647 	 100
132.078099 	 0.85
139.07536 	 0
141.044728 	 1.11
146.047468 	 0.41
154.052553 	 15.42
155.045122 	 27.17
156.068203 	 0.65
158.093749 	 0
159.112808 	 1.46
162.078768 	 16.02
168.078099 	 0.32
169.060772 	 5.2
169.10118 	 0.56
170.068597 	 7.56
170.093749 	 3
171.067869 	 0.46
172.063118 	 12.24
176.106994 	 2.39
181.060772 	 6.15
184.112079 	 12.84
186.126389 	 3.56
190.073683 	 7.22
195.076422 	 1.89
196.084247 	 1.41
196.109399 	 0.25
202.122644 	 30.36
207.076422 	 0.66
208.084247 	 0.42
213.123372 	 8.03
222.099897 	 1.31
230.117559 	 4.26
232.133209 	 60.75
237.123372 	 1.08
237.159758 	 1.69
239.139022 	 7.63
247.144108 	 0.61
248.128123 	 6.7
265.154672 	 0
END IONS

BEGIN IONS
PEPMASS=213.0336
CHARGE=1
MSLEVEL=2
RT=0
SOURCE_INSTRUMENT=GnpsDecoyReroot
FILENAME=CCMSLIB00000006067.txt
IONMODE=Positive
ORGANISM=Natural
NAME=Zonisamide
PI=GNPS
DATACOLLECTOR=GNPS
SMILES=c1ccc2c(c1)c(CS(=O)(=O)N)no2
INCHI=InChI=1S/C8H8N2O3S/c9-14(11,12)5-7-6-3-1-2-4-8(6)13-10-7/h1-4H,5H2,(H2,9,11,12)
FORMULA=C8H8N2O3S 
PUBMED=N/A
SUBMITUSER=BIOADREM
LIBRARYQUALITY=0
SPECTRUMID=CCMSLIB00000006067
SCANS=265
ID=CCMSLIB00000006067
104.049479 	 0
122.060044 	 15.25
132.044394 	 80.05
148.96918 	 7.32
155.027364 	 100
158.027029 	 21.06
165.011714 	 7.63
166.979745 	 3.27
185.037928 	 46.79
186.021944 	 12.17
195.022278 	 63.61
196.006294 	 0.56
213.032843 	 80.05
END IONS

BEGIN IONS
PEPMASS=488.1636
CHARGE=1
MSLEVEL=2
RT=0
SOURCE_INSTRUMENT=GnpsDecoyReroot
FILENAME=CCMSLIB00000006077.txt
IONMODE=Positive
ORGANISM=Natural
NAME=Dasatinib
PI=GNPS
DATACOLLECTOR=GNPS
SMILES=Cc1cccc(c1N=C(c1cnc(Nc2cc(nc(C)n2)N2CCN(CC2)CCO)s1)O)Cl
INCHI=InChI=1S/C22H26ClN7O2S/c1-14-4-3-5-16(23)20(14)28-21(32)17-13-24-22(33-17)27-18-12-19(26-15(2)25-18)30-8-6-29(7-9-30)10-11-31/h3-5,12-13,31H,6-11H2,1-2H3,(H,28,32)(H,24,25,26,27)
FORMULA=C22H26ClN7O2S 
PUBMED=N/A
SUBMITUSER=BIOADREM
LIBRARYQUALITY=0
SPECTRUMID=CCMSLIB00000006077
SCANS=267
ID=CCMSLIB00000006077
52.018179 	 1.96016935863259
60.974266 	 0.44691861376823
61.00728 	 0.152893209973342
78.033829 	 0.297945742512153
117.008343 	 0.192096597145993
120.055627 	 0.772306727301239
132.019242 	 0.270503371491297
132.985499 	 0.787988082170299
136.980414 	 0.384193194291987
146.0059 	 0.117610161517955
146.071277 	 0.231299984318645
163.991313 	 2.09738121373687
176.02567 	 1.40348126078093
178.043348 	 0.290105065077623
183.996398 	 0.231299984318645
191.038597 	 0.384193194291987
202.008305 	 2.22675239140662
202.04132 	 0.57628979143798
217.054247 	 4.7279284930218
236.027698 	 0.176415242276933
237.022947 	 1.97585071350165
245.049162 	 0.415555904030108
251.105804 	 1.76415242276933
258.972254 	 0.368511839422926
262.081076 	 1.25058805080759
263.038597 	 0.552767759134389
272.999625 	 0.325388113533009
277.121454 	 0.517484710679003
284.987904 	 0.537086404265329
290.075991 	 0.34106946840207
290.116703 	 11.0945585698604
298.020026 	 0.141132193821546
299.015275 	 39.2033871726517
302.014453 	 2.18754900423397
307.066155 	 0.686059275521405
316.132353 	 3.34012858710993
317.027182 	 0.305786419946683
319.028426 	 0.329308452250274
325.030925 	 6.44895718990121
329.025596 	 1.23098635722126
331.077875 	 0.368511839422926
333.081805 	 0.317547436098479
343.042832 	 39.2033871726517
344.048828 	 9.36176885682923
345.044076 	 13.6859024619727
346.106532 	 0.305786419946683
348.068039 	 0.11368982280069
355.04149 	 0.33322879096754
367.110238 	 2.83832523129998
369.058482 	 7.20558256233339
371.059727 	 3.29700486122001
377.185117 	 6.49992159322565
385.099673 	 0.215618629449584
386.083689 	 2.90889132821076
394.109904 	 0.882076211384664
395.105153 	 0.239140661753175
402.078603 	 0.117610161517955
405.180032 	 0.850713501646542
416.094253 	 0.21953896816685
419.105153 	 0.344989807119335
421.120803 	 0.45475929120276
429.125888 	 0.564528775286185
430.109904 	 97.0911086717892
444.136787 	 0.580210130155245
445.120803 	 0.415555904030108
460.168087 	 12.4274737337306
462.147352 	 5.11604202603105
471.136453 	 3.65767602320841
472.144278 	 0.215618629449584
488.163002 	 100
END IONS

BEGIN IONS
PEPMASS=502.207
CHARGE=1
MSLEVEL=2
RT=0
SOURCE_INSTRUMENT=GnpsDecoyReroot
FILENAME=CCMSLIB00000006092.txt
IONMODE=Positive
ORGANISM=Natural
NAME=AdefovirDipivoxil
PI=GNPS
DATACOLLECTOR=GNPS
SMILES=CC(C)(C)C(=O)OCOP(=O)(COCCn1cnc2c(N)ncnc12)OCOC(=O)C(C)(C)C
INCHI=InChI=1S/C20H32N5O8P/c1-19(2,3)17(26)30-11-32-34(28,33-12-31-18(27)20(4,5)6)13-29-8-7-25-10-24-14-15(21)22-9-23-16(14)25/h9-10H,7-8,11-13H2,1-6H3,(H2,21,22,23)
FORMULA=C20H32N5O8P 
PUBMED=N/A
SUBMITUSER=BIOADREM
LIBRARYQUALITY=0
SPECTRUMID=CCMSLIB00000006092
SCANS=268
ID=CCMSLIB00000006092
136.063118 	 0
201.113476 	 0.118012530153937
231.124041 	 2.20579302684785
245.06002 	 4.33696048315718
248.034534 	 0.170076881692439
253.110044 	 0.109335138230853
258.136283 	 1.41615036184724
262.131197 	 0.248173409000191
270.136283 	 0.0364450460769511
273.054935 	 6.14359348154319
275.070585 	 11.6207632633936
280.095791 	 0.588327172385068
280.141762 	 0.446017944846497
288.146847 	 5.41295708161955
298.106356 	 2.33248294892487
304.073325 	 1.27557661269329
317.079807 	 17.3547838461672
319.084224 	 0.203050971000156
322.107699 	 3.29220249561792
333.087298 	 0.203050971000156
334.107699 	 0.600475521077385
335.090372 	 0.793113621769841
338.182284 	 0.0659481786154354
340.116921 	 5.96136825115843
352.118263 	 17.3547838461672
352.197934 	 1.89340691761684
358.127485 	 1.20095104215477
364.197934 	 2.07736762638621
370.127932666667 	 23.350861665018
382.208499 	 17.3547838461672
388.13805 	 2.94684229707919
400.13805 	 14.9598236753961
418.148615 	 17.3547838461672
419.147886 	 1.07252564169313
430.148615 	 15.9542527897815
436.174436 	 1.25301539369327
442.185 	 71.9511983478246
446.179915 	 3.26617031984867
449.179581 	 0.0485933947692682
454.185 	 4.24150917200326
472.195565 	 17.4311448950903
476.19048 	 1.03608059561618
484.195565 	 2.95551968900227
502.20613 	 100
END IONS

BEGIN IONS
PEPMASS=374.122
CHARGE=1
MSLEVEL=2
RT=0
SOURCE_INSTRUMENT=GnpsDecoyReroot
FILENAME=CCMSLIB00000006114.txt
IONMODE=Positive
ORGANISM=Natural
NAME=Prasugrel
PI=GNPS
DATACOLLECTOR=GNPS
SMILES=CC(=O)Oc1cc2CN(CCc2s1)C(c1ccccc1F)C(=O)C1CC1
INCHI=InChI=1S/C20H20FNO3S/c1-12(23)25-18-10-14-11-22(9-8-17(14)26-18)19(20(24)13-6-7-13)15-4-2-3-5-16(15)21/h2-5,10,13,19H,6-9,11H2,1H3
FORMULA=C20H20FNO3S 
PUBMED=N/A
SUBMITUSER=BIOADREM
LIBRARYQUALITY=0
SPECTRUMID=CCMSLIB00000006114
SCANS=271
ID=CCMSLIB00000006114
121.044808 	 0
149.076109 	 65.0286806883365
175.972669 	 12.868068833652
191.086673 	 37.9541108986616
206.097572 	 2.77246653919694
219.06383 	 11.9120458891013
220.022693 	 32.3613766730402
240.047765 	 7.92543021032505
244.022693 	 0.544933078393881
244.035269 	 0.200764818355641
245.030518 	 3.09751434034417
247.009783 	 0.497131931166348
248.053993 	 6.94072657743786
248.108137 	 4.33078393881453
259.058744 	 1.95028680688337
260.053993 	 95.6022944550669
270.038343 	 1.0038240917782
273.025433 	 1.89292543021033
277.069309 	 0.898661567877629
289.069309 	 4.50286806883365
290.100943 	 0.382409177820268
292.080208 	 0.239005736137667
303.084959 	 1.38623326959847
303.108768 	 2.27533460803059
316.116593 	 3.02103250478011
317.064223 	 1.47227533460803
317.100609 	 100
318.095858 	 19.9235181644359
328.100194 	 0.344168260038241
331.103683 	 1.34799235181644
345.095524 	 76.4818355640535
346.127158 	 71.7686424474187
348.106423 	 3.94837476099426
354.115844 	 3.12619502868069
358.090773 	 1.07074569789675
374.122073 	 67.8011472275334
END IONS

BEGIN IONS
PEPMASS=288.1598
CHARGE=1
MSLEVEL=2
RT=0
SOURCE_INSTRUMENT=GnpsDecoyReroot
FILENAME=CCMSLIB00000006120.txt
IONMODE=Positive
ORGANISM=Natural
NAME=Etodolac
PI=GNPS
DATACOLLECTOR=GNPS
SMILES=CCc1cccc2c3CCOC(CC)(CC(=O)O)c3[nH]c12
INCHI=InChI=1S/C17H21NO3/c1-3-11-6-5-7-12-13-8-9-21-17(4-2,10-14(19)20)16(13)18-15(11)12/h5-7,18H,3-4,8-10H2,1-2H3,(H,19,20)
FORMULA=C17H21NO3 
PUBMED=N/A
SUBMITUSER=BIOADREM
LIBRARYQUALITY=0
SPECTRUMID=CCMSLIB00000006120
SCANS=273
ID=CCMSLIB00000006120
91.017845 	 0.3
105.033495 	 8.22
117.057304 	 8.2
118.028744 	 3.47
128.02567 	 1.08
128.049479 	 2.62
132.044394 	 47.51
133.064795 	 0.29
139.041654 	 3.64
140.013094 	 8.34
143.072954 	 0.75
144.044394 	 4.57
145.052219 	 52.16
154.04132 	 2.46
154.065129 	 2.92
155.036569 	 4.05
158.060044 	 0.62
160.075694 	 31.2
169.052219 	 5.96
169.073348 	 0.82
169.088604 	 0
170.060044 	 4.56
171.067869 	 1.74
172.112079 	 1.8
173.047133 	 1.05
175.07536 	 3.2
176.083185 	 1.73
178.065129 	 1.38
180.101909 	 3.89
181.052219 	 8.11
184.075694 	 3.82
187.07536 	 2.85
191.072954 	 0.86
192.138294 	 3.78
193.088604 	 0.39
193.109734 	 0.77
195.088998 	 3.59
196.075694 	 3.36
199.062783 	 1.02
202.086259 	 2.13
203.094084 	 100
204.101909 	 5.18
206.096429 	 5.29
208.133209 	 100
214.086259 	 0.52
217.109734 	 0.32
218.153944 	 1.12
219.125384 	 100
221.104648 	 3.18
224.14338 	 0.69
228.101909 	 3.31
228.138294 	 0
229.109734 	 3.18
232.133209 	 0.6
236.128123 	 2.07
239.094084 	 0.24
240.101909 	 14.64
244.133209 	 5.53
247.120298 	 11.35
252.138294 	 0.01
254.117559 	 5.9
255.125384 	 10.92
260.164509 	 4.2
262.143773 	 77.42
270.148859 	 10.36
288.159424 	 0.01
END IONS

BEGIN IONS
PEPMASS=493.198
CHARGE=1
MSLEVEL=2
RT=0
SOURCE_INSTRUMENT=GnpsDecoyReroot
FILENAME=CCMSLIB00000006140.txt
IONMODE=Positive
ORGANISM=Natural
NAME=Cilnidipine
PI=GNPS
DATACOLLECTOR=GNPS
SMILES=CC1=C(C(c2cccc(c2)N(=O)=O)C(=C(C)N1)C(=O)OCCOC)C(=O)OC/C=C/c1ccccc1
INCHI=InChI=1S/C27H28N2O7/c1-18-23(26(30)35-14-8-11-20-9-5-4-6-10-20)25(21-12-7-13-22(17-21)29(32)33)24(19(2)28-18)27(31)36-16-15-34-3/h4-13,17,25,28H,14-16H2,1-3H3/b11-8+
FORMULA=C27H28N2O7 
PUBMED=N/A
SUBMITUSER=BIOADREM
LIBRARYQUALITY=0
SPECTRUMID=CCMSLIB00000006140
SCANS=275
ID=CCMSLIB00000006140
105.033495 	 0.249732429539779
108.068203 	 4.15269354263289
110.032212 	 9.73599714591509
111.044059 	 2.32251159471994
123.091678 	 1.39493399928648
184.120633 	 35.6760613628255
192.080779 	 0.413842311808776
208.073014 	 0.367463432037103
210.091344 	 0.235462004994649
228.110462 	 90.9525508383875
234.088664 	 0.174812700677845
235.148131 	 35.6760613628255
238.073683 	 0.242597217267214
270.161435 	 0.445950767035319
283.071337 	 1.03103817338566
283.111745 	 0.178380306814128
298.131197 	 0.720656439529076
299.066251 	 5.45130217623974
313.118287 	 0.834819835890118
316.141762 	 0.620763467713164
329.185973 	 1.35925793792365
338.141368 	 5.09810916874777
340.157018 	 35.6760613628255
341.104648 	 0.18194791295041
341.113202 	 0.667142347484838
352.154338 	 0.428112736353906
355.144108 	 0.19621833749554
357.108116 	 27.12094184802
358.107388 	 4.37031751694613
359.115213 	 0.588655012486621
361.179825 	 0.51730288976097
362.183627 	 1.02390296111309
390.178542 	 4.04566535854442
399.133937 	 0.845522654298965
458.183627 	 0.192650731359258
475.186367 	 9.04744916161256
493.196931 	 100
END IONS

BEGIN IONS
PEPMASS=365.1179
CHARGE=1
MSLEVEL=2
RT=0
SOURCE_INSTRUMENT=GnpsDecoyReroot
FILENAME=CCMSLIB00000006152.txt
IONMODE=Positive
ORGANISM=Natural
NAME=Bumetanide
PI=GNPS
DATACOLLECTOR=GNPS
SMILES=CCCCNc1cc(cc(c1Oc1ccccc1)S(=O)(=O)N)C(=O)O
INCHI=InChI=1S/C17H20N2O5S/c1-2-3-9-19-14-10-12(17(20)21)11-15(25(18,22)23)16(14)24-13-7-5-4-6-8-13/h4-8,10-11,19H,2-3,9H2,1H3,(H,20,21)(H2,18,22,23)
FORMULA=C17H20N2O5S 
PUBMED=N/A
SUBMITUSER=BIOADREM
LIBRARYQUALITY=0
SPECTRUMID=CCMSLIB00000006152
SCANS=276
ID=CCMSLIB00000006152
63.985165 	 0.168116672971042
86.027029 	 0.626234606817131
97.010651 	 0.504350018913126
103.980079 	 0.617828773168579
106.995001 	 0.262682301517253
109.010651 	 0.609422939520027
109.015833 	 0.855293573740176
111.985165 	 0.922540242928592
120.998075 	 0.39297272306981
124.02155 	 5.1233556087925
129.06988 	 0
131.974994 	 0.409784390366915
134.0059 	 0.655655024587063
135.007674 	 0.435001891312571
136.008974 	 2.3158071701761
137.005566 	 1.06964233177825
140.964095 	 0.424494599251881
141.97192 	 1.32391879964696
142.0685 	 3.15428907661917
145.993324 	 0.502248560500988
148.008974 	 0.0609422939520027
148.99299 	 0.670365233472029
150.000815 	 0.365653763712016
150.024624 	 0.565292312865128
152.016465 	 8.86605304081032
152.083185 	 2.1224729962594
156.995395 	 0.252175009456563
159.969909 	 0.0966670869583491
160.008974 	 16.0404320598495
161.988239 	 10.0512755852562
164.003889 	 13.6657840541336
164.016465 	 4.83965872315387
166.979745 	 1.44580338755096
167.974994 	 0.474929601143193
168.959009 	 0.554785020804438
168.982819 	 0.262682301517253
169.019204 	 1.76942798302022
170.063415 	 0.653553566174925
171.031483 	 0.748119194721137
171.080445 	 23.6855377632077
173.107328 	 5.42806707855252
174.112473 	 0.630437523641407
174.980808 	 0.35094355482705
175.980079 	 11.7702685663851
176.003889 	 1.98797965788257
177.995729 	 0.313117303408566
178.019539 	 2.04051611818602
180.078099 	 0
180.08415 	 2.31160425335183
183.067869 	 0.792249821376035
183.091678 	 0.397175639894086
184.006294 	 1.08014962383894
184.99031 	 0.481233976379607
186.091344 	 0.365653763712016
188.003889 	 3.84987181103686
188.106994 	 3.15639053503131
189.983153 	 0.224856050098769
191.063749 	 0.37195813894843
192.071574 	 2.86428781574413
193.990644 	 0.325726053881394
194.014453 	 0.0609422939520027
194.97466 	 0.479132517967469
194.998469 	 0.823771697558105
195.11683 	 1.79674694237801
195.969909 	 1.54247047450931
196.006294 	 0.304711469760013
196.977734 	 8.2902534358845
198.05833 	 0.31942167864498
199.086593 	 0.615727314756441
200.094418 	 2.90631698398689
201.048099 	 0.0966670869583491
201.102243 	 7.72916403984365
202.055924 	 0.1492035472618
202.107388 	 1.17261379397302
206.014453 	 0.716597318539066
206.063415 	 1.10326566637246
206.985893 	 0.172319589795318
206.998469 	 0.729206069011894
207.993718 	 16.8915227167654
208.006294 	 2.40616988189804
208.04268 	 0.336233345942084
208.079065 	 21.0145841213802
210.021944 	 1.92493590551843
211.029769 	 0.332030429117808
212.001209 	 0.643046274114235
213.102243 	 4.4487874584962
214.086259 	 1.26717942251923
214.107388 	 0.737611902660446
218.050839 	 1.69377548018325
219.058664 	 6.55655024587063
220.066489 	 21.0145841213802
221.985559 	 0.39297272306981
222.009368 	 2.02580590930105
222.993384 	 0.676669608708444
223.111745 	 18.1313831799269
224.025018 	 21.0145841213802
224.07398 	 0.220653133274493
226.053244 	 1.59290547640062
226.110068 	 0.498045643676712
228.035189 	 0.086159794897659
232.063809 	 0.21224729962594
234.009368 	 0.897322741982936
234.05833 	 1.56138360021855
234.980808 	 0.495944185264574
238.016859 	 0.21224729962594
238.122644 	 50.2815954272265
240.068894 	 0.632538982053545
246.021944 	 0.874206699449418
246.045754 	 2.06573361913168
246.094715 	 0.409784390366915
247.12635 	 0.817467322321691
248.110365 	 1.1936283780944
252.019933 	 1.97747236582188
252.068894 	 19.6969696969697
254.048159 	 0.428697516076157
255.147853 	 5.56676333375362
256.157018 	 0.874206699449418
257.001543 	 0.87210524103728
257.1107 	 0.0966670869583491
259.107722 	 1.09275837431177
261.069229 	 3.15639053503131
262.040668 	 0.0966670869583491
263.121264 	 2.11406716261085
264.032509 	 1.96276215693691
264.056318 	 6.13625856344303
265.027758 	 0.546379187155886
266.084544 	 0.0987685453704871
269.071634 	 2.21493716639348
269.104648 	 0.514857310973816
275.000874 	 2.60790988946329
275.012108 	 0.37195813894843
275.121264 	 19.9680578321355
276.019933 	 0.811162947085277
277.064143 	 0.592611272222923
282.115844 	 21.0145841213802
283.141428 	 1.2713823393435
284.095109 	 0.405581473542639
291.043408 	 0.403480015130501
292.027423 	 0.386668347833396
292.100194 	 6.15937460597655
297.066549 	 0.50014710208885
300.146847 	 0.954062119110663
301.154672 	 21.0145841213802
304.063809 	 0.777539612491069
305.059058 	 1.99428403311898
305.071634 	 0.20174000756525
306.066883 	 0.638843357289959
309.053972 	 0.987685453704871
309.126743 	 2.9399403185811
310.110759 	 10.8750472828143
311.106008 	 0.130290421552557
319.111093 	 22.2544445845417
320.095109 	 2.17921237338713
321.090358 	 0.405581473542639
322.098183 	 0.302610011347875
323.082199 	 3.34552179212373
332.082533 	 1.90812423822133
333.066549 	 0.285798344050771
337.121658 	 2.80964989702854
338.105674 	 0.527466061446644
347.106008 	 1.23565754633716
348.090024 	 25.2406169881898
350.093098 	 1.01500441306267
365.116573 	 100
END IONS

BEGIN IONS
PEPMASS=357.0956
CHARGE=1
MSLEVEL=2
RT=0
SOURCE_INSTRUMENT=GnpsDecoyReroot
FILENAME=CCMSLIB00000006165.txt
IONMODE=Positive
ORGANISM=Natural
NAME=Sulindac
PI=GNPS
DATACOLLECTOR=GNPS
SMILES=CC1=C(CC(=O)O)c2cc(ccc2/C/1=C\c1ccc(cc1)S(=O)C)F
INCHI=InChI=1S/C20H17FO3S/c1-12-17(9-13-3-6-15(7-4-13)25(2)24)16-8-5-14(21)10-19(16)18(12)11-20(22)23/h3-10H,11H2,1-2H3,(H,22,23)/b17-9-
FORMULA=C20H17FO3S 
PUBMED=N/A
SUBMITUSER=BIOADREM
LIBRARYQUALITY=0
SPECTRUMID=CCMSLIB00000006165
SCANS=279
ID=CCMSLIB00000006165
148.031898 	 0.0922023182297155
163.001229 	 0.104056902002107
191.086673 	 1.55031612223393
195.02293 	 0.317439409905163
216.036983 	 3.15463645943098
217.044808 	 0.351685985247629
218.052633 	 26.3435194942044
221.039723 	 0.123814541622761
222.047548 	 0.11722866174921
231.060458 	 0.391201264488936
232.068283 	 1.34483667017914
233.039723 	 0.140937829293994
233.076109 	 17.9939409905163
235.091759 	 0.147523709167545
236.099584 	 0.0487355110642782
237.016879 	 0.138303477344573
238.024704 	 0.0461011591148577
243.026301 	 0.0987881981032666
247.055373 	 0.221285563751317
247.091759 	 2.50658587987355
248.063198 	 3.0795574288725
248.099584 	 0.0487355110642782
249.016879 	 13.1717597471022
249.071023 	 1.76106427818757
250.024704 	 0.454425711275026
250.078848 	 7.60010537407798
261.107409 	 0.520284510010537
262.078848 	 1.18282402528978
262.115234 	 2.49077976817703
263.086673 	 0.376712328767123
264.040354 	 13.0624341412013
265.04818 	 1.90200210748156
265.102323 	 3.27976817702845
266.019619 	 0.0948366701791359
266.073763 	 0.156743940990516
267.027444 	 0.331928345626976
268.035269 	 0.273972602739726
275.086673 	 0.164646996838778
277.065938 	 0.100105374077977
277.138709 	 0.313487881981033
278.056005 	 0.976027397260274
279.06383 	 2.46311907270811
280.035269 	 0.231822971548999
280.071655 	 4.44942044257113
281.07948 	 0.291095890410959
281.097238 	 0.111959957850369
282.050919 	 2.14567966280295
283.058744 	 0.488672286617492
291.081588 	 0.150158061116965
292.089413 	 5.35958904109589
293.07948 	 0.324025289778714
293.097238 	 0.139620653319283
294.014534 	 0.0447839831401475
294.068677 	 2.21944151738672
294.087305 	 41.5015806111697
295.076502 	 0.376712328767123
296.066569 	 0.143572181243414
296.102955 	 0.516332982086407
299.090044 	 0.363540569020021
307.058744 	 0.12118018967334
309.092152 	 44.7049525816649
310.045834 	 0.0487355110642782
310.099978 	 0.247629083245522
311.090044 	 4.35063224446786
313.105694 	 0.363540569020021
314.040748 	 0.183087460484721
323.107803 	 2.57376185458377
325.069309 	 5.36880927291886
339.084959 	 2.32481559536354
340.092784 	 14.4033192834563
342.072049 	 8.14936775553214
357.095524 	 100
END IONS

BEGIN IONS
PEPMASS=316.0927
CHARGE=1
MSLEVEL=2
RT=0
SOURCE_INSTRUMENT=GnpsDecoyReroot
FILENAME=CCMSLIB00000006201.txt
IONMODE=Positive
ORGANISM=Natural
NAME=Chlorprothixene
PI=GNPS
DATACOLLECTOR=GNPS
SMILES=CN(C)CC/C=C/1\c2ccccc2Sc2ccc(cc12)Cl
INCHI=InChI=1S/C18H18ClNS/c1-20(2)11-5-7-14-15-6-3-4-8-17(15)21-18-10-9-13(19)12-16(14)18/h3-4,6-10,12H,5,11H2,1-2H3/b14-7+
FORMULA=C18H18ClNS 
PUBMED=N/A
SUBMITUSER=BIOADREM
LIBRARYQUALITY=0
SPECTRUMID=CCMSLIB00000006201
SCANS=281
ID=CCMSLIB00000006201
124.018179 	 0.30465212021408
130.0685 	 0.226430629888843
131.08553 	 7.28694936187732
137.03858 	 0.209962947715109
147.010354 	 3.35117332235488
147.02293 	 6.66941128036229
148.018179 	 6.30300535199671
154.971679 	 1.37093454096336
154.982425 	 0.955125566076575
155.99025 	 10.7451626183615
156.983958 	 41.1692054343351
159.104254 	 0.37463976945245
162.023083 	 1.99670646356525
163.05423 	 38.5014409221902
167.99025 	 36.6652943598189
169.010651 	 0.605187319884726
170.096429 	 0.255249073692878
172.112079 	 0.922190201729107
176.065426 	 0.753396459448333
178.982425 	 18.1144503911075
180.002826 	 2.05022643062989
181.065282 	 2.70893371757925
193.00728 	 3.35940716344175
195.026301 	 22.6759983532318
203.076325 	 23.56113627007
204.987329 	 0.0823384108686702
207.080932 	 0.724578015644298
211.135555 	 1.04981473857555
214.971679 	 2.44133388225607
219.026301 	 0.506381226842322
222.127729 	 1.67146974063401
223.021703 	 0.522848909016056
223.057601 	 5.96541786743516
225.060675 	 0.123507616303005
229.091975 	 6.28242074927954
231.002979 	 0
232.112079 	 0.815150267599835
233.119904 	 2.97653355290243
236.065426 	 46.9946480032935
239.053003 	 0.37463976945245
239.076325 	 1.91436805269658
240.08415 	 15.4713874022231
242.073107 	 1.20625771922602
248.14338 	 7.59571840263483
251.076325 	 26.6982297241663
255.107626 	 8.84726224783862
256.010804 	 53.0053519967065
258.026454 	 7.81803211198024
264.060828 	 1.08275010292301
265.091975 	 21.5273775216138
266.0998 	 23.2729518320296
268.088757 	 9.23425277892137
274.045178 	 1.21449156031289
275.053003 	 6.191848497324
280.115451 	 5.47138740222314
281.123276 	 55.6113627006999
290.076478 	 13.219431864965
301.068653 	 66.5006175380815
316.092128 	 100
END IONS

BEGIN IONS
PEPMASS=332.07
CHARGE=1
MSLEVEL=2
RT=0
SOURCE_INSTRUMENT=GnpsDecoyReroot
FILENAME=CCMSLIB00000006204.txt
IONMODE=Positive
ORGANISM=Natural
NAME=Piroxicam
PI=GNPS
DATACOLLECTOR=GNPS
SMILES=CN1C(=C(c2ccccc2S1(=O)=O)O)C(=Nc1ccccn1)O
INCHI=InChI=1S/C15H13N3O4S/c1-18-13(15(20)17-12-8-4-5-9-16-12)14(19)10-6-2-3-7-11(10)23(18,21)22/h2-9,19H,1H3,(H,16,17,20)
FORMULA=C15H13N3O4S 
PUBMED=N/A
SUBMITUSER=BIOADREM
LIBRARYQUALITY=0
SPECTRUMID=CCMSLIB00000006204
SCANS=283
ID=CCMSLIB00000006204
58.028744 	 3.19803529983268
62.023658 	 0.18351594969504
64.96918 	 0.725967506881848
70.028744 	 0.434500998542667
80.049479 	 0.761051438441194
81.020919 	 26.9876396610352
96.068203 	 35.1729907702272
121.982091 	 3.01451935013764
123.055293 	 0.056674043288174
134.047468 	 4.54201975495223
135.055293 	 2.293949371188
142.982425 	 0.277972688508663
149.058367 	 62.4763858152966
153.00048 	 0
154.982425 	 0.960759971932855
158.0059 	 0.232093701084903
162.013391 	 17.6364225184865
170.060044 	 0.501970097695256
174.0372 	 1.16316726939062
175.074017 	 0.858206941220921
202.032115 	 0.860905705187024
212.016465 	 1.40065849840773
215.027364 	 0.493873805796945
216.011379 	 26.9876396610352
216.035189 	 22.8423382091002
224.987904 	 1.00124143142441
226.019539 	 0.256382576779835
228.035189 	 0.213202353322178
228.052947 	 0.901387164678577
229.043014 	 0.296864036271388
230.027029 	 0.418308414746046
231.058664 	 0.485777513898634
240.011379 	 2.04566308630647
243.022278 	 0.671992227559778
243.088998 	 6.34209532034328
244.006294 	 0.342743023695148
244.017527 	 1.04442165488206
244.030103 	 1.6813299508825
247.053579 	 0.47498245803422
248.037594 	 27.6785232363577
256.030103 	 0.345441787661251
257.037928 	 0.47498245803422
258.045754 	 0.261780104712042
259.053579 	 4.80110109569817
260.001209 	 26.9876396610352
272.001209 	 0.159227074000108
274.004283 	 26.9876396610352
275.048493 	 1.49241647325525
283.041002 	 0.952663680034544
288.019933 	 0.221298645220489
289.051567 	 0.550547849085119
289.064143 	 0.564041668915637
301.051567 	 0.116046850542452
303.043408 	 11.9204404382793
304.075042 	 18.2355481189615
316.038657 	 0.858206941220921
317.046482 	 21.3121390403195
332.069957 	 100
END IONS

BEGIN IONS
PEPMASS=330.2048
CHARGE=1
MSLEVEL=2
RT=0
SOURCE_INSTRUMENT=GnpsDecoyReroot
FILENAME=CCMSLIB00000006242.txt
IONMODE=Positive
ORGANISM=Natural
NAME=Trilostane
PI=GNPS
DATACOLLECTOR=GNPS
SMILES=C[C@]12CC[C@H]3[C@@H](CC[C@@]45[C@@H](C(=C(C[C@]34C)C#N)O)O5)[C@@H]1CC[C@@H]2O
INCHI=InChI=1S/C20H27NO3/c1-18-7-6-14-12(13(18)3-4-15(18)22)5-8-20-17(24-20)16(23)11(10-21)9-19(14,20)2/h12-15,17,22-23H,3-9H2,1-2H3/t12-,13-,14-,15-,17+,18-,19+,20+/m0/s1
FORMULA=C20H27NO3 
PUBMED=N/A
SUBMITUSER=BIOADREM
LIBRARYQUALITY=0
SPECTRUMID=CCMSLIB00000006242
SCANS=285
ID=CCMSLIB00000006242
52.030755 	 0.992662926197669
92.049479 	 0.317015023532071
102.046405 	 0.655609675894527
103.041654 	 1.45662494605093
109.12231 	 0.40281973816717
118.028744 	 0.328832439320139
134.060044 	 2.87625624267834
138.054958 	 0.948989867850463
145.064795 	 1.1211130978071
145.10118 	 0.258955545964609
147.11683 	 4.86260969644655
150.091344 	 1.0080769467908
154.122644 	 0.836981318207041
155.166855 	 1.41141048564441
157.10118 	 1.16992416301868
160.124655 	 0
161.096095 	 1.49670139959307
162.091344 	 0.379698707277473
173.096095 	 0.716238156894178
174.127729 	 1.8635550897096
185.096095 	 0.36685369011653
193.10118 	 0.765049222105761
193.146119 	 5.13800686437717
196.112079 	 0.494790061039522
201.163781 	 2.94716073740675
206.081173 	 1.96682902768358
211.156684 	 0.757856012495633
212.14338 	 0.818998294181721
218.081173 	 0.392543724438416
219.161769 	 2.17080790019935
220.169594 	 0.681299710216413
220.2033 	 0.728055572682245
223.148131 	 2.71286762439115
234.112473 	 2.32135150132561
235.120298 	 0.533838913208788
240.138294 	 5.13800686437717
243.125384 	 1.45662494605093
244.096823 	 1.36825122798364
246.161435 	 0.482972645251454
249.172334 	 0.610909016174446
256.169594 	 1.6251515712025
256.20598 	 2.84131779600058
257.189995 	 0.305711408430442
258.112473 	 1.71660809338841
258.148859 	 0.75836981318207
260.128123 	 0.394598927184167
261.208719 	 0.838522720266354
263.187984 	 0.724458967877181
266.153944 	 0.66383048687753
274.216544 	 0.641737057360709
278.175074 	 0.600633002445691
284.164509 	 2.90348767905954
288.159424 	 1.02862897424831
289.167249 	 2.4806297141213
289.203634 	 0.487596851429394
295.16926 	 0.392029923751978
312.195809 	 95.1373903035534
314.175074 	 0.752204204944818
330.206374 	 100
END IONS

BEGIN IONS
PEPMASS=344.179
CHARGE=1
MSLEVEL=2
RT=0
SOURCE_INSTRUMENT=GnpsDecoyReroot
FILENAME=CCMSLIB00000006259.txt
IONMODE=Positive
ORGANISM=Natural
NAME=ClemastineFumarate
PI=GNPS
DATACOLLECTOR=GNPS
SMILES=C[C@@](c1ccccc1)(c1ccc(cc1)Cl)OCC[C@H]1CCCN1C
INCHI=InChI=1S/C21H26ClNO/c1-21(17-7-4-3-5-8-17,18-10-12-19(22)13-11-18)24-16-14-20-9-6-15-23(20)2/h3-5,7-8,10-13,20H,6,9,14-16H2,1-2H3/t20-,21-/m1/s1
FORMULA=C21H26ClNO 
PUBMED=N/A
SUBMITUSER=BIOADREM
LIBRARYQUALITY=0
SPECTRUMID=CCMSLIB00000006259
SCANS=288
ID=CCMSLIB00000006259
87.02293 	 7.35089232402309
102.046405 	 4.21283088967027
114.023083 	 24.772772507132
139.099169 	 45.8037550587143
154.122644 	 3.14469581370663
215.130469 	 0.152590725137663
216.138294 	 2.41491408478737
231.161769 	 100
291.198155 	 24.8324819213163
293.177419 	 45.4587673323161
308.200894 	 22.7028461487428
309.208719 	 76.2091156372321
326.167007 	 0.179128242552909
329.154097 	 24.9850726464539
344.177572 	 4.21283088967027
END IONS

BEGIN IONS
PEPMASS=295.9564
CHARGE=1
MSLEVEL=2
RT=0
SOURCE_INSTRUMENT=GnpsDecoyReroot
FILENAME=CCMSLIB00000006264.txt
IONMODE=Positive
ORGANISM=Natural
NAME=Chlorothiazide
PI=GNPS
DATACOLLECTOR=GNPS
SMILES=c1c(c(cc2c1N=CNS2(=O)=O)S(=O)(=O)N)Cl
INCHI=InChI=1S/C7H6ClN3O4S2/c8-4-1-5-7(2-6(4)16(9,12)13)17(14,15)11-3-10-5/h1-3H,(H,10,11)(H2,9,12,13)
FORMULA=C7H6ClN3O4S2 
PUBMED=N/A
SUBMITUSER=BIOADREM
LIBRARYQUALITY=0
SPECTRUMID=CCMSLIB00000006264
SCANS=289
ID=CCMSLIB00000006264
62.015105 	 8.13
96.974266 	 17.81
104.979351 	 7.31
109.979207 	 4.79
115.029078 	 16.69
116.036903 	 61.55
122.989916 	 12.96
123.994857 	 5.26
125.002682 	 8.36
126.010507 	 7.39
131.966928 	 6.72
132.950943 	 28.51
132.965061 	 6.04
133.039643 	 12.58
134.047468 	 5.93
134.97734 	 27.3
135.994857 	 71.26
141.021406 	 1.92
142.005421 	 0
151.005756 	 28.12
151.989771 	 42.79
152.013581 	 26.34
153.021406 	 28.93
154.005421 	 37.86
155.966928 	 19.11
157.996695 	 4.18
158.979269 	 16.34
159.961842 	 1.06
165.951278 	 14.26
166.959103 	 5.28
167.00067 	 9.37
182.011569 	 1.04
182.995585 	 13.96
185.011235 	 5.32
186.974183 	 18.48
187.956757 	 48.14
196.957091 	 7.35
197.988726 	 6.7
198.972741 	 2.07
199.956757 	 1.39
203.954556 	 35.18
214.967656 	 14.04
215.965789 	 23.97
216.983306 	 12.75
231.994205 	 88.01
247.98912 	 43.17
249.950626 	 12.8
251.918657 	 100
267.961191 	 22.07
268.945206 	 88.48
277.945541 	 100
295.956105 	 88.48
END IONS

BEGIN IONS
PEPMASS=244.134
CHARGE=1
MSLEVEL=2
RT=0
SOURCE_INSTRUMENT=GnpsDecoyReroot
FILENAME=CCMSLIB00000006276.txt
IONMODE=Positive
ORGANISM=Natural
NAME=Agomelatine
PI=GNPS
DATACOLLECTOR=GNPS
SMILES=CC(=NCCc1cccc2ccc(cc12)OC)O
INCHI=InChI=1S/C15H17NO2/c1-11(17)16-9-8-13-5-3-4-12-6-7-14(18-2)10-15(12)13/h3-7,10H,8-9H2,1-2H3,(H,16,17)
FORMULA=C15H17NO2 
PUBMED=N/A
SUBMITUSER=BIOADREM
LIBRARYQUALITY=0
SPECTRUMID=CCMSLIB00000006276
SCANS=291
ID=CCMSLIB00000006276
73.00728 	 0.4
100.018179 	 1.1
100.030755 	 0.62
111.010354 	 1.54
112.018179 	 4.72
123.010354 	 43.56
124.018179 	 17.37
126.033829 	 1.22
129.06988 	 0
141.06988 	 2.55
142.077705 	 0.54
146.096429 	 0.21
150.046405 	 0.99
154.028744 	 0.38
157.088604 	 19.74
159.080445 	 17.76
160.112079 	 7.17
161.083519 	 0.91
162.127729 	 10.17
169.088604 	 0.21
170.07262 	 0
170.096429 	 0.56
171.044059 	 0.35
171.104254 	 0.69
174.091344 	 8.31
175.099169 	 23.68
177.078434 	 11.53
184.075694 	 0.5
184.08827 	 15.27
185.083519 	 61.14
186.067535 	 0.85
186.127729 	 52.94
187.099169 	 15.64
188.106994 	 0.67
188.14338 	 13.16
190.122644 	 0.23
198.127729 	 0.56
199.111745 	 100
200.106994 	 0.7
201.09101 	 15.77
201.114819 	 12.38
202.086259 	 4.54
203.094084 	 36.24
211.099169 	 7.07
213.114819 	 7.36
214.122644 	 100
216.138294 	 41.86
218.117559 	 100
226.122644 	 48.54
229.109734 	 13.63
244.133209 	 17.76
END IONS

BEGIN IONS
PEPMASS=734.4681
CHARGE=1
MSLEVEL=2
RT=0
SOURCE_INSTRUMENT=GnpsDecoyReroot
FILENAME=CCMSLIB00000006290.txt
IONMODE=Positive
ORGANISM=Natural
NAME=Erythromycin
PI=GNPS
DATACOLLECTOR=GNPS
SMILES=CC[C@@H]1[C@](C)([C@@H]([C@@H](C)C(=O)[C@H](C)C[C@](C)([C@@H]([C@@H](C)[C@@H]([C@@H](C)C(=O)O1)O[C@H]1C[C@](C)([C@H]([C@H](C)O1)O)OC)O[C@H]1[C@@H]([C@H](C[C@@H](C)O1)N(C)C)O)O)O)O
INCHI=InChI=1S/C37H67NO13/c1-14-25-37(10,45)30(41)20(4)27(39)18(2)16-35(8,44)32(51-34-28(40)24(38(11)12)15-19(3)47-34)21(5)29(22(6)33(43)49-25)50-26-17-36(9,46-13)31(42)23(7)48-26/h18-26,28-32,34,40-42,44-45H,14-17H2,1-13H3/t18-,19-,20+,21+,22-,23+,24+,25-,26+,28-,29+,30-,31+,32-,34+,35-,36-,37-/m1/s1
FORMULA=C37H67NO13 
PUBMED=N/A
SUBMITUSER=BIOADREM
LIBRARYQUALITY=0
SPECTRUMID=CCMSLIB00000006290
SCANS=293
ID=CCMSLIB00000006290
98.096429 	 5.20680107294281
116.106994 	 92.1995327507139
148.030755 	 0.105996365838886
189.033495 	 7.00873929220386
196.018179 	 21.6319113956909
211.147301 	 0.07138530760578
274.201288 	 21.6319113956909
276.180553 	 0.33313143549364
285.169654 	 0.164402526607251
289.164568 	 0.752790516570044
290.196203 	 0.246603789910876
291.180219 	 2.81214848143982
292.175468 	 2.48766981050446
292.211853 	 12.334515877823
303.180219 	 3.16907501946872
307.096489 	 0
308.206768 	 0.0497533962100891
308.292115 	 0.140607424071991
310.222418 	 2.43142684087566
333.263554 	 0.391537596262006
334.222418 	 43.2638227913818
335.206433 	 0.105996365838886
352.232982 	 0.512676300077875
419.136342 	 2.57636064722679
420.135614 	 2.01393095093883
433.091797 	 1.21138703815869
437.146907 	 2.50281214848144
438.146179 	 1.44068529895302
455.157472 	 4.51241671714113
456.156743 	 1.9944622306827
465.39384 	 4.11006316518128
466.337447 	 0.168728908886389
473.168036 	 21.6319113956909
474.167308 	 8.42779267976118
483.404405 	 6.35978195033313
486.42788 	 0.3569265380289
489.378584 	 0.352600155749762
492.316712 	 0.793891148221857
498.464265 	 0.0540797784892273
501.305813 	 0.21415592281734
502.183352 	 1.04482132041187
508.160211 	 1.61590378125811
508.209173 	 2.18914943324392
508.230302 	 1.76516396988838
518.332362 	 0.155749762048975
522.342533 	 1.01021026217877
532.172787 	 0.194687202561218
540.353098 	 1.62455654581639
541.409884 	 0.203339967119495
548.204088 	 1.14216492169248
548.249026 	 2.36436791554902
558.363662 	 7.80046724928615
561.008856 	 1.89062905598339
561.032665 	 1.11404343687808
565.2474895 	 3.54330708661417
595.241201 	 1.09673790776153
603.04323 	 1.70892100025958
611.378978 	 0.255256554469153
615.483049 	 0.07138530760578
626.438839 	 0.151423379769836
631.262331 	 0
640.215046 	 0.103833174699316
650.459968 	 1.34983127109111
656.436827 	 14.9606299212598
674.447392 	 0.110322748118024
676.439232 	 1.1616336419486
676.475618 	 0.283378039283551
692.457957 	 2.14372241931297
698.447392 	 2.40546854720083
716.457957 	 18.1902742926365
734.468521 	 100
END IONS

BEGIN IONS
PEPMASS=309.1585
CHARGE=1
MSLEVEL=2
RT=0
SOURCE_INSTRUMENT=GnpsDecoyReroot
FILENAME=CCMSLIB00000006293.txt
IONMODE=Positive
ORGANISM=Natural
NAME=Phenylbutazone
PI=GNPS
DATACOLLECTOR=GNPS
SMILES=CCCCC1C(=O)N(c2ccccc2)N(c2ccccc2)C1=O
INCHI=InChI=1S/C19H20N2O2/c1-2-3-14-17-18(22)20(15-10-6-4-7-11-15)21(19(17)23)16-12-8-5-9-13-16/h4-13,17H,2-3,14H2,1H3
FORMULA=C19H20N2O2 
PUBMED=N/A
SUBMITUSER=BIOADREM
LIBRARYQUALITY=0
SPECTRUMID=CCMSLIB00000006293
SCANS=296
ID=CCMSLIB00000006293
55.017845 	 2.1635956367631
69.06988 	 6.96367116092654
70.04132 	 0.489190604107485
73.064795 	 3.0132424754761
88.018179 	 0.706322574000807
90.033829 	 3.53247109913405
94.028744 	 3.71355744556682
103.05423 	 0.543259039298312
118.065129 	 1.84776731691827
122.07262 	 0.50721341583776
130.065129 	 1.07707755816648
137.096095 	 8.58229130013131
139.111745 	 6.7190758588728
146.060044 	 2.29061354800505
148.075694 	 50.9865343849501
150.10392 	 3.80624619160824
155.060378 	 1.44869077146216
156.044394 	 0.471167792377209
158.060044 	 1.71989117654631
163.111745 	 6.8761317896652
166.098835 	 3.84486650245883
169.039643 	 8.58229130013131
170.096429 	 0.344149881135265
171.091678 	 6.61780482153125
176.070609 	 0.670276950540255
183.055293 	 1.60231378573452
184.039308 	 0.307246028544701
185.107328 	 8.58229130013131
188.106994 	 46.7228520670449
189.127395 	 1.87437241994868
199.086593 	 5.28669144088089
199.111745 	 1.12685484770724
211.050207 	 2.45882645748762
222.054958 	 0.56728945493868
225.102243 	 1.25558921720921
239.117893 	 7.61849998712656
243.13796 	 0.935469751714313
244.133209 	 0.271200405084149
253.097158 	 0.744084655721384
258.136283 	 0.92087985650409
264.138294 	 1.15260172160763
267.112808 	 10.6995425638737
268.133209 	 0.895991211733709
270.148859 	 0.300380195504596
281.164843 	 5.15366592572885
282.136283 	 0.795578403522172
283.144108 	 8.58229130013131
293.128458 	 1.87437241994868
309.159758 	 100
END IONS

BEGIN IONS
PEPMASS=410.156
CHARGE=1
MSLEVEL=2
RT=0
SOURCE_INSTRUMENT=GnpsDecoyReroot
FILENAME=CCMSLIB00000006303.txt
IONMODE=Positive
ORGANISM=Natural
NAME=Ezetimibe
PI=GNPS
DATACOLLECTOR=GNPS
SMILES=c1cc(ccc1[C@H](CC[C@@H]1[C@@H](c2ccc(cc2)O)N(c2ccc(cc2)F)C1=O)O)F
INCHI=InChI=1S/C24H21F2NO3/c25-17-5-1-15(2-6-17)22(29)14-13-21-23(16-3-11-20(28)12-4-16)27(24(21)30)19-9-7-18(26)8-10-19/h1-12,21-23,28-29H,13-14H2/t21-,22+,23-/m1/s1
FORMULA=C24H21F2NO3 
PUBMED=N/A
SUBMITUSER=BIOADREM
LIBRARYQUALITY=0
SPECTRUMID=CCMSLIB00000006303
SCANS=299
ID=CCMSLIB00000006303
110.040057 	 2.64550264550265
133.064795 	 0
135.060458 	 1.93704600484262
136.055707 	 7.96341135324186
146.040057 	 6.17881804322482
154.046286 	 2.9862792574657
156.081922 	 1.69491525423729
164.050622 	 12.0886019191104
168.118308 	 89.6780557797507
218.097572 	 2.17020894986997
226.102658 	 4.42112814994171
234.128872 	 4.37628912205183
244.113222 	 49.636803874092
246.108886 	 100
253.102323 	 3.87409200968523
258.092487 	 3.3091202582728
272.108137 	 12.0258272800646
274.1038 	 2.20608017218187
281.097238 	 13.4158371446507
286.1038 	 0.394583445430903
288.139437 	 0.502197112366604
299.107803 	 0
304.114365 	 0.816070307595731
382.161315 	 9.81077930230473
384.14058 	 6.80656443368308
392.145665 	 24.5090126446059
410.15623 	 1.93704600484262
END IONS

BEGIN IONS
PEPMASS=629.3706
CHARGE=1
MSLEVEL=2
RT=0
SOURCE_INSTRUMENT=GnpsDecoyReroot
FILENAME=CCMSLIB00000006305.txt
IONMODE=Positive
ORGANISM=Natural
NAME=Lopinavir
PI=GNPS
DATACOLLECTOR=GNPS
SMILES=CC(C)[C@@H](C(=N[C@@H](Cc1ccccc1)C[C@@H]([C@H](Cc1ccccc1)N=C(COc1c(C)cccc1C)O)O)O)N1CCCN=C1O
INCHI=InChI=1S/C37H48N4O5/c1-25(2)34(41-20-12-19-38-37(41)45)36(44)39-30(21-28-15-7-5-8-16-28)23-32(42)31(22-29-17-9-6-10-18-29)40-33(43)24-46-35-26(3)13-11-14-27(35)4/h5-11,13-18,25,30-32,34,42H,12,19-24H2,1-4H3,(H,38,45)(H,39,44)(H,40,43)/t30-,31-,32-,34-/m0/s1
FORMULA=C37H48N4O5 
PUBMED=N/A
SUBMITUSER=BIOADREM
LIBRARYQUALITY=0
SPECTRUMID=CCMSLIB00000006305
SCANS=301
ID=CCMSLIB00000006305
52.030755 	 0.251670571899679
52.039308 	 0.433914779137377
55.041654 	 1.4058838844051
120.080779 	 0.477306257051115
138.091344 	 5.50203939946195
159.055293 	 3.23700425236484
190.097492 	 0.329775232144407
201.044728 	 0.269027163065174
203.130469 	 0.598802395209581
210.115153 	 0.251670571899679
230.141368 	 0.728976828950794
231.125384 	 0.329775232144407
237.151205 	 1.10214353900894
238.15903 	 0.321096936561659
247.050207 	 0.329775232144407
248.151933 	 5.25904712314501
262.073683 	 13.1389395122798
266.162498 	 36.4748763342879
274.15903 	 0.468627961468368
275.175408 	 0.5293760305476
285.196143 	 84.0753276056582
287.175408 	 0.251670571899679
289.178482 	 72.0298533368047
302.186307 	 63.4643755966328
303.170323 	 1.31910092857763
304.169594 	 1.00668228759872
310.180159 	 0
313.182505 	 1.11082183459169
313.191058 	 0.503341143799358
320.196872 	 34.6958257398247
328.201957 	 0.581445804044086
337.223421 	 5.10283780265556
340.201957 	 0.42523648355463
344.21347 	 1.12817842575718
345.219953 	 1.88319014145622
346.212522 	 43.8687841707889
346.227778 	 1.44059706673609
348.230852 	 1.29306604182938
354.217607 	 0.676907055454309
365.218335 	 43.9816020133646
375.206708 	 0.685585351037056
382.212522 	 0.659550464288814
389.222358 	 2.30842662501085
390.253993 	 0.39052330122364
406.248907 	 0.286383754230669
408.2659 	 0.312418640978912
415.152661 	 0.42523648355463
415.238008 	 0.642193873123319
422.243822 	 0.173565911654951
424.259472 	 1.01536058318146
432.264557 	 3.92258960340189
436.259472 	 1.15421331250542
437.279873 	 1.11950013017443
438.275122 	 1.34513581532587
439.270371 	 31.6410656946976
445.199611 	 86.7829558274755
447.264223 	 55.65390957216
448.259472 	 2.91590731580318
450.275122 	 1.83979866354248
454.270037 	 1.31042263299488
465.275681333333 	 28.325956782088
465.286021 	 0.216957389568689
466.270037 	 0.433914779137377
467.281884 	 4.33914779137377
482.264951 	 0.225635685151436
491.301671 	 0.468627961468368
493.272382 	 0.564089212878591
499.2915 	 1.83112036795973
509.312236 	 1.13685672133993
510.298931 	 2.36917469409008
538.342808 	 19.0228239173826
540.322072 	 0.685585351037056
544.304411 	 0.902542740605745
552.322072 	 0.5293760305476
558.332637 	 2.77705458647922
566.337722 	 88.1107350516359
569.348621 	 3.540744597761
571.327886 	 2.86383754230669
577.306088 	 0.338453527727154
585.343536 	 1.51870172698082
586.351361 	 1.28438774624664
594.332637 	 1.00668228759872
599.359186 	 2.24767855593162
611.359186 	 30.9554803436605
629.369751 	 100
END IONS

BEGIN IONS
PEPMASS=235.0141
CHARGE=1
MSLEVEL=2
RT=0
SOURCE_INSTRUMENT=GnpsDecoyReroot
FILENAME=CCMSLIB00000006316.txt
IONMODE=Positive
ORGANISM=Natural
NAME=Riluzole
PI=GNPS
DATACOLLECTOR=GNPS
SMILES=c1cc2c(cc1OC(F)(F)F)sc(=N)[nH]2
INCHI=InChI=1S/C8H5F3N2OS/c9-8(10,11)14-4-1-2-5-6(3-4)15-7(12)13-5/h1-3H,(H2,12,13)
FORMULA=C8H5F3N2OS 
PUBMED=N/A
SUBMITUSER=BIOADREM
LIBRARYQUALITY=0
SPECTRUMID=CCMSLIB00000006316
SCANS=304
ID=CCMSLIB00000006316
55.001229 	 0.0802495926104865
63.010354 	 4.09436696992278
63.024073 	 0.776701414194351
64.018179 	 0.0700136751856795
67.996478 	 0.113823401763853
72.020584 	 2.52622442044236
78.033829 	 0.135114110007452
80.013094 	 0.793897755468027
82.012128 	 1.58206339717816
83.029158 	 0.103587484339046
84.002826 	 1.08787330390848
89.027147 	 0.238701594346498
91.005269 	 2.24002816924475
91.017845 	 0.187931443919456
91.041654 	 0.0405342330022355
93.987176 	 0.054455080699973
94.008757 	 0.0528173339120039
94.9955725 	 3.86958622327402
96.002826 	 2.23388661878987
96.998075 	 0.583856729910988
101.00716 	 0.0217001449405907
101.013428 	 1.00148216084311
106.008757 	 0.712010416069571
106.028744 	 0.318132313563
106.982425 	 0.383642185081764
107.99025 	 0.0343926825473514
108.002826 	 1.64143171824204
111.013725 	 4.09436696992278
111.997741 	 0.162955805402927
112.985579 	 0.444238816236622
114.042382 	 0.278416953954749
115.001229 	 0.135932983401436
115.010234 	 1.74624751267207
117.008343 	 0.0794307192165019
118.016168 	 0.151491577887143
121.019656 	 0.0225190183345753
122.007043 	 39.9511951457185
122.047468 	 0.0327549357593822
122.989916 	 0.183837076949533
123.013725 	 1.90756557128702
123.997741 	 4.09436696992278
124.99299 	 0.620706032640293
129.993285 	 0.0499512770330579
135.005229 	 0.750497465586845
138.024624 	 0.0741080421556023
139.00864 	 6.84946650398382
142.012128 	 0.119964952218737
146.014453 	 4.09436696992278
149.020879 	 1.9354072666825
149.981971 	 0.0434002898811815
149.988239 	 0.0388964862142664
150.016128 	 1.5325215568421
158.982305 	 0.0126925376067606
159.005229 	 0.795126065559004
160.000478 	 0.888068195776251
162.016128 	 0.791850571983066
163.977635 	 0.0458569100631351
166.019539 	 0.366855280505081
166.9773 	 0.115870585248815
167.992536 	 0.834431988470262
169.987056 	 0.0773835357315405
174.982386 	 0.538409256544846
175.023953 	 0.336966401624645
175.047763 	 0.272684840196857
176.031778 	 1.36014870740835
183.037592 	 0.051589023821027
187.011377 	 0.513843054725309
187.998764 	 0.176876653100664
189.993285 	 0.123240445794676
191.042677 	 2.02712108680877
191.972549 	 0.766874933466537
192.008935 	 0.370949647475004
192.99295 	 50.3537533062013
196.997956 	 0.0241567651225444
201.027027 	 0.0335738091533668
203.042677 	 0.591636027153842
207.019834 	 0.294384985137448
208.003849 	 8.89378393206626
215.009663 	 0.0503607137300502
217.004184 	 0.0131019743037529
235.01503375 	 100
END IONS

BEGIN IONS
PEPMASS=308.034
CHARGE=1
MSLEVEL=2
RT=0
SOURCE_INSTRUMENT=GnpsDecoyReroot
FILENAME=CCMSLIB00000006353.txt
IONMODE=Positive
ORGANISM=Natural
NAME=Nitazoxanide
PI=GNPS
DATACOLLECTOR=GNPS
SMILES=CC(=O)Oc1ccccc1C(=Nc1ncc(N(=O)=O)s1)O
INCHI=InChI=1S/C12H9N3O5S/c1-7(16)20-9-5-3-2-4-8(9)11(17)14-12-13-6-10(21-12)15(18)19/h2-6H,1H3,(H,13,14,17)
FORMULA=C12H9N3O5S 
PUBMED=N/A
SUBMITUSER=BIOADREM
LIBRARYQUALITY=0
SPECTRUMID=CCMSLIB00000006353
SCANS=305
ID=CCMSLIB00000006353
76.008974 	 4.01972872996301
103.016502 	 82.203041512536
119.036569 	 0
121.028409 	 82.203041512536
145.027738 	 100
145.999849 	 3.75667899712289
152.997109 	 8.36826962597616
169.999849 	 14.5499383477189
171.007674 	 2.35100698725853
178.073683 	 2.19482120838471
187.038974 	 20.4027949034114
199.002589 	 2.14549938347719
224.066586 	 4.55404849979449
230.985893 	 4.43074393752569
248.012442 	 57.5914508836827
272.996458 	 4.81709823263461
290.023007 	 71.8454582819564
308.033571 	 0
END IONS

BEGIN IONS
PEPMASS=332.1223
CHARGE=1
MSLEVEL=2
RT=0
SOURCE_INSTRUMENT=GnpsDecoyReroot
FILENAME=CCMSLIB00000006362.txt
IONMODE=Positive
ORGANISM=Natural
NAME=Nizatidine
PI=GNPS
DATACOLLECTOR=GNPS
SMILES=CN/C(=C\N(=O)=O)/NCCSCc1csc(CN(C)C)n1
INCHI=InChI=1S/C12H21N5O2S2/c1-13-11(6-17(18)19)14-4-5-20-8-10-9-21-12(15-10)7-16(2)3/h6,9,13-14H,4-5,7-8H2,1-3H3/b11-6+
FORMULA=C12H21N5O2S2 
PUBMED=N/A
SUBMITUSER=BIOADREM
LIBRARYQUALITY=0
SPECTRUMID=CCMSLIB00000006362
SCANS=307
ID=CCMSLIB00000006362
53.026004 	 1.35346303812762
71.99025 	 0.0164752048167508
80.979351 	 0.026959426063774
91.005269 	 1.02246119590017
94.028744 	 0.447326773206325
98.989916 	 1.40189015531625
106.995001 	 0.10284521794699
110.989916 	 0.0793805322988902
111.018907 	 2.7239005297028
112.02155 	 0.985516797220184
125.029375 	 1.352464540866
126.0372 	 2.75784943659792
128.013094 	 0.629552523452204
130.032115 	 0.06340457611295
134.0059 	 0.0529203548659268
138.0372 	 61.1499692962092
141.065857 	 0.326009355919341
141.990547 	 0.339988317582039
143.036569 	 0.442334286898218
144.011379 	 0.0344481555259335
151.050207 	 0.170243783106425
151.980079 	 0.0374436473107973
152.058032 	 2.2591000544181
154.073683 	 1.5262030643881
157.043014 	 0.0234646856480996
159.985165 	 0.460806486238212
165.065857 	 0.0224661883864784
168.076757 	 0.0249624315405315
169.079399 	 0
169.972886 	 0.331501090858258
171.022278 	 0.022965437017289
172.108057 	 4.9924863081063
173.037928 	 0.671988657071108
177.995729 	 0.022965437017289
178.990978 	 0.155266324182106
184.030103 	 3.07087832811619
186.045754 	 0.0254616801713421
187.0103255 	 0.774334626387287
192.080128 	 2.54317252534935
193.009999 	 0.0544181007583587
193.046385 	 0.573636676801414
194.092407 	 0.032451161002691
195.022278 	 0.739387222230543
199.053579 	 1.13529138646337
203.03994 	 0.739886470861354
205.006628 	 0.0943579912232091
211.03582 	 0.680475883794889
212.043645 	 0.382923699831753
212.048828 	 1.08836201516717
216.080128 	 4.9924863081063
217.070194 	 0.82425948946835
221.037928 	 2.45830025811154
228.080128 	 0.0434346308805248
229.046385 	 1.7094273118956
236.052199 	 0.026959426063774
238.064478 	 3.26009355919341
240.080128 	 0.0868692617610496
242.078019 	 0.331501090858258
247.044374 	 0.0624060788513288
257.106677 	 0.500247128072251
260.052199 	 1.15675907758823
263.050522 	 0.0788812836680796
263.063098 	 0.0239639342789102
271.104569 	 37.8645139065706
271.122327 	 0.017473702078372
274.055273 	 3.00248126569513
276.083499 	 1.7518634455145
278.073997 	 0.0124812157702658
283.122327 	 0.584120898048437
289.078748 	 4.9924863081063
289.115133 	 1.77732512568584
293.110048 	 2.94257142999785
301.078748 	 0.223663386603162
302.073997 	 1.57762567336159
305.110048 	 1.42036235465624
306.105297 	 0.0294556692178272
315.094398 	 4.9924863081063
317.097472 	 4.71340632348316
332.120947 	 100
END IONS

BEGIN IONS
PEPMASS=609.2809
CHARGE=1
MSLEVEL=2
RT=0
SOURCE_INSTRUMENT=GnpsDecoyReroot
FILENAME=CCMSLIB00000006372.txt
IONMODE=Positive
ORGANISM=Natural
NAME=Reserpine
PI=GNPS
DATACOLLECTOR=GNPS
SMILES=COc1ccc2c3CCN4C[C@H]5C[C@H]([C@@H]([C@H]([C@H]5C[C@@H]4c3[nH]c2c1)C(=O)OC)OC)OC(=O)c1cc(c(c(c1)OC)OC)OC
INCHI=InChI=1S/C33H40N2O9/c1-38-19-7-8-20-21-9-10-35-16-18-13-27(44-32(36)17-11-25(39-2)30(41-4)26(12-17)40-3)31(42-5)28(33(37)43-6)22(18)15-24(35)29(21)34-23(20)14-19/h7-8,11-12,14,18,22,24,27-28,31,34H,9-10,13,15-16H2,1-6H3/t18-,22+,24-,27-,28+,31+/m1/s1
FORMULA=C33H40N2O9 
PUBMED=N/A
SUBMITUSER=BIOADREM
LIBRARYQUALITY=0
SPECTRUMID=CCMSLIB00000006372
SCANS=310
ID=CCMSLIB00000006372
102.067535 	 0.223639275892291
130.065129 	 0.185358679117934
142.065129 	 0.169240533107679
149.059709 	 0.132974704584605
156.080779 	 2.58998458702288
163.099169 	 0.145063314092297
171.091678 	 0.422093948643557
171.101574 	 0.100738412564095
174.088664 	 0.1279377839564
175.099169 	 0.096708876061531
176.106994 	 0.0906645713076853
177.054624 	 7.51911511378404
180.101909 	 0.164203612479475
184.073014 	 0.206513745756394
191.094084 	 0.236735269525623
192.101909 	 0.220617123515368
193.109734 	 0.141033777589733
197.107328 	 0.235727885399982
199.096489 	 0.161181460102552
206.117559 	 6.26492187736106
218.116219 	 0.620548621394824
219.104254 	 1.10409300170248
222.112473 	 0.114841790323068
224.128123 	 0.77568577674353
227.091404 	 10.0738412564095
232.133209 	 0.274008482174338
236.128123 	 0.238750037776905
243.101574 	 0.0896571871820444
268.154338 	 1.18669850000504
269.132481 	 0.203491593379472
270.127729 	 0.121893479202555
281.083519 	 0.113834406197427
294.148859 	 0.0906645713076853
295.062783 	 0.096708876061531
296.052672 	 0.112827022071786
306.088664 	 0.167225764856397
308.164509 	 0.15916669185127
311.094084 	 0.366687821733305
313.146119 	 0.143048545841015
318.146179 	 0.465411466046118
320.164509 	 0.113834406197427
322.086259 	 0.226661428269213
323.094084 	 0.101745796689736
325.109734 	 0.156144539474347
330.148859 	 0.169240533107679
336.159424 	 0.168233148982038
337.109734 	 6.81898314646358
341.104648 	 0.145063314092297
344.104314 	 0.13801162521281
347.175408 	 0.798855611633272
348.1580835 	 0.879446341684548
353.104648 	 0.103760564941018
354.169988 	 0.0936867236846082
355.120298 	 0.537943123092266
358.083579 	 10.0738412564095
359.160152 	 0.125923015705119
360.167977 	 0.220617123515368
361.175802 	 0.166218380730756
362.114879 	 0.144055929966656
362.123432 	 0.259905104415365
362.172394 	 0.106782717317941
365.185973 	 0.152115002971783
367.120298 	 0.257890336164083
368.185638 	 0.525854513584575
372.167977 	 0.210543282258958
373.175802 	 0.14909285059486
375.094871 	 0.455337624789709
377.170716 	 0.158159307725629
378.133603 	 0.161181460102552
379.201623 	 10.0738412564095
380.185638 	 2.45298034593571
383.148918 	 0.317325999576899
388.162891 	 0.716250113330714
389.170716 	 0.450300704161504
390.118347 	 0.196439904499985
390.178542 	 0.190395599746139
392.112867 	 0.143048545841015
395.148918 	 0.355606596351255
396.144167 	 0.119878710951273
397.212187 	 1.35291688073579
398.217332 	 0.331429377335872
399.146513 	 1.37004241087169
400.211853 	 0.264942025043569
401.170716 	 0.11685655857435
403.186367 	 7.45061299324045
410.159817 	 0.190395599746139
412.211853 	 0.292141396435875
413.170716 	 0.346540139220486
414.146179 	 0.119878710951273
415.186367 	 0.215580202887163
416.173062 	 1.41738946477681
418.113261 	 10.0738412564095
418.186032 	 0.659836602294821
419.181281 	 0.135996856961528
421.196931 	 0.736397795843533
422.159817 	 0.129952552207682
425.162163 	 0.102753180815377
427.177813 	 0.109804869694863
429.238402 	 3.2719836400818
430.164903 	 0.0886498030564034
433.164568 	 0.209535898133317
433.196931 	 0.263934640917928
448.175468 	 0.156144539474347
453.193463 	 0.14909285059486
457.164568 	 0.121893479202555
460.175468 	 0.113834406197427
465.223146 	 0.963059224112747
466.207162 	 0.108797485569222
471.180219 	 0.198454672751267
481.230637 	 0.386835504246124
483.180219 	 0.169240533107679
499.175133 	 0.603423091258928
509.228231 	 0.0876424189307625
511.243881 	 0.122900863328196
515.206433 	 0.171255301358961
528.201682 	 0.171255301358961
537.259531 	 0.208528514007676
543.201348 	 0.406983186758943
546.236056 	 0.144055929966656
559.243881 	 1.26325969355375
560.227897 	 3.63262715706126
562.243547 	 0.109804869694863
563.227563 	 0.207521129882035
565.254446 	 0.464404081920477
575.251372 	 0.0886498030564034
577.254446 	 14.8226500246809
591.270096 	 82.1149022333706
592.254112 	 4.76190476190476
594.257186 	 0.0987236443128129
609.280661 	 100
END IONS

BEGIN IONS
PEPMASS=328.119
CHARGE=1
MSLEVEL=2
RT=0
SOURCE_INSTRUMENT=GnpsDecoyReroot
FILENAME=CCMSLIB00000006385.txt
IONMODE=Positive
ORGANISM=Natural
NAME=Tranilast
PI=GNPS
DATACOLLECTOR=GNPS
SMILES=COc1ccc(/C=C/C(=Nc2ccccc2C(=O)O)O)cc1OC
INCHI=InChI=1S/C18H17NO5/c1-23-15-9-7-12(11-16(15)24-2)8-10-17(20)19-14-6-4-3-5-13(14)18(21)22/h3-11H,1-2H3,(H,19,20)(H,21,22)/b10-8+
FORMULA=C18H17NO5 
PUBMED=N/A
SUBMITUSER=BIOADREM
LIBRARYQUALITY=0
SPECTRUMID=CCMSLIB00000006385
SCANS=312
ID=CCMSLIB00000006385
118.04132 	 0
155.072954 	 0.505
167.072954 	 2.19
169.088604 	 2.06
176.046799 	 0
181.052219 	 0.65
183.067869 	 3.495
196.075694 	 7.03
196.112079 	 0.475
197.083519 	 2.375
199.099169 	 1.255
211.062783 	 3.115
214.122644 	 1.335
224.070609 	 3.985
224.106994 	 0.495
227.094084 	 33.23
240.065523 	 9.17
241.073348 	 16.185
242.117559 	 13.79
254.081173 	 41.205
255.088998 	 100
255.125384 	 13.885
256.096823 	 3.075
267.052613 	 5.395
269.068263 	 3.65
270.112473 	 3.1
282.112473 	 4.415
285.099563 	 47.005
297.063177 	 1.355
300.123038 	 50.875
313.094478 	 29.695
328.117953 	 0
END IONS

BEGIN IONS
PEPMASS=360.158
CHARGE=1
MSLEVEL=2
RT=0
SOURCE_INSTRUMENT=GnpsDecoyReroot
FILENAME=CCMSLIB00000006397.txt
IONMODE=Positive
ORGANISM=Natural
NAME=Capecitabine
PI=GNPS
DATACOLLECTOR=GNPS
SMILES=CCCCCOC(=Nc1c(cn([C@H]2[C@@H]([C@@H]([C@@H](C)O2)O)O)c(=O)n1)F)O
INCHI=InChI=1S/C15H22FN3O6/c1-3-4-5-6-24-15(23)18-12-9(16)7-19(14(22)17-12)13-11(21)10(20)8(2)25-13/h7-8,10-11,13,20-21H,3-6H2,1-2H3,(H,17,18,22,23)/t8-,10-,11-,13-/m1/s1
FORMULA=C15H22FN3O6 
PUBMED=N/A
SUBMITUSER=BIOADREM
LIBRARYQUALITY=0
SPECTRUMID=CCMSLIB00000006397
SCANS=313
ID=CCMSLIB00000006397
174.030949 	 0
298.15615 	 3.46
299.140165 	 4.21
316.166714 	 100
342.145979 	 3.15
360.156544 	 0
END IONS

BEGIN IONS
PEPMASS=384.1744
CHARGE=1
MSLEVEL=2
RT=0
SOURCE_INSTRUMENT=GnpsDecoyReroot
FILENAME=CCMSLIB00000006402.txt
IONMODE=Positive
ORGANISM=Natural
NAME=QuetiapineFumarate
PI=GNPS
DATACOLLECTOR=GNPS
SMILES=c1ccc2c(c1)C(=Nc1ccccc1S2)N1CCN(CC1)CCOCCO
INCHI=InChI=1S/C21H25N3O2S/c25-14-16-26-15-13-23-9-11-24(12-10-23)21-17-5-1-3-7-19(17)27-20-8-4-2-6-18(20)22-21/h1-8,25H,9-16H2
FORMULA=C21H25N3O2S 
PUBMED=N/A
SUBMITUSER=BIOADREM
LIBRARYQUALITY=0
SPECTRUMID=CCMSLIB00000006402
SCANS=314
ID=CCMSLIB00000006402
68.049479 	 0.177981184846173
91.017845 	 4.47213040653163
95.060378 	 0.183631381190496
122.97734 	 0.384213351413962
132.068203 	 0.138429810435913
133.010651 	 13.1790829731333
134.0059 	 3.91841116478798
134.988573 	 0.0706274543040371
142.04132 	 0.302285504421279
193.088604 	 1.07353730542136
199.032449 	 28.2509817216148
201.09101 	 0.279684719043987
203.060378 	 9.08551572167132
203.10666 	 0.127129417747267
204.089333 	 21.7645563183321
207.104254 	 12.6281888295618
221.099466 	 0
222.102577 	 1.20349182134079
225.114819 	 0.740175721106308
226.0685 	 0.0141254908608074
227.063749 	 21.9086363251123
227.108688 	 1.9803938186852
228.101909 	 1.99451930954601
230.104983 	 0.110178828714298
230.117559 	 0.593270616153911
236.05285 	 1.04811142187191
240.101909 	 0.463316100234483
243.125384 	 0.0904031415091674
243.139988 	 0.745825917450631
247.122978 	 14.4955787213606
251.10666 	 0.161030595813204
254.083853 	 61.460010735373
255.07124 	 1.33627143543238
255.125384 	 0.17233098850185
256.133209 	 0.081927846992683
258.05833 	 0.169505890329689
259.089964 	 0.101703534197813
261.081805 	 0.963358476707066
267.112808 	 0.0960533378534904
267.13796 	 0.144080006780236
269.155638 	 4.60491002062322
270.136283 	 0.446365511201514
271.144108 	 1.09896318897082
272.151933 	 28.2509817216148
273.159758 	 28.2509817216148
274.155007 	 16.2782156679945
276.10528 	 0.124304319575105
278.095778 	 28.2509817216148
283.144108 	 22.32392575642
284.151933 	 0.104528632369975
284.164509 	 0.310760798937763
288.129089 	 0.954883182190581
289.100529 	 0.988784360256519
290.095778 	 0.282509817216148
297.159758 	 0.203407068395627
298.100863 	 5.24903240387603
298.167583 	 9.62228437438201
299.175408 	 8.00350312173348
300.170657 	 3.82800802327881
303.116179 	 0.350312173348024
304.111428 	 13.2129841511993
306.127078 	 0.0621521597875526
306.139654 	 0.988784360256519
308.139357 	 0.257083933666695
309.159758 	 8.06848037969319
311.175408 	 9.40475181512557
314.108354 	 0.415289431307738
316.111428 	 0.118654123230782
316.13658 	 0.161030595813204
325.178482 	 0.0734525524761985
326.186307 	 31.5280956013221
330.127078 	 0.500042376472582
331.147479 	 6.47512501059412
332.142728 	 9.23524592479589
332.155304 	 0.206232166567788
338.132163 	 0.0791027488205215
340.13658 	 0.104528632369975
340.147813 	 0.155380399468882
341.131829 	 10.5121902986129
342.127078 	 0.440715314857191
343.147479 	 0.113003926886459
352.124004 	 0.127129417747267
352.201957 	 3.92123626296014
357.163129 	 17.8461451535441
358.158378 	 49.159533293782
367.147479 	 34.8306353645789
368.142728 	 12.9898013955985
384.174028 	 100
END IONS

BEGIN IONS
PEPMASS=370.2246
CHARGE=1
MSLEVEL=2
RT=0
SOURCE_INSTRUMENT=GnpsDecoyReroot
FILENAME=CCMSLIB00000006416.txt
IONMODE=Positive
ORGANISM=Natural
NAME=Cilostazol
PI=GNPS
DATACOLLECTOR=GNPS
SMILES=C1CCC(CC1)n1c(CCCCOc2ccc3c(CCC(=O)N3)c2)nnn1
INCHI=InChI=1S/C20H27N5O2/c26-20-12-9-15-14-17(10-11-18(15)21-20)27-13-5-4-8-19-22-23-24-25(19)16-6-2-1-3-7-16/h10-11,14,16H,1-9,12-13H2,(H,21,26)
FORMULA=C20H27N5O2 
PUBMED=N/A
SUBMITUSER=BIOADREM
LIBRARYQUALITY=0
SPECTRUMID=CCMSLIB00000006416
SCANS=316
ID=CCMSLIB00000006416
98.096429 	 4.07159936534895
100.074351 	 1.31399584348254
100.112079 	 1.18885338219848
102.091344 	 2.8693378622986
110.096429 	 0.811191311537688
112.112079 	 2.7419607142059
114.091344 	 6.89400880466603
115.097826 	 1.17544526134662
125.070943 	 0.730742586426512
126.091344 	 6.25488837739391
128.106994 	 6.63478513486335
140.106994 	 5.20011620371405
142.086259 	 9.23819526693334
143.092741 	 6.81356007955485
144.101909 	 13.3947127310107
145.064795 	 1.59109700775436
153.102243 	 4.53641422154685
154.122644 	 14.8159735413082
156.101909 	 14.603678294487
158.07262 	 0.111734340432188
158.104983 	 0.963150014525464
164.105651 	 2.32407428098952
167.081508 	 0.855885047710563
169.097158 	 4.23696618918859
171.091678 	 0.283805224697759
172.086927 	 0.230172741290308
176.070609 	 1.89277972692127
176.083185 	 2.43357393461306
178.097492 	 0.256988982994033
179.081508 	 0.822364745580907
180.100566 	 1.40785268944557
181.097158 	 5.97108315269615
181.120967 	 22.3468680864377
181.133543 	 1.82573912266196
182.117559 	 11.5019330040895
186.098555 	 0.259223669802677
186.102577 	 0.88940534984022
187.110402 	 0.489396411092985
188.070609 	 0
188.081842 	 0.572079823012805
188.118227 	 0.471518916623835
190.097492 	 2.08943216608192
193.120967 	 22.3468680864377
195.112808 	 0.869293168562426
195.147851 	 0.842476926858701
196.086927 	 0.250284922568102
196.131866 	 1.27600616773559
198.148859 	 1.77210663925451
210.10392 	 0.15419338979642
210.140306 	 0.122907774475407
212.083185 	 0.183244318308789
212.11957 	 0.297213345549621
213.113476 	 0.431294554068247
214.097492 	 4.56546515005922
216.113142 	 2.9050928512369
218.092407 	 0.835772866432769
218.117559 	 30.7291783056605
223.142765 	 3.31404053721871
223.167917 	 5.85934881226396
224.118227 	 0.218999307247089
225.159758 	 5.45263581309079
226.097492 	 0.167601510648283
227.130469 	 0.203356499586583
227.166855 	 0.087152785537107
228.114485 	 0.234642114907596
228.15087 	 0.232407428098952
232.108057 	 5.26939149478201
232.144442 	 0.288274598315046
238.13522 	 0.138550582135914
240.138294 	 0.105030280006257
241.108391 	 1.08382310219223
242.128792 	 5.45263581309079
244.108057 	 3.95986502491676
245.103306 	 0.489396411092985
245.128458 	 67.1188182976156
247.155341 	 0.0603365438333818
250.178816 	 10.5611298576504
252.113142 	 0.992200943037833
255.161769 	 0.853650360901919
258.123707 	 0.270397103845896
258.148859 	 12.8427450892757
258.160092 	 0.543028894500436
260.139357 	 0.802252564303113
268.176805 	 3.512927663188
269.103306 	 1.51288296945183
270.123707 	 3.98891595342913
271.118956 	 0.096091532771682
271.155341 	 0.48045766385841
271.191727 	 0.210060560012514
272.15059 	 0.127377148092695
273.170991 	 0.0603365438333818
274.16624 	 0.232407428098952
275.175408 	 1.04359873963664
282.209054 	 2.00004469373617
286.155007 	 0.379896757469441
287.150256 	 0.527386086839929
287.223027 	 0.236876801716239
288.218276 	 0.402243625555878
289.165906 	 1.0056090638897
290.19754 	 0.163132137030995
298.16624 	 0.422355806833672
299.150256 	 0.862589108136495
299.186641 	 0.364253949808934
300.18189 	 0.775436322599388
300.195809 	 22.3468680864377
301.165906 	 2.05591186395227
309.207377 	 22.3468680864377
310.16624 	 0.178774944691501
313.165906 	 1.30952646986525
314.233926 	 0.918456278352589
315.181556 	 0.0737446646852444
315.194132 	 1.22907774475407
316.176805 	 1.52405640349505
316.21319 	 3.95986502491676
317.197206 	 1.16203714049476
324.218276 	 0.113969027240832
326.19754 	 1.03465999240206
327.181556 	 0.417886433216385
327.206708 	 22.3468680864377
328.176805 	 4.90960691859036
329.197206 	 1.02348655835885
330.217607 	 1.88607566649534
336.18189 	 0.379896757469441
340.201957 	 0.963150014525464
342.192455 	 0.158662763413708
342.22884 	 2.67715479675523
343.212856 	 2.40899237971798
344.208105 	 3.59561107510782
354.192455 	 2.02239156182261
370.223755 	 100
END IONS

BEGIN IONS
PEPMASS=212.067
CHARGE=1
MSLEVEL=2
RT=0
SOURCE_INSTRUMENT=GnpsDecoyReroot
FILENAME=CCMSLIB00000006430.txt
IONMODE=Positive
ORGANISM=Natural
NAME=Nicorandil
PI=GNPS
DATACOLLECTOR=GNPS
SMILES=c1cc(cnc1)C(=NCCON(=O)=O)O
INCHI=InChI=1S/C8H9N3O4/c12-8(7-2-1-3-9-6-7)10-4-5-15-11(13)14/h1-3,6H,4-5H2,(H,10,12)
FORMULA=C8H9N3O4 
PUBMED=N/A
SUBMITUSER=BIOADREM
LIBRARYQUALITY=0
SPECTRUMID=CCMSLIB00000006430
SCANS=319
ID=CCMSLIB00000006430
93.057304 	 0
97.039643 	 100
107.060378 	 0
125.034557 	 19.71
135.052613 	 25.32
136.050542 	 66.84
151.050207 	 37.07
154.061106 	 44.98
166.061106 	 77.6
168.052947 	 39.78
169.060772 	 100
184.071671 	 16.42
212.066586 	 0
END IONS

BEGIN IONS
PEPMASS=212.0816
CHARGE=1
MSLEVEL=2
RT=0
SOURCE_INSTRUMENT=GnpsDecoyReroot
FILENAME=CCMSLIB00000006442.txt
IONMODE=Positive
ORGANISM=Natural
NAME=Milrinone
PI=GNPS
DATACOLLECTOR=GNPS
SMILES=Cc1c(cc(C#N)c(n1)O)c1ccncc1
INCHI=InChI=1S/C12H9N3O/c1-8-11(9-2-4-14-5-3-9)6-10(7-13)12(16)15-8/h2-6H,1H3,(H,15,16)
FORMULA=C12H9N3O 
PUBMED=N/A
SUBMITUSER=BIOADREM
LIBRARYQUALITY=0
SPECTRUMID=CCMSLIB00000006442
SCANS=320
ID=CCMSLIB00000006442
85.00728 	 0.380816375104129
87.02293 	 29.7512793050101
99.02293 	 21.7452100440319
100.030755 	 6.51553016779722
101.03858 	 3.74271093657027
104.049479 	 1.57086754730453
105.057304 	 1.96655956206117
111.02293 	 1.06212067118886
112.018179 	 0.357015351660121
112.030755 	 0.633702249196715
113.03858 	 3.54932762108771
119.060378 	 2.21052005236225
120.068203 	 3.73081042484827
121.00728 	 0.107104605498036
122.015105 	 0.374866119243127
123.02293 	 10.415922884684
125.026004 	 19.8708794478163
126.033829 	 14.3371414970844
127.017845 	 0.345114839938117
128.049479 	 3.17148637391408
130.052553 	 1.60954421040105
131.036569 	 1.65714625728906
132.044394 	 2.54075925264786
138.033829 	 1.33285731286445
140.049479 	 2.44555515887183
141.033495 	 2.01416160894918
142.028744 	 0.300487920980602
147.055293 	 8.33630846126383
148.018179 	 0.217184338926574
148.063118 	 95.7961442342021
149.026004 	 3.62965607521123
150.033829 	 4.34963703439248
154.028744 	 0.773533261930263
165.044728 	 1.36855884803047
167.060378 	 3.08818279186005
168.044394 	 0.484945852671665
175.074017 	 1.69582292038558
177.044728 	 0.220159466857075
195.055293 	 4.20385576579793
212.081842 	 100
END IONS

BEGIN IONS
PEPMASS=406.182
CHARGE=1
MSLEVEL=2
RT=0
SOURCE_INSTRUMENT=GnpsDecoyReroot
FILENAME=CCMSLIB00000006454.txt
IONMODE=Positive
ORGANISM=Natural
NAME=Nebivolol
PI=GNPS
DATACOLLECTOR=GNPS
SMILES=C1CC(C(CNCC(C2CCc3cc(ccc3O2)F)O)O)Oc2ccc(cc12)F
INCHI=InChI=1S/C22H25F2NO4/c23-15-3-7-19-13(9-15)1-5-21(28-19)17(26)11-25-12-18(27)22-6-2-14-10-16(24)4-8-20(14)29-22/h3-4,7-10,17-18,21-22,25-27H,1-2,5-6,11-12H2
FORMULA=C22H25F2NO4 
PUBMED=N/A
SUBMITUSER=BIOADREM
LIBRARYQUALITY=0
SPECTRUMID=CCMSLIB00000006454
SCANS=321
ID=CCMSLIB00000006454
194.097572 	 1.69
279.117973 	 14.31
297.108552 	 0.23
299.124202 	 44.66
301.103466 	 8.28
305.133623 	 0.84
307.112888 	 1.03
309.108552 	 1.53
315.119116 	 1.32
318.130015 	 0.5
321.129681 	 3.95
323.124202 	 0.38
325.103466 	 1.85
325.139852 	 1.63
327.119116 	 100
335.124202 	 0.44
336.14058 	 0.24
338.111291 	 0.81
341.134766 	 2.55
343.114031 	 0.32
347.145331 	 0.57
349.124595 	 2.39
353.134766 	 4.39
362.15623 	 0.21
371.145331 	 0.2
375.140246 	 0.77
388.17188 	 0.26
406.182445 	 1.69
END IONS

BEGIN IONS
PEPMASS=351.1122
CHARGE=1
MSLEVEL=2
RT=0
SOURCE_INSTRUMENT=GnpsDecoyReroot
FILENAME=CCMSLIB00000006470.txt
IONMODE=Positive
ORGANISM=Natural
NAME=Biapenem
PI=GNPS
DATACOLLECTOR=GNPS
SMILES=C[C@@H]1[C@@H]2[C@@H]([C@@H](C)O)C(=O)N2C(=C1SC1Cn2cnc[n+]2C1)C(=O)[O-]
INCHI=InChI=1S/C15H18N4O4S/c1-7-11-10(8(2)20)14(21)19(11)12(15(22)23)13(7)24-9-3-17-5-16-6-18(17)4-9/h5-11,20H,3-4H2,1-2H3/t7-,8-,10-,11-/m1/s1
FORMULA=C15H18N4O4S 
PUBMED=N/A
SUBMITUSER=BIOADREM
LIBRARYQUALITY=0
SPECTRUMID=CCMSLIB00000006470
SCANS=322
ID=CCMSLIB00000006470
83.01613 	 9.55084084297169
86.97734 	 41.6589796352799
97.088604 	 9.1038104023274
102.031149 	 40.7578230327113
116.046799 	 25.3459164124033
125.061738 	 12.5523309444405
131.027364 	 52.9766550769886
138.000815 	 0
142.037297 	 44.9584900305116
156.008008 	 0
165.045419 	 70.9572128006812
168.080779 	 70.9572128006812
175.066155 	 15.7950755694316
175.144108 	 20.0312211736323
176.130803 	 6.87575392038601
180.045085 	 9.23862910664869
181.118287 	 1.6462073369758
191.061069 	 63.1803022777265
196.04268 	 100
197.037928 	 10.6719648052224
206.068597 	 9.09671468104733
215.052516 	 3.28531895267154
216.035189 	 31.0792592066984
234.136283 	 57.7804583835947
238.004283 	 10.8990278861846
247.062132 	 3.32079755907188
256.066489 	 25.729085361527
260.085213 	 11.9917689633151
282.079459 	 44.4334066557866
296.162515 	 21.8122472149294
302.071968 	 10.0901156602569
307.122327 	 6.3648619882211
323.117241 	 67.8421911587313
325.096506 	 70.9572128006812
330.107799 	 58.6532321010431
333.101591 	 12.3039806996381
351.112156 	 100
END IONS

BEGIN IONS
PEPMASS=370.0832
CHARGE=1
MSLEVEL=2
RT=0
SOURCE_INSTRUMENT=GnpsDecoyReroot
FILENAME=CCMSLIB00000006481.txt
IONMODE=Positive
ORGANISM=Natural
NAME=Lansoprazole
PI=GNPS
DATACOLLECTOR=GNPS
SMILES=Cc1c(CS(=O)c2nc3ccccc3[nH]2)nccc1OCC(F)(F)F
INCHI=InChI=1S/C16H14F3N3O2S/c1-10-13(20-7-6-14(10)24-9-16(17,18)19)8-25(23)15-21-11-4-2-3-5-12(11)22-15/h2-7H,8-9H2,1H3,(H,21,22)
FORMULA=C16H14F3N3O2S 
PUBMED=N/A
SUBMITUSER=BIOADREM
LIBRARYQUALITY=0
SPECTRUMID=CCMSLIB00000006481
SCANS=325
ID=CCMSLIB00000006481
52.018179 	 0.820769795671519
63.010354 	 15.4045531124455
72.024407 	 18.7826687977882
73.032232 	 6.3458464728498
74.97734 	 0.133915071925353
91.996478 	 0.924445980387922
94.012128 	 0.0950365026567022
95.016582 	 0.181433323253704
98.060044 	 43.198410298501
104.98546 	 0.302388872089507
107.072954 	 2.0346451250594
114.014985 	 2.1383213097758
115.022811 	 13.0156810229384
120.038126 	 0.241911097671606
121.008423 	 18.7005918182211
123.013725 	 0
132.005564 	 1.37802928852218
136.075694 	 4.1902457989546
138.033829 	 2.11672210462655
157.052219 	 1.40826817573113
161.094752 	 0.691174564776016
164.00166 	 1.02380232407447
169.076028 	 15.8451768974902
173.020879 	 4.77342433798436
179.105317 	 0.129595230895503
187.050207 	 2.01736576094
192.015202 	 14.5837833167739
197.061738 	 17.0072141345198
198.013391 	 1.21819517041773
207.026101 	 0.388785692686509
207.110363 	 0.276469825910406
211.021016 	 29.076849971921
211.038758 	 0.086396820597002
211.057402 	 5.53803620026783
214.077054 	 0.233271415611905
215.03994 	 3.59842757786513
222.001958 	 4.95917750226792
222.018357 	 0.971964231716273
223.057402 	 39.3062335306061
226.055924 	 43.198410298501
229.120967 	 0.190073005313404
231.055293 	 93.775109075986
232.022693 	 0.539980128731263
234.010963 	 0.479502354313361
235.04394 	 12.0523564732818
241.067966 	 2.88133396691002
241.084582 	 2.26359669964145
245.098123 	 30.7270292453238
249.05218 	 2.90293317205927
249.065857 	 9.34813598859562
252.028921 	 43.198410298501
255.082473 	 1.64153959134304
256.090298 	 20.1347790401313
266.017191 	 2.3111149509698
267.058664 	 0.626376949328265
269.115882 	 3.09300617737267
270.039486 	 63.1258369691995
270.069563 	 1.88777053004449
273.093038 	 5.64171238498423
283.077388 	 5.23564732817832
284.077803 	 0.285109507970107
285.07308 	 7.17957579161087
301.087953 	 4.10816881938745
302.088367 	 0.43198410298501
308.100527 	 6.48840122683485
312.030064 	 3.82305931141734
322.116177 	 2.70422048468616
324.061284 	 0.125275389865653
325.085508 	 1.27867294483563
335.087616 	 2.3111149509698
340.072598 	 0.483822195343211
342.088248 	 9.59436692729708
352.072598 	 7.40420752516307
370.083162 	 100
END IONS

BEGIN IONS
PEPMASS=286.1008
CHARGE=1
MSLEVEL=2
RT=0
SOURCE_INSTRUMENT=GnpsDecoyReroot
FILENAME=CCMSLIB00000006500.txt
IONMODE=Positive
ORGANISM=Natural
NAME=Asenapine
PI=GNPS
DATACOLLECTOR=GNPS
SMILES=CN1C[C@H]2c3ccccc3Oc3ccc(cc3[C@@H]2C1)Cl
INCHI=InChI=1S/C17H16ClNO/c1-19-9-14-12-4-2-3-5-16(12)20-17-7-6-11(18)8-13(17)15(14)10-19/h2-8,14-15H,9-10H2,1H3/t14-,15-/m0/s1
FORMULA=C17H16ClNO 
PUBMED=N/A
SUBMITUSER=BIOADREM
LIBRARYQUALITY=0
SPECTRUMID=CCMSLIB00000006500
SCANS=328
ID=CCMSLIB00000006500
87.02293 	 0.348547551127004
102.033829 	 0.306360239463217
112.030755 	 0.468078267507734
113.03858 	 0.260155088593354
114.033829 	 0.819639198039295
114.046405 	 0.461047048897103
116.049479 	 0.146651131021736
120.093355 	 0.496203141950259
121.10118 	 0.363614448149785
128.049479 	 1.49363172485837
129.057304 	 0.964281409457993
130.077705 	 0.256137249387279
131.072954 	 0.255132789585761
131.08553 	 1.02957129655671
132.093355 	 1.02053115834304
132.983958 	 0.42388203624091
133.991783 	 0.168749246655149
136.030755 	 0.160713568242999
140.038733 	 0.15970910844148
141.046558 	 0.681023745429708
147.104254 	 1.26963718911969
148.112079 	 1.54084133552975
149.03858 	 6.88456747960947
150.046405 	 10.7537466350597
151.05423 	 1.2113785206316
152.02567 	 0.211941018120455
159.104254 	 0.757362690345132
160.030755 	 0.217967776929567
162.046405 	 0.271204146410061
165.033495 	 0.31941821688296
166.054383 	 0.259150628791836
167.062208 	 0.156695729036924
173.119904 	 0.189842902487042
174.127729 	 0.339507412913335
175.05423 	 1.39419020450802
176.062055 	 1.2967576037607
177.06988 	 0.50323436056089
178.04132 	 6.08903531680662
183.080932 	 0.470087187110772
185.015258 	 1.06573184941139
186.023083 	 3.322753023424
186.046405 	 1.31082004098196
187.05423 	 0.205914259311342
189.033495 	 1.38414560649283
193.065282 	 0.0954236811442806
194.073107 	 0.661939009200852
195.11683 	 0.186829523082486
197.096095 	 0.827674876451444
198.994522 	 6.3451725661939
200.002347 	 2.51416288320141
203.049145 	 2.21684278195187
204.05697 	 2.7170637631082
205.064795 	 2.08927638715899
206.109005 	 0.236048053356905
209.096582 	 0.9431877536261
212.038733 	 0.507252199766965
213.010172 	 4.65768009964241
214.017997 	 10.0445980151874
220.075694 	 1.29575314395918
221.083519 	 0.307364699264735
222.994522 	 0.563501948652015
223.111745 	 0.445980151874322
225.010172 	 1.09285226405239
226.017997 	 0.106472738960987
234.091344 	 0.144642211418699
234.10392 	 0.682028205231227
235.099169 	 0.289284422837398
236.106994 	 0.158704648639961
239.025823 	 0.242074812166017
240.021071 	 1.1149503796858
240.033648 	 2.17164209088352
242.049298 	 0.953232351641287
250.122644 	 0.842741773474226
270.068022 	 0.238056972959942
271.075847 	 99.7619430270401
286.099322 	 100
END IONS

BEGIN IONS
PEPMASS=315.1488
CHARGE=1
MSLEVEL=2
RT=0
SOURCE_INSTRUMENT=GnpsDecoyReroot
FILENAME=CCMSLIB00000006508.txt
IONMODE=Positive
ORGANISM=Natural
NAME=Ranitidine
PI=GNPS
DATACOLLECTOR=GNPS
SMILES=CN/C(=C\N(=O)=O)/NCCSCc1ccc(CN(C)C)o1
INCHI=InChI=1S/C13H22N4O3S/c1-14-13(9-17(18)19)15-6-7-21-10-12-5-4-11(20-12)8-16(2)3/h4-5,9,14-15H,6-8,10H2,1-3H3/b13-9+
FORMULA=C13H22N4O3S 
PUBMED=N/A
SUBMITUSER=BIOADREM
LIBRARYQUALITY=0
SPECTRUMID=CCMSLIB00000006508
SCANS=330
ID=CCMSLIB00000006508
52.018179 	 1.03087674084353
79.016502 	 5.69955890370224
83.99025 	 0.101600832631214
94.039977 	 0.515438370421767
95.08553 	 2.82004262278832
102.000815 	 0.284977945185112
107.117893 	 4.1408534469941
110.07262 	 0.986271497249343
125.005566 	 0.76076721018982
132.985499 	 1.23407840610596
134.063415 	 8.50473311195916
138.091344 	 3.40238885860138
140.106994 	 0.436140159587649
141.114819 	 13.0073846458839
142.133877 	 1.62313525301085
[truncated: 3,418,153 more chars]
