# Supplementary material for: MESSAR: Automated recommendation of metabolite substructures from tandem mass spectra
Source: PLoS One. 2020 Jan 16;15(1):e0226770. doi: 10.1371/journal.pone.0226770 (PMC6964822; doi:10.1371/journal.pone.0226770)
Supplement: S1 Data — GNPS spectral library and its decoy version in mgf format. The datasets are derived from https://bio.informatik.uni-jena.de/passatutto. The molecular fingerprints are retrieved from the SIRIUS-4.0.1. (ZIP) [file pone.0226770.s008.zip › gnps_target.mgf]

BEGIN IONS
PEPMASS=866.6325
CHARGE=1
MSLEVEL=2
RT=0
SOURCE_INSTRUMENT=qTOF
FILENAME=CCMSLIB00000001570.ms
IONMODE=Positive
ORGANISM=Natural
NAME=Halovir A
PI=GNPS
DATACOLLECTOR=GNPS
SMILES=CCCCCCCCCCCCCC(=NC(C)(C)C(=O)N1C[C@H](CC1C(=N[C@@H](CC(C)C)C(=N[C@@H](C(C)C)C(=N[C@@H](CCC(=N)O)C(=N[C@@H](CC(C)C)CO)O)O)O)O)O)O
INCHI=InChI=1S/C45H83N7O9/c1-10-11-12-13-14-15-16-17-18-19-20-21-38(56)51-45(8,9)44(61)52-27-33(54)26-36(52)42(59)49-35(25-30(4)5)41(58)50-39(31(6)7)43(60)48-34(22-23-37(46)55)40(57)47-32(28-53)24-29(2)3/h29-36,39,53-54H,10-28H2,1-9H3,(H2,46,55)(H,47,57)(H,48,60)(H,49,59)(H,50,58)(H,51,56)/t32-,33-,34-,35-,36?,39-/m0/s1
FORMULA=C45H83N7O9
PUBMED=N/A
SUBMITUSER=BIOADREM
LIBRARYQUALITY=0
SPECTRUMID=CCMSLIB00000001570
SCANS=1
ID=CCMSLIB00000001570
101.0709388893 	 4.48
117.1022390177 	 4.2
128.1069900446 	 4.3
129.1148150767 	 1.69
130.0498690962 	 4.19
147.0764181977 	 17.45
148.0756899162 	 2.17
199.1441038324 	 82.96
201.1471778376 	 3.35
210.1574081729 	 20.2
211.1441038324 	 32.3
227.1390184545 	 100
228.1620996203 	 25.01
229.1573485934 	 10.65
246.1448321139 	 7.19
268.2621480159 	 2.12
296.257062638 	 12.7
297.2536542818 	 3.77
298.2125177486 	 1.93
310.2098376739 	 5.56
326.2074323707 	 30.2
327.2363867754 	 31.64
329.243483526 	 1.71
341.2196740787 	 2.06
343.2254281586 	 1.54
369.2020126418 	 1.99
403.2465575312 	 2.68
409.3087638575 	 31.96
410.3098860695 	 15.52
454.2574565685 	 7.63
472.2779172391 	 9.48
473.2857422712 	 6.38
522.3901477632 	 15.19
523.388076811 	 7.69
535.3575645436 	 1.89
553.3721519753 	 39.96
554.3700810231 	 23.44
555.3779060552 	 6.83
571.3827166616 	 17.38
572.3806457094 	 10.52
573.3983667258 	 3.22
621.454538934 	 9.05
848.6219386133 	 22.66
849.6297636454 	 23.43
866.6325032996 	 77.75
END IONS

BEGIN IONS
PEPMASS=850.6376
CHARGE=1
MSLEVEL=2
RT=0
SOURCE_INSTRUMENT=qTOF
FILENAME=CCMSLIB00000001598.ms
IONMODE=Positive
ORGANISM=Natural
NAME=Halovir C
PI=GNPS
DATACOLLECTOR=GNPS
SMILES=CCCCCCCCCCCCCC(=NC(C)(C)C(=O)N1CCCC1C(=N[C@@H](CC(C)C)C(=N[C@@H](C(C)C)C(=N[C@@H](CCC(=N)O)C(=N[C@@H](CC(C)C)CO)O)O)O)O)O
INCHI=InChI=1S/C45H83N7O8/c1-10-11-12-13-14-15-16-17-18-19-20-23-38(55)51-45(8,9)44(60)52-26-21-22-36(52)42(58)49-35(28-31(4)5)41(57)50-39(32(6)7)43(59)48-34(24-25-37(46)54)40(56)47-33(29-53)27-30(2)3/h30-36,39,53H,10-29H2,1-9H3,(H2,46,54)(H,47,56)(H,48,59)(H,49,58)(H,50,57)(H,51,55)/t33-,34-,35-,36?,39-/m0/s1
FORMULA=C45H83N7O8
PUBMED=N/A
SUBMITUSER=BIOADREM
LIBRARYQUALITY=0
SPECTRUMID=CCMSLIB00000001598
SCANS=2
ID=CCMSLIB00000001598
183.1478465396 	 2.19
211.1427611617 	 4.99
228.1693102632 	 1.45
229.153325848 	 1.32
246.1798749495 	 1.73
282.2162604558 	 0.28
296.257062638 	 0.39
310.2111750779 	 12.97
312.2155917538 	 0.3
327.2390668501 	 1.45
345.2496315364 	 1.53
393.30982649 	 5.25
410.2761806379 	 0.39
438.27109526 	 14.08
439.2717096492 	 3.75
440.2741692652 	 0.55
478.3962957736 	 0.28
506.3912103957 	 14.53
507.3945048596 	 4.95
508.3983071463 	 0.9
537.3758946825 	 2.28
538.3599102673 	 2.14
539.3605246565 	 0.62
555.3864593688 	 100
556.387073758 	 34.79
605.4623043866 	 36.68
606.467449344 	 16.09
607.4667210625 	 3.36
735.5252985739 	 0.3
832.6270239912 	 10.49
834.6188646081 	 3.03
835.6141135812 	 0.66
850.6375886775 	 24.67
END IONS

BEGIN IONS
PEPMASS=610.4165
CHARGE=1
MSLEVEL=2
RT=0
SOURCE_INSTRUMENT=qTOF
FILENAME=CCMSLIB00000001606.ms
IONMODE=Positive
ORGANISM=Natural
NAME=Emericellamide A
PI=GNPS
DATACOLLECTOR=GNPS
SMILES=CCCCCC[C@H](C)[C@@H]1[C@@H](C)C(=NCC(=N[C@@H](C(C)C)C(=N[C@@H](CC(C)C)C(=N[C@@H](C)C(=N[C@@H](C)C(=O)O1)O)O)O)O)O
INCHI=InChI=1S/C31H55N5O7/c1-10-11-12-13-14-19(6)26-20(7)27(38)32-16-24(37)36-25(18(4)5)30(41)35-23(15-17(2)3)29(40)33-21(8)28(39)34-22(9)31(42)43-26/h17-23,25-26H,10-16H2,1-9H3,(H,32,38)(H,33,40)(H,34,39)(H,35,41)(H,36,37)/t19-,20+,21-,22-,23-,25-,26+/m0/s1
FORMULA=C31H55N5O7
PUBMED=N/A
SUBMITUSER=BIOADREM
LIBRARYQUALITY=0
SPECTRUMID=CCMSLIB00000001606
SCANS=3
ID=CCMSLIB00000001606
126.0913399804 	 2.71
157.1335391461 	 3.6
185.1284537682 	 17.89
210.1852403656 	 3.12
213.1597538966 	 8.48
238.1801549877 	 11.81
256.190719674 	 12.99
284.1968676844 	 5.83
309.2536542818 	 13.15
337.2485689039 	 100
338.2523711906 	 23.79
351.2642189681 	 2.67
355.2591335902 	 28.56
356.2629358769 	 6.68
408.2856826917 	 3.86
426.296247378 	 6.64
427.3000496647 	 2.05
440.3118974422 	 2.89
450.3326328843 	 64.57
451.336435171 	 22.13
452.3357068895 	 4.75
466.3275475064 	 3.61
468.3431975706 	 26.73
469.3469998573 	 12.06
470.3462715758 	 2.45
497.3333611658 	 8.69
521.3697466721 	 25.37
522.3775717042 	 10.2
523.3728206773 	 2.03
539.3803113584 	 38.74
540.3881363905 	 15.35
541.3833853636 	 2.97
565.3959614226 	 7.28
566.4037864547 	 3.01
582.4225105241 	 18.17
592.4068604599 	 4.5
610.4174251462 	 45.56
END IONS

BEGIN IONS
PEPMASS=601.3571
CHARGE=1
MSLEVEL=2
RT=0
SOURCE_INSTRUMENT=qTOF
FILENAME=CCMSLIB00000001621.ms
IONMODE=Positive
ORGANISM=Natural
NAME=Desferrioxamine E
PI=GNPS
DATACOLLECTOR=GNPS
SMILES=C1CCN=C(CCC(=O)N(CCCCCN=C(CCC(=O)N(CCCCCN=C(CCC(=O)N(CC1)O)O)O)O)O)O
INCHI=InChI=1S/C27H48N6O9/c34-22-10-14-26(38)32(41)20-8-3-6-18-30-24(36)12-15-27(39)33(42)21-9-2-5-17-29-23(35)11-13-25(37)31(40)19-7-1-4-16-28-22/h40-42H,1-21H2,(H,28,34)(H,29,35)(H,30,36)
FORMULA=C27H48N6O9
PUBMED=N/A
SUBMITUSER=BIOADREM
LIBRARYQUALITY=0
SPECTRUMID=CCMSLIB00000001621
SCANS=4
ID=CCMSLIB00000001621
84.0807752941 	 5.67
86.0964253583 	 0.145
100.0393044099 	 1.6
102.0913399804 	 1.615
110.0964253583 	 0.115
112.0393044099 	 0.485
119.1178890819 	 0.145
122.0964253583 	 0.215
137.1073243956 	 0.405
138.0913399804 	 0.7
140.0706045383 	 0.2
154.0862546025 	 1.57
165.1022390177 	 2.025
166.0862546025 	 4.495
168.1019046667 	 0.535
183.112803704 	 4.575
194.0236543457 	 2.085
201.0896629587 	 10.76
201.1233683903 	 29.075
211.1441038324 	 0.3
213.0321480798 	 1.645
219.1015703157 	 1.335
219.1339330766 	 1.215
237.1233683903 	 0.16
254.1287881192 	 2.1
265.1182830124 	 0.29
283.0911195217 	 4.525
283.1288476987 	 4.875
283.1315277734 	 2.425
300.1553968002 	 0.175
301.1420924597 	 1.72
301.1825007114 	 3.18
319.2730470532 	 2.145
355.2353241429 	 0.2
357.1808832692 	 0.72
366.2036896635 	 0.365
367.0587567608 	 1.855
379.2730470532 	 0.92
383.230238765 	 1.145
383.2765149889 	 2.275
384.2340410517 	 0.295
384.2731066327 	 0.735
401.2408034513 	 100
401.2758462869 	 50
402.244605738 	 11.19
402.2737753347 	 2.87
411.1788718965 	 0.63
419.179934529 	 1.545
419.2513681376 	 2.235
463.140081087 	 1.41
463.2703669785 	 0.82
469.2683556058 	 0.655
483.244940089 	 2.8
483.271429611 	 2.115
484.36192164 	 0.635
498.257181797 	 1.45
501.2555047753 	 0.38
511.2762402174 	 0.815
527.2738349142 	 2.3
528.2690838873 	 1.23
536.2476797432 	 1.985
544.2765745684 	 0.66
573.3494051605 	 4.98
583.3449884846 	 0.82
601.3555531709 	 95.76
END IONS

BEGIN IONS
PEPMASS=410.2802
CHARGE=1
MSLEVEL=2
RT=0
SOURCE_INSTRUMENT=qTOF
FILENAME=CCMSLIB00000001623.ms
IONMODE=Positive
ORGANISM=Natural
NAME=Marineosin A
PI=GNPS
DATACOLLECTOR=GNPS
SMILES=C[C@H]1C[C@@H]2CCCCCCCc3ccc([C@H]2[C@]2([C@@H](C/C(=C/4\C=CC=N4)/N2)OC)O1)[nH]3
INCHI=InChI=1S/C25H35N3O2/c1-17-15-18-9-6-4-3-5-7-10-19-12-13-21(27-19)24(18)25(30-17)23(29-2)16-22(28-25)20-11-8-14-26-20/h8,11-14,17-18,23-24,27-28H,3-7,9-10,15-16H2,1-2H3/b22-20-/t17-,18-,23+,24-,25-/m0/s1
FORMULA=C25H35N3O2
PUBMED=N/A
SUBMITUSER=BIOADREM
LIBRARYQUALITY=0
SPECTRUMID=CCMSLIB00000001623
SCANS=5
ID=CCMSLIB00000001623
80.0494751657 	 2.93
94.0651252299 	 1.08
120.0807752941 	 1.04
134.0964253583 	 0.89
147.0552888251 	 0.49
148.1120754225 	 0.63
163.0865889535 	 1.65
188.1433755509 	 0.58
190.1590256151 	 3.18
200.1433755509 	 2.21
213.163776642 	 0.54
218.1903257435 	 0.51
228.138290173 	 13.44
230.1903257435 	 93.25
232.2059758077 	 8.21
242.1903257435 	 1.08
246.1852403656 	 1.85
248.2008904298 	 1.13
260.1645049235 	 5.81
270.1852403656 	 20.66
284.2008904298 	 0.48
286.216540494 	 2.59
302.2114551161 	 100
319.1804893387 	 0.97
334.2277738823 	 0.57
336.2070384402 	 3.75
360.2434239465 	 1.77
361.2274395313 	 12.58
362.2352645634 	 5.54
378.2539886328 	 53.28
379.2618136649 	 28.12
392.269638697 	 0.57
394.2614793139 	 0.49
410.2802033833 	 23.8
END IONS

BEGIN IONS
PEPMASS=879.4619
CHARGE=1
MSLEVEL=2
RT=0
SOURCE_INSTRUMENT=qTOF
FILENAME=CCMSLIB00000001631.ms
IONMODE=Positive
ORGANISM=Natural
NAME=Etamycin
PI=GNPS
DATACOLLECTOR=GNPS
SMILES=CC(C)CC1C(=O)N2CC(CC2C(=O)N(C)CC(=O)N(C)C(C(C)C(C)C)C(=NC(C)C(=O)N(C)C(c2ccccc2)C(=O)OC(C)C(C(=N1)O)N=C(c1c(cccn1)O)O)O)O
INCHI=InChI=1S/C44H62N8O11/c1-23(2)19-30-42(60)52-21-29(53)20-31(52)43(61)49(8)22-33(55)50(9)36(25(5)24(3)4)40(58)46-26(6)41(59)51(10)37(28-15-12-11-13-16-28)44(62)63-27(7)34(38(56)47-30)48-39(57)35-32(54)17-14-18-45-35/h11-18,23-27,29-31,34,36-37,53-54H,19-22H2,1-10H3,(H,46,58)(H,47,56)(H,48,57)
FORMULA=C44H62N8O11
PUBMED=N/A
SUBMITUSER=BIOADREM
LIBRARYQUALITY=0
SPECTRUMID=CCMSLIB00000001631
SCANS=6
ID=CCMSLIB00000001631
72.0443897878 	 20.45
86.060039852 	 19.58
100.0393044099 	 94.88
114.1277254867 	 70.99
120.0807752941 	 22.33
140.0706045383 	 4.98
142.1226401088 	 17.12
148.0756899162 	 3.33
154.1226401088 	 19.83
166.0862546025 	 16.22
170.1175547309 	 10.05
171.0764181977 	 3.8
177.0658535114 	 7.53
182.1175547309 	 33.45
185.0920682619 	 52.49
185.1648392745 	 36.34
205.0607681335 	 46.45
213.1597538966 	 42.16
223.0713328198 	 4.15
231.1703185829 	 4.66
237.1233683903 	 3.57
279.1339330766 	 3.11
284.1968676844 	 37.98
290.1499174918 	 15.73
318.1448321139 	 15.53
326.2074323707 	 48.25
397.2445461585 	 100
431.192510588 	 5.6
483.2238107164 	 4.41
544.3129600747 	 12.59
562.323524761 	 8.81
643.3449884846 	 2.88
808.4239670871 	 8.62
851.4661662528 	 9.02
879.4610808749 	 141.64
END IONS

BEGIN IONS
PEPMASS=656.3065
CHARGE=1
MSLEVEL=2
RT=0
SOURCE_INSTRUMENT=qTOF
FILENAME=CCMSLIB00000001635.ms
IONMODE=Positive
ORGANISM=Natural
NAME=Rifamycin W
PI=GNPS
DATACOLLECTOR=GNPS
SMILES=C[C@H]1C=CC=C(C)C(=NC2=CC(=O)c3c(C(=O)C(=C[C@H](CO)[C@@H]([C@@H](C)[C@H]([C@H](C)[C@@H]([C@H](C)[C@H]1O)O)O)O)C)c(c(C)c(c3C2=O)O)O)O
INCHI=InChI=1S/C35H45NO11/c1-14-9-8-10-15(2)35(47)36-22-12-23(38)24-25(32(44)20(7)33(45)26(24)34(22)46)28(40)16(3)11-21(13-37)31(43)19(6)30(42)18(5)29(41)17(4)27(14)39/h8-12,14,17-19,21,27,29-31,37,39,41-45H,13H2,1-7H3,(H,36,47)/b9-8+,15-10-,16-11+/t14-,17+,18+,19-,21+,27-,29+,30-,31+/m0/s1
FORMULA=C35H45NO11
PUBMED=N/A
SUBMITUSER=BIOADREM
LIBRARYQUALITY=0
SPECTRUMID=CCMSLIB00000001635
SCANS=7
ID=CCMSLIB00000001635
55.0542261926 	 10.11
57.0334907505 	 6.36
67.0542261926 	 18.61
69.0334907505 	 8.66
69.0698762568 	 10
77.0385761284 	 5.76
79.0542261926 	 7.93
81.0698762568 	 10.33
83.0491408147 	 4
83.085526321 	 4.72
91.0542261926 	 12.85
93.0698762568 	 20.3
95.085526321 	 82.12
97.0647908789 	 5.08
105.0698762568 	 16.71
107.085526321 	 22.76
109.0647908789 	 29.48
109.1011763852 	 17.89
111.0804409431 	 25.1
119.085526321 	 14.29
121.0647908789 	 13.79
121.1011763852 	 13.36
123.0804409431 	 46.06
131.085526321 	 3.29
133.0647908789 	 3.8
133.1011763852 	 11.53
135.0804409431 	 11.26
135.1168264494 	 6.34
137.0960910073 	 6.76
143.085526321 	 3.33
145.1011763852 	 13.4
147.1168264494 	 6.08
149.0960910073 	 5.32
151.0753555652 	 43.66
157.1011763852 	 3.69
159.1168264494 	 5.63
161.0960910073 	 10.86
163.1117410715 	 12.65
173.0960910073 	 6.03
175.1117410715 	 5.92
179.1066556936 	 5.4
191.1066556936 	 5.3
232.0604337825 	 7.11
246.0396983404 	 100
258.0760838467 	 5.8
272.0890538362 	 4.73
274.0709984688 	 10.43
602.2748432339 	 5.14
620.2854079202 	 4.14
656.3065372928 	 0.26
END IONS

BEGIN IONS
PEPMASS=396.274
CHARGE=1
MSLEVEL=2
RT=0
SOURCE_INSTRUMENT=qTOF
FILENAME=CCMSLIB00000001641.ms
IONMODE=Positive
ORGANISM=Natural
NAME=Saliniketal A
PI=GNPS
DATACOLLECTOR=GNPS
SMILES=C[C@@H](/C=C/C=C(/C)\C(=N)O)[C@@H]([C@@H](C)[C@H]([C@@H](C)[C@H]1[C@H](C)[C@H]2CC[C@@](C)(O2)O1)O)O
INCHI=InChI=1S/C22H37NO5/c1-12(8-7-9-13(2)21(23)26)18(24)15(4)19(25)16(5)20-14(3)17-10-11-22(6,27-17)28-20/h7-9,12,14-20,24-25H,10-11H2,1-6H3,(H2,23,26)/b8-7+,13-9-/t12-,14+,15+,16+,17+,18-,19+,20+,22-/m0/s1
FORMULA=C22H37NO5
PUBMED=N/A
SUBMITUSER=BIOADREM
LIBRARYQUALITY=0
SPECTRUMID=CCMSLIB00000001641
SCANS=8
ID=CCMSLIB00000001641
55.0542261926 	 43.29
57.0334907505 	 5.99
65.0385761284 	 5.93
67.0542261926 	 61.04
69.0334907505 	 14.29
69.0698762568 	 17.57
71.0491408147 	 18.29
77.0385761284 	 28.69
79.0542261926 	 36.3
81.0698762568 	 26.73
83.0491408147 	 13.34
85.0647908789 	 10.07
91.0542261926 	 60.82
93.0698762568 	 45.59
95.085526321 	 100
96.0443897878 	 8.7
99.0440554368 	 19.2
103.0542261926 	 5.41
105.0698762568 	 63.56
107.085526321 	 53.58
109.0647908789 	 19.55
115.0542261926 	 6.75
117.0698762568 	 11.61
119.085526321 	 21.9
121.0647908789 	 13.04
121.1011763852 	 17.79
123.0804409431 	 33
128.0620512247 	 6.36
129.0698762568 	 9.39
130.0777012889 	 16.44
131.085526321 	 8.58
133.0647908789 	 10.19
133.1011763852 	 14.64
135.0804409431 	 12.26
135.1168264494 	 19.75
138.0913399804 	 5.41
143.085526321 	 7.4
145.1011763852 	 30.7
147.0804409431 	 7.39
148.0882659752 	 12.77
149.0960910073 	 7.77
151.0753555652 	 9.18
161.0960910073 	 6.83
163.1117410715 	 90.42
173.0960910073 	 6.59
191.1066556936 	 15.33
208.1332047951 	 9.08
396.2744493034 	 0
END IONS

BEGIN IONS
PEPMASS=445.1111
CHARGE=1
MSLEVEL=2
RT=0
SOURCE_INSTRUMENT=qTOF
FILENAME=CCMSLIB00000001645.ms
IONMODE=Positive
ORGANISM=Natural
NAME=Enterocin
PI=GNPS
DATACOLLECTOR=GNPS
SMILES=COc1cc([C@@H]2[C@@]3(C[C@@H]4C([C@]2([C@H](C(=O)c2ccccc2)[C@]3(C(=O)O4)O)O)O)O)oc(=O)c1
INCHI=InChI=1S/C22H20O10/c1-30-11-7-12(31-14(23)8-11)16-20(27)9-13-18(25)21(16,28)17(22(20,29)19(26)32-13)15(24)10-5-3-2-4-6-10/h2-8,13,16-18,25,27-29H,9H2,1H3/t13-,16-,17+,18?,20-,21+,22-/m1/s1
FORMULA=C22H20O10
PUBMED=N/A
SUBMITUSER=BIOADREM
LIBRARYQUALITY=0
SPECTRUMID=CCMSLIB00000001645
SCANS=9
ID=CCMSLIB00000001645
51.0229260642 	 4.05
53.0385761284 	 1.95
55.0178406863 	 2.54
59.0127553084 	 4.36
67.0178406863 	 1.15
68.9971052442 	 9.79
69.0334907505 	 11.75
77.0385761284 	 65.14
79.0542261926 	 0.99
91.0542261926 	 1.55
93.0334907505 	 1.28
95.0127553084 	 1.26
95.0491408147 	 1.47
103.0542261926 	 1.46
105.0334907505 	 100
108.0205803405 	 1.22
109.0284053726 	 1.17
111.0440554368 	 2.17
115.0542261926 	 1.1
123.0440554368 	 1.93
125.0233199947 	 17.06
131.0491408147 	 1.25
133.0647908789 	 1.23
135.0440554368 	 1.08
137.0233199947 	 1.47
139.0389700589 	 2.74
147.0440554368 	 4.08
151.0389700589 	 1.77
161.059705501 	 2.68
167.033884681 	 10.35
175.0389700589 	 0.92
177.0546201231 	 2.34
179.0702701873 	 1.09
189.0546201231 	 2.09
193.0495347452 	 1.43
205.0495347452 	 1.59
207.0651848094 	 1.49
251.0550140536 	 1.76
445.112922863 	 1.13
END IONS

BEGIN IONS
PEPMASS=696.3015
CHARGE=1
MSLEVEL=2
RT=0
SOURCE_INSTRUMENT=qTOF
FILENAME=CCMSLIB00000001653.ms
IONMODE=Positive
ORGANISM=Natural
NAME=Rifamycin S
PI=GNPS
DATACOLLECTOR=GNPS
SMILES=C[C@H]1C=CC=C(C)C(=NC2=CC(=O)c3c(c(c(C)c4c3C(=O)[C@@](C)(OC=C[C@@H]([C@@H](C)[C@H]([C@H](C)[C@@H]([C@H](C)[C@H]1O)O)OC(=O)C)OC)O4)O)C2=O)O
INCHI=InChI=1S/C37H45NO12/c1-16-11-10-12-17(2)36(46)38-23-15-24(40)26-27(32(23)44)31(43)21(6)34-28(26)35(45)37(8,50-34)48-14-13-25(47-9)18(3)33(49-22(7)39)20(5)30(42)19(4)29(16)41/h10-16,18-20,25,29-30,33,41-43H,1-9H3,(H,38,46)/b11-10+,14-13+,17-12-/t16-,18+,19+,20+,25-,29-,30+,33+,37-/m0/s1
FORMULA=C37H45NO12
PUBMED=N/A
SUBMITUSER=BIOADREM
LIBRARYQUALITY=0
SPECTRUMID=CCMSLIB00000001653
SCANS=10
ID=CCMSLIB00000001653
105.0698762568 	 25.11
107.085526321 	 65.95
109.0647908789 	 48.2
109.1011763852 	 24.87
111.0804409431 	 26.05
117.0698762568 	 6.12
119.085526321 	 18.73
121.0647908789 	 22.63
121.1011763852 	 20.53
123.0804409431 	 100
125.0960910073 	 8.61
131.085526321 	 4.54
133.0647908789 	 9.34
133.1011763852 	 22.27
135.0804409431 	 26.17
137.0960910073 	 16.81
143.085526321 	 7.08
145.1011763852 	 25.4
147.1168264494 	 16.74
149.0960910073 	 8.34
151.0753555652 	 95.72
153.0910056294 	 11.07
161.0960910073 	 23.18
163.1117410715 	 45.72
173.0960910073 	 12.68
177.0910056294 	 6.69
191.1066556936 	 13.93
244.0604337825 	 5.55
272.0553484046 	 58.94
395.1336583051 	 8.71
480.1652927845 	 5.27
586.2435431055 	 8.23
587.2486880629 	 4.66
604.2541077918 	 7.14
605.2592527492 	 4.7
664.2752371644 	 9.15
696.3014519149 	 0
END IONS

BEGIN IONS
PEPMASS=467.2059
CHARGE=1
MSLEVEL=2
RT=0
SOURCE_INSTRUMENT=qTOF
FILENAME=CCMSLIB00000001655.ms
IONMODE=Positive
ORGANISM=Natural
NAME=Staurosporine
PI=GNPS
DATACOLLECTOR=GNPS
SMILES=C[C@]12[C@@H]([C@@H](CC(n3c4ccccc4c4c5c(CN=C5O)c5c6ccccc6n1c5c34)O2)NC)OC
INCHI=InChI=1S/C28H26N4O3/c1-28-26(34-3)17(29-2)12-20(35-28)31-18-10-6-4-8-14(18)22-23-16(13-30-27(23)33)21-15-9-5-7-11-19(15)32(28)25(21)24(22)31/h4-11,17,20,26,29H,12-13H2,1-3H3,(H,30,33)/t17-,20?,26-,28+/m1/s1
FORMULA=C28H26N4O3
PUBMED=N/A
SUBMITUSER=BIOADREM
LIBRARYQUALITY=0
SPECTRUMID=CCMSLIB00000001655
SCANS=11
ID=CCMSLIB00000001655
58.0287397236 	 1.01
58.0651252299 	 0.72
73.0522148199 	 3.64
88.0756899162 	 53.9
130.0862546025 	 61.81
131.085526321 	 5.41
235.0542261926 	 0.55
282.1039160394 	 0.55
295.1229744598 	 12.52
297.1273911357 	 0.51
338.1287881192 	 100
340.1332047951 	 5.98
341.1396871565 	 0.69
467.2077667217 	 0.79
END IONS

BEGIN IONS
PEPMASS=412.2694
CHARGE=1
MSLEVEL=2
RT=0
SOURCE_INSTRUMENT=qTOF
FILENAME=CCMSLIB00000001680.ms
IONMODE=Positive
ORGANISM=Natural
NAME=Saliniketal B
PI=GNPS
DATACOLLECTOR=GNPS
SMILES=C[C@@H](/C=C/C=C(/CO)\C(=N)O)[C@@H]([C@@H](C)[C@H]([C@@H](C)[C@H]1[C@H](C)[C@H]2CC[C@@](C)(O2)O1)O)O
INCHI=InChI=1S/C22H37NO6/c1-12(7-6-8-16(11-24)21(23)27)18(25)14(3)19(26)15(4)20-13(2)17-9-10-22(5,28-17)29-20/h6-8,12-15,17-20,24-26H,9-11H2,1-5H3,(H2,23,27)/b7-6+,16-8-/t12-,13+,14+,15+,17+,18-,19+,20+,22-/m0/s1
FORMULA=C22H37NO6
PUBMED=N/A
SUBMITUSER=BIOADREM
LIBRARYQUALITY=0
SPECTRUMID=CCMSLIB00000001680
SCANS=12
ID=CCMSLIB00000001680
103.0542261926 	 10.66
105.0698762568 	 100
107.085526321 	 40.41
109.0647908789 	 19.82
109.1011763852 	 8.88
111.0804409431 	 10.31
113.0960910073 	 12.76
115.0542261926 	 11.31
117.0698762568 	 23.24
119.085526321 	 24.33
121.0647908789 	 24.73
121.1011763852 	 37.29
123.0804409431 	 67.57
125.0960910073 	 3.51
128.0620512247 	 9.17
129.0698762568 	 8.74
130.0777012889 	 10.9
131.085526321 	 13.47
133.0647908789 	 4.82
133.1011763852 	 24.19
135.0804409431 	 6.2
135.1168264494 	 22.13
141.0910056294 	 15.35
143.085526321 	 10.18
145.1011763852 	 32.73
147.0804409431 	 4.76
149.0960910073 	 4.73
161.0960910073 	 25.95
163.1117410715 	 23.06
171.0804409431 	 5.46
179.1066556936 	 9.49
181.1223057578 	 19.63
182.1301307899 	 3.86
189.0910056294 	 6.46
199.1328704441 	 11.69
207.1015703157 	 4.88
412.2693639255 	 0
END IONS

BEGIN IONS
PEPMASS=325.035
CHARGE=1
MSLEVEL=2
RT=0
SOURCE_INSTRUMENT=qTOF
FILENAME=CCMSLIB00000004221.ms
IONMODE=Positive
ORGANISM=Natural
NAME=DorzolamideHCl
PI=GNPS
DATACOLLECTOR=GNPS
SMILES=CCN[C@H]1C[C@H](C)S(=O)(=O)c2c1cc(s2)S(=O)(=O)N
INCHI=InChI=1S/C10H16N2O4S3/c1-3-12-8-4-6(2)18(13,14)10-7(8)5-9(17-10)19(11,15)16/h5-6,8,12H,3-4H2,1-2H3,(H2,11,15,16)/t6-,8-/m0/s1
FORMULA=C10H16N2O4S3
PUBMED=N/A
SUBMITUSER=BIOADREM
LIBRARYQUALITY=0
SPECTRUMID=CCMSLIB00000004221
SCANS=13
ID=CCMSLIB00000004221
102.0464011605 	 0.535421025398754
121.0106468184 	 0.434185957571258
123.0262968826 	 3.06629772108614
126.9670674442 	 0.848124901577017
127.9748924763 	 0.458932307484646
134.0184718505 	 3.67595779622506
135.0262968826 	 40.1678252457762
136.0341219147 	 4.92902296911206
138.9670674442 	 0.420687948527592
139.0212115047 	 0.29020719443882
151.0212115047 	 16.8747609727565
152.0528459841 	 0.926863287665069
152.9463320021 	 0.22271714922049
152.9827175084 	 0.339699894265596
153.9905425405 	 0.389192594092371
154.9619820663 	 1.10683674158062
155.9698070984 	 2.32390722368451
170.9568966884 	 0.0742390497401633
198.004181232 	 0.17097478121977
198.9881968168 	 41.2319182920519
215.0069208862 	 0.506175339137477
216.0147459183 	 30.8294526557333
235.950431102 	 11.7162718499021
259.056945084 	 0.260961508177544
279.9766458525 	 14.4923623765495
325.0344950824 	 100
END IONS

BEGIN IONS
PEPMASS=375.2165
CHARGE=1
MSLEVEL=2
RT=0
SOURCE_INSTRUMENT=qTOF
FILENAME=CCMSLIB00000004248.ms
IONMODE=Positive
ORGANISM=Natural
NAME=Methylprednisolone
PI=GNPS
DATACOLLECTOR=GNPS
SMILES=C[C@H]1C[C@H]2[C@@H]3CC[C@](C(=O)CO)([C@@]3(C)C[C@@H]([C@@H]2[C@@]2(C)C=CC(=O)C=C12)O)O
INCHI=InChI=1S/C22H30O5/c1-12-8-14-15-5-7-22(27,18(26)11-23)21(15,3)10-17(25)19(14)20(2)6-4-13(24)9-16(12)20/h4,6,9,12,14-15,17,19,23,25,27H,5,7-8,10-11H2,1-3H3/t12-,14-,15-,17-,19+,20-,21-,22-/m0/s1
FORMULA=C22H30O5
PUBMED=N/A
SUBMITUSER=BIOADREM
LIBRARYQUALITY=0
SPECTRUMID=CCMSLIB00000004248
SCANS=16
ID=CCMSLIB00000004248
91.0542261926 	 2.73434568333625
105.0698762568 	 17.3692242263528
107.085526321 	 12.4183824081255
109.0647908789 	 1.94631376178921
109.1011763852 	 2.4241362919971
115.0542261926 	 5.96402571735922
117.0698762568 	 8.61081229830135
119.085526321 	 8.82095414404723
121.0647908789 	 40.1370925374628
123.0804409431 	 1.1532784629625
129.0698762568 	 2.69181697645911
131.085526321 	 11.7179095889726
133.1011763852 	 11.265103945163
135.0804409431 	 77.8300352738098
137.059705501 	 1.57356215445426
139.0753555652 	 1.32089160183124
142.0777012889 	 4.87579115903235
143.085526321 	 6.92717584369449
145.0647908789 	 14.2671303129612
145.1011763852 	 10.3745027893828
146.072615911 	 8.78342881444975
147.0804409431 	 13.4941085232532
149.0960910073 	 4.5580767017737
155.085526321 	 1.39594226102619
157.1011763852 	 4.53305981537538
158.072615911 	 7.97038000650439
159.0804409431 	 29.5024141295374
159.1168264494 	 0.985665324093763
160.0882659752 	 2.38160758511996
161.0960910073 	 100
165.0910056294 	 3.27220874090011
171.0804409431 	 11.3501613589173
171.1168264494 	 1.19330548119981
172.0882659752 	 10.6296750306457
173.0960910073 	 17.008981062217
175.1117410715 	 4.35043654466765
177.0910056294 	 1.12826157656418
178.0777012889 	 1.46098616566182
181.0647908789 	 3.75253295974783
181.1011763852 	 1.71365671828484
182.1090014173 	 1.50851824981863
183.0804409431 	 2.52170214895054
183.1015703157 	 1.48600305206014
184.0882659752 	 1.41095239286518
185.0960910073 	 74.3126610462062
187.1117410715 	 41.0677207114802
189.0910056294 	 4.92582493182898
193.1011763852 	 6.64198333875366
195.0804409431 	 6.55692592499937
196.0882659752 	 5.96402571735922
197.0960910073 	 7.33244940334726
198.1039160394 	 2.56673254446752
199.1117410715 	 9.04110274435244
201.1273911357 	 1.60608410677207
208.0882659752 	 2.60425787406499
209.0960910073 	 18.2973507117304
210.1039160394 	 3.04205338603557
211.1117410715 	 42.0208640832562
213.1273911357 	 13.3715257799014
222.1039160394 	 10.044279888925
223.1117410715 	 20.8690866334776
224.1195661036 	 13.4215595526981
225.1273911357 	 8.26307757736472
227.1430411999 	 2.66179671278113
231.137955822 	 3.7975633552648
235.1117410715 	 7.3124358942286
236.1195661036 	 6.65699347059265
237.1273911357 	 21.87476546669
238.1352161678 	 10.8823455832687
239.1430411999 	 6.19668276086358
241.1586912641 	 1.69114152052636
249.1273911357 	 9.46889150176369
250.1352161678 	 1.27836289495409
251.1430411999 	 26.1826733044805
253.1586912641 	 44.5300577890076
255.1743413283 	 4.12528456708278
261.1273911357 	 2.37910589648012
263.1430411999 	 5.9940459810372
265.1586912641 	 18.8402171465739
267.137955822 	 2.02886948690366
269.1536058862 	 0.988167012733595
275.1430411999 	 1.44097265654317
277.1586912641 	 7.79025842443649
279.137955822 	 5.89397843544392
279.1743413283 	 23.7535336352038
280.1821663604 	 14.6824106271733
281.1899913925 	 5.52623020538864
291.1743413283 	 3.30473069321792
293.1536058862 	 5.57626397818527
293.1899913925 	 10.3694994121032
295.1692559504 	 0.362744852775624
297.1485205083 	 3.38728641833237
297.1849060146 	 2.43164135791659
299.2005560788 	 0.262677307182348
303.1743413283 	 15.2778125234533
309.1849060146 	 5.82393115352863
311.1641705725 	 0.230155354864534
311.2005560788 	 2.1264353438571
315.1590851946 	 2.40412278287844
321.1849060146 	 28.0739499161934
327.1954707009 	 0.612913716758812
339.1954707009 	 41.5405398644085
340.203295733 	 3.11710404523053
357.2060353872 	 83.6114377204613
358.2138604193 	 4.94083506366798
375.2166000735 	 8.05043404297901
END IONS

BEGIN IONS
PEPMASS=325.1924
CHARGE=1
MSLEVEL=2
RT=0
SOURCE_INSTRUMENT=qTOF
FILENAME=CCMSLIB00000004258.ms
IONMODE=Positive
ORGANISM=Natural
NAME=QuinineHCl
PI=GNPS
DATACOLLECTOR=GNPS
SMILES=C=C[C@H]1CN2CC[C@H]1C[C@H]2[C@@H](c1ccnc2ccc(cc12)OC)O
INCHI=InChI=1S/C20H24N2O2/c1-3-13-12-22-9-7-14(13)10-19(22)20(23)16-6-8-21-18-5-4-15(24-2)11-17(16)18/h3-6,8,11,13-14,19-20,23H,1,7,9-10,12H2,2H3/t13-,14-,19-,20+/m0/s1
FORMULA=C20H24N2O2
PUBMED=N/A
SUBMITUSER=BIOADREM
LIBRARYQUALITY=0
SPECTRUMID=CCMSLIB00000004258
SCANS=19
ID=CCMSLIB00000004258
105.0698762568 	 0.826252955378999
106.0651252299 	 0.629923891158509
107.085526321 	 0.543037837205611
108.0807752941 	 3.89650534265688
110.0964253583 	 2.43448039633408
115.0542261926 	 1.14789844357001
117.0573001978 	 1.14873388639648
118.0651252299 	 0.49207582479093
120.0807752941 	 0.720987159243757
122.0964253583 	 1.62827806879036
131.072950262 	 0.29491131774397
134.0964253583 	 3.62582186688054
136.1120754225 	 2.91653090720737
138.1277254867 	 0.138683509194048
142.0651252299 	 0.451139126293892
143.072950262 	 1.30830346625229
145.0522148199 	 2.27073360234592
148.1120754225 	 0.0918987109117188
154.0651252299 	 1.23896171165526
155.072950262 	 2.45118925286348
158.060039852 	 1.47539203154632
159.0678648841 	 1.30830346625229
160.0756899162 	 25.1418164197933
162.0913399804 	 0.793670685146662
166.0651252299 	 0.874708639314269
166.1226401088 	 4.68516337084472
167.072950262 	 1.01840480546714
168.0807752941 	 0.131164523755817
169.0522148199 	 2.36012598477823
170.060039852 	 1.0894174457171
171.0678648841 	 0.39432901409392
172.0756899162 	 19.1458432542169
173.0835149483 	 2.92237900699266
174.0549544741 	 2.37683484130764
174.0913399804 	 3.91572052766569
182.060039852 	 0.466177097170355
183.0678648841 	 2.53723986398991
184.0756899162 	 12.027870372691
186.0913399804 	 11.048731380068
188.0706045383 	 1.11364528768474
189.0784295704 	 2.99004987593674
195.0678648841 	 0.296582203396911
196.0756899162 	 2.03764505376075
197.0835149483 	 1.85301218911084
198.0913399804 	 8.59420035589864
200.1069900446 	 0.116126552879354
202.0862546025 	 2.33172092867825
210.0913399804 	 2.50048037962522
212.1069900446 	 1.89561977326082
213.1022390177 	 0.525493537849737
214.0862546025 	 0.477873296740937
220.0756899162 	 0.411037870623324
223.0991650125 	 0.569772007652656
224.1069900446 	 2.08025263791072
225.1022390177 	 0.822075741246648
226.1226401088 	 1.8429868751932
227.1178890819 	 1.05934150396418
236.1069900446 	 0.460328997385064
238.1226401088 	 0.401012556705682
240.138290173 	 0.101088582002891
248.1069900446 	 0.324151816670426
250.1226401088 	 0.102759467655831
251.1178890819 	 4.32926472676842
253.1335391461 	 6.67101096936431
254.1539402372 	 0.135341737888168
262.1226401088 	 0.172101222252855
264.138290173 	 2.54058163529579
265.1335391461 	 0.445291026508601
266.1539402372 	 0.220556906188125
276.138290173 	 0.111113895920533
277.1335391461 	 0.470354311302706
278.1539402372 	 0.337518901893949
279.1491892103 	 3.5205560707453
282.1488548593 	 0.238936648370469
296.1645049235 	 0.122810095491115
297.1961394029 	 0.484556839352699
307.1804893387 	 17.8124765031705
325.191054025 	 100
END IONS

BEGIN IONS
PEPMASS=417.2391
CHARGE=1
MSLEVEL=2
RT=0
SOURCE_INSTRUMENT=qTOF
FILENAME=CCMSLIB00000004282.ms
IONMODE=Positive
ORGANISM=Natural
NAME=Ramipril
PI=GNPS
DATACOLLECTOR=GNPS
SMILES=CCOC(=O)[C@H](CCc1ccccc1)N[C@@H](C)C(=O)N1[C@H]2CCC[C@H]2C[C@H]1C(=O)O
INCHI=InChI=1S/C23H32N2O5/c1-3-30-23(29)18(13-12-16-8-5-4-6-9-16)24-15(2)21(26)25-19-11-7-10-17(19)14-20(25)22(27)28/h4-6,8-9,15,17-20,24H,3,7,10-14H2,1-2H3,(H,27,28)/t15-,17-,18-,19-,20-/m0/s1
FORMULA=C23H32N2O5
PUBMED=N/A
SUBMITUSER=BIOADREM
LIBRARYQUALITY=0
SPECTRUMID=CCMSLIB00000004282
SCANS=21
ID=CCMSLIB00000004282
91.0542261926 	 6.28284126564095
102.0549544741 	 13.1327259668091
110.0964253583 	 9.20500510339092
115.0542261926 	 0.370468377877745
117.0698762568 	 78.1688277322043
128.0620512247 	 0.166332741087967
130.0862546025 	 38.6307791176804
131.0491408147 	 1.88636449552036
134.0964253583 	 23.256341435754
135.0440554368 	 2.01111405133633
138.0913399804 	 3.24348845121536
143.0451180693 	 3.05825426227649
143.085526321 	 0.230597663781046
144.0807752941 	 0.464975617132272
145.0647908789 	 12.4484935546063
154.0862546025 	 0.0756057914036215
156.1019046667 	 17.2834839148679
160.1120754225 	 58.0085434544286
161.0556827556 	 4.35867387441878
173.059705501 	 4.86145238725286
175.0753555652 	 4.48342343023476
185.059705501 	 9.63973840396174
186.0635077877 	 7.75337390844139
188.1069900446 	 1.93550825993271
189.0546201231 	 2.72558878010056
190.0624451552 	 2.26439345253846
203.0702701873 	 3.0166710770045
204.0780952194 	 3.0166710770045
206.1175547309 	 1.39492685139682
206.1512601625 	 2.06025781574869
206.1539402372 	 0.158772161947605
219.0651848094 	 2.80875515064454
229.0495347452 	 10.981741201376
234.1461747846 	 37.8028957018108
234.1488548593 	 92.2201640645673
237.0546201231 	 1.92794768079235
247.0600994315 	 37.8028957018108
282.0886599057 	 7.33376176615129
283.0600994315 	 3.22836729293464
290.0897225382 	 2.43072619362643
297.0757494957 	 2.80875515064454
298.0835745278 	 4.40025705969077
309.1570738219 	 1.39114656182664
313.1070496241 	 9.51498884814577
320.1043099699 	 6.12028881412316
338.1148746562 	 2.05269723660832
343.2016187113 	 8.42248516236344
417.2383981481 	 100
END IONS

BEGIN IONS
PEPMASS=261.0321
CHARGE=1
MSLEVEL=2
RT=0
SOURCE_INSTRUMENT=qTOF
FILENAME=CCMSLIB00000004303.ms
IONMODE=Positive
ORGANISM=Natural
NAME=Ifosfamide
PI=GNPS
DATACOLLECTOR=GNPS
SMILES=C1CN(CCCl)P(=O)(NCCCl)OC1
INCHI=InChI=1S/C7H15Cl2N2O2P/c8-2-4-10-14(12)11(6-3-9)5-1-7-13-14/h1-7H2,(H,10,12)
FORMULA=C7H15Cl2N2O2P
PUBMED=N/A
SUBMITUSER=BIOADREM
LIBRARYQUALITY=0
SPECTRUMID=CCMSLIB00000004303
SCANS=23
ID=CCMSLIB00000004303
53.0026778115 	 0.216285730987315
78.0105028436 	 0.176341068958126
82.0413157826 	 0.254281872917519
92.0261529078 	 3.75284971064477
95.0258185568 	 0.249410572670057
97.9558804573 	 0.252333352818534
102.0338251015 	 0.18608366945305
106.0052408878 	 1.91636951735157
106.0054174657 	 1.02394731201652
115.9662685657 	 0.422828861479706
116.0497857772 	 0.473490384053312
117.0465539989 	 0.110091385592642
118.0054174657 	 3.0289744938719
118.0416263941 	 0.263050213362951
118.041802972 	 0.838837902612966
120.0572764583 	 2.30607353714854
120.0574530362 	 1.57537850002923
123.9713539436 	 1.34935016854699
123.9715305215 	 0.329299896728435
124.0523676583 	 0.181212369205588
125.9506185015 	 4.06071588628437
125.9507950794 	 1.80920091190741
127.9664451436 	 2.23202977338711
128.0261529078 	 1.31525106681475
131.9972580826 	 0.177315329007619
135.9715305215 	 0.426725901677676
136.015982152 	 0.349759357767775
141.9819186299 	 0.907036106077434
141.9820952078 	 1.20515968122211
143.9739358247 	 0.358527698213207
146.0365410162 	 0.832018082266518
146.0367175941 	 0.757974318505095
153.9820952078 	 38.9704019796964
167.094566824 	 0.275715594006352
168.0339542004 	 0.276689854055845
176.0472822804 	 0.369244558757624
177.0425312535 	 1.23925878295435
182.0132187583 	 4.95021531147094
182.0133953362 	 6.39017166462072
185.0242943735 	 0.10522008534518
199.0397678598 	 0.139319187077415
200.0239600225 	 1.14865259835155
225.055417924 	 1.93585471834142
233.0007955377 	 12.6517410027084
234.0086205698 	 0.467644823756357
245.0133715967 	 0.259153173164981
261.0320956661 	 100
END IONS

BEGIN IONS
PEPMASS=281.0706
CHARGE=1
MSLEVEL=2
RT=0
SOURCE_INSTRUMENT=qTOF
FILENAME=CCMSLIB00000004311.ms
IONMODE=Positive
ORGANISM=Natural
NAME=Sulfameter
PI=GNPS
DATACOLLECTOR=GNPS
SMILES=COc1cnc(nc1)NS(=O)(=O)c1ccc(cc1)N
INCHI=InChI=1S/C11H12N4O3S/c1-18-9-6-13-11(14-7-9)15-19(16,17)10-4-2-8(12)3-5-10/h2-7H,12H2,1H3,(H,13,14,15)
FORMULA=C11H12N4O3S
PUBMED=N/A
SUBMITUSER=BIOADREM
LIBRARYQUALITY=0
SPECTRUMID=CCMSLIB00000004311
SCANS=25
ID=CCMSLIB00000004311
44.9971052442 	 0.195135233254674
60.9742613121 	 0.0930295879469958
66.0100156542 	 0.213287347976039
73.9998448984 	 0.0884915592666546
92.0494751657 	 1.22753675803231
93.0573001978 	 0.577464149573425
94.0399731119 	 0.184924668723906
99.0552888251 	 0.311989471773462
108.0443897878 	 36.5481484842984
109.0270627019 	 0.10891268832819
109.0522148199 	 1.04374659647849
110.034887734 	 0.0930295879469958
110.0362304047 	 0.651207115628971
110.060039852 	 0.123661281539299
111.0427127661 	 1.80953893628608
111.0440554368 	 1.83336358685787
118.0525491709 	 0.0646669086948629
124.0505377982 	 1.27518605917589
125.0583628303 	 0.882646578326375
126.0661878624 	 19.1981303321837
126.0675305331 	 5.85859502632057
142.0247169782 	 0.0964331094572518
145.0634482082 	 0.0669359230350336
156.0113750999 	 34.0352151025594
157.0607681335 	 0.330141586494827
157.0634482082 	 0.115719731348702
172.0716671708 	 0.0646669086948629
172.0743472455 	 6.32941550190597
173.0709388893 	 0.136140860410238
174.0219397862 	 0.14294790343075
185.0583628303 	 0.216690869486295
185.0821722776 	 0.282492285351243
186.0661878624 	 0.0930295879469958
188.0124377324 	 6.63459793065892
190.0974879908 	 0.0714739517153748
200.0692618676 	 1.63142131058268
215.0927369639 	 13.8126247957887
217.1083870281 	 1.48393537847159
263.059722276 	 0.518469776728989
281.0702869623 	 100
END IONS

BEGIN IONS
PEPMASS=212.1216
CHARGE=1
MSLEVEL=2
RT=0
SOURCE_INSTRUMENT=qTOF
FILENAME=CCMSLIB00000004358.ms
IONMODE=Positive
ORGANISM=Natural
NAME=Mirapex
PI=GNPS
DATACOLLECTOR=GNPS
SMILES=CCCN[C@H]1CCc2c(C1)sc(=N)[nH]2
INCHI=InChI=1S/C10H17N3S/c1-2-5-12-7-3-4-8-9(6-7)14-10(11)13-8/h7,12H,2-6H2,1H3,(H2,11,13)/t7-/m0/s1
FORMULA=C10H17N3S
PUBMED=N/A
SUBMITUSER=BIOADREM
LIBRARYQUALITY=0
SPECTRUMID=CCMSLIB00000004358
SCANS=28
ID=CCMSLIB00000004358
101.0385761284 	 0.39
102.0338251015 	 1.28
103.0542261926 	 3.57
104.0494751657 	 100
113.0385761284 	 6.77
116.0494751657 	 73.09
117.0573001978 	 21.9
118.0651252299 	 12.58
128.0494751657 	 2.88
130.0651252299 	 11.93
140.0494751657 	 35.01
142.0525491709 	 66.79
143.060374203 	 48.19
157.0760242672 	 8.22
212.1215942513 	 0
END IONS

BEGIN IONS
PEPMASS=313.1487
CHARGE=1
MSLEVEL=2
RT=0
SOURCE_INSTRUMENT=qTOF
FILENAME=CCMSLIB00000004375.ms
IONMODE=Positive
ORGANISM=Natural
NAME=Olanzapine
PI=GNPS
DATACOLLECTOR=GNPS
SMILES=Cc1cc2=C(Nc3ccccc3N=c2s1)N1CCN(C)CC1
INCHI=InChI=1S/C17H20N4S/c1-12-11-13-16(21-9-7-20(2)8-10-21)18-14-5-3-4-6-15(14)19-17(13)22-12/h3-6,11,18H,7-10H2,1-2H3
FORMULA=C17H20N4S
PUBMED=N/A
SUBMITUSER=BIOADREM
LIBRARYQUALITY=0
SPECTRUMID=CCMSLIB00000004375
SCANS=29
ID=CCMSLIB00000004375
115.0542261926 	 0.823591923485654
116.0494751657 	 0.791710945802338
140.0494751657 	 0.472901168969182
142.0651252299 	 1.62061636556854
167.060374203 	 1.48246546227418
169.0760242672 	 24.0435706695005
179.060374203 	 5.62699256110521
180.0681992351 	 18.9744952178533
186.0371959199 	 12.3432518597237
193.0760242672 	 0.382571732199787
198.0246198609 	 53.8735387885229
201.0480949572 	 1.30180658873539
208.0869233045 	 0.844845908607864
212.0402699251 	 12.0775770456961
213.0480949572 	 35.451647183847
222.1025733687 	 8.70350690754517
227.0637450214 	 3.3740701381509
230.0746440587 	 2.09883103081828
239.0637450214 	 3.24654622741764
241.0668190266 	 3.23591923485654
248.1182234329 	 1.31774707757705
256.0902941229 	 100
282.1059441871 	 14.0754516471838
313.1481433528 	 42.2422954303932
END IONS

BEGIN IONS
PEPMASS=358.123
CHARGE=1
MSLEVEL=2
RT=0
SOURCE_INSTRUMENT=qTOF
FILENAME=CCMSLIB00000004379.ms
IONMODE=Positive
ORGANISM=Natural
NAME=Rosiglitazone
PI=GNPS
DATACOLLECTOR=GNPS
SMILES=CN(CCOc1ccc(cc1)CC1C(=NC(=O)S1)O)c1ccccn1
INCHI=InChI=1S/C18H19N3O3S/c1-21(16-4-2-3-9-19-16)10-11-24-14-7-5-13(6-8-14)12-15-17(22)20-18(23)25-15/h2-9,15H,10-12H2,1H3,(H,20,22,23)
FORMULA=C18H19N3O3S
PUBMED=N/A
SUBMITUSER=BIOADREM
LIBRARYQUALITY=0
SPECTRUMID=CCMSLIB00000004379
SCANS=31
ID=CCMSLIB00000004379
92.0494751657 	 0.0866666666666667
93.0573001978 	 0.526666666666667
94.0651252299 	 2.19
95.060374203 	 0.396666666666667
104.0494751657 	 0.116666666666667
106.0651252299 	 3.67
107.060374203 	 7.74
108.0681992351 	 4.38
109.0760242672 	 0.88
118.0651252299 	 1.02
119.060374203 	 12.8766666666667
120.0681992351 	 6.61
121.0760242672 	 4.98333333333333
135.0916743314 	 100
358.1219881818 	 44.78
END IONS

BEGIN IONS
PEPMASS=431.243
CHARGE=1
MSLEVEL=2
RT=0
SOURCE_INSTRUMENT=qTOF
FILENAME=CCMSLIB00000004380.ms
IONMODE=Positive
ORGANISM=Natural
NAME=Budesonide
PI=GNPS
DATACOLLECTOR=GNPS
SMILES=CCCC1O[C@@H]2C[C@H]3[C@@H]4CCC5=CC(=O)C=C[C@]5(C)[C@H]4[C@H](C[C@]3(C)[C@]2(C(=O)CO)O1)O
INCHI=InChI=1S/C25H34O6/c1-4-5-21-30-20-11-17-16-7-6-14-10-15(27)8-9-23(14,2)22(16)18(28)12-24(17,3)25(20,31-21)19(29)13-26/h8-10,16-18,20-22,26,28H,4-7,11-13H2,1-3H3/t16-,17-,18-,20+,21?,22+,23-,24-,25+/m0/s1
FORMULA=C25H34O6
PUBMED=N/A
SUBMITUSER=BIOADREM
LIBRARYQUALITY=0
SPECTRUMID=CCMSLIB00000004380
SCANS=32
ID=CCMSLIB00000004380
101.0233199947 	 1.33190744701536
105.0698762568 	 4.97439885929095
107.085526321 	 4.64061183485644
109.0647908789 	 2.26521485514291
115.0542261926 	 1.4582928251993
117.0698762568 	 2.94575150690259
119.085526321 	 8.45161708471061
121.0647908789 	 32.610668222179
123.0804409431 	 1.9411497828764
131.085526321 	 3.82072720202217
132.0569658468 	 1.83744895975112
133.0647908789 	 2.96843606196124
135.0804409431 	 14.2945103376758
137.059705501 	 1.8018018018018
143.085526321 	 3.41564586168903
145.0647908789 	 6.74055350314343
145.1011763852 	 4.9970834143496
147.0804409431 	 100
155.0702701873 	 2.96519541123858
155.085526321 	 3.04945233002787
157.1011763852 	 0.943029360295548
158.072615911 	 7.5798820403137
159.0804409431 	 14.563484347657
161.0960910073 	 9.58908548836606
163.0753555652 	 3.19852226327046
171.0804409431 	 39.7563030656556
173.0960910073 	 59.8256529911206
179.085526321 	 2.88093849244928
181.0859202515 	 1.51338388748461
183.0804409431 	 2.23604899863893
185.0960910073 	 8.95067729600104
187.1117410715 	 7.17804135070322
192.0933513531 	 3.23092877049712
193.1011763852 	 2.66057424330806
195.0804409431 	 4.56283621751248
196.0882659752 	 2.13882947695897
197.0960910073 	 9.78676518244863
198.1039160394 	 2.68001814764405
199.1117410715 	 5.29198263011213
207.1168264494 	 5.02948992157625
208.0882659752 	 2.79992222438266
209.0960910073 	 7.73867392572429
210.1039160394 	 5.47669972130404
211.1117410715 	 18.2967139801672
213.1273911357 	 5.0716183809709
219.1168264494 	 1.02404562836218
221.0960910073 	 5.04893382591224
221.1324765136 	 1.29950093978871
222.1039160394 	 5.15911595048286
223.1117410715 	 11.9547605159116
224.1195661036 	 1.0499708341435
225.1273911357 	 27.7302482338454
226.1352161678 	 6.73731285242077
227.1430411999 	 11.2418173569253
234.1039160394 	 3.2600946270011
235.1117410715 	 10.1140709054378
237.1273911357 	 13.1538012832977
239.1430411999 	 8.99280575539568
241.1586912641 	 3.11750599520384
243.137955822 	 0.200920344805237
247.1117410715 	 2.82260677944131
248.1195661036 	 5.01004601724026
249.1273911357 	 9.57288223475274
251.1430411999 	 4.10266381489403
253.1586912641 	 2.30734331453756
255.137955822 	 1.60088145699657
261.1273911357 	 4.57579882040314
262.1352161678 	 13.4292565947242
263.1430411999 	 7.59284464320436
264.150866232 	 1.54579039471126
265.1586912641 	 9.73167412016333
267.137955822 	 2.0156847494977
267.1743413283 	 3.46101497180634
269.1536058862 	 0.320824421543846
275.1430411999 	 1.89254002203643
277.1586912641 	 17.5124765052823
279.137955822 	 2.52446691295612
279.1743413283 	 1.82448635686046
281.1536058862 	 4.87393868688833
283.1692559504 	 4.3003435089766
287.1430411999 	 4.18368008296066
289.1586912641 	 2.46613519994815
293.1536058862 	 4.22904919307797
295.1692559504 	 10.5677620066109
305.1536058862 	 15.7236373063711
307.1692559504 	 5.36327694601076
311.1641705725 	 0.311102469375851
313.1798206367 	 2.07401646250567
321.1485205083 	 0.288417914317195
323.1641705725 	 30.5658176161773
325.1798206367 	 5.98548188476246
339.1590851946 	 0.670814699591678
341.1747352588 	 9.3071488754942
343.190385323 	 0.930066757404887
377.2111207651 	 0.453691101173116
395.2216854514 	 1.7369887873485
413.2322501377 	 64.8130144533022
431.242814824 	 5.92715017175449
END IONS

BEGIN IONS
PEPMASS=278.2106
CHARGE=1
MSLEVEL=2
RT=0
SOURCE_INSTRUMENT=qTOF
FILENAME=CCMSLIB00000004419.ms
IONMODE=Positive
ORGANISM=Natural
NAME=Venlafaxine
PI=GNPS
DATACOLLECTOR=GNPS
SMILES=CN(C)CC(c1ccc(cc1)OC)C1(CCCCC1)O
INCHI=InChI=1S/C17H27NO2/c1-18(2)13-16(17(19)11-5-4-6-12-17)14-7-9-15(20-3)10-8-14/h7-10,16,19H,4-6,11-13H2,1-3H3
FORMULA=C17H27NO2
PUBMED=N/A
SUBMITUSER=BIOADREM
LIBRARYQUALITY=0
SPECTRUMID=CCMSLIB00000004419
SCANS=35
ID=CCMSLIB00000004419
91.0542261926 	 3.09261116683383
103.0542261926 	 0.922211077677477
105.0698762568 	 1.93079237713139
106.0413157826 	 0.300902708124373
107.0491408147 	 2.29299008135518
107.085526321 	 4.06775883205171
109.0647908789 	 0.186671124484565
115.0542261926 	 2.84464504624986
116.0620512247 	 0.495932241167948
117.0698762568 	 3.08425275827482
119.0491408147 	 0.493146104981611
119.085526321 	 1.48222445113117
120.0569658468 	 0.091942494149114
121.0647908789 	 100
127.0542261926 	 0.275827482447342
128.0620512247 	 1.06709015936699
129.0698762568 	 1.76919647832386
130.0777012889 	 0.192243396857238
131.0491408147 	 1.31505627995096
132.0569658468 	 5.30201716259891
133.0647908789 	 0.562799509640031
135.0804409431 	 5.96233143876073
141.0698762568 	 2.07009918644823
143.0491408147 	 0.0835840855901036
143.085526321 	 0.495932241167948
144.0569658468 	 2.10631895687061
145.0647908789 	 1.49615513206286
145.1011763852 	 0.250752256770311
146.072615911 	 0.601805416248746
147.0804409431 	 43.4581522344812
155.085526321 	 0.537724283963
158.072615911 	 4.74200378914521
159.0804409431 	 11.7937144767636
161.0960910073 	 1.3178424161373
171.0804409431 	 0.454140198372896
172.0882659752 	 0.378914521341803
173.0960910073 	 14.2650172740444
187.1117410715 	 0.596233143876073
200.1195661036 	 0.0696534046584197
215.1430411999 	 30.5081912403878
233.1536058862 	 0.0891563579627772
260.2008904298 	 34.6901816560793
278.2114551161 	 59.9214309595453
END IONS

BEGIN IONS
PEPMASS=271.07
CHARGE=1
MSLEVEL=2
RT=0
SOURCE_INSTRUMENT=qTOF
FILENAME=CCMSLIB00000004456.ms
IONMODE=Positive
ORGANISM=Natural
NAME=Leflunomide
PI=GNPS
DATACOLLECTOR=GNPS
SMILES=Cc1c(cno1)C(=O)Nc1ccc(cc1)C(F)(F)F
INCHI=InChI=1S/C12H9F3N2O2/c1-7-10(6-16-19-7)11(18)17-9-4-2-8(3-5-9)12(13,14)15/h2-6H,1H3,(H,17,18)
FORMULA=C12H9F3N2O2
PUBMED=N/A
SUBMITUSER=BIOADREM
LIBRARYQUALITY=0
SPECTRUMID=CCMSLIB00000004456
SCANS=37
ID=CCMSLIB00000004456
93.0573001978 	 6.07
101.0197324642 	 3.07
107.0491408147 	 3.545
110.0236543457 	 100
113.0197324642 	 2.795
115.0353825284 	 0.225
134.0400533336 	 0.93
142.0462815657 	 21.755
144.0255461236 	 0.575
145.0259606963 	 20.57
146.0337857284 	 2.795
162.0525097978 	 23.07
164.0317743557 	 0.37
166.0536920251 	 6.685
173.034553383 	 4.64
198.0525097978 	 2.935
208.0368597336 	 1.07
211.0677452893 	 2.935
212.0317743557 	 2.72
271.0688881435 	 14.8
END IONS

BEGIN IONS
PEPMASS=461.1535
CHARGE=1
MSLEVEL=2
RT=0
SOURCE_INSTRUMENT=qTOF
FILENAME=CCMSLIB00000004457.ms
IONMODE=Positive
ORGANISM=Natural
NAME=Oxytetracycline
PI=GNPS
DATACOLLECTOR=GNPS
SMILES=C[C@]1(c2cccc(c2C(=C2[C@@H]1[C@@H]([C@H]1[C@@H](C(=O)C(=C([C@]1(C2=O)O)O)C(=N)O)N(C)C)O)O)O)O
INCHI=InChI=1S/C22H24N2O9/c1-21(32)7-5-4-6-8(25)9(7)15(26)10-12(21)17(28)13-14(24(2)3)16(27)11(20(23)31)19(30)22(13,33)18(10)29/h4-6,12-14,17,25-26,28,30,32-33H,1-3H3,(H2,23,31)/t12-,13-,14+,17+,21-,22+/m1/s1
FORMULA=C22H24N2O9
PUBMED=N/A
SUBMITUSER=BIOADREM
LIBRARYQUALITY=0
SPECTRUMID=CCMSLIB00000004457
SCANS=38
ID=CCMSLIB00000004457
102.0549544741 	 38.249902170314
103.0542261926 	 15.9266728876313
104.0706045383 	 42.6386923933656
152.0679244636 	 12.6275548598778
154.0471890215 	 2.86565726498299
180.0569658468 	 3.69946720447909
187.0713328198 	 2.36296318593661
210.073403772 	 14.873122422564
213.0546201231 	 16.7213509527106
247.0713328198 	 3.4706962463502
251.0702701873 	 9.12073688329671
253.0859202515 	 2.85963697661118
255.0651848094 	 16.1193221155293
267.0651848094 	 38.7435658168026
289.0495347452 	 2.93188043707294
291.0651848094 	 1.60440685108817
308.1214165971 	 4.47307426025707
323.0550140536 	 1.28834171156798
324.1230340393 	 12.1880738087354
340.0788830804 	 4.9065350230276
344.1492487898 	 2.10108064176274
370.125833273 	 0.951205562746456
388.126501975 	 4.77709882303362
388.139078034 	 2.30276030221848
397.1281789967 	 1.83618795340297
398.1319812834 	 2.82652539056621
398.1360040288 	 2.43821679058427
415.1499770713 	 8.22371391589657
418.1496427203 	 1.41476776737606
426.1183425919 	 28.7258059661058
444.1289072782 	 26.6427861894585
461.1554563797 	 100
END IONS

BEGIN IONS
PEPMASS=376.1678
CHARGE=1
MSLEVEL=2
RT=0
SOURCE_INSTRUMENT=qTOF
FILENAME=CCMSLIB00000004467.ms
IONMODE=Positive
ORGANISM=Natural
NAME=Gatifloxacin
PI=GNPS
DATACOLLECTOR=GNPS
SMILES=CC1CN(CCN1)c1c(cc2c(c1OC)n(cc(c2=O)C(=O)O)C1CC1)F
INCHI=InChI=1S/C19H22FN3O4/c1-10-8-22(6-5-21-10)16-14(20)7-12-15(18(16)27-2)23(11-3-4-11)9-13(17(12)24)19(25)26/h7,9-11,21H,3-6,8H2,1-2H3,(H,25,26)
FORMULA=C19H22FN3O4
PUBMED=N/A
SUBMITUSER=BIOADREM
LIBRARYQUALITY=0
SPECTRUMID=CCMSLIB00000004467
SCANS=41
ID=CCMSLIB00000004467
151.0427929878 	 0.235946996866624
164.0506180199 	 0.30956245988901
177.058443052 	 0.199139265355431
178.0298825778 	 0.889992072180905
178.0536920251 	 0.348257767375137
188.0494751657 	 0.348257767375137
190.0298825778 	 0.311450035863943
190.0651252299 	 0.272754728377817
191.0615170572 	 0.49832005738231
192.0417097131 	 0.302012155989279
192.045532642 	 2.38778360829023
192.0693420893 	 0.228396692966892
193.0448043605 	 0.450186870021518
202.0662680841 	 0.82392691305825
203.0365647557 	 0.654045075314281
203.0615170572 	 0.450186870021518
204.045532642 	 0.829589640983049
204.0693420893 	 0.225565329004492
205.0407816151 	 0.994752538789686
205.0733441925 	 0.278417456302616
205.0771671214 	 0.862622220544377
206.0611827062 	 0.0462456113858583
207.0564316793 	 0.442636566121786
215.0576941283 	 0.195364113405565
215.0615170572 	 0.394503378760995
216.0443897878 	 0.207633357242629
216.0693420893 	 0.628562799652686
217.0771671214 	 1.99799916946657
218.060039852 	 0.521914757068972
218.0611827062 	 0.352032919325003
218.0685931656 	 0.285023972214882
218.0811692246 	 0.487938389520178
218.0838492993 	 0.541734304805768
218.0849921535 	 0.370908679074333
219.0526087504 	 2.211295254634
219.0564316793 	 13.3045792593152
220.0642567114 	 2.49915059081128
221.0682588146 	 0.382234134923931
221.0720817435 	 1.51100456793386
229.0771671214 	 0.71916644644947
230.0611827062 	 1.28543923892937
230.0849921535 	 0.260485484540753
231.0564316793 	 1.30337121069123
231.0916743314 	 0.673864623051078
231.0928171856 	 2.60862999735739
232.0756899162 	 0.847521612744913
232.0768327704 	 0.741817358148665
233.0720817435 	 3.46558948997697
233.0761044889 	 1.49967911208426
233.1073243956 	 0.368077315111933
233.1084672498 	 0.526633697006305
234.071353462 	 0.926799803692098
234.0799067756 	 1.34112273018989
235.0791784941 	 0.926799803692098
235.0865889535 	 0.567216580467364
235.0877318077 	 2.25187813809506
243.0916743314 	 0.545509456755634
243.0928171856 	 0.89942995205557
244.0894088294 	 0.25576654460342
244.0994993635 	 1.38170561365095
245.0356962372 	 1.30809015062856
245.0682588146 	 2.29812374948092
245.0720817435 	 12.620332968402
245.1084672498 	 2.28113556570652
246.0435212693 	 0.771074785760127
246.0760838467 	 0.811657669221186
246.1162922819 	 0.21801502510476
247.0839088788 	 1.0872437615614
247.0877318077 	 3.79025255766545
248.0870035262 	 0.706897202612405
248.0955568398 	 0.724829174374269
249.0948285583 	 0.352032919325003
249.1033818719 	 0.58986749216656
257.0972338615 	 0.221790177054626
257.1084672498 	 0.644607195439617
259.0791784941 	 1.51289214390879
259.0865889535 	 1.78564687228661
259.0877318077 	 3.92143908792329
260.0955568398 	 1.90928309864472
261.0669963656 	 11.1102721884556
261.0908058129 	 9.43787987466495
261.1022390177 	 6.00060402431198
261.1033818719 	 19.6251274113783
273.0669963656 	 0.503982785307109
273.1033818719 	 1.02967269432595
274.1100640498 	 0.436030050209521
274.111206904 	 5.90811280154026
275.1077985478 	 1.28638302691683
275.1190319361 	 1.12499528106006
276.1104579803 	 0.565329004492431
279.0690077383 	 0.725772962361735
281.1522632155 	 0.0604024311978557
285.1033818719 	 0.160443957869304
287.1064558771 	 0.270867152402884
287.1190319361 	 0.308618671901544
289.123448612 	 6.51685605345615
289.1335391461 	 0.671977047076145
289.1346820003 	 10.8922571633508
297.1359444493 	 0.233115632904224
297.1471778376 	 0.167994261769036
300.0904714619 	 0.133074106232776
301.1584914476 	 0.169881837743969
305.0846578025 	 0.471893993733248
305.0932111161 	 0.285967760202348
312.1706529339 	 0.282192608252482
315.1139465582 	 1.96307901393031
315.1265226172 	 0.977764355015289
317.1534060697 	 0.660651591226547
318.1499977135 	 0.333157159575673
330.1499977135 	 0.302955943976745
330.1612311018 	 0.40394125863566
332.1656477777 	 3.93559590773529
332.176881166 	 26.4940163841595
333.1245112445 	 1.04005436218808
338.1499174918 	 0.547397032730567
358.1561457239 	 12.7552946506097
376.1667104102 	 100
END IONS

BEGIN IONS
PEPMASS=415.2114
CHARGE=1
MSLEVEL=2
RT=0
SOURCE_INSTRUMENT=qTOF
FILENAME=CCMSLIB00000004469.ms
IONMODE=Positive
ORGANISM=Natural
NAME=Eplerenone
PI=GNPS
DATACOLLECTOR=GNPS
SMILES=C[C@]12CCC(=O)C=C1C[C@H]([C@H]1[C@@H]3CC[C@@]4(CCC(=O)O4)[C@@]3(C)C[C@@H]3[C@]21O3)C(=O)OC
INCHI=InChI=1S/C24H30O6/c1-21-7-4-14(25)10-13(21)11-15(20(27)28-3)19-16-5-8-23(9-6-18(26)30-23)22(16,2)12-17-24(19,21)29-17/h10,15-17,19H,4-9,11-12H2,1-3H3/t15-,16+,17-,19+,21+,22+,23-,24-/m1/s1
FORMULA=C24H30O6
PUBMED=N/A
SUBMITUSER=BIOADREM
LIBRARYQUALITY=0
SPECTRUMID=CCMSLIB00000004469
SCANS=43
ID=CCMSLIB00000004469
105.0698762568 	 5.06666666666667
107.0491408147 	 3.34
107.085526321 	 2.39666666666667
111.0440554368 	 6.67666666666667
117.0698762568 	 3.38666666666667
119.085526321 	 5.19
121.0647908789 	 35.5133333333333
123.0804409431 	 1.69333333333333
129.0698762568 	 1.43666666666667
131.0491408147 	 2.14666666666667
131.085526321 	 3.16
133.0647908789 	 2.36333333333333
133.1011763852 	 3.75
135.0804409431 	 5.06666666666667
143.085526321 	 6.27
145.0647908789 	 2.64333333333333
145.1011763852 	 1.03333333333333
147.0804409431 	 4.33333333333333
147.1168264494 	 1.42
155.085526321 	 1.49333333333333
157.1011763852 	 4.23333333333333
159.0804409431 	 3.99
159.1168264494 	 1.17
161.0960910073 	 8.2
163.0753555652 	 100
169.1011763852 	 2.00666666666667
171.0804409431 	 5.83333333333333
173.0960910073 	 1.36666666666667
175.1117410715 	 4.55
179.0702701873 	 0.38
181.1011763852 	 2.16333333333333
183.1168264494 	 1.24
185.0960910073 	 3.66
189.0910056294 	 3.92333333333333
195.1015703157 	 1.39666666666667
195.1168264494 	 3.38
197.0960910073 	 1.48666666666667
197.1324765136 	 1.69333333333333
199.1117410715 	 1.51666666666667
203.1066556936 	 4.48666666666667
207.1168264494 	 1.23666666666667
209.0960910073 	 1.63666666666667
209.1324765136 	 1.21
211.1117410715 	 1.63
215.1066556936 	 1.30666666666667
221.1172203799 	 5.04666666666667
223.1117410715 	 1.86333333333333
233.1324765136 	 2.74666666666667
235.1117410715 	 1.03
237.1273911357 	 1.64666666666667
239.1430411999 	 3.29
255.137955822 	 1.11
259.1481265778 	 1.28333333333333
263.1430411999 	 1.13333333333333
265.1586912641 	 0.156666666666667
267.137955822 	 0.606666666666667
275.1430411999 	 0.343333333333333
277.1586912641 	 4.30333333333333
279.137955822 	 0.376666666666667
291.1743413283 	 2.22333333333333
295.1692559504 	 1.85666666666667
297.1485205083 	 0.556666666666667
299.1641705725 	 1.8
301.1586912641 	 1.76333333333333
305.1536058862 	 0.57
309.1849060146 	 0.956666666666667
311.1641705725 	 0.316666666666667
319.1692559504 	 6.39333333333333
323.1641705725 	 0.99
329.1536058862 	 0.616666666666667
337.1798206367 	 14.1933333333333
347.1641705725 	 2.68
351.1954707009 	 0.643333333333333
355.190385323 	 6.62333333333333
357.1696498809 	 1.06333333333333
361.1798206367 	 0.26
365.1747352588 	 3.91333333333333
369.2060353872 	 1.32333333333333
371.1852999451 	 0.346666666666667
379.190385323 	 3.2
383.1852999451 	 5.16
397.2009500093 	 9.63333333333333
415.2115146956 	 58.6066666666667
END IONS

BEGIN IONS
PEPMASS=361.2011
CHARGE=1
MSLEVEL=2
RT=0
SOURCE_INSTRUMENT=qTOF
FILENAME=CCMSLIB00000004490.ms
IONMODE=Positive
ORGANISM=Natural
NAME=Prednisolone
PI=GNPS
DATACOLLECTOR=GNPS
SMILES=C[C@]12C=CC(=O)C=C1CC[C@H]1[C@@H]3CC[C@](C(=O)CO)([C@@]3(C)C[C@@H]([C@H]21)O)O
INCHI=InChI=1S/C21H28O5/c1-19-7-5-13(23)9-12(19)3-4-14-15-6-8-21(26,17(25)11-22)20(15,2)10-16(24)18(14)19/h5,7,9,14-16,18,22,24,26H,3-4,6,8,10-11H2,1-2H3/t14-,15-,16-,18+,19-,20-,21-/m0/s1
FORMULA=C21H28O5
PUBMED=N/A
SUBMITUSER=BIOADREM
LIBRARYQUALITY=0
SPECTRUMID=CCMSLIB00000004490
SCANS=46
ID=CCMSLIB00000004490
105.0698762568 	 9.71615720524018
107.085526321 	 9.05761374841527
109.0647908789 	 2.90533878010987
109.1011763852 	 1.19735173968165
111.0804409431 	 1.2607409494295
115.0542261926 	 1.28891393153965
117.0698762568 	 3.81039583039865
119.085526321 	 12.8750528243415
121.0647908789 	 46.2072122834202
123.0804409431 	 1.35230314128751
129.0698762568 	 1.83476545992393
131.085526321 	 5.49020988871672
132.0569658468 	 3.41949570362023
133.0647908789 	 3.38075785321876
133.1011763852 	 3.77870122552472
135.0804409431 	 16.5586702352444
137.059705501 	 0.866319199887308
139.0753555652 	 1.07057332018594
142.0777012889 	 1.54247077053106
143.085526321 	 2.25031694604874
145.0647908789 	 4.37385547260178
145.1011763852 	 5.05705028877307
147.0804409431 	 100
149.0960910073 	 1.6762924355543
151.0753555652 	 0.327510917030568
155.085526321 	 3.468798422313
157.1011763852 	 0.968446260036625
158.072615911 	 4.54641498802648
159.0804409431 	 10.36061417101
161.0960910073 	 9.34990843780814
163.0753555652 	 2.2890547964502
165.0698762568 	 1.15509226651641
165.0910056294 	 1.40864910550782
169.0859202515 	 0.348640653613185
169.1011763852 	 1.35934638681504
171.0804409431 	 46.7953232849697
173.0960910073 	 44.3865333145514
178.0777012889 	 1.00014086491055
179.085526321 	 1.43682208761797
182.072615911 	 1.46147344696436
185.0960910073 	 7.25454289336526
187.1117410715 	 4.14847161572053
189.0910056294 	 0.85223270883223
190.0777012889 	 1.07761656571348
193.1011763852 	 1.47908156078321
195.1168264494 	 1.27834906324834
196.0882659752 	 1.75376813635723
197.0960910073 	 7.08902662346809
199.1117410715 	 5.45851528384279
205.1011763852 	 1.71503028595577
208.0882659752 	 2.25031694604874
209.0960910073 	 3.60614171010001
211.1117410715 	 7.69122411607269
213.1273911357 	 2.90886040287364
221.0960910073 	 1.52838427947598
223.1117410715 	 21.531201577687
224.1195661036 	 1.04944358360332
225.1273911357 	 5.64163966755881
227.1430411999 	 1.02831384702071
235.1117410715 	 1.711508663192
237.1273911357 	 8.94844344273841
239.1430411999 	 12.882096069869
241.1586912641 	 3.34906324834484
247.1117410715 	 2.41935483870968
248.1195661036 	 1.37695450063389
249.1273911357 	 6.30722636991126
249.163776642 	 1.78546274123116
251.1430411999 	 5.56064234399211
261.1273911357 	 1.81715734610509
263.1430411999 	 7.86026200873363
264.150866232 	 1.21848147626426
265.1586912641 	 16.0656430483167
266.1665162962 	 7.7123538526553
267.1743413283 	 8.16664318918157
274.1352161678 	 4.10973376531906
277.1586912641 	 6.76151570643753
279.137955822 	 1.02831384702071
279.1743413283 	 14.7802507395408
281.1536058862 	 0.295816312156642
283.1692559504 	 2.2080574728835
285.1849060146 	 4.4407663051134
289.1586912641 	 20.7036202282012
295.1692559504 	 4.88449077334836
297.1849060146 	 2.54965488096915
307.1692559504 	 36.5474010424003
313.1798206367 	 0.683194816171292
325.1798206367 	 37.2763769545006
326.1876456688 	 3.42653894914777
343.190385323 	 85.131708691365
344.1982103551 	 6.36709395689534
361.2009500093 	 10.085927595436
END IONS

BEGIN IONS
PEPMASS=273.128
CHARGE=1
MSLEVEL=2
RT=0
SOURCE_INSTRUMENT=qTOF
FILENAME=CCMSLIB00000004500.ms
IONMODE=Positive
ORGANISM=Natural
NAME=Sotalol
PI=GNPS
DATACOLLECTOR=GNPS
SMILES=CC(C)NCC(c1ccc(cc1)NS(=O)(=O)C)O
INCHI=InChI=1S/C12H20N2O3S/c1-9(2)13-8-12(15)10-4-6-11(7-5-10)14-18(3,16)17/h4-7,9,12-15H,8H2,1-3H3
FORMULA=C12H20N2O3S
PUBMED=N/A
SUBMITUSER=BIOADREM
LIBRARYQUALITY=0
SPECTRUMID=CCMSLIB00000004500
SCANS=49
ID=CCMSLIB00000004500
106.0651252299 	 28.0152114236784
107.0702701873 	 9.93527589593775
107.072950262 	 6.12486463343995
116.0494751657 	 3.19339159342181
117.0573001978 	 2.1709018560959
118.0651252299 	 1.96942604578538
131.0637450214 	 4.47528143652253
132.0655191604 	 3.69456267156924
132.0681992351 	 1.85357745485683
133.0760242672 	 97.0609716170952
133.0793950856 	 1.62691716825749
134.0838492993 	 10.2954139068678
144.0807752941 	 0.0982194575263808
150.0787639214 	 0.219104943712695
175.1229744598 	 0.0679980859798021
176.1281194172 	 5.90324124209837
176.1307994919 	 5.8176140227164
181.0733441925 	 0.881456670108545
194.9899113763 	 11.7964086936812
213.0692243298 	 57.5414914246858
255.1161745224 	 100
273.1267392087 	 7.33623794293198
END IONS

BEGIN IONS
PEPMASS=393.2173
CHARGE=1
MSLEVEL=2
RT=0
SOURCE_INSTRUMENT=qTOF
FILENAME=CCMSLIB00000004518.ms
IONMODE=Positive
ORGANISM=Natural
NAME=Naftopidil
PI=GNPS
DATACOLLECTOR=GNPS
SMILES=COc1ccccc1N1CCN(CC1)CC(COc1cccc2ccccc12)O
INCHI=InChI=1S/C24H28N2O3/c1-28-24-11-5-4-10-22(24)26-15-13-25(14-16-26)17-20(27)18-29-23-12-6-8-19-7-2-3-9-21(19)23/h2-12,20,27H,13-18H2,1H3
FORMULA=C24H28N2O3
PUBMED=N/A
SUBMITUSER=BIOADREM
LIBRARYQUALITY=0
SPECTRUMID=CCMSLIB00000004518
SCANS=54
ID=CCMSLIB00000004518
100.0756899162 	 1.70721011221463
103.0542261926 	 0.045401779956146
106.0651252299 	 0.860054172578357
107.0491408147 	 0.39468592802786
108.0807752941 	 0.0820327615116729
114.0913399804 	 5.75415968012382
115.0542261926 	 0.246098284535019
118.0651252299 	 2.20301818650845
119.072950262 	 0.602605443054302
120.0443897878 	 5.35947375209596
121.0522148199 	 2.49245453372888
122.060039852 	 0.256932800206372
122.0964253583 	 0.0531407197213982
126.0913399804 	 0.0505610731329808
127.0542261926 	 0.0969947117244938
129.0698762568 	 1.15464981297562
131.060374203 	 0.0479814265445634
132.0807752941 	 0.138269057139172
133.0522148199 	 0.251773507029537
134.060039852 	 5.62827292660906
135.0678648841 	 1.63859151296272
135.0804409431 	 0.045401779956146
136.0756899162 	 14.7633174255127
141.0698762568 	 0.10834515671353
143.0491408147 	 0.0598478008512834
144.0807752941 	 0.0722301044756868
146.060039852 	 0.322971752869857
146.0838492993 	 0.326583258093641
147.0678648841 	 0.278601831549078
148.0756899162 	 2.43673416741906
149.0835149483 	 3.23848832709919
150.0913399804 	 13.625177350703
153.0698762568 	 0.682058557977557
155.085526321 	 3.51089900683606
157.0647908789 	 2.83606345930608
160.0756899162 	 0.0804849735586225
162.0913399804 	 7.42267509351219
164.1069900446 	 0.861086031213724
165.0698762568 	 1.15929317683477
174.0913399804 	 0.281697407455179
175.0865889535 	 1.31510383077518
175.1229744598 	 0.329678833999742
176.0944139856 	 0.144976138269057
176.1069900446 	 0.0433380626854121
177.1022390177 	 1.70514639494389
178.1100640498 	 0.408616019605314
183.0804409431 	 5.50548174900039
189.1022390177 	 1.81349155165742
190.1100640498 	 23.1033148458661
191.1178890819 	 1.03908164581452
193.1335391461 	 0.868309041661292
203.1178890819 	 1.7954340255385
204.125714114 	 0.10834515671353
205.1335391461 	 19.0919644008771
216.125714114 	 0.297691216303366
217.1335391461 	 0.185734554366052
219.112803704 	 0.129498258738553
219.1491892103 	 0.498387720882239
226.1226401088 	 0.0515929317683477
231.1491892103 	 2.22055978330969
235.1441038324 	 4.87037275893203
244.1332047951 	 3.12343608925577
249.1597538966 	 7.32310073519928
270.1488548593 	 0.0583000128982329
375.2067040892 	 0.520572681542629
393.2172687755 	 100
END IONS

BEGIN IONS
PEPMASS=366.068
CHARGE=1
MSLEVEL=2
RT=0
SOURCE_INSTRUMENT=qTOF
FILENAME=CCMSLIB00000004528.ms
IONMODE=Positive
ORGANISM=Natural
NAME=Metolazone
PI=GNPS
DATACOLLECTOR=GNPS
SMILES=Cc1ccccc1N1C(C)Nc2cc(c(cc2C1=O)S(=O)(=O)N)Cl
INCHI=InChI=1S/C16H16ClN3O3S/c1-9-5-3-4-6-14(9)20-10(2)19-13-8-12(17)15(24(18,22)23)7-11(13)16(20)21/h3-8,10,19H,1-2H3,(H2,18,22,23)
FORMULA=C16H16ClN3O3S
PUBMED=N/A
SUBMITUSER=BIOADREM
LIBRARYQUALITY=0
SPECTRUMID=CCMSLIB00000004528
SCANS=56
ID=CCMSLIB00000004528
103.0416501336 	 0.256620053555489
104.0494751657 	 1.44302290984826
105.0546201231 	 0.386789645938709
108.0807752941 	 0.405385301993454
109.9917787742 	 0.371913121094912
111.9710433321 	 0.208271347813151
116.0494751657 	 0.67688188039274
117.0573001978 	 2.1124665278191
119.0365647557 	 0.386789645938709
120.0443897878 	 0.353317465040167
122.9996038063 	 1.38351681047307
123.0314793778 	 0.624814043439452
126.0105028436 	 0.371913121094912
132.0443897878 	 1.55087771496578
132.0681992351 	 1.35376376078548
133.0522148199 	 3.19101457899435
134.0964253583 	 0.386789645938709
137.9866933963 	 0.747545373400774
140.0234728331 	 0.331002677774472
140.0261529078 	 0.208271347813151
142.0054174657 	 0.334721808985421
142.0287397236 	 0.438857482891996
144.0443897878 	 6.02871169294853
145.0481920745 	 0.769860160666468
147.0552888251 	 0.301249628086879
148.0393044099 	 1.43558464742636
150.0105028436 	 7.44570068432014
151.0183278757 	 24.5499851234752
153.013539311 	 2.48437964891401
154.0054174657 	 1.4690568283249
160.0631138572 	 8.07423385897054
161.047129442 	 1.35004462957453
167.0132424978 	 0.572746206486165
168.0210675299 	 0.275215709610235
169.0084539331 	 0.368193989883963
175.0542261926 	 0.215709610235049
178.0054174657 	 22.6867003867896
179.0132424978 	 51.9785778042249
180.0170447845 	 3.86417732817614
180.0192376698 	 0.952097590002975
181.0084539331 	 3.42903897649509
181.0106468184 	 0.926063671526332
182.0151010321 	 0.275215709610235
182.0162789652 	 1.66245165129426
183.0029746247 	 0.316126152930675
194.0003320878 	 1.16408806902708
194.0032157168 	 0.494644451056233
195.0241039973 	 0.446295745313895
196.015982152 	 5.53406724189229
197.0033685552 	 0.438857482891996
197.0238071841 	 0.494644451056233
198.0120438019 	 0.658286224337995
211.003071742 	 14.0583159773877
211.0057518167 	 2.15709610235049
212.0038844188 	 0.234305266289795
213.000963252 	 4.18402261231776
214.0054174657 	 0.208271347813151
223.0190186194 	 0.743826242189824
232.9808965119 	 0.450014876524844
232.9822391826 	 0.717792323713181
237.9690319594 	 0.241743528711693
249.1056098361 	 0.323564415352574
258.9938665014 	 100
259.9983207151 	 4.79024099970247
260.9935696882 	 13.7198750371913
261.9962122251 	 0.959535852424873
268.0761771056 	 0.401666170782505
277.0084539331 	 0.46489140136864
279.0081571199 	 0.554150550431419
348.0568011092 	 1.2645046117227
366.0673657955 	 20.540761678072
END IONS

BEGIN IONS
PEPMASS=396.0431
CHARGE=1
MSLEVEL=2
RT=0
SOURCE_INSTRUMENT=qTOF
FILENAME=CCMSLIB00000004544.ms
IONMODE=Positive
ORGANISM=Natural
NAME=Cefdinir
PI=GNPS
DATACOLLECTOR=GNPS
SMILES=C=CC1=C(C(=O)O)N2C(=O)[C@H]([C@H]2SC1)N=C(/C(=N\O)/c1csc(=N)[nH]1)O
INCHI=InChI=1S/C14H13N5O5S2/c1-2-5-3-25-12-8(11(21)19(12)9(5)13(22)23)17-10(20)7(18-24)6-4-26-14(15)16-6/h2,4,8,12,24H,1,3H2,(H2,15,16)(H,17,20)(H,22,23)/b18-7-/t8-,12-/m1/s1
FORMULA=C14H13N5O5S2
PUBMED=N/A
SUBMITUSER=BIOADREM
LIBRARYQUALITY=0
SPECTRUMID=CCMSLIB00000004544
SCANS=57
ID=CCMSLIB00000004544
102.0008104136 	 2.69628624724436
104.0494751657 	 1.23791758521282
105.0573001978 	 1.0005087332542
106.0287397236 	 1.40749533661184
107.060374203 	 0.435249561924142
108.0443897878 	 1.10225538409361
109.0106468184 	 0.61613249674976
111.0011447646 	 0.378723644791137
111.0262968826 	 1.0796450172404
113.0167948288 	 1.11921315923351
117.0447241388 	 0.667005822169465
120.0443897878 	 1.35096941947883
121.0760242672 	 0.316545135944831
123.0137208236 	 0.536996212763552
124.0215458557 	 4.57859928777344
124.0505377982 	 7.66491436323554
124.0518804689 	 1.61098863829066
125.0055614405 	 9.34373410208581
126.0120438019 	 70.1317053869199
126.0133864726 	 73.2632411960884
126.9960593867 	 0.565259171330055
127.0178406863 	 1.49228421231134
133.0396387609 	 0.559606579616754
135.0552888251 	 0.633090271889661
136.0215458557 	 6.52309083714883
138.0371959199 	 2.96761064948279
138.9960593867 	 0.740489514442372
139.0212115047 	 0.384376236504437
142.0083010947 	 3.56113277937935
147.0552888251 	 0.390028828217738
152.0164604778 	 58.62302865864
153.0209146915 	 1.08529760895371
153.0480949572 	 0.146967384545814
154.0083010947 	 0.627437680176361
154.0287397236 	 0.582216946469956
154.032110542 	 1.99536487479509
156.0226084882 	 0.82527839014188
156.0239511589 	 0.655700638742864
157.9841144919 	 0.548301396190153
164.0164604778 	 5.83912723983947
166.032110542 	 15.4485331524504
167.9810404867 	 0.452207337064044
170.0270251641 	 40.5008196257984
171.0314793778 	 1.59403086315075
180.0226084882 	 8.89717935673506
180.0239511589 	 3.046746933469
181.0178574613 	 0.254366627098525
181.019200132 	 0.983550958114295
181.0430095793 	 0.406986603357639
182.0270251641 	 10.8190605392572
183.0335075255 	 4.60686224633995
183.0348501962 	 19.3657792097677
183.9997645561 	 0.435249561924142
193.0178574613 	 1.17008648465321
195.9759551088 	 0.582216946469956
198.0028385613 	 0.729184331015771
199.0284221476 	 3.97942456616359
199.0297648183 	 9.3267763269459
207.0222741372 	 1.0061613249675
209.0127720834 	 4.54468373749364
209.0141147541 	 21.0332937651913
210.0219397862 	 10.9377649652366
211.0284221476 	 3.56113277937935
211.0297648183 	 13.5549149284947
211.9946791782 	 0.536996212763552
213.0025042103 	 5.37561471934882
213.003846881 	 15.3072183596179
225.9977531834 	 0.989203549827596
227.0233367697 	 56.5259171330055
227.0246794404 	 100
243.0004928376 	 3.0976202588887
243.0018355083 	 16.2398959923125
252.9848427734 	 0.152619976259115
252.9861854441 	 3.84941495675767
253.0277534456 	 0.429596970210842
270.9954074597 	 6.33655531060992
270.9967501304 	 17.2008365835736
291.0368783439 	 0.423944378497541
319.031792966 	 0.248714035385224
335.0267075881 	 1.93883895766209
350.0376066254 	 0.378723644791137
363.0216222102 	 1.0570346503872
368.0481713117 	 0.440902153637443
378.0325212475 	 0.226103668532022
396.0430859338 	 79.1758521282008
END IONS

BEGIN IONS
PEPMASS=221.1651
CHARGE=1
MSLEVEL=2
RT=0
SOURCE_INSTRUMENT=qTOF
FILENAME=CCMSLIB00000004551.ms
IONMODE=Positive
ORGANISM=Natural
NAME=Prilocaine
PI=GNPS
DATACOLLECTOR=GNPS
SMILES=CCCNC(C)C(=Nc1ccccc1C)O
INCHI=InChI=1S/C13H20N2O/c1-4-9-14-11(3)13(16)15-12-8-6-5-7-10(12)2/h5-8,11,14H,4,9H2,1-3H3,(H,15,16)
FORMULA=C13H20N2O
PUBMED=N/A
SUBMITUSER=BIOADREM
LIBRARYQUALITY=0
SPECTRUMID=CCMSLIB00000004551
SCANS=60
ID=CCMSLIB00000004551
106.0651252299 	 14.2542349538631
107.0491408147 	 3.95262360556397
108.0807752941 	 75.1411651287702
109.0647908789 	 18.0966808979479
118.0651252299 	 60.2671808290869
119.072950262 	 22.4900151494285
119.085526321 	 6.57622916953588
134.0964253583 	 33.569756231924
136.0756899162 	 100
162.0913399804 	 1.29458752237984
221.1648392745 	 1.26015700316761
END IONS

BEGIN IONS
PEPMASS=251.164
CHARGE=1
MSLEVEL=2
RT=0
SOURCE_INSTRUMENT=qTOF
FILENAME=CCMSLIB00000004572.ms
IONMODE=Positive
ORGANISM=Natural
NAME=Gemfibrozil
PI=GNPS
DATACOLLECTOR=GNPS
SMILES=Cc1ccc(C)c(c1)OCCCC(C)(C)C(=O)O
INCHI=InChI=1S/C15H22O3/c1-11-6-7-12(2)13(10-11)18-9-5-8-15(3,4)14(16)17/h6-7,10H,5,8-9H2,1-4H3,(H,16,17)
FORMULA=C15H22O3
PUBMED=N/A
SUBMITUSER=BIOADREM
LIBRARYQUALITY=0
SPECTRUMID=CCMSLIB00000004572
SCANS=62
ID=CCMSLIB00000004572
101.0960910073 	 3.925
107.0491408147 	 9.67
107.085526321 	 0.26
108.0569658468 	 51.26
111.0804409431 	 1.08
123.0804409431 	 64.58
129.0910056294 	 100
133.1011763852 	 0.34
135.0804409431 	 0.365
146.072615911 	 0.49
161.0960910073 	 0.935
205.1586912641 	 3.03
233.1536058862 	 1.955
251.1641705725 	 0
END IONS

BEGIN IONS
PEPMASS=249.0907
CHARGE=1
MSLEVEL=2
RT=0
SOURCE_INSTRUMENT=qTOF
FILENAME=CCMSLIB00000004580.ms
IONMODE=Positive
ORGANISM=Natural
NAME=Pyrimethamine
PI=GNPS
DATACOLLECTOR=GNPS
SMILES=CCc1c(c2ccc(cc2)Cl)c(N)[nH]c(=N)n1
INCHI=InChI=1S/C12H13ClN4/c1-2-9-10(11(14)17-12(15)16-9)7-3-5-8(13)6-4-7/h3-6H,2H2,1H3,(H4,14,15,16,17)
FORMULA=C12H13ClN4
PUBMED=N/A
SUBMITUSER=BIOADREM
LIBRARYQUALITY=0
SPECTRUMID=CCMSLIB00000004580
SCANS=65
ID=CCMSLIB00000004580
101.0385761284 	 0.0181670260578343
102.0464011605 	 0.0505517246826695
103.0542261926 	 0.251178882017014
110.9996038063 	 1.51971122327275
114.0338251015 	 0.035544181417502
115.0542261926 	 0.495248927750527
117.0573001978 	 1.12082652069856
122.9996038063 	 0.0853060354020047
125.0152538705 	 0.698245697179372
127.0542261926 	 2.57181899323081
128.0620512247 	 6.03066278050283
130.0651252299 	 0.210895476410512
130.0777012889 	 0.0710883628350039
137.0152538705 	 0.0387036642101688
138.0105028436 	 0.0900452595910049
140.0494751657 	 0.588453670134199
142.0525491709 	 0.165082975916842
143.072950262 	 0.0766174577221709
145.0886003262 	 0.17772090708751
149.0152538705 	 0.292252158321683
150.0105028436 	 0.612939661777367
152.0243230477 	 0.286723063434516
152.0261529078 	 0.803298500035544
153.0573001978 	 0.215634700599512
154.0651252299 	 2.31827049911929
155.072950262 	 1.32382329012741
156.0681992351 	 0.668230610649037
157.0760242672 	 0.0979439665726721
161.0026778115 	 0.379927805818188
163.0309039347 	 4.8118922932316
169.0760242672 	 0.0924148716855051
171.0916743314 	 0.0892553888928382
172.0994993635 	 0.352282331382353
174.0105028436 	 0.11769073402684
177.0214018809 	 24.7190034991272
179.060374203 	 0.198257545239844
180.0556231761 	 0.148495691255341
180.0574530362 	 0.150075432651675
181.0634482082 	 0.201417028032511
188.0261529078 	 0.11769073402684
189.0214018809 	 0.23301185595918
190.041802972 	 1.7985355797256
196.0869233045 	 1.61054635356192
198.0899973097 	 8.40738371128646
207.0683520735 	 2.19505067020529
213.113472406 	 0.856219836812714
215.0370519451 	 0.110581897743339
216.0323009182 	 0.631896558533368
217.0401259503 	 0.225903019675679
232.0636010466 	 0.570286644076365
233.0588500197 	 31.5948279266684
249.0901501481 	 100
END IONS

BEGIN IONS
PEPMASS=285.1585
CHARGE=1
MSLEVEL=2
RT=0
SOURCE_INSTRUMENT=qTOF
FILENAME=CCMSLIB00000004601.ms
IONMODE=Positive
ORGANISM=Natural
NAME=Tropisetron
PI=GNPS
DATACOLLECTOR=GNPS
SMILES=CN1[C@H]2CC[C@@H]1CC(C2)OC(=O)c1c[nH]c2ccccc12
INCHI=InChI=1S/C17H20N2O2/c1-19-11-6-7-12(19)9-13(8-11)21-17(20)15-10-18-16-5-3-2-4-14(15)16/h2-5,10-13,18H,6-9H2,1H3/t11-,12+,13?
FORMULA=C17H20N2O2
PUBMED=N/A
SUBMITUSER=BIOADREM
LIBRARYQUALITY=0
SPECTRUMID=CCMSLIB00000004601
SCANS=66
ID=CCMSLIB00000004601
107.085526321 	 0.66
108.0807752941 	 1.8
109.0886003262 	 3.48
116.0494751657 	 4.66
124.1120754225 	 100
142.1226401088 	 6.16
144.0443897878 	 34.64
285.1597538966 	 0.26
END IONS

BEGIN IONS
PEPMASS=434.2184
CHARGE=1
MSLEVEL=2
RT=0
SOURCE_INSTRUMENT=qTOF
FILENAME=CCMSLIB00000004630.ms
IONMODE=Positive
ORGANISM=Natural
NAME=MycophenolateMofetil
PI=GNPS
DATACOLLECTOR=GNPS
SMILES=C/C(=C\Cc1c(c2c(COC2=O)c(C)c1OC)O)/CCC(=O)OCCN1CCOCC1
INCHI=InChI=1S/C23H31NO7/c1-15(5-7-19(25)30-13-10-24-8-11-29-12-9-24)4-6-17-21(26)20-18(14-31-23(20)27)16(2)22(17)28-3/h4,26H,5-14H2,1-3H3/b15-4+
FORMULA=C23H31NO7
PUBMED=N/A
SUBMITUSER=BIOADREM
LIBRARYQUALITY=0
SPECTRUMID=CCMSLIB00000004630
SCANS=67
ID=CCMSLIB00000004630
97.0647908789 	 0.24
103.0542261926 	 0.173333333333333
109.0647908789 	 0.95
114.0913399804 	 100
131.0491408147 	 0.186666666666667
132.1019046667 	 7.24
135.0804409431 	 0.103333333333333
139.0753555652 	 0.503333333333333
141.0910056294 	 0.41
147.0440554368 	 0.143333333333333
149.059705501 	 0.8
159.0440554368 	 7.67333333333333
161.059705501 	 0.76
174.1039160394 	 0.13
175.0753555652 	 0.11
177.0546201231 	 2.25666666666667
179.0702701873 	 0.413333333333333
187.0389700589 	 0.2
189.1273911357 	 0.0833333333333333
193.0495347452 	 0.656666666666667
195.0651848094 	 33.73
202.0988306615 	 0.606666666666667
207.0651848094 	 27.36
217.0495347452 	 0.12
217.1223057578 	 0.47
219.0651848094 	 0.456666666666667
230.0937452836 	 0.116666666666667
233.0808348736 	 0.176666666666667
239.1066556936 	 0.21
241.1223057578 	 0.296666666666667
243.1015703157 	 0.24
257.1172203799 	 0.186666666666667
261.112135002 	 1.87333333333333
267.1015703157 	 0.113333333333333
270.0886599057 	 0.09
275.1277850662 	 0.343333333333333
285.112135002 	 14.01
287.1152090072 	 0.28
303.1226996883 	 1.36666666666667
347.1489144388 	 2.27333333333333
434.217328355 	 84.5133333333333
END IONS

BEGIN IONS
PEPMASS=373.2856
CHARGE=1
MSLEVEL=2
RT=0
SOURCE_INSTRUMENT=qTOF
FILENAME=CCMSLIB00000004640.ms
IONMODE=Positive
ORGANISM=Natural
NAME=Finasteride
PI=GNPS
DATACOLLECTOR=GNPS
SMILES=CC(C)(C)N=C([C@H]1CC[C@H]2[C@@H]3CC[C@@H]4[C@](C)(C=CC(=N4)O)[C@H]3CC[C@]12C)O
INCHI=InChI=1S/C23H36N2O2/c1-21(2,3)25-20(27)17-8-7-15-14-6-9-18-23(5,13-11-19(26)24-18)16(14)10-12-22(15,17)4/h11,13-18H,6-10,12H2,1-5H3,(H,24,26)(H,25,27)/t14-,15-,16-,17+,18+,22-,23+/m0/s1
FORMULA=C23H36N2O2
PUBMED=N/A
SUBMITUSER=BIOADREM
LIBRARYQUALITY=0
SPECTRUMID=CCMSLIB00000004640
SCANS=69
ID=CCMSLIB00000004640
91.0542261926 	 0.32
95.085526321 	 0.573333333333333
105.0698762568 	 4.21666666666667
107.085526321 	 7.46333333333333
108.0443897878 	 4.78666666666667
109.1011763852 	 2.42333333333333
110.060039852 	 6.87666666666667
119.085526321 	 4.83
121.1011763852 	 4.80333333333333
122.060039852 	 5.28333333333333
124.0756899162 	 1.84
126.0913399804 	 1.34333333333333
131.085526321 	 2.51666666666667
133.1011763852 	 4.84
134.060039852 	 3.19333333333333
135.1168264494 	 3.18
136.0756899162 	 3.89333333333333
138.0913399804 	 1.62
143.085526321 	 1.98666666666667
145.1011763852 	 4.35333333333333
147.1168264494 	 5.05
148.0756899162 	 3.55333333333333
149.1324765136 	 1.29
150.0913399804 	 3.86
157.1011763852 	 1.83666666666667
159.1168264494 	 3.58333333333333
161.0960910073 	 1.39333333333333
161.1324765136 	 3.44
162.0913399804 	 0.966666666666667
171.1168264494 	 1.51666666666667
173.1324765136 	 7.71
175.1117410715 	 1.11666666666667
175.1481265778 	 5.76666666666667
176.1069900446 	 3.82666666666667
177.163776642 	 0.133333333333333
178.1226401088 	 0.95
178.1590256151 	 1.79
185.1324765136 	 4.15666666666667
187.1481265778 	 4.95
188.1069900446 	 0.153333333333333
189.1273911357 	 1.36666666666667
189.163776642 	 3.4
190.1226401088 	 0.466666666666667
197.1324765136 	 1.71666666666667
202.1226401088 	 1.08666666666667
203.1430411999 	 1.93333333333333
213.163776642 	 1.80666666666667
215.1430411999 	 2.85
216.138290173 	 2.23333333333333
220.1695903014 	 1.88
227.1794267062 	 1.56333333333333
232.1695903014 	 3.67666666666667
237.163776642 	 2.56666666666667
239.1794267062 	 0.156666666666667
241.1586912641 	 0.146666666666667
246.1852403656 	 12.03
249.1961394029 	 2.61666666666667
255.1743413283 	 2.22333333333333
256.1695903014 	 1.23333333333333
258.1852403656 	 0.626666666666667
265.1586912641 	 0.126666666666667
272.2008904298 	 4.77333333333333
274.216540494 	 0.16
282.1852403656 	 7.82
299.2117894671 	 0.14
300.1958050519 	 8.18
305.2587396597 	 48.71
317.2223541534 	 100
355.2743897239 	 1.31
357.2536542818 	 0.19
373.2849544102 	 95.3833333333333
END IONS

BEGIN IONS
PEPMASS=247.145
CHARGE=1
MSLEVEL=2
RT=0
SOURCE_INSTRUMENT=qTOF
FILENAME=CCMSLIB00000004652.ms
IONMODE=Positive
ORGANISM=Natural
NAME=Nefiracetam
PI=GNPS
DATACOLLECTOR=GNPS
SMILES=Cc1cccc(C)c1N=C(CN1CCCC1=O)O
INCHI=InChI=1S/C14H18N2O2/c1-10-5-3-6-11(2)14(10)15-12(17)9-16-8-4-7-13(16)18/h3,5-6H,4,7-9H2,1-2H3,(H,15,17)
FORMULA=C14H18N2O2
PUBMED=N/A
SUBMITUSER=BIOADREM
LIBRARYQUALITY=0
SPECTRUMID=CCMSLIB00000004652
SCANS=70
ID=CCMSLIB00000004652
98.060039852 	 30.5124181591905
101.0709388893 	 0.432877008819869
103.0542261926 	 12.9322006384936
105.0658535114 	 13.2839132081597
105.0698762568 	 1.11465829771116
107.072950262 	 6.30377144093934
107.085526321 	 8.10562199015205
125.0021906221 	 11.698501163357
125.1073243956 	 1.22287754991613
126.0549544741 	 100
134.0964253583 	 35.3444077701423
159.1042503904 	 5.44342838590985
247.1441038324 	 6.91521021589741
END IONS

BEGIN IONS
PEPMASS=393.2077
CHARGE=1
MSLEVEL=2
RT=0
SOURCE_INSTRUMENT=qTOF
FILENAME=CCMSLIB00000004677.ms
IONMODE=Positive
ORGANISM=Natural
NAME=Dexamethazone
PI=GNPS
DATACOLLECTOR=GNPS
SMILES=C[C@@H]1C[C@H]2[C@@H]3CCC4=CC(=O)C=C[C@]4(C)[C@]3([C@H](C[C@]2(C)[C@]1(C(=O)CO)O)O)F
INCHI=InChI=1S/C22H29FO5/c1-12-8-16-15-5-4-13-9-14(25)6-7-19(13,2)21(15,23)17(26)10-20(16,3)22(12,28)18(27)11-24/h6-7,9,12,15-17,24,26,28H,4-5,8,10-11H2,1-3H3/t12-,15+,16+,17+,19+,20+,21+,22+/m1/s1
FORMULA=C22H29FO5
PUBMED=N/A
SUBMITUSER=BIOADREM
LIBRARYQUALITY=0
SPECTRUMID=CCMSLIB00000004677
SCANS=71
ID=CCMSLIB00000004677
105.0698762568 	 13.0642741027885
107.085526321 	 23.8964611729399
117.0698762568 	 5.14255345754658
119.085526321 	 20.9422283356259
119.0866691752 	 0.690884081530574
121.0647908789 	 42.7597849193448
121.0659337331 	 0.984744279104664
121.1011763852 	 3.66387395273228
123.0804409431 	 6.15855945979742
125.059705501 	 7.03076153557584
128.0620512247 	 6.21483056146055
129.0698762568 	 6.40240090033763
131.085526321 	 14.7242716018507
132.0569658468 	 3.60447667875453
133.0647908789 	 6.11166687507815
133.1023192394 	 2.58534450418907
135.0804409431 	 29.1796923846442
137.0960910073 	 4.19844941853195
141.0698762568 	 7.34337876703764
141.0910056294 	 2.44466675003126
142.0777012889 	 3.03238714517944
143.085526321 	 10.2163311241716
145.0647908789 	 10.0506439914968
145.1011763852 	 4.87995498311867
146.072615911 	 2.04764286607478
147.0804409431 	 100
147.0815837973 	 5.58334375390772
149.0960910073 	 9.77866700012505
149.0972338615 	 3.00112542203326
151.0753555652 	 0.503313742653495
153.0910056294 	 5.84281605602101
155.085526321 	 2.96361135425785
158.072615911 	 8.45004376641241
159.0804409431 	 31.0491434287858
159.0815837973 	 0.725271976991372
161.0960910073 	 12.6422408403151
161.0972338615 	 10.9947480305114
167.085526321 	 2.44466675003126
167.1066556936 	 3.32937351506815
171.0804409431 	 54.2234587970489
173.0960910073 	 31.3680130048768
173.0972338615 	 2.0695260722771
177.0910056294 	 9.58171814430411
177.0921484836 	 2.63536326122296
179.085526321 	 6.3273727647868
183.0804409431 	 6.76503688883331
183.0815837973 	 2.72289608603226
185.0960910073 	 28.1199199699888
187.0753555652 	 4.33912717268976
187.0764984194 	 0.844066524946855
187.1117410715 	 1.12854820557709
187.1128839257 	 3.11679379767413
192.0933513531 	 1.97261473052395
193.1011763852 	 7.37464049018382
194.0737587652 	 2.22896086032262
195.0804409431 	 3.01675628360635
195.1015703157 	 1.40052519694886
196.0882659752 	 8.82831061648118
197.0960910073 	 11.9200950356384
199.1117410715 	 7.97486557459047
204.0933513531 	 3.21995748405652
204.0944942073 	 2.11641865699637
205.1011763852 	 2.18832062023259
207.1168264494 	 2.02263348755783
208.0882659752 	 9.84431661873202
209.0960910073 	 8.52819807427785
209.0972338615 	 4.84244091534325
209.1336193678 	 2.58847067650369
210.1039160394 	 7.39652369638615
211.1117410715 	 24.8999624859322
212.1195661036 	 2.27897961735651
213.1273911357 	 9.72239589846192
213.1285339899 	 3.90458922095786
215.1066556936 	 2.72289608603226
215.1077985478 	 0.512692259597349
219.1168264494 	 5.40827810428911
219.1179693036 	 4.25784669250969
221.0960910073 	 8.78767037639115
221.0972338615 	 3.71701888208078
222.1039160394 	 14.7242716018507
222.1050588936 	 5.52394647992997
223.1117410715 	 23.9402275853445
223.1128839257 	 8.14993122420908
224.1195661036 	 3.63261222958609
225.1273911357 	 15.5370764036514
227.1430411999 	 2.19769913717644
227.1441840541 	 0.553332499687383
235.1117410715 	 12.7078904589221
235.1128839257 	 12.4890583968988
237.1273911357 	 64.1990746529949
237.1285339899 	 6.16793797674128
239.1066556936 	 3.10741528073027
239.1430411999 	 15.7840440165062
239.1441840541 	 11.3355008128048
241.1223057578 	 3.69200950356384
241.123448612 	 3.46692509691134
247.1117410715 	 3.92647242716019
248.1195661036 	 6.84319119669876
248.1207089578 	 2.81355508315618
249.1273911357 	 7.12142053269976
251.1430411999 	 4.63611354257847
253.1223057578 	 3.99212204576716
253.123448612 	 4.7111416781293
253.1586912641 	 3.17306489933725
255.137955822 	 5.58646992622233
255.1390986762 	 1.44429160935351
261.1273911357 	 6.09916218581968
261.1285339899 	 2.1039139677379
262.1352161678 	 7.43716393647618
263.1430411999 	 19.9574840565212
263.1441840541 	 4.54232837313993
265.1586912641 	 2.66349881205452
267.137955822 	 4.70176316118544
267.1390986762 	 4.02338376891334
267.1743413283 	 1.78191821933225
275.1430411999 	 6.63373765161936
275.1441840541 	 2.61035388270601
276.150866232 	 2.51969488558209
276.1520090862 	 2.54470426409904
277.1586912641 	 28.7420282605977
278.1676591504 	 3.70451419282231
279.1743413283 	 32.4371639364762
281.1899913925 	 3.64199074652995
289.1586912641 	 7.54970613980243
291.1743413283 	 21.5236963861448
291.1754841825 	 7.29023383768913
293.1536058862 	 0.553332499687383
295.1328704441 	 0.606477429035889
295.1692559504 	 9.74427910466425
297.1849060146 	 3.81705639614856
301.1586912641 	 9.80992872327123
301.1598341183 	 3.86082280855321
307.1692559504 	 14.3772664749281
309.1849060146 	 16.865699637364
309.1860488688 	 7.14955608353132
319.1692559504 	 22.5678379392272
319.1703988046 	 12.8110541453045
325.1798206367 	 9.69426034763036
327.1954707009 	 2.51344254095286
337.1798206367 	 29.5204451669376
337.1809634909 	 16.0622733525072
355.190385323 	 80.1206702513443
373.2009500093 	 49.2184569213455
393.2071782414 	 10.9916218581968
END IONS

BEGIN IONS
PEPMASS=666.3116
CHARGE=1
MSLEVEL=2
RT=0
SOURCE_INSTRUMENT=qTOF
FILENAME=CCMSLIB00000004692.ms
IONMODE=Positive
ORGANISM=Natural
NAME=Natamycin
PI=GNPS
DATACOLLECTOR=GNPS
SMILES=C[C@@H]1CC=CC=CC=CC=C[C@@H](C[C@H]2[C@@H]([C@H](C[C@](C[C@H](C[C@@H]3[C@@H](C=CC(=O)O1)O3)O)(O)O2)O)C(=O)O)O[C@H]1[C@H]([C@H]([C@@H]([C@@H](C)O1)O)N)O
INCHI=InChI=1S/C33H47NO13/c1-18-10-8-6-4-3-5-7-9-11-21(45-32-30(39)28(34)29(38)19(2)44-32)15-25-27(31(40)41)22(36)17-33(42,47-25)16-20(35)14-24-23(46-24)12-13-26(37)43-18/h3-9,11-13,18-25,27-30,32,35-36,38-39,42H,10,14-17,34H2,1-2H3,(H,40,41)/t18-,19-,20+,21+,22+,23-,24-,25+,27-,28+,29-,30+,32+,33-/m1/s1
FORMULA=C33H47NO13
PUBMED=N/A
SUBMITUSER=BIOADREM
LIBRARYQUALITY=0
SPECTRUMID=CCMSLIB00000004692
SCANS=74
ID=CCMSLIB00000004692
104.0706045383 	 8.46265969304639
107.085526321 	 27.7115664923262
111.0440554368 	 49.7727857326588
117.0698762568 	 61.939466689531
119.085526321 	 80.288090542742
122.0447837183 	 9.37151676241104
129.0573001978 	 23.9646746120209
133.0647908789 	 64.1944611163509
137.0233199947 	 35.3168138557832
137.059705501 	 24.2990654205608
139.0389700589 	 56.5034725199348
146.0811692246 	 21.7096801852011
153.0546201231 	 65.6091914601732
155.0788235009 	 28.5089599588442
157.0522148199 	 25.4565720655063
157.0647908789 	 29.006259110006
163.0753555652 	 8.85706936465746
164.0917339109 	 6.8592986367144
167.085526321 	 8.00823115836406
173.1324765136 	 8.41121495327103
175.1117410715 	 13.221298122267
179.0913995599 	 25.0107176541199
183.0804409431 	 34.8109405813256
183.1168264494 	 3.39535282517363
185.1324765136 	 2.22927205693218
197.0808348736 	 36.8858784189317
199.0812288041 	 7.5880991168653
199.1050382514 	 23.3902083511961
203.1430411999 	 24.0504158449798
207.1168264494 	 4.81865729229186
213.1273911357 	 26.9570436422876
217.1070496241 	 37.7175683786333
219.0804409431 	 32.8474663465661
225.1206883156 	 6.32770299236903
225.163776642 	 40.6584926691246
227.1363383798 	 54.3599416959616
229.0859202515 	 5.0244362513933
233.0808348736 	 58.7756151933465
235.0753555652 	 41.987481779988
235.1117410715 	 40.5213066963903
243.1312530019 	 2.33216153648289
243.137955822 	 27.6686958758467
243.1743413283 	 3.09525850981737
249.1206883156 	 6.70496441738832
249.1273911357 	 32.4787790448427
249.163776642 	 34.8966818142845
251.0913995599 	 27.0170625053588
251.1430411999 	 57.0179199176884
253.1223057578 	 71.1309268627283
253.1586912641 	 8.42836319986282
275.1363383798 	 29.6836148503815
277.0639612977 	 7.69098859641602
277.0706641178 	 85.2096373145846
293.1536058862 	 38.2663122695704
301.151988444 	 26.6312269570436
309.1485205083 	 35.4368515819258
311.0999528735 	 23.1158364057275
311.1574677524 	 21.7696990482723
313.1434351304 	 9.16573780330961
318.1520480235 	 8.08539826802709
329.1680324387 	 10.7090799965704
337.2095033229 	 38.2663122695704
339.1590851946 	 5.43599416959616
345.1696498809 	 30.2666552345023
345.1755231198 	 6.54205607476636
355.1109114903 	 1.38900797393467
357.1755231198 	 8.36834433679156
363.1649584335 	 12.3553116693818
365.1442229914 	 5.60747663551402
365.1747352588 	 5.29880819686187
367.1176143104 	 4.79293492240418
405.2060353872 	 3.18957386607219
405.2119086261 	 5.41884592300437
423.2098972534 	 8.37691846008746
431.1997264976 	 7.55380262368173
441.2271647598 	 20.2177827317157
449.1891618113 	 10.9663036954471
449.1958646314 	 30.5753236731544
449.2102911839 	 8.2054359941696
467.2064293177 	 100
485.2102911839 	 40.8728457515219
485.216994004 	 67.4869244619738
503.2275586903 	 85.74123295893
605.2466766902 	 1.86915887850467
630.2908872286 	 4.90439852525079
648.3014519149 	 55.0287233130412
666.3120166012 	 18.7859041413016
END IONS

BEGIN IONS
PEPMASS=427.2024
CHARGE=1
MSLEVEL=2
RT=0
SOURCE_INSTRUMENT=qTOF
FILENAME=CCMSLIB00000004706.ms
IONMODE=Positive
ORGANISM=Natural
NAME=Iloperidone
PI=GNPS
DATACOLLECTOR=GNPS
SMILES=CC(=O)c1ccc(c(c1)OC)OCCCN1CCC(CC1)c1c2ccc(cc2on1)F
INCHI=InChI=1S/C24H27FN2O4/c1-16(28)18-4-7-21(23(14-18)29-2)30-13-3-10-27-11-8-17(9-12-27)24-20-6-5-19(25)15-22(20)31-26-24/h4-7,14-15,17H,3,8-13H2,1-2H3
FORMULA=C24H27FN2O4
PUBMED=N/A
SUBMITUSER=BIOADREM
LIBRARYQUALITY=0
SPECTRUMID=CCMSLIB00000004706
SCANS=77
ID=CCMSLIB00000004706
96.0807752941 	 3.38
98.0964253583 	 0.71
105.0698762568 	 0.395
106.0651252299 	 0.565
107.072950262 	 0.935
108.0807752941 	 11.015
109.0647908789 	 0.46
109.0886003262 	 0.325
110.0964253583 	 2.495
120.0807752941 	 0.38
121.0886003262 	 0.245
122.0964253583 	 2.305
124.1120754225 	 24.86
133.0647908789 	 0.38
135.0604544247 	 0.39
135.1042503904 	 0.93
136.1120754225 	 0.81
137.059705501 	 3.275
138.0349679557 	 1.915
150.0349679557 	 0.39
151.0427929878 	 0.265
151.0753555652 	 1.18
162.0475440147 	 1.605
162.071353462 	 0.565
163.0553690468 	 1.49
164.0506180199 	 4.245
174.071353462 	 0.25
176.0506180199 	 0.665
177.058443052 	 4.035
178.0662680841 	 3.615
179.0702701873 	 1.795
188.0506180199 	 0.405
189.058443052 	 0.225
190.0662680841 	 63.465
202.0662680841 	 0.795
203.0740931162 	 0.74
204.0819181483 	 4.775
206.0975682125 	 0.395
216.0819181483 	 0.95
218.0975682125 	 0.395
219.0928171856 	 6.165
220.1006422177 	 1.045
221.1084672498 	 0.465
233.1084672498 	 100
234.112469353 	 8.26
244.1132182767 	 0.91
246.1488548593 	 0.455
247.124117314 	 0.58
261.1397673782 	 68.965
262.1437694814 	 7.385
274.1437694814 	 0.925
290.1750696098 	 0.52
300.1594195456 	 0.445
412.1792864692 	 0.3
427.2027615655 	 58.68
END IONS

BEGIN IONS
PEPMASS=237.102
CHARGE=1
MSLEVEL=2
RT=0
SOURCE_INSTRUMENT=qTOF
FILENAME=CCMSLIB00000004715.ms
IONMODE=Positive
ORGANISM=Natural
NAME=Carbamazepine
PI=GNPS
DATACOLLECTOR=GNPS
SMILES=c1ccc2c(c1)C=Cc1ccccc1N2C(=N)O
INCHI=InChI=1S/C15H12N2O/c16-15(18)17-13-7-3-1-5-11(13)9-10-12-6-2-4-8-14(12)17/h1-10H,(H2,16,18)
FORMULA=C15H12N2O
PUBMED=N/A
SUBMITUSER=BIOADREM
LIBRARYQUALITY=0
SPECTRUMID=CCMSLIB00000004715
SCANS=78
ID=CCMSLIB00000004715
115.0542261926 	 0.229570111452586
116.0494751657 	 2.0179953345429
117.0573001978 	 1.58107157403636
139.0542261926 	 0.581330766097678
141.0698762568 	 0.281408523716074
150.0464011605 	 0.211056392787055
151.0542261926 	 1.46628651831007
152.0596817615 	 1.66993742363091
152.0620512247 	 5.1690302514163
153.0573001978 	 0.244381086385011
164.0620512247 	 0.322138704780242
165.0675067936 	 6.14655459695635
165.0698762568 	 20.391009738216
168.0784058309 	 0.555411559965935
176.0596817615 	 0.85533380234754
176.0620512247 	 0.955307883141408
177.0573001978 	 0.248083830118118
179.0705807988 	 8.97545080904951
179.072950262 	 24.1048617025216
191.072950262 	 10.0085163105861
192.0784058309 	 17.810197356241
192.0807752941 	 36.2202391972452
193.086230863 	 20.8057170363239
193.0886003262 	 37.0274373310623
194.0940558951 	 37.0274373310623
194.0964253583 	 100
220.0756899162 	 1.64772096123227
237.0998695545 	 0.251786573851224
237.1022390177 	 60.9027289221313
END IONS

BEGIN IONS
PEPMASS=240.16
CHARGE=1
MSLEVEL=2
RT=0
SOURCE_INSTRUMENT=qTOF
FILENAME=CCMSLIB00000004729.ms
IONMODE=Positive
ORGANISM=Natural
NAME=SalbutamolSulfate
PI=GNPS
DATACOLLECTOR=GNPS
SMILES=CC(C)(C)NCC(c1ccc(c(c1)CO)O)O
INCHI=InChI=1S/C13H21NO3/c1-13(2,3)14-7-12(17)9-4-5-11(16)10(6-9)8-15/h4-6,12,14-17H,7-8H2,1-3H3
FORMULA=C13H21NO3
PUBMED=N/A
SUBMITUSER=BIOADREM
LIBRARYQUALITY=0
SPECTRUMID=CCMSLIB00000004729
SCANS=79
ID=CCMSLIB00000004729
102.0464011605 	 0.31
103.0542261926 	 26.42
105.0573001978 	 5.265
106.0651252299 	 6.2
107.0491408147 	 2.79
108.0807752941 	 0.18
109.0647908789 	 0.19
117.0546201231 	 4.185
118.0624451552 	 0.245
118.0651252299 	 14.255
120.0780952194 	 19.535
120.0807752941 	 4.49
121.0647908789 	 57.19
130.0624451552 	 30.7
130.0651252299 	 5.98
131.0491408147 	 0.14
132.0443897878 	 1.375
133.0522148199 	 4.575
136.0756899162 	 1.075
148.0756899162 	 100
166.0862546025 	 40.275
222.1488548593 	 33.415
240.1594195456 	 22.15
END IONS

BEGIN IONS
PEPMASS=701.3378
CHARGE=1
MSLEVEL=2
RT=0
SOURCE_INSTRUMENT=qTOF
FILENAME=CCMSLIB00000004733.ms
IONMODE=Positive
ORGANISM=Natural
NAME=Posaconazole
PI=GNPS
DATACOLLECTOR=GNPS
SMILES=CC[C@@H]([C@H](C)O)n1c(=O)n(cn1)c1ccc(cc1)N1CCN(CC1)c1ccc(cc1)OC[C@H]1C[C@](Cn2cncn2)(c2ccc(cc2F)F)OC1
INCHI=InChI=1S/C37H42F2N8O4/c1-3-35(26(2)48)47-36(49)46(25-42-47)31-7-5-29(6-8-31)43-14-16-44(17-15-43)30-9-11-32(12-10-30)50-20-27-19-37(51-21-27,22-45-24-40-23-41-45)33-13-4-28(38)18-34(33)39/h4-13,18,23-27,35,48H,3,14-17,19-22H2,1-2H3/t26-,27+,35-,37-/m0/s1
FORMULA=C37H42F2N8O4
PUBMED=N/A
SUBMITUSER=BIOADREM
LIBRARYQUALITY=0
SPECTRUMID=CCMSLIB00000004733
SCANS=81
ID=CCMSLIB00000004733
127.0353825284 	 2.63477028734825
146.060039852 	 0.70720093953049
148.0756899162 	 0.810600354877006
153.0510325926 	 0.201692686725302
172.0743472455 	 0.783793099046428
174.0913399804 	 0.783793099046428
179.0666826568 	 1.21653880031147
181.082332721 	 0.931871274110574
191.0666826568 	 0.405938445434469
203.0927369639 	 1.38376501525461
209.0772473431 	 2.33989047321189
229.1083870281 	 0.634438387990349
248.0993797687 	 0.473594853006881
271.1553372207 	 1.42078455902064
278.109944455 	 3.05219755671011
297.1709872849 	 0.851449506618839
322.1675789287 	 0.611460740135568
326.1337539023 	 0.607631132159771
326.135096573 	 0.268072558305781
344.1443185886 	 4.05427831037696
344.1456612593 	 1.89693248401139
345.1458351669 	 1.00846343362651
350.1624935508 	 0.737837803336865
370.1599686528 	 3.35473658679807
370.1613113235 	 1.33270357557731
371.1614852311 	 1.37993540727881
399.1563998532 	 0.500402108837459
405.213681245 	 0.684223291675709
405.2159261048 	 2.73178702273511
421.1847864198 	 0.185097718830182
423.2242459313 	 0.675287539732183
423.2264907911 	 0.730178587385271
425.1770157005 	 0.787622707022225
516.2219002076 	 0.191480398789844
528.2219002076 	 0.331899357902396
544.2168148297 	 0.241265302475203
545.2219545204 	 0.542527796571224
546.2311222232 	 6.22438949666186
546.2324648939 	 2.80837918225104
547.2326388015 	 2.72412780678351
572.2467722874 	 0.756985843215849
572.2481149581 	 0.264242950329985
578.2725931074 	 0.234882622515542
584.281815123 	 1.0237818655297
596.2779921941 	 1.61609456578628
596.2831577937 	 0.739114339328797
597.2532546488 	 0.273178702273511
597.2658307078 	 0.791452314998021
599.2325192067 	 1.90714477194685
614.2923798093 	 9.75018190637885
614.29372248 	 6.64054023003179
615.2638193351 	 2.47137368038092
615.2916515278 	 5.12018586364043
616.2842204262 	 1.70800515720541
632.3029444956 	 1.93012241980163
632.3042871663 	 1.27398291994843
633.3022162141 	 0.905064018279995
641.2794693993 	 0.181268110854386
665.3158549056 	 2.71263898285612
683.3264195919 	 25.5307198386459
684.334244624 	 5.65505444426006
701.3369842782 	 100
END IONS

BEGIN IONS
PEPMASS=403.2104
CHARGE=1
MSLEVEL=2
RT=0
SOURCE_INSTRUMENT=qTOF
FILENAME=CCMSLIB00000004749.ms
IONMODE=Positive
ORGANISM=Natural
NAME=PrednisoloneAcetate
PI=GNPS
DATACOLLECTOR=GNPS
SMILES=CC(=O)OCC(=O)[C@]1(CC[C@H]2[C@@H]3CCC4=CC(=O)C=C[C@]4(C)[C@H]3[C@H](C[C@]12C)O)O
INCHI=InChI=1S/C23H30O6/c1-13(24)29-12-19(27)23(28)9-7-17-16-5-4-14-10-15(25)6-8-21(14,2)20(16)18(26)11-22(17,23)3/h6,8,10,16-18,20,26,28H,4-5,7,9,11-12H2,1-3H3/t16-,17-,18-,20+,21-,22-,23-/m0/s1
FORMULA=C23H30O6
PUBMED=N/A
SUBMITUSER=BIOADREM
LIBRARYQUALITY=0
SPECTRUMID=CCMSLIB00000004749
SCANS=82
ID=CCMSLIB00000004749
101.0233199947 	 1.71976087134551
105.0698762568 	 6.51871263614773
107.0491408147 	 1.09464144350722
107.085526321 	 4.16837277864221
115.0542261926 	 2.93451259793083
117.0698762568 	 1.21202194742445
119.085526321 	 11.3668004258455
121.0647908789 	 37.9439303360358
121.1011763852 	 0.316654382660443
128.0620512247 	 1.85079027106707
129.0698762568 	 1.69792263805858
130.0777012889 	 0.933584473016133
131.085526321 	 3.85990773346436
133.0647908789 	 6.0737586329266
133.1011763852 	 1.66789506728906
135.0804409431 	 16.2558349029564
143.085526321 	 4.23661725766386
145.0647908789 	 2.87991701471351
145.1011763852 	 2.44588212813583
147.0804409431 	 100
149.0960910073 	 0.191084541260612
155.085526321 	 2.14287664127972
157.1011763852 	 0.731580815112057
158.072615911 	 6.45319793628695
159.0804409431 	 9.88180056233451
161.0960910073 	 10.8153850353506
163.0753555652 	 0.505009144760189
167.085526321 	 2.14560642044059
171.0804409431 	 44.189665056097
173.0960910073 	 30.185897960855
175.0753555652 	 0.434034886577676
179.085526321 	 1.5204869926023
185.0960910073 	 5.33671825949281
187.1117410715 	 5.44590942592744
193.1011763852 	 1.12193923511588
195.0804409431 	 5.78440204187481
195.1168264494 	 1.36761935959381
196.0882659752 	 4.3130510741681
197.0960910073 	 13.7744656457293
199.1117410715 	 6.63063358174324
207.1015703157 	 0.221112112030137
208.0882659752 	 5.45955832173177
209.0960910073 	 3.09283978926105
210.1039160394 	 2.65061556520077
211.1117410715 	 5.08557857669314
213.0910056294 	 0.242950345317064
213.1273911357 	 1.32121311385909
221.0960910073 	 5.71888734201403
222.1039160394 	 5.6970491087271
223.1117410715 	 28.0375617612535
224.1195661036 	 6.4259001446783
225.1273911357 	 7.26940190538585
227.1430411999 	 1.54232522588923
234.1039160394 	 1.37853847623727
235.1117410715 	 4.97638741025851
237.1273911357 	 18.461496464936
239.1066556936 	 0.202003657904076
239.1430411999 	 24.6335271476538
247.1117410715 	 1.84260093358447
248.1195661036 	 2.73796849834848
249.1273911357 	 8.16476947014986
251.1430411999 	 7.83446619168509
259.1117410715 	 2.12922774547539
261.1273911357 	 2.74888761499195
261.163776642 	 0.182895203778014
263.1430411999 	 8.60153413588841
265.1586912641 	 20.4323970190812
266.1665162962 	 1.32940245134169
267.1743413283 	 0.526847378047116
271.1481265778 	 1.12739879343761
274.1352161678 	 4.02642426227718
277.1586912641 	 0.788906177490241
279.137955822 	 1.33759178882428
279.1743413283 	 15.9200720661698
283.1692559504 	 2.85261922310485
289.1586912641 	 30.7946387137281
297.1849060146 	 2.30666339093167
307.1692559504 	 46.0131575355554
325.1798206367 	 23.1266890508558
349.1798206367 	 5.10195725165834
367.190385323 	 11.5578849671062
385.2009500093 	 64.6739278792346
403.2115146956 	 5.02006387683236
END IONS

BEGIN IONS
PEPMASS=294.172
CHARGE=1
MSLEVEL=2
RT=0
SOURCE_INSTRUMENT=qTOF
FILENAME=CCMSLIB00000004760.ms
IONMODE=Positive
ORGANISM=Natural
NAME=Anastrozole
PI=GNPS
DATACOLLECTOR=GNPS
SMILES=CC(C)(C#N)c1cc(cc(c1)C(C)(C)C#N)Cn1cncn1
INCHI=InChI=1S/C17H19N5/c1-16(2,9-18)14-5-13(8-22-12-20-11-21-22)6-15(7-14)17(3,4)10-19/h5-7,11-12H,8H2,1-4H3
FORMULA=C17H19N5
PUBMED=N/A
SUBMITUSER=BIOADREM
LIBRARYQUALITY=0
SPECTRUMID=CCMSLIB00000004760
SCANS=85
ID=CCMSLIB00000004760
103.0542261926 	 0.7
105.0698762568 	 0.42
115.0542261926 	 6.475
117.0573001978 	 0.74
117.0698762568 	 1.17
126.0464011605 	 0.4
129.0698762568 	 8.81
130.0777012889 	 12.205
131.085526321 	 5.835
140.0494751657 	 0.995
140.0620512247 	 0.325
141.0698762568 	 1.4
142.0651252299 	 17.495
145.1011763852 	 0.635
153.0573001978 	 0.705
155.072950262 	 1.42
157.0886003262 	 11.175
158.0964253583 	 1.75
167.072950262 	 0.995
168.0807752941 	 7.855
170.0964253583 	 2.72
171.1168264494 	 1.295
183.1042503904 	 5.195
194.0838492993 	 0.335
195.0916743314 	 11.82
197.1073243956 	 0.25
198.1277254867 	 3.88
209.1073243956 	 8.545
210.1151494277 	 33.77
225.138624524 	 100
294.1713216359 	 58.155
END IONS

BEGIN IONS
PEPMASS=384.0766
CHARGE=1
MSLEVEL=2
RT=0
SOURCE_INSTRUMENT=qTOF
FILENAME=CCMSLIB00000004773.ms
IONMODE=Positive
ORGANISM=Natural
NAME=Felodipine
PI=GNPS
DATACOLLECTOR=GNPS
SMILES=CCOC(=O)C1=C(C)NC(=C(C1c1cccc(c1Cl)Cl)C(=O)OC)C
INCHI=InChI=1S/C18H19Cl2NO4/c1-5-25-18(23)14-10(3)21-9(2)13(17(22)24-4)15(14)11-7-6-8-12(19)16(11)20/h6-8,15,21H,5H2,1-4H3
FORMULA=C18H19Cl2NO4
PUBMED=N/A
SUBMITUSER=BIOADREM
LIBRARYQUALITY=0
SPECTRUMID=CCMSLIB00000004773
SCANS=86
ID=CCMSLIB00000004773
105.0573001978 	 1.08966973886329
106.0651252299 	 1.20967741935484
107.072950262 	 1.08006912442396
110.0236543457 	 0.95526113671275
134.060039852 	 1.51209677419355
140.0706045383 	 2.63536866359447
150.0549544741 	 1.84571812596006
151.0627795062 	 1.31048387096774
160.0393044099 	 0.252016129032258
162.0230789026 	 1.38248847926267
166.0862546025 	 2.57056451612903
170.9762815484 	 1.03926651305684
172.9555461063 	 0.278417818740399
174.0230789026 	 0.984062980030722
178.0498690962 	 0.312019969278034
180.0807752941 	 2.47695852534562
192.0655191604 	 0.216013824884793
194.9762815484 	 1.61530337941628
196.9919316126 	 1.19527649769585
202.0179935247 	 4.00585637480799
207.0678648841 	 1.03206605222734
208.9919316126 	 9.545410906298
210.0760838467 	 2.71457373271889
214.041802972 	 2.23694316436252
215.0496280041 	 4.77870583717358
222.9711961705 	 5.38594470046083
228.0210675299 	 0.223214285714286
236.9868462347 	 2.41455453149002
238.1073839751 	 1.39928955453149
239.997745272 	 1.80491551459293
242.0367175941 	 10.4526689708141
243.0445426262 	 23.3726958525346
244.0523676583 	 0.880856374807988
245.0449365567 	 0.554435483870968
246.0316322162 	 1.02966589861751
250.0184807141 	 8.94777265745008
252.010321331 	 0.254416282642089
252.0341307783 	 1.68250768049155
253.0733441925 	 0.28081797235023
254.0811692246 	 1.30808371735791
260.0472822804 	 2.76017665130568
262.0184807141 	 1.8793202764977
263.0263057462 	 1.57930107526882
263.997745272 	 3.8906490015361
265.0055703041 	 1.75931259600614
268.0968192888 	 0.576036866359447
270.0316322162 	 11.4223310291859
272.0261529078 	 0.216013824884793
272.0836677867 	 0.235215053763441
275.997745272 	 1.15687403993856
278.0133953362 	 36.8903609831029
280.0137892667 	 2.89938556067588
280.0290454004 	 2.37375192012289
281.0130609852 	 0.520833333333333
288.0421969025 	 20.8357334869432
290.0367175941 	 0.799251152073733
291.0445426262 	 0.273617511520737
294.0083099583 	 0.136808755760369
296.0239600225 	 1.57930107526882
302.0578469667 	 15.5529953917051
303.9926598941 	 1.37768817204301
306.0083099583 	 22.5974462365591
308.0028306499 	 1.62490399385561
308.0603455288 	 0.218413978494624
310.0396100867 	 0.16321044546851
316.0734970309 	 1.83131720430108
320.068411653 	 0.472830261136713
322.0032245804 	 1.93932411674347
324.0188746446 	 27.4457565284178
326.0133953362 	 3.70823732718894
327.0185402936 	 0.974462365591398
336.0188746446 	 1.09447004608295
338.0345247088 	 100
341.0341903578 	 3.37461597542243
342.0294393309 	 1.19767665130568
348.0997117814 	 0.835253456221198
352.050174773 	 66.0354262672811
355.049840422 	 3.20900537634409
356.0450893951 	 0.492031490015361
384.0763895235 	 8.89256912442396
END IONS

BEGIN IONS
PEPMASS=514.3351
CHARGE=1
MSLEVEL=2
RT=0
SOURCE_INSTRUMENT=qTOF
FILENAME=CCMSLIB00000004789.ms
IONMODE=Positive
ORGANISM=Natural
NAME=Maraviroc
PI=GNPS
DATACOLLECTOR=GNPS
SMILES=CC(C)c1nnc(C)n1C1C[C@@H]2CC[C@H](C1)N2CC[C@@H](c1ccccc1)N=C(C1CCC(CC1)(F)F)O
INCHI=InChI=1S/C29H41F2N5O/c1-19(2)27-34-33-20(3)36(27)25-17-23-9-10-24(18-25)35(23)16-13-26(21-7-5-4-6-8-21)32-28(37)22-11-14-29(30,31)15-12-22/h4-8,19,22-26H,9-18H2,1-3H3,(H,32,37)/t23-,24+,25?,26-/m0/s1
FORMULA=C29H41F2N5O
PUBMED=N/A
SUBMITUSER=BIOADREM
LIBRARYQUALITY=0
SPECTRUMID=CCMSLIB00000004789
SCANS=89
ID=CCMSLIB00000004789
106.0651252299 	 27.51
110.0964253583 	 0.29
117.0698762568 	 40.29
124.1120754225 	 2.48
134.0964253583 	 0.25
252.1194465088 	 1.8
260.1445184051 	 4.7
280.1494039665 	 21.05
280.1507466372 	 100
388.2558804107 	 100
389.2398959955 	 7.07
390.2463783569 	 4.57
514.3351933642 	 17.59
END IONS

BEGIN IONS
PEPMASS=278.125
CHARGE=1
MSLEVEL=2
RT=0
SOURCE_INSTRUMENT=qTOF
FILENAME=CCMSLIB00000004799.ms
IONMODE=Positive
ORGANISM=Natural
NAME=EntecavirHydrate
PI=GNPS
DATACOLLECTOR=GNPS
SMILES=C=C1[C@H](CO)[C@H](C[C@@H]1n1cnc2c1[nH]c(=N)nc2O)O
INCHI=InChI=1S/C12H15N5O3/c1-5-6(3-18)8(19)2-7(5)17-4-14-9-10(17)15-12(13)16-11(9)20/h4,6-8,18-19H,1-3H2,(H3,13,15,16,20)/t6-,7-,8-/m0/s1
FORMULA=C12H15N5O3
PUBMED=N/A
SUBMITUSER=BIOADREM
LIBRARYQUALITY=0
SPECTRUMID=CCMSLIB00000004799
SCANS=91
ID=CCMSLIB00000004799
107.035222085 	 2.01
109.0508721492 	 3.97
110.034887734 	 34.9
134.0461211223 	 2.8
135.0301367071 	 100
152.0566858086 	 69.44
278.1247653738 	 0
END IONS

BEGIN IONS
PEPMASS=317.096
CHARGE=1
MSLEVEL=2
RT=0
SOURCE_INSTRUMENT=qTOF
FILENAME=CCMSLIB00000004824.ms
IONMODE=Positive
ORGANISM=Natural
NAME=Febuxostat
PI=GNPS
DATACOLLECTOR=GNPS
SMILES=CC(C)COc1ccc(cc1C#N)c1nc(C)c(C(=O)O)s1
INCHI=InChI=1S/C16H16N2O3S/c1-9(2)8-21-13-5-4-11(6-12(13)7-17)15-18-10(3)14(22-15)16(19)20/h4-6,9H,8H2,1-3H3,(H,19,20)
FORMULA=C16H16N2O3S
PUBMED=N/A
SUBMITUSER=BIOADREM
LIBRARYQUALITY=0
SPECTRUMID=CCMSLIB00000004824
SCANS=92
ID=CCMSLIB00000004824
117.0447241388 	 0.47
118.0287397236 	 0.395
121.0106468184 	 0.32
145.0396387609 	 29.525
148.0215458557 	 0.15
162.0008104136 	 5.435
162.0371959199 	 2.525
187.032444893 	 0.365
189.0480949572 	 1.68
190.032110542 	 0.57
199.0052646273 	 0.215
206.0270251641 	 1.285
215.0273595151 	 5.43
216.0318137288 	 0.435
217.0430095793 	 56.35
218.047463793 	 1
233.0379242014 	 0.635
243.0222741372 	 2.705
261.0328388235 	 100
262.0372930372 	 7.44
317.0954390803 	 21.6
END IONS

BEGIN IONS
PEPMASS=292.2065
CHARGE=1
MSLEVEL=2
RT=0
SOURCE_INSTRUMENT=qTOF
FILENAME=CCMSLIB00000004833.ms
IONMODE=Positive
ORGANISM=Natural
NAME=Terbinafine
PI=GNPS
DATACOLLECTOR=GNPS
SMILES=CC(C)(C)C#C/C=C/CN(C)Cc1cccc2ccccc12
INCHI=InChI=1S/C21H25N/c1-21(2,3)15-8-5-9-16-22(4)17-19-13-10-12-18-11-6-7-14-20(18)19/h5-7,9-14H,16-17H2,1-4H3/b9-5+
FORMULA=C21H25N
PUBMED=N/A
SUBMITUSER=BIOADREM
LIBRARYQUALITY=0
SPECTRUMID=CCMSLIB00000004833
SCANS=93
ID=CCMSLIB00000004833
91.0542261926 	 0.752887130734384
93.0698762568 	 1.28884068142666
103.0542261926 	 0.204172781216104
105.0698762568 	 0.906016716646462
115.0542261926 	 3.62406686658585
119.085526321 	 0.350921967715179
121.1011763852 	 1.83755503094494
139.0542261926 	 0.491290754801251
141.0698762568 	 63.8039941300325
150.1277254867 	 2.34160658457219
165.0698762568 	 0.414725961845212
167.085526321 	 0.159509985325081
170.0964253583 	 3.66872966247687
179.085526321 	 1.02086390608052
190.0777012889 	 0.25521597652013
191.085526321 	 0.599757544822306
193.1011763852 	 0.574235947170293
203.085526321 	 0.338161168889173
205.1011763852 	 3.75805525425892
207.1168264494 	 0.382823964780195
219.1168264494 	 0.446627958910228
233.1324765136 	 0.127607988260065
235.1481265778 	 0.542333950105277
236.1433755509 	 0.829451923690423
249.163776642 	 0.516812352453264
261.163776642 	 2.27142219102916
292.2059758077 	 100
END IONS

BEGIN IONS
PEPMASS=877.4596
CHARGE=1
MSLEVEL=2
RT=0
SOURCE_INSTRUMENT=qTOF
FILENAME=CCMSLIB00000004848.ms
IONMODE=Positive
ORGANISM=Natural
NAME=Rifapentine
PI=GNPS
DATACOLLECTOR=GNPS
SMILES=C[C@H]1C=CC=C(C)C(=NC2=C(c3c(c4c(c(C)c3O)O[C@@](C)(C4=O)OC=C[C@@H]([C@@H](C)[C@H]([C@H](C)[C@@H]([C@H](C)[C@H]1O)O)OC(=O)C)OC)C(=O)/C/2=C/NN1CCN(CC1)C1CCCC1)O)O
INCHI=InChI=1S/C47H64N4O12/c1-24-13-12-14-25(2)46(59)49-37-32(23-48-51-20-18-50(19-21-51)31-15-10-11-16-31)41(56)34-35(42(37)57)40(55)29(6)44-36(34)45(58)47(8,63-44)61-22-17-33(60-9)26(3)43(62-30(7)52)28(5)39(54)27(4)38(24)53/h12-14,17,22-24,26-28,31,33,38-39,43,48,53-55,57H,10-11,15-16,18-21H2,1-9H3,(H,49,59)/b13-12+,22-17+,25-14-,32-23+/t24-,26+,27+,28+,33-,38-,39+,43+,47-/m0/s1
FORMULA=C47H64N4O12
PUBMED=N/A
SUBMITUSER=BIOADREM
LIBRARYQUALITY=0
SPECTRUMID=CCMSLIB00000004848
SCANS=94
ID=CCMSLIB00000004848
95.085526321 	 2.35129393588258
97.0647908789 	 0.762842796446504
105.0698762568 	 1.88779451525686
107.085526321 	 15.7444959443801
109.0647908789 	 7.41599073001159
109.1011763852 	 5.43646195442256
111.0804409431 	 4.90054074932406
119.085526321 	 4.31633835457706
121.0647908789 	 3.68868288914639
121.1011763852 	 6.62900733874083
123.0804409431 	 21.6589416763229
125.0960910073 	 5.18057164928544
133.1011763852 	 3.5486674391657
135.0804409431 	 9.57898802626497
135.1168264494 	 4.88122827346466
137.0960910073 	 8.5843955195056
137.1324765136 	 2.24507531865585
139.0753555652 	 2.90169949787563
145.1011763852 	 6.64831981460023
147.1168264494 	 8.41541135573581
149.0960910073 	 1.25048281189649
149.1324765136 	 1.36635766705292
151.0753555652 	 65.3823870220162
152.1307994919 	 1.10563924295095
153.0910056294 	 11.104673619158
155.1066556936 	 3.00791811510236
159.1168264494 	 5.29644650444187
161.0960910073 	 10.3997682502897
163.1117410715 	 31.4310544611819
165.1273911357 	 4.64465044418694
171.1168264494 	 2.97894940131325
173.0960910073 	 8.24159907300116
173.1324765136 	 4.96330629586713
175.1117410715 	 8.71475473155659
175.1481265778 	 1.38567014291232
177.0910056294 	 2.96446504441869
177.1273911357 	 2.56855928930089
179.1066556936 	 17.6178061027424
181.1223057578 	 1.73329470838161
183.1168264494 	 0.815952105059869
185.1324765136 	 3.33623020471224
189.1273911357 	 1.07667052916184
191.1066556936 	 19.2062572421784
193.1223057578 	 4.22460409424488
199.1481265778 	 0.753186558516802
201.1273911357 	 4.82811896485129
203.1416985292 	 0.78215527230591
203.1430411999 	 2.50579374275782
209.1172203799 	 6.32966396292005
219.137955822 	 4.08941676322905
221.1536058862 	 2.03746620316725
231.1366131513 	 0.97045191193511
231.137955822 	 0.1882966396292
251.1794267062 	 1.02838933951333
253.1586912641 	 0.946311317110854
269.1899913925 	 2.28852838933951
271.1692559504 	 0.11104673619158
279.1743413283 	 2.36095017381228
289.1798206367 	 0.159327925840093
297.1849060146 	 4.4708381614523
315.1954707009 	 4.43221320973349
333.2060353872 	 0.265546543066821
451.1949158912 	 1.1297798377752
453.2105659554 	 1.96504441869448
845.4331347899 	 100
846.440959822 	 29.1183854770182
847.4375514658 	 7.56083429895713
877.4593495404 	 35.4094244882194
END IONS

BEGIN IONS
PEPMASS=621.1266
CHARGE=1
MSLEVEL=2
RT=0
SOURCE_INSTRUMENT=qTOF
FILENAME=CCMSLIB00000004857.ms
IONMODE=Positive
ORGANISM=Natural
NAME=CefditorenPivoxil
PI=GNPS
DATACOLLECTOR=GNPS
SMILES=Cc1c(/C=C\C2=C(C(=O)OCOC(=O)C(C)(C)C)N3C(=O)[C@H]([C@H]3SC2)N=C(/C(=N\OC)/c2csc(=N)[nH]2)O)scn1
INCHI=InChI=1S/C25H28N6O7S3/c1-12-15(41-10-27-12)7-6-13-8-39-21-17(29-19(32)16(30-36-5)14-9-40-24(26)28-14)20(33)31(21)18(13)22(34)37-11-38-23(35)25(2,3)4/h6-7,9-10,17,21H,8,11H2,1-5H3,(H2,26,28)(H,29,32)/b7-6-,30-16-/t17-,21-/m1/s1
FORMULA=C25H28N6O7S3
PUBMED=N/A
SUBMITUSER=BIOADREM
LIBRARYQUALITY=0
SPECTRUMID=CCMSLIB00000004857
SCANS=96
ID=CCMSLIB00000004857
100.0089697967 	 0.972916920824692
123.0262968826 	 0.208917896791509
125.0042187698 	 1.93210930828352
126.0100156542 	 3.75747224594364
126.0120438019 	 0.495608149322923
126.0133864726 	 14.2247163596438
138.0133864726 	 0.722825423935586
141.0004760626 	 0.658777601561547
150.0371959199 	 0.393436623154813
152.0104095847 	 0.532206904965231
155.0114126377 	 2.85927778455533
156.0226084882 	 0.131145541051604
156.0239511589 	 2.88215200683177
162.0371959199 	 1.78571428571429
166.0260596489 	 1.03696474319873
166.0287397236 	 4.05941197999268
166.0307678713 	 5.20617299011834
177.0480949572 	 1.14676101012566
179.0001792494 	 1.11473709893864
181.0178574613 	 0.520007319751129
182.0256824934 	 2.43534219836526
184.0175231103 	 0.0411736000975967
184.018865781 	 1.04916432841283
185.0491575897 	 0.0442234964011224
185.0505002604 	 2.27064779797487
186.0464011605 	 2.21574966451141
189.0276563283 	 1.05373917286812
195.0110407489 	 0.506282786385263
197.047129442 	 5.59503476881786
197.0491575897 	 8.70287910211053
197.0505002604 	 0.663352446016835
201.0420440641 	 4.50012199585214
205.0430095793 	 0.422410638038307
206.0447837183 	 0.419360741734781
207.9851603494 	 3.04227156276687
207.9858510931 	 15.2494815176284
207.9885311678 	 16.8842259363182
209.0107439357 	 5.86952543613517
209.0127720834 	 4.63431743320727
210.0133864726 	 3.47230694156399
210.0205971155 	 9.59802366719532
210.9848259984 	 0.338538489691351
211.0212115047 	 3.29388800780774
213.0440722118 	 0.477308771501769
213.0454148825 	 1.03238989874344
215.0273595151 	 0.440710015859461
221.0141147541 	 1.66676832987678
223.0093261894 	 0.379712089788947
223.0284221476 	 0.0411736000975967
225.0420440641 	 1.91380993046236
225.0440722118 	 0.346163230450165
225.9939133589 	 1.20623398804441
225.9990958541 	 0.658777601561547
226.9983675726 	 3.61870196413322
227.0069208862 	 2.14560204953032
233.0201656472 	 0.271440771013786
233.9967876682 	 1.88636086373063
234.0253106046 	 0.651152860802733
240.0569658468 	 0.820422105648408
241.0389868339 	 15.2494815176284
241.0403295046 	 49.3107234354032
241.9728811036 	 0.51543247529584
249.0025042103 	 0.756374283274369
249.0117094509 	 11.8229230206173
249.0150802693 	 11.8366475539832
249.0202627645 	 2.04800536781749
250.019534483 	 3.84744418689765
251.0307303335 	 1.75674027083079
253.9940104762 	 0.516957423447603
257.0174855725 	 1.247407588142
258.0457492335 	 2.26607295351958
261.0150802693 	 0.596254727339271
262.9943448272 	 2.92027571062584
267.0222741372 	 0.940893009637672
267.0256449556 	 0.117421007685739
267.0308274508 	 0.803647675979017
276.0239511589 	 2.38349396120532
276.0259793066 	 1.09033792851043
277.031124264 	 1.36330364767598
279.0256449556 	 0.0533731853116994
285.003846881 	 1.22148346956203
285.0124001946 	 2.26607295351958
290.9892594493 	 0.213492741246798
297.1015870907 	 0.038123703794071
304.0157114335 	 0.721300475783823
304.018865781 	 0.899719409540076
304.0208939287 	 1.54477247773576
311.0518597061 	 1.67286812248384
321.0184510877 	 1.20623398804441
325.0965017128 	 0.228742222764426
330.0439375567 	 0.433085275100647
342.0702494245 	 2.53293888007808
350.0263732371 	 0.491033304867635
352.9936761252 	 0.234842015371477
355.0529223386 	 1.61644504086861
363.0467743282 	 1.30535561790899
369.0791203141 	 0.721300475783823
373.0385178278 	 0.373612297181896
379.0654983976 	 0.579480297669879
381.0811484618 	 2.79980480663657
381.0903537024 	 6.17299011833598
388.0368408061 	 0.0365987556423082
414.0048719757 	 2.1379773087715
414.0100544709 	 1.75979016713432
414.0120826186 	 0.291265096986702
414.016105364 	 0.207392948639746
416.9919615657 	 0.669452238623887
419.990284544 	 1.96413321947054
430.0235960451 	 2.57411248017567
432.0266700503 	 0.0442234964011224
433.0583045297 	 0.0914968891057704
443.0426544655 	 0.0411736000975967
445.0232616941 	 0.683176771989752
448.0141911086 	 0.93936806148591
448.0215846724 	 1.34042942539954
449.0181763162 	 1.78418933756252
461.0471682587 	 3.09869464438209
461.0532191518 	 0.7838233500061
489.0369003856 	 1.49597413687935
489.0481337739 	 0.571855556911065
505.0594642795 	 1.30383066975723
507.0474650719 	 6.35445894839575
507.0573557895 	 0.722825423935586
507.0586984602 	 3.72087349030133
516.0801621838 	 0.0869220446504819
541.1270527969 	 0.796022935220203
546.0934069448 	 0.292790045138465
561.1294581001 	 0.375137245333659
563.1199560463 	 0.0640478223740393
564.0801621838 	 1.75674027083079
591.1036372801 	 0.919543735512993
591.1148706684 	 1.95803342686349
592.1114623122 	 0.550506282786385
593.1305207326 	 0.510857630840551
621.1254353547 	 100
END IONS

BEGIN IONS
PEPMASS=748.4829
CHARGE=1
MSLEVEL=2
RT=0
SOURCE_INSTRUMENT=qTOF
FILENAME=CCMSLIB00000004871.ms
IONMODE=Positive
ORGANISM=Natural
NAME=Clarithromycin
PI=GNPS
DATACOLLECTOR=GNPS
SMILES=CC[C@@H]1[C@](C)([C@@H]([C@@H](C)C(=O)[C@H](C)C[C@](C)([C@@H]([C@@H](C)[C@@H]([C@@H](C)C(=O)O1)O[C@H]1C[C@](C)([C@H]([C@H](C)O1)O)OC)O[C@H]1[C@@H]([C@H](C[C@@H](C)O1)N(C)C)O)OC)O)O
INCHI=InChI=1S/C38H69NO13/c1-15-26-38(10,45)31(42)21(4)28(40)19(2)17-37(9,47-14)33(52-35-29(41)25(39(11)12)16-20(3)48-35)22(5)30(23(6)34(44)50-26)51-27-18-36(8,46-13)32(43)24(7)49-27/h19-27,29-33,35,41-43,45H,15-18H2,1-14H3/t19-,20-,21+,22+,23-,24+,25+,26-,27+,29-,30+,31-,32+,33-,35+,36-,37-,38-/m1/s1
FORMULA=C38H69NO13
PUBMED=N/A
SUBMITUSER=BIOADREM
LIBRARYQUALITY=0
SPECTRUMID=CCMSLIB00000004871
SCANS=101
ID=CCMSLIB00000004871
87.0804409431 	 4.05686004539873
88.0882659752 	 0.685446358798794
98.0964253583 	 0.232947568191121
99.0804409431 	 0.0163733115022513
100.0756899162 	 0.288021434153239
105.0910056294 	 0.493432069363302
109.0647908789 	 0.0178617943660924
113.059705501 	 0.584229524057604
113.1324765136 	 0.644513080043166
114.0913399804 	 0.0483756930748335
115.0753555652 	 2.26993636735757
116.0706045383 	 1.676031704685
116.1069900446 	 5.40244855431102
123.0804409431 	 0.0290254158449001
127.0753555652 	 1.23097532839653
140.1069900446 	 0.0163733115022513
158.1175547309 	 29.7696572768206
176.1281194172 	 0.0215830015256949
193.1434351304 	 1.20641536114315
269.1832885724 	 0.616976147062107
284.1856342961 	 0.0580508316898002
291.1954707009 	 0.589439214081048
298.2502459256 	 0.739775983328992
316.2118490466 	 1.62616752874633
339.2166000735 	 0.0171175529341718
353.268635644 	 0.493432069363302
365.2322501377 	 0.165965839318275
366.2342019309 	 0.53436534811893
383.242814824 	 0.0744241431920515
397.2584648882 	 0.0320023815725821
414.321399496 	 0.53436534811893
415.2690295745 	 0.648978528634689
433.2795942608 	 1.09701187065084
451.2995418419 	 0.54850593532542
464.3006640539 	 0.0677259703047669
476.3217934265 	 0.945930859970975
477.321065145 	 0.781453503516541
496.3843936833 	 0.53436534811893
498.3425288686 	 0.506828415137871
511.4078687796 	 0.616976147062107
518.3687436191 	 0.54850593532542
522.3425288686 	 0.177129460797083
528.3894790612 	 1.7958545752242
529.3887507797 	 0.726379637554423
534.3272727349 	 0.863320061027797
540.3530935549 	 0.050608417370595
540.4258645675 	 0.232203326759201
541.360918587 	 0.0193502772299334
558.3636582412 	 3.31782830350166
559.3714832733 	 0.258251776876419
572.3793083054 	 0.56413500539575
573.3507478312 	 1.80925092099877
590.3898729917 	 21.9484240687679
591.3891447102 	 2.41208648085439
591.3976980238 	 2.70234063930339
592.3817136086 	 1.01440107170766
658.5014348138 	 0.506828415137871
680.4943380632 	 0.602835559855617
703.4263180775 	 0.739775983328992
716.4579525569 	 0.579019834034161
748.4841673074 	 100
END IONS

BEGIN IONS
PEPMASS=494.2671
CHARGE=1
MSLEVEL=2
RT=0
SOURCE_INSTRUMENT=qTOF
FILENAME=CCMSLIB00000004885.ms
IONMODE=Positive
ORGANISM=Natural
NAME=Imatinib
PI=GNPS
DATACOLLECTOR=GNPS
SMILES=Cc1ccc(cc1Nc1nccc(c2cccnc2)n1)NC(=O)c1ccc(cc1)CN1CCN(C)CC1
INCHI=InChI=1S/C29H31N7O/c1-21-5-10-25(18-27(21)34-29-31-13-11-26(33-29)24-4-3-12-30-19-24)32-28(37)23-8-6-22(7-9-23)20-36-16-14-35(2)15-17-36/h3-13,18-19H,14-17,20H2,1-2H3,(H,32,37)(H,31,33,34)
FORMULA=C29H31N7O
PUBMED=N/A
SUBMITUSER=BIOADREM
LIBRARYQUALITY=0
SPECTRUMID=CCMSLIB00000004885
SCANS=104
ID=CCMSLIB00000004885
98.0838492993 	 0.275
99.0916743314 	 0.56
104.0494751657 	 0.0975
105.0447241388 	 0.28
109.0760242672 	 0.3
111.0916743314 	 1.1975
112.0994993635 	 0.4
118.0399731119 	 0.3075
119.047798144 	 1.1675
119.0491408147 	 1.8425
131.060374203 	 3.7025
132.0443897878 	 0.2175
135.0916743314 	 0.1025
158.060039852 	 0.2675
174.0913399804 	 0.2625
179.085526321 	 0.1425
189.138624524 	 1.7425
194.0964253583 	 1.6
204.0807752941 	 1.23
209.1073243956 	 0.1975
210.0913399804 	 0.375
217.1335391461 	 9.5125
221.1073243956 	 3.05
222.0899973097 	 7.43
222.0913399804 	 10.15
223.0978223418 	 3.4875
237.1022390177 	 0.5525
238.1087213791 	 0.885
238.1100640498 	 1.215
247.0852462828 	 0.8825
247.0865889535 	 12.4475
248.0930713149 	 0.655
260.0944139856 	 0.3525
261.113472406 	 0.2625
263.1178890819 	 0.6025
264.113138055 	 10.0625
265.0958109691 	 1.6925
266.1036360012 	 0.2525
273.1022390177 	 0.1825
274.0974879908 	 1.23
275.1039703522 	 0.4475
276.1243714433 	 0.3125
290.1287881192 	 5.7475
340.1880343326 	 0.645
346.1087213791 	 0.5125
350.1400215075 	 0.365
351.1240370923 	 0.6075
351.1604225986 	 1.62
352.1318621244 	 0.2725
352.1556715717 	 0.68
361.1321964754 	 0.175
362.1400215075 	 0.29
365.1271110975 	 0.27
366.1713216359 	 2.975
367.1553372207 	 0.2525
367.166570609 	 0.285
367.1679132797 	 0.35
376.1556715717 	 4.0475
377.1396871565 	 3.89
378.1349361296 	 8.665
379.1427611617 	 13.645
380.1505861938 	 0.7775
381.1458351669 	 0.595
394.166236258 	 100
396.1693102632 	 2.675
438.2162604558 	 0.4375
476.2557199673 	 1.545
494.2662846536 	 97.0925
END IONS

BEGIN IONS
PEPMASS=297.1838
CHARGE=1
MSLEVEL=2
RT=0
SOURCE_INSTRUMENT=qTOF
FILENAME=CCMSLIB00000004895.ms
IONMODE=Positive
ORGANISM=Natural
NAME=EthinylEstradiol
PI=GNPS
DATACOLLECTOR=GNPS
SMILES=C#C[C@@]1(CC[C@H]2[C@@H]3CCc4cc(ccc4[C@H]3CC[C@]12C)O)O
INCHI=InChI=1S/C20H24O2/c1-3-20(22)11-9-18-17-6-4-13-12-14(21)5-7-15(13)16(17)8-10-19(18,20)2/h1,5,7,12,16-18,21-22H,4,6,8-11H2,2H3/t16-,17-,18+,19+,20+/m1/s1
FORMULA=C20H24O2
PUBMED=N/A
SUBMITUSER=BIOADREM
LIBRARYQUALITY=0
SPECTRUMID=CCMSLIB00000004895
SCANS=105
ID=CCMSLIB00000004895
103.0542261926 	 1.31705080648522
105.0698762568 	 2.50698120285083
107.0491408147 	 62.5182344850581
109.0647908789 	 2.08185720835244
109.1011763852 	 2.89667819780769
115.0542261926 	 1.70257991914308
117.0698762568 	 3.63439336473138
119.0491408147 	 2.53824032009336
121.0647908789 	 8.15446171800108
129.0698762568 	 8.79631559204768
131.085526321 	 8.05234860167549
132.0569658468 	 0.754386696119702
133.0647908789 	 25.4678447880632
133.1011763852 	 11.878464552161
137.0960910073 	 1.00862751635894
145.0647908789 	 1.92764556328929
145.1011763852 	 9.37565123160922
147.0804409431 	 10.4030342183137
157.0647908789 	 4.24290418038595
159.0804409431 	 7.0979035552036
159.1168264494 	 13.1329971241612
171.1168264494 	 4.78681282040595
183.0804409431 	 4.11995165256533
195.0804409431 	 1.45250698120285
209.0960910073 	 10.3259283957821
210.1039160394 	 0.339682407368816
211.1117410715 	 0.950277164172884
214.1352161678 	 1.5025215687909
240.150866232 	 0.631434168299087
251.1430411999 	 2.47988996790731
253.1586912641 	 5.00354269995415
279.1743413283 	 20.1579627391322
297.1849060146 	 100
END IONS

BEGIN IONS
PEPMASS=251.0598
CHARGE=1
MSLEVEL=2
RT=0
SOURCE_INSTRUMENT=qTOF
FILENAME=CCMSLIB00000004901.ms
IONMODE=Positive
ORGANISM=Natural
NAME=Sulfadiazine
PI=GNPS
DATACOLLECTOR=GNPS
SMILES=c1cnc(nc1)NS(=O)(=O)c1ccc(cc1)N
INCHI=InChI=1S/C10H10N4O2S/c11-8-2-4-9(5-3-8)17(15,16)14-10-12-6-1-7-13-10/h1-7H,11H2,(H,12,13,14)
FORMULA=C10H10N4O2S
PUBMED=N/A
SUBMITUSER=BIOADREM
LIBRARYQUALITY=0
SPECTRUMID=CCMSLIB00000004901
SCANS=108
ID=CCMSLIB00000004901
108.0443897878 	 11.13
156.0113750999 	 100
157.0144866429 	 0.68
185.0821722776 	 3.24
233.0491575897 	 3.62
251.059722276 	 151
END IONS

BEGIN IONS
PEPMASS=326.2332
CHARGE=1
MSLEVEL=2
RT=0
SOURCE_INSTRUMENT=qTOF
FILENAME=CCMSLIB00000004932.ms
IONMODE=Positive
ORGANISM=Natural
NAME=Bisoprolol
PI=GNPS
DATACOLLECTOR=GNPS
SMILES=CC(C)NCC(COc1ccc(cc1)COCCOC(C)C)O
INCHI=InChI=1S/C18H31NO4/c1-14(2)19-11-17(20)13-23-18-7-5-16(6-8-18)12-21-9-10-22-15(3)4/h5-8,14-15,17,19-20H,9-13H2,1-4H3
FORMULA=C18H31NO4
PUBMED=N/A
SUBMITUSER=BIOADREM
LIBRARYQUALITY=0
SPECTRUMID=CCMSLIB00000004932
SCANS=109
ID=CCMSLIB00000004932
91.0542261926 	 0.436380339917317
98.0964253583 	 1.33593630378196
103.0542261926 	 0.669882100750268
105.0698762568 	 9.81855764813964
106.0413157826 	 0.562700964630225
107.0491408147 	 44.4304088194763
115.0542261926 	 1.29382942887766
116.1069900446 	 100
117.0698762568 	 1.23641096309907
119.0491408147 	 11.751645996019
121.0647908789 	 7.48736793752871
129.0698762568 	 0.620119430408819
133.0647908789 	 21.1529627928342
135.0804409431 	 0.260297044862961
137.059705501 	 1.92926045016077
144.0807752941 	 0.20670647680294
145.0647908789 	 8.46730975348339
147.0804409431 	 8.21849640177615
162.0913399804 	 3.29581993569132
163.0753555652 	 2.1091716429337
180.1019046667 	 0.643086816720257
204.138290173 	 2.87092328892972
222.1488548593 	 6.4691471443883
308.2220198024 	 0.91869545245751
326.2325844887 	 87.6856530393508
END IONS

BEGIN IONS
PEPMASS=276.1592
CHARGE=1
MSLEVEL=2
RT=0
SOURCE_INSTRUMENT=qTOF
FILENAME=CCMSLIB00000004962.ms
IONMODE=Positive
ORGANISM=Natural
NAME=Rolipram
PI=GNPS
DATACOLLECTOR=GNPS
SMILES=COc1ccc(cc1OC1CCCC1)C1CC(=NC1)O
INCHI=InChI=1S/C16H21NO3/c1-19-14-7-6-11(12-9-16(18)17-10-12)8-15(14)20-13-4-2-3-5-13/h6-8,12-13H,2-5,9-10H2,1H3,(H,17,18)
FORMULA=C16H21NO3
PUBMED=N/A
SUBMITUSER=BIOADREM
LIBRARYQUALITY=0
SPECTRUMID=CCMSLIB00000004962
SCANS=111
ID=CCMSLIB00000004962
102.0464011605 	 0.910520652263885
103.0542261926 	 44.8596970449466
105.0698762568 	 5.56038407416604
106.0651252299 	 1.53960764837348
107.0491408147 	 1.48373479016638
109.0284053726 	 0.459399056369506
109.0647908789 	 0.070358414038573
113.0385761284 	 0.0620809535634467
115.0542261926 	 0.804983031206026
117.0698762568 	 0.0848439698700438
119.0491408147 	 0.111745716414204
120.0569658468 	 0.5049250889827
121.0647908789 	 4.14700769803824
122.0362304047 	 0.922936842976575
123.0440554368 	 0.329029053886268
124.0518804689 	 3.45377038324642
130.0413157826 	 0.554589851833457
130.0651252299 	 0.902243191788759
131.0491408147 	 58.8548133432663
133.0647908789 	 3.35030212730734
134.060039852 	 5.14444168529095
135.0440554368 	 2.76467179869216
135.0804409431 	 0.94363049416439
136.0518804689 	 1.46304113897856
137.059705501 	 9.20039731810281
141.0334907505 	 0.492508898270011
145.0647908789 	 0.945699859283172
147.0440554368 	 1.58513368098667
147.0678648841 	 0.498716993626355
148.0518804689 	 3.95455674199156
149.059705501 	 6.30535551692741
150.0675305331 	 6.86822282923599
158.0362304047 	 0.306266037579671
158.060039852 	 1.09883287807301
159.0440554368 	 6.62610711033855
160.0518804689 	 2.18111083519576
163.0753555652 	 27.2969952818475
165.0910056294 	 1.24161907126893
166.0862546025 	 9.45079049747537
173.059705501 	 1.02019700355931
175.0627795062 	 0.480092707557321
176.046795091 	 11.7746875258671
177.0546201231 	 0.136578097839583
180.1019046667 	 0.0848439698700438
190.0862546025 	 0.976740336064895
191.0702701873 	 47.5643572551941
193.0733441925 	 1.09055541759788
208.0968192888 	 67.1405512788676
276.1594195456 	 100
END IONS

BEGIN IONS
PEPMASS=225.087
CHARGE=1
MSLEVEL=2
RT=0
SOURCE_INSTRUMENT=qTOF
FILENAME=CCMSLIB00000004979.ms
IONMODE=Positive
ORGANISM=Natural
NAME=Stavudine
PI=GNPS
DATACOLLECTOR=GNPS
SMILES=Cc1cn([C@H]2C=C[C@@H](CO)O2)c(=O)nc1O
INCHI=InChI=1S/C10H12N2O4/c1-6-4-12(10(15)11-9(6)14)8-3-2-7(5-13)16-8/h2-4,7-8,13H,5H2,1H3,(H,11,14,15)/t7-,8+/m0/s1
FORMULA=C10H12N2O4
PUBMED=N/A
SUBMITUSER=BIOADREM
LIBRARYQUALITY=0
SPECTRUMID=CCMSLIB00000004979
SCANS=113
ID=CCMSLIB00000004979
109.0396387609 	 5.13
110.0236543457 	 6.8
127.0502034472 	 100
128.0944139856 	 0.23
146.9950938715 	 3.67
225.086982884 	 0
END IONS

BEGIN IONS
PEPMASS=505.324
CHARGE=1
MSLEVEL=2
RT=0
SOURCE_INSTRUMENT=qTOF
FILENAME=CCMSLIB00000004984.ms
IONMODE=Positive
ORGANISM=Natural
NAME=Dipyridamole
PI=GNPS
DATACOLLECTOR=GNPS
SMILES=C1CCN(CC1)c1c2c(c(nc(n2)N(CCO)CCO)N2CCCCC2)nc(n1)N(CCO)CCO
INCHI=InChI=1S/C24H40N8O4/c33-15-11-31(12-16-34)23-26-20-19(21(27-23)29-7-3-1-4-8-29)25-24(32(13-17-35)14-18-36)28-22(20)30-9-5-2-6-10-30/h33-36H,1-18H2
FORMULA=C24H40N8O4
PUBMED=N/A
SUBMITUSER=BIOADREM
LIBRARYQUALITY=0
SPECTRUMID=CCMSLIB00000004984
SCANS=114
ID=CCMSLIB00000004984
302.1737269391 	 1.29289235691665
303.1802093005 	 0.278603066810321
304.1853542579 	 0.34390066059399
304.1880343326 	 0.39396214916147
315.1775292258 	 0.33410602152644
315.1802093005 	 0.0304722104323789
316.1880343326 	 0.455994863255956
316.1893770033 	 0.86301653117416
317.1846259764 	 0.564824186228737
328.1893770033 	 0.285132826188688
329.1958593647 	 0.341724074134535
330.2010043221 	 0.469054382012689
330.2036843968 	 0.386344096553375
333.1907739868 	 0.285132826188688
341.219668812 	 0.351518713202085
341.2210114827 	 0.390697269472287
343.2002760406 	 0.518027577350441
346.1999416896 	 2.65108230761696
347.206424051 	 0.567000772688193
348.2142490831 	 2.25820845168522
355.2002760406 	 0.0293839172026511
355.2326388015 	 0.313428450161612
357.2145834341 	 0.375461164256097
357.2159261048 	 0.0750922328512194
359.206424051 	 0.265543548053588
360.2142490831 	 1.97416391872626
361.2108407269 	 0.765070140498656
369.2159261048 	 0.035913676581018
372.2394012011 	 0.0576795411755743
373.2108407269 	 0.36893140487773
377.2169887373 	 0.516939284120713
378.2248137694 	 1.29615723660583
382.2349845252 	 0.0337370901215624
385.2458835625 	 8.30258904959352
385.2472262332 	 11.0537943343454
386.2510285199 	 2.53463493203609
386.2537085946 	 2.36268460173909
387.2264907911 	 0.0467966088782962
387.2390668501 	 0.525645629958536
395.2401294826 	 0.0663858870133969
397.2458835625 	 0.747657448823011
398.2537085946 	 0.390697269472287
398.2550512653 	 0.761805260809473
399.2615336267 	 2.50416272160371
401.2407981846 	 0.315605036621067
401.2421408553 	 0.300368931404878
402.2248137694 	 0.0457083156485683
404.2404638336 	 3.00586590050823
411.2615336267 	 0.78792429832294
411.2628762974 	 0.599649569580028
412.2666785841 	 0.611620795107034
412.2693586588 	 0.492996833066701
414.2499658874 	 0.0892400448376811
415.2564482488 	 1.3342474996463
416.2642732809 	 0.696507667025803
416.2656159516 	 1.36798458976787
417.2370554774 	 1.03496686147115
419.2513628709 	 0.328664555377801
420.2353784557 	 0.137124946945705
422.2510285199 	 3.81011459727709
424.2707013295 	 0.0272073307431954
429.272098313 	 10.8829322972782
429.2734409837 	 12.2933603230054
430.2799233451 	 7.70076289355404
431.2513628709 	 0.0761805260809472
431.2652816006 	 0.667123749823152
432.2605305737 	 0.292750878796783
442.2799233451 	 0.519115870580169
442.2812660158 	 0.976199027065853
443.2877483772 	 3.0047776072785
449.2619275572 	 0.828191147822869
460.2904880314 	 1.43328218355154
460.2918307021 	 3.74481700349342
461.2983130635 	 3.96247564943898
487.3139631277 	 4.86467073688334
505.324527814 	 100
END IONS

BEGIN IONS
PEPMASS=310.142
CHARGE=1
MSLEVEL=2
RT=0
SOURCE_INSTRUMENT=qTOF
FILENAME=CCMSLIB00000005001.ms
IONMODE=Positive
ORGANISM=Natural
NAME=Fluoxetine
PI=GNPS
DATACOLLECTOR=GNPS
SMILES=CNCCC(c1ccccc1)Oc1ccc(cc1)C(F)(F)F
INCHI=InChI=1S/C17H18F3NO/c1-21-12-11-16(13-5-3-2-4-6-13)22-15-9-7-14(8-10-15)17(18,19)20/h2-10,16,21H,11-12H2,1H3
FORMULA=C17H18F3NO
PUBMED=N/A
SUBMITUSER=BIOADREM
LIBRARYQUALITY=0
SPECTRUMID=CCMSLIB00000005001
SCANS=115
ID=CCMSLIB00000005001
115.0542261926 	 2.42810491941431
116.0620512247 	 4.47698304013484
117.0698762568 	 100
129.0698762568 	 6.36258295586221
148.1120754225 	 30.8279785104814
149.1199004546 	 20.6994627620352
153.0510325926 	 7.27378068050142
183.0604544247 	 14.0419256294111
223.0729108889 	 1.45370272832614
231.0678648841 	 5.67260086379437
240.0756505431 	 1.66965132202676
251.067825511 	 11.6243547877383
253.0834755752 	 4.56125566206679
259.0928974073 	 52.6703887074687
260.1445184051 	 1.11661224059834
267.0865495804 	 1.46950384493838
277.0333711557 	 52.6703887074687
278.0411961878 	 15.7537132624039
310.1413248051 	 7.51606446855578
END IONS

BEGIN IONS
PEPMASS=495.2206
CHARGE=1
MSLEVEL=2
RT=0
SOURCE_INSTRUMENT=qTOF
FILENAME=CCMSLIB00000005045.ms
IONMODE=Positive
ORGANISM=Natural
NAME=Fluocinonide
PI=GNPS
DATACOLLECTOR=GNPS
SMILES=CC(=O)OCC(=O)[C@@]12[C@@H](C[C@H]3[C@@H]4C[C@@H](C5=CC(=O)C=C[C@]5(C)[C@]4([C@H](C[C@]13C)O)F)F)OC(C)(C)O2
INCHI=InChI=1S/C26H32F2O7/c1-13(29)33-12-20(32)26-21(34-22(2,3)35-26)10-15-16-9-18(27)17-8-14(30)6-7-23(17,4)25(16,28)19(31)11-24(15,26)5/h6-8,15-16,18-19,21,31H,9-12H2,1-5H3/t15-,16-,18-,19-,21+,23-,24-,25-,26+/m0/s1
FORMULA=C26H32F2O7
PUBMED=N/A
SUBMITUSER=BIOADREM
LIBRARYQUALITY=0
SPECTRUMID=CCMSLIB00000005045
SCANS=117
ID=CCMSLIB00000005045
105.0698762568 	 7.16370390023879
107.0491408147 	 4.15229503847174
121.0647908789 	 80.7420182188025
123.0440554368 	 4.24515786680817
125.059705501 	 2.08720261784735
129.0698762568 	 4.49279207570532
133.0647908789 	 7.73856902803573
135.0804409431 	 14.6546387193774
141.0698762568 	 2.53825064119572
145.0647908789 	 11.5415229503847
147.0804409431 	 3.99310161846644
149.059705501 	 2.69302202175643
151.0553690468 	 2.50287432563898
151.0753555652 	 2.52056248341735
159.0804409431 	 4.52816839126205
159.0815837973 	 7.99946935526665
169.0647908789 	 2.47192004952684
171.0804409431 	 19.4967719112055
175.0753555652 	 1.28681347837623
177.071019111 	 8.58317856195277
183.0815837973 	 4.95268417794287
185.059705501 	 4.24073582736358
185.0972338615 	 5.70885292296807
187.0764984194 	 4.89077562571858
195.0815837973 	 3.23693287344123
197.0960910073 	 2.60015919342001
203.0702701873 	 2.6045812328646
203.085526321 	 2.7107101795348
205.0659337331 	 5.01901476961175
205.1011763852 	 4.5547006279296
209.0960910073 	 3.8515963562395
211.1117410715 	 2.74608649509154
211.1128839257 	 13.9471124082427
221.0960910073 	 2.98929866454409
223.0764984194 	 3.72777925179093
223.1117410715 	 25.2675333863978
235.1117410715 	 18.7582913239586
235.1128839257 	 7.58379764747502
237.1273911357 	 2.37021314230123
237.1285339899 	 4.66967365348899
239.1066556936 	 2.93181215176439
239.1077985478 	 7.68992659414522
241.0870631057 	 3.60838418678695
246.1050588936 	 5.61156805518705
247.1117410715 	 4.60334306182011
247.1128839257 	 7.37153975413461
248.1207089578 	 5.3152914123994
249.1273911357 	 24.2195100380295
251.1066556936 	 9.1668877686389
251.1077985478 	 1.40178650393562
251.1430411999 	 5.17378615017246
253.1223057578 	 20.7482090740249
253.123448612 	 9.13151145308216
258.1050588936 	 4.77580260015919
259.1117410715 	 12.6337666931989
259.1128839257 	 1.43716281949235
261.1273911357 	 6.38542495799063
261.1285339899 	 13.9559564871319
263.1066556936 	 2.00318386840011
263.1430411999 	 7.80489961970461
263.1441840541 	 12.664720969311
265.123448612 	 6.79225258689308
273.1273911357 	 8.4593614575042
273.1285339899 	 16.0652693022022
275.1066556936 	 1.61404439727602
275.1077985478 	 2.60900327230919
277.1223057578 	 27.1690103475723
277.123448612 	 8.31343415583267
279.137955822 	 6.65074732466614
279.1390986762 	 4.54143450959583
283.1117410715 	 1.85725656672858
291.137955822 	 35.1198372689484
291.1390986762 	 26.1386751569824
293.1183632341 	 3.93119306624215
294.1261882662 	 3.80295392234899
295.1328704441 	 13.5623949765632
295.1340132983 	 2.60015919342001
301.1223057578 	 15.4240735827364
301.123448612 	 8.63182099584328
307.1328704441 	 3.2015565578845
309.1485205083 	 23.879013000796
309.1496633625 	 8.61855487750951
310.1527580099 	 3.62165030512072
311.1453269083 	 5.66021048907756
315.1402415304 	 1.40620854338021
319.1328704441 	 37.4414079773592
319.1340132983 	 33.0901211638808
320.1371079457 	 7.28309896524277
329.1547487404 	 2.04298222340143
329.1558915946 	 6.40753515521359
337.1434351304 	 65.5700008844079
337.1445779846 	 44.2203944459185
338.147672632 	 12.0810117626249
339.1390986762 	 14.3716281949235
339.1402415304 	 20.8278057840276
355.1539998167 	 30.9454320332537
355.1551426709 	 7.81816573803838
357.1496633625 	 15.8883877244185
357.1508062167 	 19.2491377023083
359.1489144388 	 5.44795259573715
375.1602280488 	 8.39303086583532
375.161370903 	 6.00070752631114
377.1558915946 	 6.84973909967277
377.1594791251 	 8.24710356416379
379.1539998167 	 11.8112673565048
379.1551426709 	 14.7519235871584
380.1582373183 	 4.0152118156894
397.164564503 	 27.8898027770408
397.1657073572 	 12.8504466259839
398.1688020046 	 4.62545325904307
399.161370903 	 6.12010259131512
415.1915281772 	 3.84717431679491
417.1707927351 	 22.0703988679579
417.1719355893 	 13.0936587954365
437.1770209672 	 6.31909436632175
455.2064293177 	 64.6236844432652
457.2020928635 	 10.0070752631113
475.2126575498 	 77.7394534359247
495.2188857819 	 100
END IONS

BEGIN IONS
PEPMASS=311.2007
CHARGE=1
MSLEVEL=2
RT=0
SOURCE_INSTRUMENT=qTOF
FILENAME=CCMSLIB00000005052.ms
IONMODE=Positive
ORGANISM=Natural
NAME=Gestodene
PI=GNPS
DATACOLLECTOR=GNPS
SMILES=CC[C@]12CC[C@@H]3[C@H]4CCC(=O)C=C4CC[C@H]3[C@@H]1C=C[C@]2(C#C)O
INCHI=InChI=1S/C21H26O2/c1-3-20-11-9-17-16-8-6-15(22)13-14(16)5-7-18(17)19(20)10-12-21(20,23)4-2/h2,10,12-13,16-19,23H,3,5-9,11H2,1H3/t16-,17+,18+,19-,20-,21-/m0/s1
FORMULA=C21H26O2
PUBMED=N/A
SUBMITUSER=BIOADREM
LIBRARYQUALITY=0
SPECTRUMID=CCMSLIB00000005052
SCANS=120
ID=CCMSLIB00000005052
103.0542261926 	 5.06
105.0334907505 	 11.48
105.0698762568 	 29.485
107.0491408147 	 24.465
107.085526321 	 15.1
109.0647908789 	 100
115.0542261926 	 10.055
116.0620512247 	 3.205
117.0698762568 	 14.78
119.085526321 	 23.185
121.0647908789 	 10.37
121.1011763852 	 11.045
123.0804409431 	 7.95
127.0542261926 	 2.105
128.0620512247 	 7.675
129.0698762568 	 24.52
131.0491408147 	 1.81
131.085526321 	 20.38
133.0647908789 	 19.495
133.1011763852 	 13.53
135.0804409431 	 20.155
135.1168264494 	 3.48
141.0698762568 	 11.945
142.0777012889 	 3.99
143.085526321 	 16.57
145.0647908789 	 5.535
145.1011763852 	 19.23
147.0804409431 	 16.77
147.1168264494 	 8.805
149.0960910073 	 9.99
153.0698762568 	 5.01
154.0777012889 	 1.695
155.085526321 	 12.505
157.1011763852 	 10.555
159.0804409431 	 12.165
159.1168264494 	 6.385
161.0960910073 	 8.82
161.1324765136 	 8.04
163.1117410715 	 6.465
167.085526321 	 3.585
169.1011763852 	 8.57
171.0804409431 	 1.21
171.1168264494 	 9.61
173.0960910073 	 1.485
173.1324765136 	 6.72
175.1117410715 	 8.375
181.1011763852 	 4.915
183.1168264494 	 8.86
185.1324765136 	 8.345
187.1117410715 	 3.66
195.1168264494 	 5.94
197.1324765136 	 5.905
199.1481265778 	 3.495
201.1273911357 	 13.99
207.1168264494 	 3.885
209.1324765136 	 3.26
211.1481265778 	 4.005
213.1273911357 	 3.4
213.163776642 	 5.52
215.1430411999 	 2.975
223.1481265778 	 3.28
225.163776642 	 5.77
231.1743413283 	 8.175
243.1743413283 	 4.89
293.1899913925 	 7.285
311.2005560788 	 39.985
END IONS

BEGIN IONS
PEPMASS=847.4488
CHARGE=1
MSLEVEL=2
RT=0
SOURCE_INSTRUMENT=qTOF
FILENAME=CCMSLIB00000005088.ms
IONMODE=Positive
ORGANISM=Natural
NAME=Rifabutin
PI=GNPS
DATACOLLECTOR=GNPS
SMILES=CC(C)CN1CCC2(CC1)N=C1c3c4c(c(C)c5c3C(=O)[C@@](C)(OC=C[C@@H]([C@@H](C)[C@H]([C@H](C)[C@@H]([C@H](C)[C@H]([C@@H](C)C=CC=C(C)C(=NC(=C1N2)C4=O)O)O)O)OC(=O)C)OC)O5)O
INCHI=InChI=1S/C46H62N4O11/c1-22(2)21-50-18-16-46(17-19-50)48-34-31-32-39(54)28(8)42-33(31)43(56)45(10,61-42)59-20-15-30(58-11)25(5)41(60-29(9)51)27(7)38(53)26(6)37(52)23(3)13-12-14-24(4)44(57)47-36(40(32)55)35(34)49-46/h12-15,20,22-23,25-27,30,37-38,41,49,52-54H,16-19,21H2,1-11H3,(H,47,57)/b13-12+,20-15+,24-14-/t23-,25+,26+,27+,30-,37-,38+,41+,45-/m0/s1
FORMULA=C46H62N4O11
PUBMED=N/A
SUBMITUSER=BIOADREM
LIBRARYQUALITY=0
SPECTRUMID=CCMSLIB00000005088
SCANS=122
ID=CCMSLIB00000005088
107.085526321 	 2.72666666666667
109.0647908789 	 1.48666666666667
109.1011763852 	 1.15333333333333
111.0804409431 	 1.30666666666667
112.1120754225 	 7.35333333333333
121.0647908789 	 0.413333333333333
123.0804409431 	 4.24666666666667
123.1168264494 	 0.51
127.0753555652 	 0.4
135.0804409431 	 1.74
135.112803704 	 0.603333333333333
135.1168264494 	 0.633333333333333
137.0960910073 	 1.64666666666667
145.1011763852 	 0.406666666666667
147.1168264494 	 0.883333333333333
151.0753555652 	 11.5333333333333
153.0910056294 	 1.81
159.112803704 	 0.606666666666667
161.0960910073 	 1.73
163.1077183261 	 1.78
163.1117410715 	 2.43666666666667
173.0960910073 	 0.313333333333333
175.1117410715 	 0.953333333333333
179.1066556936 	 2.44333333333333
191.1066556936 	 2.75666666666667
217.1182830124 	 0.45
321.0843028093 	 2.48
322.0835745278 	 0.666666666666667
323.0913995599 	 0.923333333333333
324.0952018466 	 0.616666666666667
338.1108519108 	 1.75
338.1148746562 	 0.61
339.1186769429 	 0.43
388.1669102267 	 0.356666666666667
406.177474913 	 0.326666666666667
423.2040240145 	 0.823333333333333
424.2078263012 	 2.17666666666667
517.2418660838 	 0.43
543.2615388934 	 0.306666666666667
545.2731662122 	 0.55
545.2771889576 	 0.43
573.2680808343 	 1.28333333333333
573.2721035797 	 0.67
631.309945649 	 0.973333333333333
632.3177706811 	 1.74666666666667
652.3017266864 	 1.63333333333333
670.3122913727 	 2.50666666666667
684.3041319896 	 0.47
684.3279414369 	 0.45
695.3412457774 	 0.4
698.3072059948 	 0.263333333333333
701.38819597 	 0.4
702.3146966759 	 1.12
712.322856059 	 0.7
713.3306810911 	 0.793333333333333
715.309945649 	 0.36
716.3177706811 	 2.83666666666667
730.3334207453 	 5.74666666666667
731.3412457774 	 0.423333333333333
737.38819597 	 1.5
737.3908760447 	 2.71
738.3960210021 	 0.353333333333333
755.3987606563 	 12.4366666666667
755.401440731 	 16.75
756.4065856884 	 1.75333333333333
769.4170907952 	 1.86333333333333
773.375619911 	 1.71666666666667
787.4276554815 	 3.21666666666667
797.4120054173 	 4.06666666666667
798.4198304494 	 0.57
815.4225701036 	 100
816.4303951357 	 15.9766666666667
847.4487848541 	 53.6733333333333
END IONS

BEGIN IONS
PEPMASS=786.3593
CHARGE=1
MSLEVEL=2
RT=0
SOURCE_INSTRUMENT=qTOF
FILENAME=CCMSLIB00000005102.ms
IONMODE=Positive
ORGANISM=Natural
NAME=Rifaximin
PI=GNPS
DATACOLLECTOR=GNPS
SMILES=Cc1ccn2c(c1)nc1c3c4c(c(C)c5c3C(=O)[C@@](C)(OC=C[C@@H]([C@@H](C)[C@H]([C@H](C)[C@@H]([C@H](C)[C@H]([C@@H](C)C=CC=C(C)C(=Nc(c21)c4O)O)O)O)OC(=O)C)OC)O5)O
INCHI=InChI=1S/C43H51N3O11/c1-19-14-16-46-28(18-19)44-32-29-30-37(50)25(7)40-31(29)41(52)43(9,57-40)55-17-15-27(54-10)22(4)39(56-26(8)47)24(6)36(49)23(5)35(48)20(2)12-11-13-21(3)42(53)45-33(34(32)46)38(30)51/h11-18,20,22-24,27,35-36,39,48-51H,1-10H3,(H,45,53)/b12-11+,17-15+,21-13-/t20-,22+,23+,24+,27-,35-,36+,39+,43-/m0/s1
FORMULA=C43H51N3O11
PUBMED=N/A
SUBMITUSER=BIOADREM
LIBRARYQUALITY=0
SPECTRUMID=CCMSLIB00000005102
SCANS=124
ID=CCMSLIB00000005102
95.085526321 	 0.419474439122081
105.0698762568 	 0.510586091490533
107.085526321 	 3.41713801160095
109.0647908789 	 1.9358970889376
109.1011763852 	 1.37479364563882
111.0804409431 	 1.07168953478932
119.085526321 	 0.999521889348958
121.0647908789 	 0.773095901779834
121.1011763852 	 1.43974452653514
123.0804409431 	 5.86271909646108
125.0960910073 	 1.03109523422911
133.1011763852 	 1.22684997248609
135.0804409431 	 2.67110497686125
135.1168264494 	 1.26473798634227
137.0960910073 	 1.43433195312711
137.1324765136 	 0.252586759041253
139.0753555652 	 0.668452815891316
145.1011763852 	 1.76991150442478
147.1168264494 	 2.15600840753069
149.0960910073 	 0.474502268770354
149.1324765136 	 0.226425987569123
151.0753555652 	 13.1588680504813
153.0910056294 	 2.7631187247977
155.1066556936 	 0.0838948878244161
157.1011763852 	 0.301299919713494
159.1168264494 	 1.06266857910927
161.0960910073 	 2.25163053773917
163.1117410715 	 7.8834131687911
165.1273911357 	 0.923745861636582
173.0960910073 	 1.80328904044094
173.1324765136 	 1.11047964421351
175.1117410715 	 1.94762433132166
177.0910056294 	 0.783921048595888
177.1273911357 	 0.615229177379052
179.1066556936 	 2.77484596718176
181.1223057578 	 0.64319413998719
185.1324765136 	 0.654019286803244
191.1066556936 	 3.86818579560319
193.1223057578 	 1.09875240182945
201.1273911357 	 0.755053990419745
203.1430411999 	 0.390607380945937
209.1172203799 	 1.04372457218118
213.1273911357 	 0.541257340802685
219.137955822 	 1.09785030626145
231.137955822 	 0.813690202340036
251.1794267062 	 0.251684663473248
259.1692559504 	 0.230034369841141
269.1899913925 	 0.330166977889638
271.1692559504 	 0.036083822720179
279.1743413283 	 0.404138814466005
289.1798206367 	 0.0469089695362327
297.1849060146 	 0.958927588788756
315.1954707009 	 0.728893218947615
325.1223057578 	 2.06760304186626
333.2060353872 	 0.0577341163522864
339.2107268346 	 0.730697410083624
347.1026329482 	 9.02095568004474
361.1070496241 	 5.34581833599452
362.1108519108 	 3.40360657808088
362.1148746562 	 2.05407160834619
380.2345958614 	 0.584557928066899
408.2295104835 	 0.595383074882953
425.2475062714 	 0.960731779924765
455.1448916934 	 1.15919280488575
466.177474913 	 0.271530765969347
484.1880395993 	 1.22143739907806
485.191841886 	 0.887662038916403
486.1996669181 	 0.960731779924765
512.1829542214 	 1.00583655832499
513.1867565081 	 0.616131272947056
514.1945815402 	 2.16142098093872
525.2271647598 	 0.751445608147727
528.2142543498 	 0.783018953027884
556.2091689719 	 0.81459229790804
570.2207962907 	 0.887662038916403
571.2326440682 	 1.40997537279099
614.2470110412 	 0.699124065203468
622.2911620001 	 0.647704617827213
640.3017266864 	 6.92268138886634
641.3095517185 	 6.74496856196946
642.3061433623 	 2.10909943799446
668.3092173675 	 0.720774358835575
676.3017266864 	 0.953515015380729
694.3122913727 	 7.91769280037527
695.3201164048 	 3.88442351582727
696.3167080486 	 1.79607227589691
697.3330863943 	 0.657627669075262
700.322856059 	 1.31525533815052
701.3194477028 	 0.939983581860662
708.3279414369 	 0.584557928066899
726.3385061232 	 4.0928075920363
727.3463311553 	 5.25200039692205
728.3541561874 	 2.41220354884396
729.3619812195 	 0.636879471011159
736.322856059 	 2.60886038266894
737.3306810911 	 0.3427963158417
754.3334207453 	 18.6309797659964
755.3412457774 	 10.4092807592036
756.3490708095 	 3.41443172489694
768.3490708095 	 1.42350680631106
786.3596354958 	 100
END IONS

BEGIN IONS
PEPMASS=386.1419
CHARGE=1
MSLEVEL=2
RT=0
SOURCE_INSTRUMENT=qTOF
FILENAME=CCMSLIB00000005131.ms
IONMODE=Positive
ORGANISM=Natural
NAME=Racecadotril
PI=GNPS
DATACOLLECTOR=GNPS
SMILES=CC(=O)SCC(Cc1ccccc1)C(=NCC(=O)OCc1ccccc1)O
INCHI=InChI=1S/C21H23NO4S/c1-16(23)27-15-19(12-17-8-4-2-5-9-17)21(25)22-13-20(24)26-14-18-10-6-3-7-11-18/h2-11,19H,12-15H2,1H3,(H,22,25)
FORMULA=C21H23NO4S
PUBMED=N/A
SUBMITUSER=BIOADREM
LIBRARYQUALITY=0
SPECTRUMID=CCMSLIB00000005131
SCANS=126
ID=CCMSLIB00000005131
91.0542261926 	 7.73431852863224
115.0542261926 	 4.95542526704682
117.0698762568 	 19.2648515514149
120.0807752941 	 0.631810028645624
127.0542261926 	 0.323936497737799
129.0698762568 	 6.44124969881937
131.0491408147 	 0.235590180172945
135.0262968826 	 0.0535432227665783
137.0419469468 	 4.20582014831473
143.0491408147 	 0.39621984847268
145.0647908789 	 46.2345728589404
157.0647908789 	 15.7443846545124
163.057597011 	 0.36944823708939
174.0913399804 	 0.315905014322812
179.0525116331 	 6.06912430059165
179.085526321 	 2.59416914304072
181.1011763852 	 0.722833507348807
191.0525116331 	 2.52456295344417
191.085526321 	 2.30771290123953
192.0933513531 	 0.425668620994298
202.0862546025 	 0.942360720691778
205.1011763852 	 0.107086445533157
207.1168264494 	 11.1878563970765
217.1011763852 	 2.13369742724815
220.0882659752 	 0.460471715792574
221.0630763194 	 0.152598184884748
223.1117410715 	 0.433700104409284
235.1117410715 	 30.0082991995288
241.1045472036 	 2.0373196262683
269.0994618257 	 100
278.084540043 	 0.811179824913662
298.1260109272 	 9.98313388482853
299.1277850662 	 1.05747864963992
326.1209255493 	 12.1623430514283
344.1314902356 	 69.5231976012636
347.1311558846 	 0.19810992423634
386.1420549219 	 3.48834096324258
END IONS

BEGIN IONS
PEPMASS=168.0334
CHARGE=1
MSLEVEL=2
RT=0
SOURCE_INSTRUMENT=qTOF
FILENAME=CCMSLIB00000005163.ms
IONMODE=Positive
ORGANISM=Natural
NAME=Thioguanine
PI=GNPS
DATACOLLECTOR=GNPS
SMILES=c1nc2c([nH]1)[nH]c(=N)nc2S
INCHI=InChI=1S/C5H5N5S/c6-5-9-3-2(4(11)10-5)7-1-8-3/h1H,(H4,6,7,8,9,10,11)
FORMULA=C5H5N5S
PUBMED=N/A
SUBMITUSER=BIOADREM
LIBRARYQUALITY=0
SPECTRUMID=CCMSLIB00000005163
SCANS=129
ID=CCMSLIB00000005163
107.035222085 	 7.16914442804568
108.9854947004 	 3.73216106821392
109.0508721492 	 0.24260313800508
110.0461211223 	 0.6365957015538
123.9963937377 	 0.12541885463448
126.0120438019 	 4.05901020453408
129.0103667802 	 2.45326880807748
134.0461211223 	 3.76129878191688
151.007292775 	 6.3342855876
168.0338418765 	 100
END IONS

BEGIN IONS
PEPMASS=313.2166
CHARGE=1
MSLEVEL=2
RT=0
SOURCE_INSTRUMENT=qTOF
FILENAME=CCMSLIB00000005176.ms
IONMODE=Positive
ORGANISM=Natural
NAME=Levonorgestrel
PI=GNPS
DATACOLLECTOR=GNPS
SMILES=CC[C@]12CC[C@@H]3[C@H]4CCC(=O)C=C4CC[C@H]3[C@@H]1CC[C@]2(C#C)O
INCHI=InChI=1S/C21H28O2/c1-3-20-11-9-17-16-8-6-15(22)13-14(16)5-7-18(17)19(20)10-12-21(20,23)4-2/h2,13,16-19,23H,3,5-12H2,1H3/t16-,17+,18+,19-,20-,21-/m0/s1
FORMULA=C21H28O2
PUBMED=N/A
SUBMITUSER=BIOADREM
LIBRARYQUALITY=0
SPECTRUMID=CCMSLIB00000005176
SCANS=132
ID=CCMSLIB00000005176
91.0542261926 	 2.93696239059287
93.0698762568 	 1.22566147008994
103.0542261926 	 1.71632824400617
105.0698762568 	 9.86662510745904
107.0491408147 	 5.464700648022
107.085526321 	 4.43761845631005
109.0647908789 	 22.6375350027399
109.1011763852 	 0.888830795372852
115.0542261926 	 3.43014282626073
116.0620512247 	 1.99433923373535
117.0698762568 	 7.60784865745326
118.0777012889 	 0.56657935881516
119.085526321 	 7.25844967397807
121.0647908789 	 1.39106041334654
121.1011763852 	 2.81731209121576
123.0804409431 	 4.71462398133858
123.1168264494 	 0.54898372655382
127.0542261926 	 0.0965246112622101
128.0620512247 	 4.20736703986165
129.0698762568 	 7.20113818604113
130.0777012889 	 1.98830644553146
131.085526321 	 10.9304067607446
133.0647908789 	 1.53785825964115
133.1011763852 	 7.50378306093619
135.0804409431 	 7.66616561009084
135.1168264494 	 2.58102788656347
137.0960910073 	 0.529377164891184
137.1324765136 	 0.420284244870873
141.0698762568 	 2.93847058764384
142.0777012889 	 1.40765058090723
143.085526321 	 6.0111707128242
144.0933513531 	 1.19801119082212
145.1011763852 	 7.03473377808389
146.072615911 	 0.246338851658765
147.0804409431 	 1.6122626474891
147.1168264494 	 3.26977120650737
148.0882659752 	 0.525355306088592
149.0960910073 	 4.53414306757226
154.0777012889 	 1.91239386063254
155.085526321 	 2.11197860371117
156.0933513531 	 0.955694197965945
157.1011763852 	 7.32028575306792
159.0804409431 	 1.4091587779582
159.1168264494 	 6.02223082453133
161.0960910073 	 4.64072232584095
161.1324765136 	 0.480612126909755
163.1117410715 	 2.88417549380885
167.085526321 	 1.02255760055904
169.1011763852 	 3.03951979005897
171.1168264494 	 4.14955281957439
173.0960910073 	 0.788284325308049
173.1324765136 	 3.42762916450911
175.1117410715 	 2.54835028379241
175.1481265778 	 1.06830624443852
181.1011763852 	 0.336327942366763
182.1090014173 	 0.569093020566781
183.1168264494 	 3.67899533967111
185.0960910073 	 0.424808836023789
185.1324765136 	 6.15997948852011
187.1481265778 	 2.336699964306
189.1273911357 	 1.4594320129906
195.1168264494 	 0.348896251124864
197.1324765136 	 1.34380357241608
199.1481265778 	 3.5970499665683
201.1273911357 	 0.536918150146044
207.1168264494 	 0.443912665336102
209.1324765136 	 0.871235163111511
213.1273911357 	 0.479606662209107
213.163776642 	 0.482623056311051
221.1324765136 	 0.417267850768929
223.1481265778 	 0.480612126909755
225.163776642 	 0.582666794025529
227.1794267062 	 3.89617571501109
235.1481265778 	 0.689246052294219
237.163776642 	 1.05875432978237
239.1794267062 	 0.502732350324011
245.1899913925 	 13.8713910101401
249.163776642 	 0.36096182753264
251.1794267062 	 0.326776027710607
253.1586912641 	 0.545967332451876
267.1743413283 	 0.692262446396163
277.1950767704 	 2.10343215375566
295.2056414567 	 7.38564095861005
313.216206143 	 100
END IONS

BEGIN IONS
PEPMASS=217.0498
CHARGE=1
MSLEVEL=2
RT=0
SOURCE_INSTRUMENT=qTOF
FILENAME=CCMSLIB00000005191.ms
IONMODE=Positive
ORGANISM=Natural
NAME=Methoxsalen
PI=GNPS
DATACOLLECTOR=GNPS
SMILES=COc1c2c(cco2)cc2ccc(=O)oc12
INCHI=InChI=1S/C12H8O4/c1-14-12-10-8(4-5-15-10)6-7-2-3-9(13)16-11(7)12/h2-6H,1H3
FORMULA=C12H8O4
PUBMED=N/A
SUBMITUSER=BIOADREM
LIBRARYQUALITY=0
SPECTRUMID=CCMSLIB00000005191
SCANS=134
ID=CCMSLIB00000005191
100.0307510963 	 0.056677372392563
101.0385761284 	 0.291166109153951
102.0464011605 	 0.662347332273874
103.0542261926 	 0.413411422157519
104.0620512247 	 0.117800028894347
105.0334907505 	 0.0944622873209384
105.0698762568 	 0.392296322638721
107.0491408147 	 0.0388962359556805
115.0542261926 	 2.10484202571597
116.0620512247 	 0.185590611559961
117.0334907505 	 0.922396452663281
117.0698762568 	 0.268939688607848
118.0413157826 	 13.5269995443584
119.0491408147 	 0.73680584110332
120.0205803405 	 0.0222264205461032
127.0542261926 	 0.0644566195836991
128.0256657184 	 0.0233377415734083
129.0334907505 	 0.56455108187102
130.0413157826 	 0.497871820232711
131.0491408147 	 1.21133991976262
132.0205803405 	 0.0889056821844126
133.0647908789 	 0.14447173354967
143.0491408147 	 0.171143438204994
145.0284053726 	 4.69422001933699
145.0647908789 	 1.01574741895691
146.0362304047 	 7.95372459242301
147.0440554368 	 0.448973695031284
157.0284053726 	 1.99593256504006
158.0362304047 	 1.40804374159563
161.059705501 	 12.7990842714735
171.0440554368 	 0.255603836280186
173.0233199947 	 0.0444528410922063
173.059705501 	 1.96703821833013
174.0311450268 	 47.0488870119912
185.0233199947 	 3.02946112043386
189.0546201231 	 4.29525577053443
202.0260596489 	 35.4022426458331
217.0495347452 	 100
END IONS

BEGIN IONS
PEPMASS=349.133
CHARGE=1
MSLEVEL=2
RT=0
SOURCE_INSTRUMENT=qTOF
FILENAME=CCMSLIB00000005204.ms
IONMODE=Positive
ORGANISM=Natural
NAME=Torsemide
PI=GNPS
DATACOLLECTOR=GNPS
SMILES=CC(C)N=C(NS(=O)(=O)c1c[nH]ccc1=Nc1cccc(C)c1)O
INCHI=InChI=1S/C16H20N4O3S/c1-11(2)18-16(21)20-24(22,23)15-10-17-8-7-14(15)19-13-6-4-5-12(3)9-13/h4-11H,1-3H3,(H,17,19)(H2,18,20,21)
FORMULA=C16H20N4O3S
PUBMED=N/A
SUBMITUSER=BIOADREM
LIBRARYQUALITY=0
SPECTRUMID=CCMSLIB00000005204
SCANS=136
ID=CCMSLIB00000005204
98.0058957915 	 0.244456686406831
114.0464011605 	 0.110177661479135
122.060039852 	 1.38066382041041
125.0167948288 	 13.2591929486297
126.0008104136 	 0.361520451728412
126.0212490425 	 0.550888307395676
128.0164604778 	 0.0826332461093513
129.0698762568 	 1.43230959922876
137.0167948288 	 0.678281228480926
140.0494751657 	 0.664509020796034
141.0573001978 	 1.07767525134279
142.0611024845 	 0.175595647982372
153.0117094509 	 0.970940641784878
154.0651252299 	 0.468255061286324
156.0807752941 	 2.20699628150392
167.060374203 	 1.05013083597301
168.0681992351 	 49.9724555846302
169.0720015218 	 3.49469770004132
169.0733441925 	 1.10177661479135
171.0916743314 	 0.526786943947115
175.032444893 	 0.185924803746041
176.0402699251 	 0.389064867098196
177.0480949572 	 0.172152596061149
181.0760242672 	 4.35201762842584
182.0838492993 	 15.1081118303264
183.0916743314 	 100
184.0968192888 	 3.6565211403388
185.0709388893 	 1.80415920672084
185.0960910073 	 0.106734609557912
186.0787639214 	 0.371849607492081
191.0637450214 	 4.17297892852224
192.0655191604 	 0.106734609557912
192.0681992351 	 0.0826332461093513
193.0634482082 	 0.0688610384244594
197.0669161439 	 0.199697011430932
198.0787639214 	 7.67800578432723
199.0865889535 	 9.02079603360419
201.0480949572 	 5.88417573337006
202.0525491709 	 0.385621815176973
202.0559199893 	 0.395950970940642
203.060374203 	 0.0964054537942432
205.0396387609 	 0.0757471422669054
205.0430095793 	 0.203140063352155
214.0736785435 	 0.781572786117615
219.0586596435 	 11.7890097782675
220.0631138572 	 0.674838176559703
221.0583628303 	 0.0929624018730203
229.0430095793 	 2.56507368131111
230.0508346114 	 11.5858697149153
231.0552888251 	 0.316760776752513
247.0535742656 	 12.4672910067484
248.0580284793 	 0.778129734196392
264.0801233671 	 67.6835146674012
264.0814660378 	 34.4305192122297
265.0845775808 	 21.3606941192673
267.0797890161 	 0.56810356700179
290.059387925 	 29.0111554882248
349.1328872191 	 11.9646054262498
END IONS

BEGIN IONS
PEPMASS=445.2101
CHARGE=1
MSLEVEL=2
RT=0
SOURCE_INSTRUMENT=qTOF
FILENAME=CCMSLIB00000005212.ms
IONMODE=Positive
ORGANISM=Natural
NAME=MitoxantroneHCl
PI=GNPS
DATACOLLECTOR=GNPS
SMILES=c1cc(c2c(c1NCCNCCO)C(=O)c1c(ccc(c1C2=O)O)O)NCCNCCO
INCHI=InChI=1S/C22H28N4O6/c27-11-9-23-5-7-25-13-1-2-14(26-8-6-24-10-12-28)18-17(13)21(31)19-15(29)3-4-16(30)20(19)22(18)32/h1-4,23-30H,5-12H2
FORMULA=C22H28N4O6
PUBMED=N/A
SUBMITUSER=BIOADREM
LIBRARYQUALITY=0
SPECTRUMID=CCMSLIB00000005212
SCANS=137
ID=CCMSLIB00000005212
133.0760242672 	 0.0621976503109883
159.0916743314 	 0.0816736822265502
160.0994993635 	 0.157064773512597
161.0709388893 	 0.0892127913551549
187.0865889535 	 0.0546585411823836
209.0835149483 	 0.266381855877364
212.0368991067 	 0.153295218948294
224.0706045383 	 0.0577998366526356
238.0498690962 	 0.0458629138656782
238.0696557981 	 0.310359992460891
240.0933513531 	 0.180938619086511
241.0607681335 	 0.452346547716278
241.0971536398 	 0.456744361374631
249.0698762568 	 0.266381855877364
249.0784295704 	 0.184079914556763
249.1022390177 	 0.310359992460891
251.0815035756 	 0.132562668844632
252.0655191604 	 0.0885845322611045
253.0607681335 	 0.11434315511717
253.0647908789 	 0.283973110510775
255.0764181977 	 1.55494125777471
256.0604337825 	 0.630143871332538
264.0655191604 	 0.831186781428661
265.0607681335 	 0.452346547716278
266.0771464792 	 0.829930263240561
267.0723954523 	 1.85524910473079
267.0764181977 	 0.965005968461394
269.0556827556 	 1.12395551925614
269.0920682619 	 0.272664446817868
271.0713328198 	 1.24206822893761
272.0706045383 	 0.163975623547151
275.0815035756 	 0.209838537412829
277.0647908789 	 0.474963875102092
278.0771464792 	 0.461142175032984
278.0811692246 	 0.247534083055852
279.0764181977 	 4.94816862474084
280.0604337825 	 2.17817427907269
280.0631138572 	 0.593704843877615
281.059705501 	 0.798517308538041
281.0682588146 	 0.327322988000251
281.0920682619 	 0.358735942702771
282.0760838467 	 0.108060564176666
283.0713328198 	 14.7521517873971
284.0751351065 	 2.46214738958346
284.0791578519 	 2.03932901928755
285.0829601386 	 1.01086888232707
285.086982884 	 0.531507193566627
286.0907851707 	 0.811710749513099
291.0764181977 	 0.0596846139347867
293.0920682619 	 1.48708927561726
294.0846371603 	 0.150153923478042
295.0713328198 	 4.18734686184583
296.0751351065 	 1.46321543004335
296.0791578519 	 0.826160708676258
297.086982884 	 15.3150719356663
298.0862546025 	 2.56581014010178
298.0948079161 	 0.497581202487906
299.0900568892 	 0.829930263240561
305.0880455165 	 0.672237230633913
305.0920682619 	 4.3814789219074
306.099893294 	 0.252560155808255
307.1036955807 	 0.160206068982849
308.0791578519 	 0.412766224791104
309.086982884 	 0.461142175032984
309.0955361976 	 0.554752780046491
310.0611024845 	 0.170886473581705
310.0948079161 	 0.109945341458818
311.0986102028 	 1.33316579757492
311.1026329482 	 0.500094238864108
311.1111862618 	 0.297166551485833
312.1064352349 	 0.554752780046491
315.0975475703 	 0.0383238047370736
322.0948079161 	 0.785323867562983
323.1026329482 	 8.59961047936169
324.1019046667 	 1.26908336998178
324.1104579803 	 0.34114468806936
338.1009559265 	 0.157064773512597
338.1135319855 	 0.94238864107558
340.1291820497 	 0.0483759502418798
341.1131976345 	 0.0841867186027518
342.1210226666 	 0.128164855186279
356.1240966718 	 1.25840296538292
358.139746736 	 21.6560909719168
359.1390184545 	 2.36853678456996
366.1448321139 	 0.35685116542062
371.1475717681 	 0.4875290569831
372.1441634119 	 0.273292705911918
384.1553968002 	 4.44995916315889
385.1506457733 	 0.252560155808255
386.1710468644 	 0.153923478042345
427.1975959659 	 0.110573600552868
444.2003356201 	 0.218634164729534
445.2081606522 	 100
END IONS

BEGIN IONS
PEPMASS=435.217
CHARGE=1
MSLEVEL=2
RT=0
SOURCE_INSTRUMENT=qTOF
FILENAME=CCMSLIB00000005220.ms
IONMODE=Positive
ORGANISM=Natural
NAME=TriamcinoloneAcetonide
PI=GNPS
DATACOLLECTOR=GNPS
SMILES=CC1(C)O[C@@H]2C[C@H]3[C@@H]4CCC5=CC(=O)C=C[C@]5(C)[C@]4([C@H](C[C@]3(C)[C@]2(C(=O)CO)O1)O)F
INCHI=InChI=1S/C24H31FO6/c1-20(2)30-19-10-16-15-6-5-13-9-14(27)7-8-21(13,3)23(15,25)17(28)11-22(16,4)24(19,31-20)18(29)12-26/h7-9,15-17,19,26,28H,5-6,10-12H2,1-4H3/t15-,16-,17-,19+,21-,22-,23-,24+/m0/s1
FORMULA=C24H31FO6
PUBMED=N/A
SUBMITUSER=BIOADREM
LIBRARYQUALITY=0
SPECTRUMID=CCMSLIB00000005220
SCANS=139
ID=CCMSLIB00000005220
105.0698762568 	 9.43736976151887
105.071019111 	 13.6652002778421
109.0659337331 	 5.41792081500347
117.0698762568 	 7.48321370687659
119.085526321 	 6.3996295438759
121.0647908789 	 81.7411437832832
125.059705501 	 0.546422783051632
131.085526321 	 17.1937948599213
133.0647908789 	 18.4487149803195
135.0804409431 	 7.28409354017134
135.0815837973 	 11.2942810835842
143.085526321 	 16.8418615420236
145.0647908789 	 16.230608937254
147.0804409431 	 100
151.0389700589 	 0.801111368372308
151.0753555652 	 0.745542949756888
155.085526321 	 6.01065061356796
155.0866691752 	 6.87196110210697
158.072615911 	 12.1509608705719
159.0804409431 	 62.7506367214633
161.059705501 	 10.0393609631859
161.0960910073 	 12.3176661264182
161.0972338615 	 14.0727020143552
163.0753555652 	 4.36212086131049
169.0647908789 	 6.43667515628618
171.0804409431 	 85.3855059041445
173.0960910073 	 43.2275989812456
179.0702701873 	 0.407501736513082
180.0933513531 	 4.51956471405418
181.1011763852 	 4.70942347765686
181.1023192394 	 7.27483213706877
185.0960910073 	 17.920815003473
187.0753555652 	 24.2833989349386
192.0933513531 	 4.88075943505441
193.1011763852 	 5.61241028015744
193.1023192394 	 6.01065061356796
195.0804409431 	 7.70548738133827
195.0815837973 	 7.91849965269738
197.0960910073 	 11.7156749247511
197.0972338615 	 18.4440842787682
197.1324765136 	 18.4163000694605
198.1039160394 	 7.4507987960176
199.1117410715 	 6.04306552442695
205.1023192394 	 5.75133132669599
207.1168264494 	 15.9620282472795
208.0882659752 	 11.0395924982635
209.0960910073 	 12.7668441768928
209.0972338615 	 24.3991664737208
210.1039160394 	 37.6892799259088
211.1117410715 	 14.1653160453809
213.1273911357 	 82.5237323454503
213.1285339899 	 46.3070155128502
219.0804409431 	 7.84903912942811
221.0960910073 	 8.12688122250521
221.0972338615 	 5.74206992359342
222.1039160394 	 8.59921278073628
222.1050588936 	 8.71034961796712
223.1117410715 	 39.9305394767307
223.1128839257 	 16.6936790923825
224.1207089578 	 6.40889094697847
225.1273911357 	 72.623292428803
227.1430411999 	 0.912248205603149
233.0972338615 	 19.0460754804353
234.1039160394 	 6.49687427645288
235.1117410715 	 27.5434128270433
237.1273911357 	 26.2931234081963
237.1285339899 	 12.9196573280852
239.1430411999 	 9.58092150960871
239.1441840541 	 4.77425329937486
241.1223057578 	 9.95137763371151
243.137955822 	 0.486223662884927
245.0960910073 	 7.25630933086363
246.1050588936 	 5.718916415837
247.1117410715 	 6.2144014818245
248.1195661036 	 10.7339661958787
248.1207089578 	 14.4802037508683
249.1273911357 	 11.8870108821486
249.1285339899 	 13.4012502894188
251.1430411999 	 18.6987728640889
253.1223057578 	 18.6848807594351
253.1586912641 	 11.9147950914564
259.1117410715 	 3.03310951609169
260.1195661036 	 9.88654781199352
261.1273911357 	 12.0953924519565
261.1285339899 	 5.5336883537856
263.1430411999 	 37.1104422319981
263.1441840541 	 21.2965964343598
265.1223057578 	 3.28316739986108
265.1586912641 	 21.4123639731419
267.1390986762 	 9.4281083584163
269.1172203799 	 5.07987960175967
269.1536058862 	 0.805742069923593
275.1430411999 	 29.6225978235703
277.1223057578 	 7.81662421856911
279.137955822 	 17.7541097476268
279.1390986762 	 7.87219263718453
281.1536058862 	 15.4063440611253
283.1692559504 	 5.91340588099097
291.137955822 	 4.89002083815698
293.1536058862 	 38.9673535540634
295.1328704441 	 1.58833063209076
297.1485205083 	 7.66381106737671
303.137955822 	 10.1412363973142
309.1485205083 	 4.8853901366057
311.1641705725 	 37.4808983561009
321.1485205083 	 36.5130817318824
329.1747352588 	 0.972447325769854
339.1590851946 	 56.457513313267
357.1696498809 	 32.8270432970595
379.190385323 	 1.10210696920583
397.2009500093 	 67.3720768696458
415.2115146956 	 56.392683491549
435.2177429277 	 15.3554063440611
END IONS

BEGIN IONS
PEPMASS=304.11
CHARGE=1
MSLEVEL=2
RT=0
SOURCE_INSTRUMENT=qTOF
FILENAME=CCMSLIB00000005237.ms
IONMODE=Positive
ORGANISM=Natural
NAME=Flumazenil
PI=GNPS
DATACOLLECTOR=GNPS
SMILES=CCOC(=O)c1c2CN(C)C(=O)c3cc(ccc3n2cn1)F
INCHI=InChI=1S/C15H14FN3O3/c1-3-22-15(21)13-12-7-18(2)14(20)10-6-9(16)4-5-11(10)19(12)8-17-13/h4-6,8H,3,7H2,1-2H3
FORMULA=C15H14FN3O3
PUBMED=N/A
SUBMITUSER=BIOADREM
LIBRARYQUALITY=0
SPECTRUMID=CCMSLIB00000005237
SCANS=142
ID=CCMSLIB00000005237
101.0385761284 	 0.222078945483201
107.0291542963 	 1.89125295508274
110.0400533336 	 0.490722831148363
120.0244032694 	 0.770112472240132
121.0448043605 	 0.644745325596389
122.0400533336 	 7.2856221792392
126.0338251015 	 0.297299233469446
128.0494751657 	 0.42983021706426
132.0244032694 	 3.23447238340855
133.0448043605 	 0.644745325596389
134.0400533336 	 16.8099434056881
138.0349679557 	 0.261480048714091
146.0400533336 	 2.89777204670822
148.0193178915 	 2.0488573680063
148.0557033978 	 23.3791818898202
149.0397189826 	 0.118203309692671
150.0349679557 	 0.39759295078444
155.060374203 	 1.91990830288703
158.0400533336 	 1.73364854215918
159.0353023067 	 1.14263199369582
160.0193178915 	 0.906225374310481
160.0557033978 	 0.727129450533706
161.0509523709 	 1.09248513503833
162.0349679557 	 44.1614728848771
171.0353023067 	 0.483558994197292
173.0509523709 	 31.9936958234831
174.0349679557 	 1.06024786875851
175.0666024351 	 7.87663872770256
176.0506180199 	 5.87076438140268
183.0552888251 	 0.179095923776775
185.0509523709 	 1.34321942832581
187.0302169288 	 5.20094562647754
188.0142325136 	 1.41843971631206
189.045866993 	 62.3826921699262
201.045866993 	 26.8572247295652
202.0775014724 	 4.90364639300809
203.0615170572 	 30.5036177376603
212.0618514082 	 0.175514005301239
213.045866993 	 0.243570456336414
215.0251315509 	 12.3934379253528
217.0407816151 	 100
229.0407816151 	 36.0985743964467
230.0724160945 	 13.4859230603911
231.0564316793 	 3.55326312773121
240.0567660303 	 0.118203309692671
241.0407816151 	 5.41227881653414
247.0513463014 	 0.0823841249373164
258.0673307166 	 91.3998137402393
276.0778954029 	 92.7895981087471
304.1091955313 	 69.6575685937388
END IONS

BEGIN IONS
PEPMASS=587.2854
CHARGE=1
MSLEVEL=2
RT=0
SOURCE_INSTRUMENT=qTOF
FILENAME=CCMSLIB00000005258.ms
IONMODE=Positive
ORGANISM=Natural
NAME=Irinotecan
PI=GNPS
DATACOLLECTOR=GNPS
SMILES=CCc1c2cc(ccc2nc2c1Cn1c2cc2c(COC(=O)[C@@]2(CC)O)c1=O)OC(=O)N1CCC(CC1)N1CCCCC1
INCHI=InChI=1S/C33H38N4O6/c1-3-22-23-16-21(43-32(40)36-14-10-20(11-15-36)35-12-6-5-7-13-35)8-9-27(23)34-29-24(22)18-37-28(29)17-26-25(30(37)38)19-42-31(39)33(26,41)4-2/h8-9,16-17,20,41H,3-7,10-15,18-19H2,1-2H3/t33-/m0/s1
FORMULA=C33H38N4O6
PUBMED=N/A
SUBMITUSER=BIOADREM
LIBRARYQUALITY=0
SPECTRUMID=CCMSLIB00000005258
SCANS=143
ID=CCMSLIB00000005258
98.0964253583 	 0.106399398383649
110.060039852 	 1.43770545099881
112.0756899162 	 0.104100645949434
124.1120754225 	 4.67172173273391
138.0675305331 	 2.39956914811519
150.1277254867 	 0.120520306193824
167.1178890819 	 7.37998049344363
195.1491892103 	 4.70357587360802
247.1229744598 	 0.102130286720107
275.1178890819 	 0.0715897186655414
303.1465091356 	 0.479782472341082
303.1491892103 	 0.16748053449278
316.1206287361 	 0.52050322974717
318.1362788003 	 0.24530972405119
319.1441038324 	 0.103443859539658
329.1284537682 	 0.178317510254078
331.1441038324 	 2.60317293514563
332.1519288645 	 0.276507078515531
335.1390184545 	 0.1077129712032
346.0948079161 	 0.445301185827863
347.1026329482 	 0.100816713900556
348.1104579803 	 0.338573394239326
349.1420924597 	 0.133984427594224
361.1546685187 	 0.230860423036127
363.1339330766 	 0.417716156617287
372.1706529339 	 0.212470403562409
373.178477966 	 0.0640366749531219
375.125379763 	 0.879765395894428
375.1339330766 	 0.642993895170321
376.1417581087 	 0.199663068571785
379.0924621924 	 0.150404087838614
384.1746756793 	 0.223635772528595
388.1893770033 	 0.193423597678917
391.1288476987 	 0.087352592500156
393.1444977629 	 0.400311316758234
402.1574081729 	 0.0653502477726731
405.1319217039 	 0.39341505945559
406.152322795 	 0.170436073336771
407.1237623208 	 0.403266855602224
414.2176031265 	 0.985836401073189
415.2254281586 	 0.31263033105319
458.1988790571 	 2.05836860823676
458.2074323707 	 1.47908299481467
459.2152574028 	 0.385533622538282
502.1846855559 	 1.44098938304769
502.1887083013 	 0.384876836128507
502.1972616149 	 2.15590139008844
503.205086647 	 0.757603123676165
543.296581729 	 0.857763051166945
587.2864109732 	 100
END IONS

BEGIN IONS
PEPMASS=350.2496
CHARGE=1
MSLEVEL=2
RT=0
SOURCE_INSTRUMENT=qTOF
FILENAME=CCMSLIB00000005274.ms
IONMODE=Positive
ORGANISM=Natural
NAME=Abiraterone
PI=GNPS
DATACOLLECTOR=GNPS
SMILES=C[C@]12CC[C@@H](CC1=CC[C@H]1[C@@H]3CC=C(c4cccnc4)[C@@]3(C)CC[C@H]21)O
INCHI=InChI=1S/C24H31NO/c1-23-11-9-18(26)14-17(23)5-6-19-21-8-7-20(16-4-3-13-25-15-16)24(21,2)12-10-22(19)23/h3-5,7,13,15,18-19,21-22,26H,6,8-12,14H2,1-2H3/t18-,19-,21-,22-,23-,24+/m0/s1
FORMULA=C24H31NO
PUBMED=N/A
SUBMITUSER=BIOADREM
LIBRARYQUALITY=0
SPECTRUMID=CCMSLIB00000005274
SCANS=145
ID=CCMSLIB00000005274
105.0698762568 	 2.03
106.0651252299 	 2.37
107.085526321 	 2.93
117.0573001978 	 1.15
118.0651252299 	 2.43
119.072950262 	 1.83
120.0807752941 	 2
129.0698762568 	 0.81
130.0651252299 	 1.5
131.085526321 	 0.94
132.0807752941 	 3
133.1011763852 	 0.72
143.072950262 	 8.69
144.0807752941 	 4.72
153.0698762568 	 3.77
156.0807752941 	 49.54
157.0886003262 	 49.99
158.0964253583 	 34.11
168.0807752941 	 2.89
169.0886003262 	 1.9
170.0964253583 	 35.15
172.1120754225 	 9.72
182.0964253583 	 3.53
183.1042503904 	 1.94
184.1120754225 	 3.85
186.1277254867 	 3.57
196.1120754225 	 8.26
197.1199004546 	 13.47
210.1277254867 	 9.03
212.1433755509 	 3.47
224.1433755509 	 1.2
262.1590256151 	 1.1
264.1746756793 	 1.13
274.1590256151 	 1.21
276.1746756793 	 1.5
278.1903257435 	 3.11
279.1981507756 	 10.88
289.1825007114 	 2.75
291.1981507756 	 7.78
292.1695903014 	 1.01
302.1903257435 	 12.58
306.1852403656 	 1.8
306.2216258719 	 1.04
307.1930653977 	 1.44
316.2059758077 	 9.16
320.2008904298 	 21.24
332.2372759361 	 4.84
334.216540494 	 100
350.2478406224 	 507.91
END IONS

BEGIN IONS
PEPMASS=442.2227
CHARGE=1
MSLEVEL=2
RT=0
SOURCE_INSTRUMENT=qTOF
FILENAME=CCMSLIB00000005299.ms
IONMODE=Positive
ORGANISM=Natural
NAME=Deflazacort
PI=GNPS
DATACOLLECTOR=GNPS
SMILES=CC1=N[C@]2(C(=O)COC(=O)C)[C@@H](C[C@H]3[C@@H]4CCC5=CC(=O)C=C[C@]5(C)[C@H]4[C@H](C[C@]23C)O)O1
INCHI=InChI=1S/C25H31NO6/c1-13-26-25(20(30)12-31-14(2)27)21(32-13)10-18-17-6-5-15-9-16(28)7-8-23(15,3)22(17)19(29)11-24(18,25)4/h7-9,17-19,21-22,29H,5-6,10-12H2,1-4H3/t17-,18-,19-,21+,22+,23-,24-,25+/m0/s1
FORMULA=C25H31NO6
PUBMED=N/A
SUBMITUSER=BIOADREM
LIBRARYQUALITY=0
SPECTRUMID=CCMSLIB00000005299
SCANS=146
ID=CCMSLIB00000005299
100.0393044099 	 0.115770678627126
101.0233199947 	 0.931188018111456
105.0698762568 	 0.0981916167965425
107.0491408147 	 0.85760708787773
107.085526321 	 0.0959314517040389
110.060039852 	 0.128829410272701
114.0549544741 	 0.169512381937765
117.0698762568 	 0.0544950916748074
119.085526321 	 0.272977717283483
121.0647908789 	 0.840530284956592
123.0804409431 	 0.104972112074053
124.0366243352 	 1.20918832448939
124.0393044099 	 1.9711150901178
126.0549544741 	 0.0615267164070407
131.085526321 	 0.101205170253214
133.0647908789 	 0.116021808081848
133.1011763852 	 0.0617778458617633
135.0804409431 	 0.399295833008958
138.0522743994 	 0.107734536076002
138.0549544741 	 0.219989402337011
141.163776642 	 0.122048914995191
142.0471890215 	 2.51129454722615
142.0498690962 	 2.51129454722615
145.0647908789 	 0.0781012604187332
145.1011763852 	 0.0738320596884488
147.0804409431 	 2.53289168033229
155.085526321 	 0.0607733280428728
157.1011763852 	 0.242842182716769
158.072615911 	 0.0612755869523181
159.0804409431 	 0.265443833641804
160.0730098415 	 0.37167159298947
161.0960910073 	 0.161476239386641
171.0804409431 	 0.293570332570737
173.0960910073 	 0.217226978335062
184.0604337825 	 0.16423866338859
185.0960910073 	 0.110748089532673
187.1117410715 	 0.0934201571568128
197.0960910073 	 0.0863885324245795
199.1117410715 	 0.0894020858812509
211.1117410715 	 0.14113475355411
213.1273911357 	 0.0961825811587615
215.1066556936 	 0.38799500754644
225.1273911357 	 0.370164816261134
225.1332643746 	 0.94022867848147
237.1273911357 	 0.080863684420682
239.1430411999 	 0.173028194303882
240.150866232 	 0.756401917624516
241.1586912641 	 0.131842963729373
262.1410894067 	 0.343545094060537
265.1586912641 	 0.232294745618419
268.1669102267 	 0.244600088899827
277.1586912641 	 0.0954291927945937
282.1852403656 	 0.0848817556962439
287.1430411999 	 0.809892491480433
294.1852403656 	 0.0924156393379223
295.1692559504 	 0.284278542746
312.1931249772 	 0.716723463778343
312.1958050519 	 1.13209158188955
322.177474913 	 0.0745854480526166
329.059705501 	 2.51129454722615
340.1880395993 	 0.26795512818903
340.190719674 	 0.436714121762627
358.2012843603 	 0.0758410953262297
382.2012843603 	 0.1210443971763
383.2091093924 	 0.54068171601779
385.1883739503 	 0.0552484800389753
400.2118490466 	 1.18784232083797
442.2224137329 	 100
END IONS

BEGIN IONS
PEPMASS=230.055
CHARGE=1
MSLEVEL=2
RT=0
SOURCE_INSTRUMENT=qTOF
FILENAME=CCMSLIB00000005340.ms
IONMODE=Positive
ORGANISM=Natural
NAME=AmilorideHCl
PI=GNPS
DATACOLLECTOR=GNPS
SMILES=c1(c(N)nc(c(Cl)n1)N)C(=NC(=N)N)O
INCHI=InChI=1S/C6H8ClN7O/c7-2-4(9)13-3(8)1(12-2)5(15)14-6(10)11/h(H4,8,9,13)(H4,10,11,14,15)
FORMULA=C6H8ClN7O
PUBMED=N/A
SUBMITUSER=BIOADREM
LIBRARYQUALITY=0
SPECTRUMID=CCMSLIB00000005340
SCANS=150
ID=CCMSLIB00000005340
88.9901017525 	 0.218159398638875
100.9901017525 	 5.43264328567025
107.035222085 	 0.976974698252354
108.0430471171 	 10.5333048777596
116.0010007898 	 58.4904318133314
119.0006664388 	 0.184961229280785
125.0457867713 	 0.113822294942022
143.0118998271 	 18.6312869033222
161.0224645134 	 12.4256005311707
171.0054717785 	 33.1863128690332
171.0068144492 	 24.6330416637025
188.0333635507 	 1.00543027198786
189.0160364648 	 7.66640582390742
213.0286125238 	 1.01254416542174
230.0551616253 	 100
END IONS

BEGIN IONS
PEPMASS=403.2122
CHARGE=1
MSLEVEL=2
RT=0
SOURCE_INSTRUMENT=qTOF
FILENAME=CCMSLIB00000005351.ms
IONMODE=Positive
ORGANISM=Natural
NAME=CortisoneAcetate
PI=GNPS
DATACOLLECTOR=GNPS
SMILES=CC(=O)OCC(=O)[C@]1(CC[C@H]2[C@@H]3CCC4=CC(=O)CC[C@]4(C)[C@H]3C(=O)C[C@]12C)O
INCHI=InChI=1S/C23H30O6/c1-13(24)29-12-19(27)23(28)9-7-17-16-5-4-14-10-15(25)6-8-21(14,2)20(16)18(26)11-22(17,23)3/h10,16-17,20,28H,4-9,11-12H2,1-3H3/t16-,17-,20+,21-,22-,23-/m0/s1
FORMULA=C23H30O6
PUBMED=N/A
SUBMITUSER=BIOADREM
LIBRARYQUALITY=0
SPECTRUMID=CCMSLIB00000005351
SCANS=151
ID=CCMSLIB00000005351
93.0698762568 	 1.15401133230816
101.0233199947 	 1.54884113988058
105.0698762568 	 6.22722801767729
107.085526321 	 5.99310086862558
109.0647908789 	 0.70792291813862
117.0698762568 	 0.710693653630356
119.085526321 	 4.80306997492484
121.0647908789 	 13.3050718313176
121.1011763852 	 3.27778008672402
123.0804409431 	 0.969757422107699
131.085526321 	 0.860313370184116
133.0647908789 	 0.418381059252179
133.1011763852 	 0.904645138051896
135.0804409431 	 3.26392640926534
135.1168264494 	 2.02817837995096
137.0960910073 	 0.556917833838993
139.0753555652 	 1.18587479046313
143.085526321 	 1.0348697061635
145.0647908789 	 0.64835210506629
145.1011763852 	 7.79407893825416
147.0804409431 	 3.85132233351343
147.1168264494 	 0.315863846057936
148.0882659752 	 2.07251014781874
149.0960910073 	 1.90210991507696
155.085526321 	 0.688527769696466
157.1011763852 	 2.08082235429395
159.0804409431 	 0.761952260227477
161.0960910073 	 3.06027735062272
163.1117410715 	 55.4147098347256
164.1195661036 	 1.69707548868847
169.1011763852 	 0.508429962733608
171.0804409431 	 1.33965061025449
171.1168264494 	 0.554147098347256
173.0960910073 	 5.16465095659643
175.1117410715 	 0.52921047892163
181.0859202515 	 0.494576285274926
181.1011763852 	 0.376820026876134
183.1168264494 	 2.02540764445922
185.0960910073 	 0.861698737929984
185.1324765136 	 0.608176440436114
189.0910056294 	 1.9090367538063
189.1273911357 	 0.700996079409279
195.1168264494 	 0.501503124004267
197.1324765136 	 1.58624606901902
199.1117410715 	 0.743942479531192
207.1015703157 	 0.261834503969079
211.1117410715 	 0.289541858886441
211.1481265778 	 0.462712827119959
221.1324765136 	 0.74532784727706
225.1273911357 	 2.02125154122162
237.1273911357 	 0.296468697615782
237.163776642 	 0.213346632863694
239.1430411999 	 2.42854965850685
241.1586912641 	 0.833991383012621
243.137955822 	 1.73309505008104
243.1743413283 	 2.27477383871549
247.1328704441 	 0.64835210506629
247.1481265778 	 0.362966349417453
255.1743413283 	 0.45440062064475
257.1536058862 	 0.606791072690246
258.1614309183 	 1.30917251984539
265.1586912641 	 3.91504924982337
267.1743413283 	 2.20550545142208
269.1536058862 	 0.459942091628223
279.1743413283 	 1.34657744898383
283.1692559504 	 4.2960253799371
284.1770809825 	 1.48372885582478
285.1485205083 	 0.631727692115872
285.1849060146 	 0.964215951124226
289.1586912641 	 0.572156879043542
295.1692559504 	 0.414224956014574
297.1849060146 	 2.01709543798401
298.1927310467 	 1.40337752656443
299.1641705725 	 0.689913137442334
301.1798206367 	 6.31589155341285
307.1692559504 	 1.4740312816037
313.1798206367 	 2.53799371043043
315.1954707009 	 0.288156491140573
325.1798206367 	 6.22307191443969
341.1747352588 	 0.656664311541499
343.190385323 	 20.4965158001191
344.1982103551 	 4.43733289001566
361.2009500093 	 2.02817837995096
385.2009500093 	 3.5437706939307
403.2115146956 	 100
END IONS

BEGIN IONS
PEPMASS=419.1813
CHARGE=1
MSLEVEL=2
RT=0
SOURCE_INSTRUMENT=qTOF
FILENAME=CCMSLIB00000005360.ms
IONMODE=Positive
ORGANISM=Natural
NAME=Nimodipine
PI=GNPS
DATACOLLECTOR=GNPS
SMILES=CC(C)OC(=O)C1=C(C)NC(=C(C1c1cccc(c1)N(=O)=O)C(=O)OCCOC)C
INCHI=InChI=1S/C21H26N2O7/c1-12(2)30-21(25)18-14(4)22-13(3)17(20(24)29-10-9-28-5)19(18)15-7-6-8-16(11-15)23(26)27/h6-8,11-12,19,22H,9-10H2,1-5H3
FORMULA=C21H26N2O7
PUBMED=N/A
SUBMITUSER=BIOADREM
LIBRARYQUALITY=0
SPECTRUMID=CCMSLIB00000005360
SCANS=153
ID=CCMSLIB00000005360
150.0185689678 	 0.608966674658355
150.0549544741 	 0.489091345001199
167.072950262 	 0.407576120834332
168.0807752941 	 8.39127307600096
171.1042503904 	 1.04051786142412
176.034219032 	 1.38575881083673
178.0498690962 	 0.302085830736035
180.0807752941 	 0.417166147206905
181.0886003262 	 1.256293454807
182.0964253583 	 3.5962598897147
183.1042503904 	 6.69383840805562
196.0756899162 	 0.263725725245744
198.0913399804 	 1.46247902181731
199.0991650125 	 0.575401582354351
207.0678648841 	 0.292495804363462
208.0756899162 	 1.5344042196116
209.0835149483 	 4.63198273795253
210.0913399804 	 9.4605610165428
211.0991650125 	 3.78326540397986
212.0706045383 	 3.16470870294893
214.0862546025 	 0.47470630544234
226.0862546025 	 12.4718292975306
227.0940796346 	 0.647326780148645
228.0655191604 	 0.47470630544234
236.0706045383 	 1.1172380724047
237.0784295704 	 1.34739870534644
239.0815035756 	 0.939822584512107
240.0655191604 	 2.05706065691681
241.0733441925 	 0.19180052745145
242.0811692246 	 2.62287221289859
253.0733441925 	 10.1894030208583
254.0811692246 	 22.3879165667706
255.0889942567 	 53.3876768161112
259.0839088788 	 0.15344042196116
266.0685931656 	 0.791177175737233
267.0764181977 	 1.73099976024934
270.0760838467 	 1.12203308559099
273.086982884 	 0.829537281227523
283.0713328198 	 10.4243586669863
284.0791578519 	 15.1282666027332
287.0788235009 	 2.5845121074083
301.0818975061 	 100
343.1288476987 	 95.9002637257253
359.1237623208 	 15.0899064972429
377.1343270071 	 0.158235435147447
387.1550624492 	 0.263725725245744
419.1812771997 	 0.110285303284584
END IONS

BEGIN IONS
PEPMASS=254.0597
CHARGE=1
MSLEVEL=2
RT=0
SOURCE_INSTRUMENT=qTOF
FILENAME=CCMSLIB00000005386.ms
IONMODE=Positive
ORGANISM=Natural
NAME=Sulfamethoxazole
PI=GNPS
DATACOLLECTOR=GNPS
SMILES=Cc1cc(no1)NS(=O)(=O)c1ccc(cc1)N
INCHI=InChI=1S/C10H11N3O3S/c1-7-6-10(12-16-7)13-17(14,15)9-4-2-8(11)3-5-9/h2-6H,11H2,1H3,(H,12,13)
FORMULA=C10H11N3O3S
PUBMED=N/A
SUBMITUSER=BIOADREM
LIBRARYQUALITY=0
SPECTRUMID=CCMSLIB00000005386
SCANS=155
ID=CCMSLIB00000005386
79.0389700589 	 0.358490963918939
92.0494751657 	 4.3567195968031
93.0573001978 	 2.92275574112735
94.0651252299 	 0.248834904367263
99.0552888251 	 2.4335210138968
101.0055614405 	 0.383796208430864
105.0447241388 	 0.160266548575526
105.0546201231 	 0.339512030534995
106.0525491709 	 0.0822420446637566
107.060374203 	 4.20067058897957
108.0443897878 	 74.8065203180026
118.0525491709 	 0.36481727504692
119.060374203 	 0.917315113557285
130.0559199893 	 0.36481727504692
131.060374203 	 0.518757512494464
132.0655191604 	 0.742287172349803
132.0681992351 	 0.183463022711457
133.0634482082 	 0.107547289175682
133.0760242672 	 0.231964741359313
143.060374203 	 0.274140148879189
145.0760242672 	 0.0970034372957129
146.0712732403 	 4.2554986187554
147.0790982724 	 9.07614769827713
148.0664846756 	 0.377469897302883
149.0583628303 	 0.11809114105565
156.0113750999 	 88.7771240589612
159.0552888251 	 0.0590455705278252
159.0790982724 	 0.0801332742877628
160.0869233045 	 10.4025642647772
161.0709388893 	 0.1012209780477
163.0865889535 	 0.202441956095401
172.0869233045 	 0.189789333839438
173.0583628303 	 0.191898104215432
174.0219397862 	 0.162375318951519
176.0276938661 	 0.151831467071551
176.0290365368 	 0.225638430231332
177.0117094509 	 0.21298580797537
188.0818379266 	 11.9377490985007
190.0974879908 	 5.54606608886358
194.0382585524 	 1.70599523417895
194.0396012231 	 0.913097572805297
236.0488232387 	 1.81776006410662
254.059387925 	 100
END IONS

BEGIN IONS
PEPMASS=436.0594
CHARGE=1
MSLEVEL=2
RT=0
SOURCE_INSTRUMENT=qTOF
FILENAME=CCMSLIB00000005428.ms
IONMODE=Positive
ORGANISM=Natural
NAME=Aztreonam
PI=GNPS
DATACOLLECTOR=GNPS
SMILES=C[C@H]1[C@@H](C(=O)N1S(=O)(=O)O)N=C(/C(=N\OC(C)(C)C(=O)O)/c1csc(=N)[nH]1)O
INCHI=InChI=1S/C13H17N5O8S2/c1-5-7(10(20)18(5)28(23,24)25)16-9(19)8(6-4-27-12(14)15-6)17-26-13(2,3)11(21)22/h4-5,7H,1-3H3,(H2,14,15)(H,16,19)(H,21,22)(H,23,24,25)/b17-8-/t5-,7-/m0/s1
FORMULA=C13H17N5O8S2
PUBMED=N/A
SUBMITUSER=BIOADREM
LIBRARYQUALITY=0
SPECTRUMID=CCMSLIB00000005428
SCANS=158
ID=CCMSLIB00000005428
100.0089697967 	 1.67295472597299
111.0011447646 	 1.6977760127085
113.0167948288 	 2.41759332803813
124.0089697967 	 1.29567116759333
124.0505377982 	 1.76231135822081
125.0042187698 	 3.9912629070691
126.0120438019 	 52.0949166004766
127.019868834 	 38.5375297855441
135.9963937377 	 0.665210484511517
138.0120438019 	 3.29626687847498
138.9960593867 	 2.34809372517871
139.019868834 	 1.56374106433678
140.0276938661 	 0.620532168387609
142.006958424 	 10.9561159650516
152.0276938661 	 2.03534551231136
153.0229428392 	 7.48610007942812
154.0307678713 	 0.953137410643368
156.0226084882 	 4.5472597299444
166.0307678713 	 13.1701747418586
170.0018730461 	 0.367355043685465
171.0335075255 	 4.5373312152502
181.0165200573 	 0.248212867355044
181.0178574613 	 5.33657664813344
182.0243450894 	 1.06731532962669
182.0256824934 	 6.93506751389992
183.0321701215 	 0.575853852263701
183.0335075255 	 20.3385623510723
199.0270847436 	 0.233320095313741
199.0284221476 	 4.527402700556
209.0114346794 	 0.79428117553614
209.0127720834 	 26.1467434471803
209.0478201857 	 0.560961080222399
210.0192597115 	 5.14793486894361
210.0205971155 	 41.928117553614
227.0219993657 	 1.22120730738682
227.0233367697 	 5.76846703733121
251.058384872 	 0.104249404289118
269.0689495583 	 0.531175536139794
269.0702869623 	 3.36576648133439
285.0652015844 	 2.10484511517077
313.0601162065 	 100
328.1074007501 	 0.39714058776807
356.1023153722 	 22.6717633042097
436.0591299285 	 3.44023034154091
END IONS

BEGIN IONS
PEPMASS=349.176
CHARGE=1
MSLEVEL=2
RT=0
SOURCE_INSTRUMENT=qTOF
FILENAME=CCMSLIB00000005438.ms
IONMODE=Positive
ORGANISM=Natural
NAME=EnalaprilatDihydrate
PI=GNPS
DATACOLLECTOR=GNPS
SMILES=C[C@@H](C(=O)N1CCC[C@H]1C(=O)O)N[C@@H](CCc1ccccc1)C(=O)O
INCHI=InChI=1S/C18H24N2O5/c1-12(16(21)20-11-5-8-15(20)18(24)25)19-14(17(22)23)10-9-13-6-3-2-4-7-13/h2-4,6-7,12,14-15,19H,5,8-11H2,1H3,(H,22,23)(H,24,25)/t12-,14-,15-/m0/s1
FORMULA=C18H24N2O5
PUBMED=N/A
SUBMITUSER=BIOADREM
LIBRARYQUALITY=0
SPECTRUMID=CCMSLIB00000005438
SCANS=161
ID=CCMSLIB00000005438
91.0542261926 	 0.772474170394927
102.0549544741 	 21.9801087901123
103.0542261926 	 0.222086323988542
105.0698762568 	 0.476359071743539
115.0542261926 	 0.54716920402974
116.0706045383 	 3.01908654929351
117.0698762568 	 40.8445717596318
128.0620512247 	 0.215649039235251
134.0964253583 	 11.9830055682513
142.0862546025 	 0.218867681611896
143.085526321 	 0.228523608741833
144.0807752941 	 0.402330297080691
160.1120754225 	 25.124722392095
178.1226401088 	 1.43551449998391
188.1069900446 	 0.0643728475329106
206.1175547309 	 98.5162058643664
232.1332047951 	 0.643728475329106
303.1703185829 	 28.6008561588722
349.1757978913 	 100
END IONS

BEGIN IONS
PEPMASS=854.3382
CHARGE=1
MSLEVEL=2
RT=0
SOURCE_INSTRUMENT=qTOF
FILENAME=CCMSLIB00000005449.ms
IONMODE=Positive
ORGANISM=Natural
NAME=Paclitaxel
PI=GNPS
DATACOLLECTOR=GNPS
SMILES=CC1=C2C(C(=O)C3(C)C(CC4C(CO4)(C3C(C(CC1OC(=O)C(C(c1ccccc1)N=C(c1ccccc1)O)O)(C2(C)C)O)OC(=O)c1ccccc1)OC(=O)C)O)OC(=O)C
INCHI=InChI=1S/C47H51NO14/c1-25-31(60-43(56)36(52)35(28-16-10-7-11-17-28)48-41(54)29-18-12-8-13-19-29)23-47(57)40(61-42(55)30-20-14-9-15-21-30)38-45(6,32(51)22-33-46(38,24-58-33)62-27(3)50)39(53)37(59-26(2)49)34(25)44(47,4)5/h7-21,31-33,35-38,40,51-52,57H,22-24H2,1-6H3,(H,48,54)
FORMULA=C47H51NO14
PUBMED=N/A
SUBMITUSER=BIOADREM
LIBRARYQUALITY=0
SPECTRUMID=CCMSLIB00000005449
SCANS=163
ID=CCMSLIB00000005449
105.0334907505 	 47.171971605221
107.085526321 	 1.28616136172811
118.0651252299 	 2.21357148309289
119.085526321 	 1.3663079154263
121.0647908789 	 3.05320204564537
121.1011763852 	 0.30150370200748
122.060039852 	 25.6239981680788
123.0804409431 	 0.706052973055492
133.0647908789 	 3.53026486527746
133.1011763852 	 5.44996565147699
135.0804409431 	 1.31669338218457
136.0756899162 	 1.58384856117854
149.059705501 	 2.21357148309289
149.0960910073 	 2.55324021067094
151.0753555652 	 1.49225249980917
159.0804409431 	 1.88535226318602
161.0960910073 	 2.43111212884513
169.1011763852 	 0.900694603465384
173.0960910073 	 0.782383024196626
177.0546201231 	 1.75559117624609
177.0910056294 	 1.63727959697733
183.1168264494 	 0.706052973055492
185.0960910073 	 0.809098542096023
189.0546201231 	 0.339668727578048
189.0910056294 	 0.343485230135104
195.1168264494 	 1.18311579268758
197.0960910073 	 1.14113426455996
199.1117410715 	 0.736584993511946
207.0651848094 	 0.396916265933898
209.1324765136 	 1.41210594611098
211.1117410715 	 1.07243721853294
211.1481265778 	 0.862529577894817
213.1273911357 	 0.736584993511946
221.1324765136 	 1.46935348446683
223.1117410715 	 1.33959239752691
229.1223057578 	 1.00755667506297
235.1481265778 	 1.25562934127166
237.1273911357 	 2.93107396381956
239.1430411999 	 2.61430425158385
240.1019046667 	 14.8003969162659
241.1223057578 	 1.20983131058698
249.1273911357 	 1.03808869551943
251.1066556936 	 0.77856652163957
253.1586912641 	 2.45401114418747
263.1430411999 	 4.83932524234791
265.1223057578 	 1.20219830547286
267.137955822 	 3.42721929623693
268.0968192888 	 12.8577971147241
269.0808348736 	 0.446530799175635
269.1172203799 	 1.07625372108999
281.1536058862 	 6.48423784443936
285.1485205083 	 0.412182276162125
286.1073839751 	 85.6766659033661
291.137955822 	 4.40042744828639
299.1641705725 	 3.27455919395466
309.1485205083 	 12.514311884589
327.1590851946 	 18.03679108465
329.1383497525 	 0.450347301732692
341.1747352588 	 0.935043126478895
341.1774153335 	 0.442714296618579
345.1696498809 	 4.92328829860316
351.1617652693 	 0.320586214792764
369.1696498809 	 1.61056407907793
369.1723299556 	 2.77841386153729
372.1230340393 	 0.702236470498435
387.1802145672 	 4.3202808945882
387.1828946419 	 6.44988932142585
390.1335987256 	 3.98442866956721
405.1907792535 	 2.15250744217999
405.1934593282 	 3.46920082436455
431.1852999451 	 1.03808869551943
431.1879800198 	 0.5114113426456
447.2040240145 	 1.60293107396382
449.1958646314 	 3.88901610564079
449.1985447061 	 4.25921685367529
465.2145887008 	 1.03808869551943
473.1985447061 	 0.396916265933898
491.2091093924 	 2.45401114418747
509.2196740787 	 26.5094267613159
551.230238765 	 5.05304938554309
569.2408034513 	 7.94214182123502
655.2623267544 	 0.854896572780704
732.3014519149 	 0.79001602931074
776.3065372928 	 3.59132890619037
794.3171019791 	 0.965575146935348
854.3382313517 	 100
END IONS

BEGIN IONS
PEPMASS=296.0236
CHARGE=1
MSLEVEL=2
RT=0
SOURCE_INSTRUMENT=qTOF
FILENAME=CCMSLIB00000005461.ms
IONMODE=Positive
ORGANISM=Natural
NAME=DIclofenac
PI=GNPS
DATACOLLECTOR=GNPS
SMILES=c1ccc(c(c1)CC(=O)O)Nc1c(cccc1Cl)Cl
INCHI=InChI=1S/C14H11Cl2NO2/c15-10-5-3-6-11(16)14(10)17-12-7-2-1-4-9(12)8-13(18)19/h1-7,17H,8H2,(H,18,19)
FORMULA=C14H11Cl2NO2
PUBMED=N/A
SUBMITUSER=BIOADREM
LIBRARYQUALITY=0
SPECTRUMID=CCMSLIB00000005461
SCANS=166
ID=CCMSLIB00000005461
180.0807752941 	 2.83993623427998
214.041802972 	 63.9015173879672
215.0496280041 	 82.8363936942788
250.0184807141 	 100
278.0133953362 	 32.4024325441341
296.0239600225 	 16.5967999055323
END IONS

BEGIN IONS
PEPMASS=243.101
CHARGE=1
MSLEVEL=2
RT=0
SOURCE_INSTRUMENT=qTOF
FILENAME=CCMSLIB00000005468.ms
IONMODE=Positive
ORGANISM=Natural
NAME=FenoprpfenCa
PI=GNPS
DATACOLLECTOR=GNPS
SMILES=CC(c1cccc(c1)Oc1ccccc1)C(=O)O
INCHI=InChI=1S/C15H14O3/c1-11(15(16)17)12-6-5-9-14(10-12)18-13-7-3-2-4-8-13/h2-11H,1H3,(H,16,17)
FORMULA=C15H14O3
PUBMED=N/A
SUBMITUSER=BIOADREM
LIBRARYQUALITY=0
SPECTRUMID=CCMSLIB00000005468
SCANS=167
ID=CCMSLIB00000005468
101.0385761284 	 0.306345733041575
102.0464011605 	 0.455142231947484
103.0542261926 	 48.3150984682713
104.0620512247 	 100
105.0334907505 	 0.446389496717724
115.0542261926 	 3.06345733041575
117.0698762568 	 0.901531728665208
119.0491408147 	 22.4420131291028
121.0647908789 	 1.7855579868709
127.0542261926 	 1.05908096280088
128.0620512247 	 4.95404814004376
131.0491408147 	 3.86870897155361
132.0569658468 	 0.420131291028446
141.0698762568 	 11.0809628008753
145.0647908789 	 0.192560175054705
151.0542261926 	 1.73304157549234
152.0620512247 	 4.63894967177243
153.0698762568 	 9.58424507658643
154.0777012889 	 13.5754923413567
164.0620512247 	 0.481400437636762
167.085526321 	 4.35010940919037
168.0569658468 	 0.402625820568928
169.1011763852 	 5.18161925601751
179.085526321 	 12.7702407002188
181.0647908789 	 31.4835886214442
182.072615911 	 8.48140043763676
197.0960910073 	 87.527352297593
243.1015703157 	 0
END IONS

BEGIN IONS
PEPMASS=242.1036
CHARGE=1
MSLEVEL=2
RT=0
SOURCE_INSTRUMENT=qTOF
FILENAME=CCMSLIB00000005476.ms
IONMODE=Positive
ORGANISM=Natural
NAME=Methocarbamol
PI=GNPS
DATACOLLECTOR=GNPS
SMILES=COc1ccccc1OCC(COC(=N)O)O
INCHI=InChI=1S/C11H15NO5/c1-15-9-4-2-3-5-10(9)16-6-8(13)7-17-11(12)14/h2-5,8,13H,6-7H2,1H3,(H2,12,14)
FORMULA=C11H15NO5
PUBMED=N/A
SUBMITUSER=BIOADREM
LIBRARYQUALITY=0
SPECTRUMID=CCMSLIB00000005476
SCANS=169
ID=CCMSLIB00000005476
95.0491408147 	 0.9475
101.0233199947 	 0.0575
103.0542261926 	 25.24
105.0698762568 	 15.8775
107.0491408147 	 5.5575
108.0569658468 	 1.885
109.0284053726 	 0.6675
109.0647908789 	 1.64
110.0362304047 	 14.815
117.0698762568 	 0.32
118.0498690962 	 100
120.0569658468 	 6.0025
121.0284053726 	 18.3275
121.0647908789 	 6.2425
122.0362304047 	 38.4425
123.0440554368 	 6.065
123.0804409431 	 0.555
125.059705501 	 26.38
131.0491408147 	 3.6825
132.0569658468 	 0.6975
135.0804409431 	 14.895
137.059705501 	 7.5075
145.0647908789 	 3.4275
147.0440554368 	 1.9625
148.0518804689 	 6.395
149.059705501 	 0.12
151.0753555652 	 18.51
163.0753555652 	 52.8775
181.0859202515 	 6.9125
199.0964849378 	 13.795
224.0917339109 	 5.0425
242.1022985972 	 1.3825
END IONS

BEGIN IONS
PEPMASS=377.1463
CHARGE=1
MSLEVEL=2
RT=0
SOURCE_INSTRUMENT=qTOF
FILENAME=CCMSLIB00000005495.ms
IONMODE=Positive
ORGANISM=Natural
NAME=Riboflavin
PI=GNPS
DATACOLLECTOR=GNPS
SMILES=Cc1cc2c(cc1C)n(C[C@@H]([C@@H]([C@@H](CO)O)O)O)c1c(c(nc(=O)n1)O)n2
INCHI=InChI=1S/C17H20N4O6/c1-7-3-9-10(4-8(7)2)21(5-11(23)14(25)12(24)6-22)15-13(18-9)16(26)20-17(27)19-15/h3-4,11-12,14,22-25H,5-6H2,1-2H3,(H,20,26,27)/t11-,12+,14-/m0/s1
FORMULA=C17H20N4O6
PUBMED=N/A
SUBMITUSER=BIOADREM
LIBRARYQUALITY=0
SPECTRUMID=CCMSLIB00000005495
SCANS=172
ID=CCMSLIB00000005495
103.0542261926 	 0.426409259172485
118.0651252299 	 0.304578042266061
130.0651252299 	 0.349093294597254
145.0760242672 	 1.84386860971838
156.0681992351 	 0.522468487887165
157.0760242672 	 0.632585164706434
170.0712732403 	 1.60957780797526
171.0916743314 	 0.693500773159646
172.0869233045 	 32.2384143198538
173.0709388893 	 0.677100417037627
184.0869233045 	 0.571669556253221
197.0920682619 	 0.838761070240382
198.0661878624 	 21.2759477062931
200.0818379266 	 7.38953188697812
201.0896629587 	 0.754416381612858
213.0896629587 	 0.522468487887165
214.0974879908 	 0.838761070240382
215.0001792494 	 1.06836605594864
215.1026329482 	 1.06836605594864
216.0767525487 	 2.5725130031395
225.0770868997 	 0.262405697952298
226.0611024845 	 0.634928072723865
229.9998448984 	 1.25345578932571
243.087651586 	 60.5946300548241
244.0842432298 	 2.63811442762757
245.0821722776 	 1.39403027037159
245.0920682619 	 0.873904690501851
248.0831805973 	 1.07539478000094
253.1209630871 	 0.571669556253221
254.0924026129 	 0.522468487887165
255.0849715113 	 0.693500773159646
256.9981678767 	 1.03322243568718
260.1002872245 	 0.887962138606438
262.0849119318 	 2.11798884775784
262.9974991747 	 2.01724380300829
286.0948079161 	 1.25111288130828
297.0982162723 	 0.571669556253221
298.1186173634 	 0.522468487887165
306.0846371603 	 1.3729440982147
313.0818975061 	 0.585727004357809
316.0815631551 	 0.68178623307249
316.1291820497 	 0.81533199006607
318.0846371603 	 0.784874185839464
319.0825662081 	 0.599784452462396
321.0829601386 	 0.944191931024788
333.0016358124 	 1.21362635302938
341.1244310228 	 0.344407478562392
342.0846371603 	 1.38231573028443
357.1193456449 	 2.01724380300829
359.1349957091 	 2.9403495618762
375.1299103312 	 18.8112084719554
377.1455603954 	 100
END IONS

BEGIN IONS
PEPMASS=367.2275
CHARGE=1
MSLEVEL=2
RT=0
SOURCE_INSTRUMENT=qTOF
FILENAME=CCMSLIB00000005507.ms
IONMODE=Positive
ORGANISM=Natural
NAME=Drospirenone
PI=GNPS
DATACOLLECTOR=GNPS
SMILES=C[C@@]12CCC(=O)C=C2[C@@H]2C[C@@H]2[C@@H]2[C@@H]1CC[C@@]1(C)[C@H]2[C@@H]2C[C@@H]2[C@]21CCC(=O)O2
INCHI=InChI=1S/C24H30O3/c1-22-6-3-12(25)9-17(22)13-10-14(13)20-16(22)4-7-23(2)21(20)15-11-18(15)24(23)8-5-19(26)27-24/h9,13-16,18,20-21H,3-8,10-11H2,1-2H3/t13-,14+,15-,16+,18+,20-,21+,22-,23+,24+/m1/s1
FORMULA=C24H30O3
PUBMED=N/A
SUBMITUSER=BIOADREM
LIBRARYQUALITY=0
SPECTRUMID=CCMSLIB00000005507
SCANS=174
ID=CCMSLIB00000005507
105.0698762568 	 18.3148135972122
107.085526321 	 14.3347140947246
109.0647908789 	 6.05781664365398
111.0440554368 	 10.3063975277796
115.0542261926 	 0.532579393779999
116.0620512247 	 0.578604773489381
117.0698762568 	 7.45282398579788
119.085526321 	 14.9560567208013
121.0647908789 	 7.38597760098188
121.1011763852 	 0.943520284042343
123.0804409431 	 10.4291318736713
125.059705501 	 0.522716812413702
128.0620512247 	 0.976395555263331
129.0698762568 	 7.45939904004208
131.085526321 	 16.7050211497578
133.0647908789 	 0.899686589081027
133.1011763852 	 7.68404672671883
135.0804409431 	 10.3557104346111
135.1168264494 	 2.08319635303658
141.0698762568 	 1.32706511495387
142.0777012889 	 1.65362614241568
143.085526321 	 14.1966379555965
145.1011763852 	 9.6905341135731
147.0804409431 	 7.40241523659237
147.1168264494 	 3.27985622548053
149.0960910073 	 11.4997698731015
151.0753555652 	 2.49632892804699
153.0910056294 	 7.04188309553554
154.0777012889 	 0.483266486948517
155.085526321 	 2.96096609463695
156.0933513531 	 1.1517303351086
157.1011763852 	 12.3654853485875
159.0804409431 	 9.29931838604335
159.1168264494 	 9.03522037390142
161.0960910073 	 3.90996559054946
165.0698762568 	 0.482170644574484
167.085526321 	 0.93475354505008
168.0933513531 	 0.778048085563373
169.1011763852 	 6.74052644267648
171.1168264494 	 13.7539176364872
173.0960910073 	 4.26721020448419
173.1324765136 	 2.96096609463695
175.1117410715 	 2.57632542135139
177.0910056294 	 10.7052841519276
179.085526321 	 0.447103688605431
179.1066556936 	 3.78065619041357
180.0933513531 	 0.489841541192715
181.1011763852 	 1.03118767396498
182.1090014173 	 2.74727683170053
183.1168264494 	 4.48309115216867
185.0960910073 	 3.73463081070419
185.1324765136 	 5.88467354855678
187.1117410715 	 3.03986674556732
189.1273911357 	 3.4453284239595
193.1011763852 	 0.719968439739628
195.1168264494 	 5.86056501632805
197.1324765136 	 10.2066758717426
199.1117410715 	 4.15872180945493
201.1273911357 	 2.71111403335744
209.1324765136 	 2.42619501610888
211.1117410715 	 0.590659039603743
211.1481265778 	 3.94174501939641
213.1273911357 	 2.87329870471431
215.1430411999 	 2.43496175510115
217.1223057578 	 0.659697109167817
219.137955822 	 4.01078308896048
221.1324765136 	 4.20145966204221
223.1481265778 	 2.8261774826309
231.137955822 	 6.31643544392575
239.1430411999 	 6.00412036732636
245.1536058862 	 2.15771363447082
257.1536058862 	 9.65108378810792
289.1950767704 	 2.49961645516909
307.2056414567 	 4.7570517456769
321.2212915209 	 2.98397878449164
331.2056414567 	 4.27488110110242
349.216206143 	 10.9584237403292
367.2267708293 	 100
END IONS

BEGIN IONS
PEPMASS=825.4069
CHARGE=1
MSLEVEL=2
RT=0
SOURCE_INSTRUMENT=qTOF
FILENAME=CCMSLIB00000005529.ms
IONMODE=Positive
ORGANISM=Natural
NAME=Vincristine
PI=GNPS
DATACOLLECTOR=GNPS
SMILES=CC[C@@]1(C[C@@H]2C[C@](c3cc4c(cc3OC)N(C=O)[C@@H]3[C@@]54CCN4CC=C[C@](CC)([C@@H]54)[C@H]([C@@]3(C(=O)OC)O)OC(=O)C)(c3c(CCN(C2)C1)c1ccccc1[nH]3)C(=O)OC)O
INCHI=InChI=1S/C46H56N4O10/c1-7-42(55)22-28-23-45(40(53)58-5,36-30(14-18-48(24-28)25-42)29-12-9-10-13-33(29)47-36)32-20-31-34(21-35(32)57-4)50(26-51)38-44(31)16-19-49-17-11-15-43(8-2,37(44)49)39(60-27(3)52)46(38,56)41(54)59-6/h9-13,15,20-21,26,28,37-39,47,55-56H,7-8,14,16-19,22-25H2,1-6H3/t28-,37+,38-,39-,42+,43-,44-,45+,46+/m1/s1
FORMULA=C46H56N4O10
PUBMED=N/A
SUBMITUSER=BIOADREM
LIBRARYQUALITY=0
SPECTRUMID=CCMSLIB00000005529
SCANS=176
ID=CCMSLIB00000005529
122.0964253583 	 8.72
124.1120754225 	 2.8
126.1277254867 	 1.15
136.1120754225 	 1.51
138.1277254867 	 3.44
140.1069900446 	 1.88
154.1226401088 	 1.33
156.138290173 	 1.08
224.1281194172 	 8.67
353.1859686471 	 3.43
520.2594679412 	 1.61
538.2700326275 	 1.21
556.2805973138 	 1.07
598.2911620001 	 4.41
616.3017266864 	 0.94
634.3122913727 	 1.48
659.3591819858 	 1.09
677.3697466721 	 1.43
687.3540966079 	 5.2
705.3646612942 	 24.59
715.34901123 	 1.34
723.3752259805 	 13.73
733.3595759163 	 4.91
747.3752259805 	 8.84
765.3857906668 	 100
783.3963553531 	 8.77
807.3963553531 	 60.54
825.4069200394 	 336.77
END IONS

BEGIN IONS
PEPMASS=589.1916
CHARGE=1
MSLEVEL=2
RT=0
SOURCE_INSTRUMENT=qTOF
FILENAME=CCMSLIB00000005536.ms
IONMODE=Positive
ORGANISM=Natural
NAME=Etoposide
PI=GNPS
DATACOLLECTOR=GNPS
SMILES=CC1OCC2C(C(C(C(O2)OC2c3cc4c(cc3[C@@H](c3cc(c(c(c3)OC)O)OC)[C@@H]3C2COC3=O)OCO4)O)O)O1
INCHI=InChI=1S/C29H32O13/c1-11-36-9-20-27(40-11)24(31)25(32)29(41-20)42-26-14-7-17-16(38-10-39-17)6-13(14)21(22-15(26)8-37-28(22)33)12-4-18(34-2)23(30)19(5-12)35-3/h4-7,11,15,20-22,24-27,29-32H,8-10H2,1-3H3/t11?,15?,20?,21-,22+,24?,25?,26?,27?,29?/m1/s1
FORMULA=C29H32O13
PUBMED=N/A
SUBMITUSER=BIOADREM
LIBRARYQUALITY=0
SPECTRUMID=CCMSLIB00000005536
SCANS=177
ID=CCMSLIB00000005536
109.0284053726 	 0.596580574754456
111.0440554368 	 0.221898872317206
115.0542261926 	 1.38959621680611
127.0389700589 	 1.03674063295744
129.0698762568 	 0.345580210985813
135.0440554368 	 0.28010185522008
143.0491408147 	 0.505638413968716
145.0495347452 	 0.847580938523099
171.0651848094 	 0.28373954165151
173.059705501 	 2.19352491815206
185.059705501 	 56.3077482720989
199.0389700589 	 2.13895962168061
217.0495347452 	 1.54237904692615
229.0495347452 	 100
247.0600994315 	 7.41360494725355
299.0913995599 	 0.349217897417243
383.1125289325 	 2.76100400145507
589.1915671145 	 1.66969807202619
END IONS

BEGIN IONS
PEPMASS=429.2408
CHARGE=1
MSLEVEL=2
RT=0
SOURCE_INSTRUMENT=qTOF
FILENAME=CCMSLIB00000005546.ms
IONMODE=Positive
ORGANISM=Natural
NAME=Irbesartan
PI=GNPS
DATACOLLECTOR=GNPS
SMILES=CCCCC1=NC2(CCCC2)C(=O)N1Cc1ccc(cc1)c1ccccc1c1n[nH]nn1
INCHI=InChI=1S/C25H28N6O/c1-2-3-10-22-26-25(15-6-7-16-25)24(32)31(22)17-18-11-13-19(14-12-18)20-8-4-5-9-21(20)23-27-29-30-28-23/h4-5,8-9,11-14H,2-3,6-7,10,15-17H2,1H3,(H,27,28,29,30)
FORMULA=C25H28N6O
PUBMED=N/A
SUBMITUSER=BIOADREM
LIBRARYQUALITY=0
SPECTRUMID=CCMSLIB00000005546
SCANS=180
ID=CCMSLIB00000005546
98.0586971813 	 0.74
113.0821722776 	 0.74
129.0447241388 	 0.24
140.0494751657 	 0.295
151.0542261926 	 0.2475
152.0620512247 	 0.5675
153.0698762568 	 1.7475
163.0542261926 	 0.2075
165.0698762568 	 0.4875
167.072950262 	 0.485
167.1542745882 	 0.9875
177.0573001978 	 0.085
178.0651252299 	 1.5025
179.072950262 	 1.81
180.0807752941 	 12.515
181.0886003262 	 0.67
183.0665222134 	 1.2725
190.0651252299 	 5.4025
191.072950262 	 0.5175
192.0807752941 	 2.195
194.0586971813 	 0.195
195.1478465396 	 3.44
195.1491892103 	 14.08
196.0743472455 	 0.23
196.0869233045 	 0.7575
205.0760242672 	 2.7625
206.0838492993 	 11.005
207.0916743314 	 100
235.0978223418 	 1.0375
247.0865889535 	 0.7225
313.0634482082 	 0.6875
343.0978223418 	 0.6525
386.2213458337 	 1.67
386.2226885044 	 2.845
387.2291708658 	 0.5325
400.2257625096 	 0.0625
401.2335875417 	 1.995
429.2397355521 	 51.325
END IONS

BEGIN IONS
PEPMASS=382.0829
CHARGE=1
MSLEVEL=2
RT=0
SOURCE_INSTRUMENT=qTOF
FILENAME=CCMSLIB00000005556.ms
IONMODE=Positive
ORGANISM=Natural
NAME=Celecoxib
PI=GNPS
DATACOLLECTOR=GNPS
SMILES=Cc1ccc(cc1)c1cc(C(F)(F)F)nn1c1ccc(cc1)S(=O)(=O)N
INCHI=InChI=1S/C17H14F3N3O2S/c1-11-2-4-12(5-3-11)15-10-16(17(18,19)20)22-23(15)13-6-8-14(9-7-13)26(21,24)25/h2-10H,1H3,(H2,21,24,25)
FORMULA=C17H14F3N3O2S
PUBMED=N/A
SUBMITUSER=BIOADREM
LIBRARYQUALITY=0
SPECTRUMID=CCMSLIB00000005556
SCANS=182
ID=CCMSLIB00000005556
115.0542261926 	 2.38886227729963
116.0620512247 	 1.18670519338041
117.0698762568 	 1.59154472549716
118.0651252299 	 1.74451844183136
125.0197324642 	 0.352303104284809
130.0651252299 	 0.585626651420801
131.072950262 	 2.00720058099108
140.0494751657 	 0.302857054560626
153.0510325926 	 0.466647094271984
156.0118272104 	 0.631982323037224
160.0557033978 	 0.45892114900258
165.0384565336 	 3.92478019685709
166.0462815657 	 0.383206885362424
180.0619316299 	 2.1988040236723
184.0393044099 	 0.387842452524066
185.0446847657 	 0.509912387780645
191.072950262 	 0.295131109291222
192.0807752941 	 0.367754994823617
193.0886003262 	 0.475918228595269
200.068159862 	 0.350757915230929
206.0964253583 	 0.950291268136657
207.1042503904 	 4.9183367585024
208.1120754225 	 0.896209651250831
216.0807752941 	 0.360029049554213
218.0838492993 	 0.509912387780645
221.017937683 	 0.68606393992305
231.0916743314 	 1.92685075018929
232.0994993635 	 2.22507223758827
233.1073243956 	 6.13594573296043
235.0791784941 	 0.469737472379746
236.0870035262 	 0.738600367754995
240.0619316299 	 0.446559636571535
242.0838492993 	 0.384752074416305
247.0666024351 	 1.10481017352473
254.0775816941 	 0.389387641577947
255.0739735214 	 0.394023208739589
261.0822524993 	 3.74244788849916
261.0833953535 	 0.962652780567702
262.0862546025 	 0.797317551802463
262.0900775314 	 3.33451797827464
263.0940796346 	 1.43084506389357
263.0979025635 	 1.90830848154272
264.1019046667 	 0.4172010445478
267.0728306672 	 6.48515845913747
268.0768327704 	 0.798862740856344
269.0868857667 	 0.287405164021818
274.0963859852 	 0.356938671446451
275.0790588993 	 2.30387687933619
280.0806556993 	 1.5405534867191
281.0884807314 	 16.2708407373642
281.0896235856 	 1.94075745167421
282.0963057635 	 26.0534326374832
283.1003078667 	 2.72725868009951
283.1041307956 	 3.30979495341255
284.1081328988 	 0.573265138989755
286.0712338672 	 0.579445895205278
287.0790588993 	 9.01617812939413
288.0868839314 	 0.914751919897399
300.0868839314 	 8.86011403495218
301.0947089635 	 16.4021818069441
302.1025339956 	 13.8943399724956
303.1103590277 	 8.54025990079886
314.0861350077 	 3.61728757513482
316.0817985535 	 0.361574238608094
317.0896235856 	 0.622711188713939
332.0789411398 	 3.13673377937791
334.0923632398 	 2.68399338659085
335.0660307298 	 0.441924069409892
336.095437245 	 0.472827850487507
342.070701535 	 3.21862879923359
347.0534546708 	 0.579445895205278
362.0769297671 	 46.3556716164223
364.0725933129 	 1.39839609376207
382.0831579992 	 100
END IONS

BEGIN IONS
PEPMASS=721.322
CHARGE=1
MSLEVEL=2
RT=0
SOURCE_INSTRUMENT=qTOF
FILENAME=CCMSLIB00000005593.ms
IONMODE=Positive
ORGANISM=Natural
NAME=Ritonavir
PI=GNPS
DATACOLLECTOR=GNPS
SMILES=CC(C)[C@@H](C(=N[C@@H](Cc1ccccc1)C[C@@H]([C@H](Cc1ccccc1)N=C(O)OCc1cncs1)O)O)N=C(N(C)Cc1csc(C(C)C)n1)O
INCHI=InChI=1S/C37H48N6O5S2/c1-24(2)33(42-36(46)43(5)20-29-22-49-35(40-29)25(3)4)34(45)39-28(16-26-12-8-6-9-13-26)18-32(44)31(17-27-14-10-7-11-15-27)41-37(47)48-21-30-19-38-23-50-30/h6-15,19,22-25,28,31-33,44H,16-18,20-21H2,1-5H3,(H,39,45)(H,41,47)(H,42,46)/t28-,31-,32-,33-/m0/s1
FORMULA=C37H48N6O5S2
PUBMED=N/A
SUBMITUSER=BIOADREM
LIBRARYQUALITY=0
SPECTRUMID=CCMSLIB00000005593
SCANS=183
ID=CCMSLIB00000005593
98.0058957915 	 0.640098559108683
120.0807752941 	 0.17944185548235
129.0698762568 	 0.115164175906583
140.0528459841 	 32.7253736140125
146.0964253583 	 0.131233595800525
169.0793950856 	 0.857035727676898
171.0950451498 	 54.2905351116825
197.0743097077 	 63.6482939632546
268.1444381834 	 0.281214848143982
268.1478090018 	 67.2987305158284
269.1522632155 	 2.13723284589426
278.1525975665 	 0.182120092131341
289.1494860235 	 0.219615405217205
296.1393528055 	 0.377631367507633
296.1427236239 	 100
297.1453661608 	 6.61524452300605
297.1471778376 	 9.26402056885747
330.1304443781 	 0.168728908886389
330.1310963051 	 0.144624779045476
339.1941280302 	 0.254432481654079
347.1569934796 	 0.808827467995072
347.1576454066 	 1.31233595800525
364.1835425811 	 0.0749906261717285
365.1675581659 	 0.744549788419305
365.1682100929 	 0.859713964325888
376.2271051803 	 0.166050672237399
382.1941072674 	 0.455300230328352
382.1947591944 	 0.160694198939418
391.1468227238 	 0.0535647329798061
392.2280706955 	 0.273180138197011
408.1733718253 	 0.302640741335904
408.1740237523 	 0.141946542396486
408.1773945707 	 0.0937382827146607
408.2155917538 	 0.25978895495206
409.1573874101 	 0.0642776795757673
409.1766662892 	 0.0696341528737479
418.1947591944 	 0.208902458621244
420.2229853176 	 0.35352723766672
421.2386729196 	 0.235684825111147
426.1839365116 	 0.803470994697091
426.1845884386 	 26.0190690449408
426.187959257 	 8.39359365793562
427.1872309755 	 1.88815683753816
436.2212707581 	 1.10075526273502
437.2257249718 	 0.423161390540468
459.2338843549 	 0.291927794739943
460.2529427753 	 0.203545985323263
480.2315386312 	 0.361561947613691
489.2312210552 	 0.187476565429321
489.2318729822 	 0.0696341528737479
490.2219394601 	 0.168728908886389
507.2417857415 	 0.115164175906583
507.2424376685 	 2.92999089399539
508.2450802054 	 1.50516899673255
509.2506941689 	 0.342814291070759
529.2454145564 	 0.182120092131341
533.2217022264 	 0.733836841823344
533.2250730448 	 0.216937168568215
551.2322669127 	 28.0732765547164
551.2356377311 	 0.34817076436874
552.2349094496 	 8.33467245165783
553.2301584227 	 4.26375274519256
554.230589891 	 1.07397289624511
562.3210223405 	 0.334779581123788
590.3107544674 	 0.182120092131341
591.3073461112 	 0.214258931919224
606.3108515847 	 0.634742085810702
607.3134941216 	 0.495473780063206
608.3213191537 	 0.275858374846001
636.2183106452 	 0.17140714553538
677.31897343 	 1.31233595800525
677.3302068183 	 0.0990947560126413
703.3094713762 	 1.22395414858857
705.3013119931 	 0.128555359151535
721.3200360625 	 88.941560876319
END IONS

BEGIN IONS
PEPMASS=505.2581
CHARGE=1
MSLEVEL=2
RT=0
SOURCE_INSTRUMENT=qTOF
FILENAME=CCMSLIB00000005599.ms
IONMODE=Positive
ORGANISM=Natural
NAME=BetamethazoneDipropionate
PI=GNPS
DATACOLLECTOR=GNPS
SMILES=CCC(=O)OCC(=O)[C@]1([C@@H](C)C[C@H]2[C@@H]3CCC4=CC(=O)C=C[C@]4(C)[C@]3([C@H](C[C@]12C)O)F)OC(=O)CC
INCHI=InChI=1S/C28H37FO7/c1-6-23(33)35-15-22(32)28(36-24(34)7-2)16(3)12-20-19-9-8-17-13-18(30)10-11-25(17,4)27(19,29)21(31)14-26(20,28)5/h10-11,13,16,19-21,31H,6-9,12,14-15H2,1-5H3/t16-,19-,20-,21-,25-,26-,27-,28-/m0/s1
FORMULA=C28H37FO7
PUBMED=N/A
SUBMITUSER=BIOADREM
LIBRARYQUALITY=0
SPECTRUMID=CCMSLIB00000005599
SCANS=186
ID=CCMSLIB00000005599
105.0698762568 	 15.2336249199915
107.085526321 	 32.6505938411208
109.0647908789 	 10.6464689566887
109.1011763852 	 11.2438660123747
119.085526321 	 46.6111940829244
121.0647908789 	 16.1012730246782
121.1011763852 	 17.7156674489723
131.085526321 	 13.7543560201977
133.0659337331 	 2.33269326505938
133.1011763852 	 4.30268117488088
133.1023192394 	 18.6188749022118
135.0804409431 	 30.1756631818505
137.0960910073 	 2.89453097219259
147.0804409431 	 77.9105326790413
149.0960910073 	 26.1645686651021
151.1117410715 	 2.52471374724415
153.0910056294 	 11.1371879667164
159.0804409431 	 25.7236327430481
159.1168264494 	 7.64525993883792
161.0960910073 	 4.82895953346135
161.0972338615 	 22.0823554512481
165.0910056294 	 4.56582035417111
167.1066556936 	 33.6889268188607
171.0804409431 	 61.1905269895456
173.0960910073 	 28.1416684446341
177.0910056294 	 7.27544271388948
185.0960910073 	 37.4084346774767
185.0972338615 	 33.9947372164142
187.0753555652 	 22.7793186828817
197.0960910073 	 24.6781878955978
203.1077985478 	 1.21612972050352
209.0972338615 	 7.83016855131214
209.1172203799 	 4.55870848446057
211.1117410715 	 11.4074390157172
221.0960910073 	 0.739634449896878
223.1128839257 	 20.4537372875329
225.1273911357 	 9.69347841547543
229.123448612 	 5.56148211364768
230.1101442715 	 9.50856980300121
235.149269432 	 8.02930090320745
237.1285339899 	 29.0235402887419
239.1066556936 	 1.79930303676837
239.1430411999 	 2.77362918711329
249.1649194962 	 17.9788066282626
257.1324765136 	 2.27579830737501
261.1273911357 	 6.52869639428206
261.1285339899 	 15.0700519166489
263.1430411999 	 7.64525993883792
263.1441840541 	 71.118697105469
267.137955822 	 0.810753147002347
272.1207089578 	 21.6627551383259
273.163776642 	 9.25965436313207
275.1430411999 	 10.3619941682668
275.1441840541 	 2.6385036626129
276.1520090862 	 28.8386316762677
278.1676591504 	 18.8535666026598
279.1743413283 	 100
279.1754841825 	 55.9064077946092
286.136359022 	 20.1905981082427
291.1743413283 	 42.9059099637295
291.1754841825 	 41.4835360216201
293.1547487404 	 1.2730246781879
297.1849060146 	 2.4109238318754
301.1598341183 	 29.3222388165849
303.1390986762 	 1.08100419600313
309.1860488688 	 5.46902780741057
319.1692559504 	 57.4710191309295
319.1703988046 	 59.2205390797241
325.1798206367 	 6.52869639428206
335.201698933 	 2.70251049000782
337.1798206367 	 31.2495555081431
337.1809634909 	 39.8904772064576
355.190385323 	 58.6800369817225
367.1915281772 	 0.917431192660551
375.1966135551 	 1.31569589645118
393.2071782414 	 23.1704715169618
411.2177429277 	 78.7283976957542
485.2533795103 	 31.3989047720646
505.2596077424 	 18.9958039968708
END IONS

BEGIN IONS
PEPMASS=210.1358
CHARGE=1
MSLEVEL=2
RT=0
SOURCE_INSTRUMENT=qTOF
FILENAME=CCMSLIB00000005605.ms
IONMODE=Positive
ORGANISM=Natural
NAME=Minoxidil
PI=GNPS
DATACOLLECTOR=GNPS
SMILES=C1CCN(CC1)c1cc(N)n(c(=N)n1)O
INCHI=InChI=1S/C9H15N5O/c10-7-6-8(12-9(11)14(7)15)13-4-2-1-3-5-13/h6,11,15H,1-5,10H2
FORMULA=C9H15N5O
PUBMED=N/A
SUBMITUSER=BIOADREM
LIBRARYQUALITY=0
SPECTRUMID=CCMSLIB00000005605
SCANS=189
ID=CCMSLIB00000005605
98.0586971813 	 0.111653567440944
105.0447241388 	 2.08201063992819
108.0556231761 	 1.88278564704337
109.0508721492 	 1.95065350176237
110.0586971813 	 23.7077741532938
110.060039852 	 11.8046281498347
111.0678648841 	 0.326203559778444
120.0556231761 	 1.61788208507564
121.0508721492 	 0.225496420517985
122.0712732403 	 6.99476760732973
123.0916743314 	 0.0459749983580358
124.0743472455 	 1.84775707686582
125.0695962186 	 3.25765702651225
126.0774212507 	 0.109464281804847
130.0399731119 	 0.109464281804847
133.0508721492 	 0.192657135976531
135.0665222134 	 0.0985178536243624
136.0617711865 	 0.218928563609694
137.0821722776 	 22.0964599251264
137.0835149483 	 4.24283556275587
141.100896347 	 0.118221424349235
141.1022390177 	 0.0875714254438777
145.0508721492 	 0.334960702322832
147.0665222134 	 5.09446767519758
147.0678648841 	 0.678678547190052
149.0821722776 	 1.33108566674694
150.0774212507 	 3.88379271843597
150.0787639214 	 3.66705344046238
151.0852462828 	 2.95772489436697
152.0930713149 	 0.383124986316965
161.0821722776 	 0.10727499616875
162.0774212507 	 1.16907852967577
163.0852462828 	 0.634892834468113
164.0930713149 	 40.311316417453
164.0944139856 	 21.8928563609694
166.1212974381 	 0.746546401909057
175.0978223418 	 0.385314271953062
176.1056473739 	 2.85701775510651
178.1087213791 	 2.145499923375
182.1400215075 	 0.218928563609694
192.1243714433 	 10.8303960417716
193.1321964754 	 51.446023162642
210.1349361296 	 100
END IONS

BEGIN IONS
PEPMASS=366.068
CHARGE=1
MSLEVEL=2
RT=0
SOURCE_INSTRUMENT=qTOF
FILENAME=CCMSLIB00000005622.ms
IONMODE=Positive
ORGANISM=Natural
NAME=Indapamide
PI=GNPS
DATACOLLECTOR=GNPS
SMILES=CC1Cc2ccccc2N1N=C(c1ccc(c(c1)S(=O)(=O)N)Cl)O
INCHI=InChI=1S/C16H16ClN3O3S/c1-10-8-11-4-2-3-5-14(11)20(10)19-16(21)12-6-7-13(17)15(9-12)24(18,22)23/h2-7,9-10H,8H2,1H3,(H,19,21)(H2,18,22,23)
FORMULA=C16H16ClN3O3S
PUBMED=N/A
SUBMITUSER=BIOADREM
LIBRARYQUALITY=0
SPECTRUMID=CCMSLIB00000005622
SCANS=192
ID=CCMSLIB00000005622
91.0542261926 	 1.54666666666667
105.0698762568 	 2.15
106.0651252299 	 0.1
115.0542261926 	 1.30666666666667
117.0573001978 	 32.8666666666667
132.0807752941 	 100
366.0673657955 	 2.99666666666667
END IONS

BEGIN IONS
PEPMASS=260.1657
CHARGE=1
MSLEVEL=2
RT=0
SOURCE_INSTRUMENT=qTOF
FILENAME=CCMSLIB00000005637.ms
IONMODE=Positive
ORGANISM=Natural
NAME=Ramelteon
PI=GNPS
DATACOLLECTOR=GNPS
SMILES=CCC(=NCC[C@@H]1CCc2ccc3c(CCO3)c12)O
INCHI=InChI=1S/C16H21NO2/c1-2-15(18)17-9-7-12-4-3-11-5-6-14-13(16(11)12)8-10-19-14/h5-6,12H,2-4,7-10H2,1H3,(H,17,18)/t12-/m0/s1
FORMULA=C16H21NO2
PUBMED=N/A
SUBMITUSER=BIOADREM
LIBRARYQUALITY=0
SPECTRUMID=CCMSLIB00000005637
SCANS=193
ID=CCMSLIB00000005637
103.0542261926 	 0.808867585380467
105.0698762568 	 2.66626722588376
107.0491408147 	 0.77225218028094
115.0542261926 	 3.38526063511084
116.0620512247 	 1.67432261500566
117.0698762568 	 1.48791691631716
118.0413157826 	 0.123160908062046
119.085526321 	 0.286265894414486
121.0647908789 	 0.11983223487118
127.0542261926 	 0.702350043272751
128.0620512247 	 0.619133213501099
129.0698762568 	 3.55502296784502
130.0777012889 	 0.0898741761533853
131.0491408147 	 4.68344317954863
131.085526321 	 7.54943079688436
132.0569658468 	 0.083216829771653
133.0647908789 	 15.8577990812862
140.0620512247 	 0.0798881565807869
141.0698762568 	 6.98688502762799
143.0491408147 	 0.206377737833699
143.085526321 	 1.20497969509354
144.0569658468 	 9.28366952932561
145.0647908789 	 0.858797683243459
146.072615911 	 0.679049330936689
147.0804409431 	 0.38612609014047
152.0620512247 	 0.083216829771653
153.0698762568 	 0.249650489314959
154.0777012889 	 0.485986285866454
157.0647908789 	 2.27015511617069
158.072615911 	 8.89754343918514
159.0804409431 	 71.2402636309167
161.0960910073 	 6.87038146594767
167.085526321 	 0.083216829771653
169.1011763852 	 0.955329205778577
170.072615911 	 0.233007123360628
171.0804409431 	 1.01857399640503
172.0882659752 	 8.67452233539711
185.0960910073 	 0.372811397377006
187.1117410715 	 46.418347646628
189.1148150767 	 0.252979162505825
204.138290173 	 100
242.1539402372 	 0.309566606750549
260.1645049235 	 75.7739165168764
END IONS

BEGIN IONS
PEPMASS=373.201
CHARGE=1
MSLEVEL=2
RT=0
SOURCE_INSTRUMENT=qTOF
FILENAME=CCMSLIB00000005655.ms
IONMODE=Positive
ORGANISM=Natural
NAME=Betapar
PI=GNPS
DATACOLLECTOR=GNPS
SMILES=C[C@H]1CC2[C@@H]3CCC4=CC(=O)C=C[C@]4(C)C3C(=O)C[C@]2(C)[C@]1(C(=O)CO)O
INCHI=InChI=1S/C22H28O5/c1-12-8-16-15-5-4-13-9-14(24)6-7-20(13,2)19(15)17(25)10-21(16,3)22(12,27)18(26)11-23/h6-7,9,12,15-16,19,23,27H,4-5,8,10-11H2,1-3H3/t12-,15-,16?,19?,20-,21-,22-/m0/s1
FORMULA=C22H28O5
PUBMED=N/A
SUBMITUSER=BIOADREM
LIBRARYQUALITY=0
SPECTRUMID=CCMSLIB00000005655
SCANS=196
ID=CCMSLIB00000005655
105.0698762568 	 9.59801806121633
109.0284053726 	 13.154319507712
123.0440554368 	 34.1804523295772
127.0542261926 	 8.66299048989051
131.085526321 	 29.4413809637977
132.0569658468 	 38.9594821385759
135.0804409431 	 16.3430032765923
145.0647908789 	 27.403500359626
147.0804409431 	 79.9168864381044
149.059705501 	 8.74290737632862
151.0753555652 	 6.49724286741789
158.072615911 	 25.6932789898506
159.0804409431 	 50.6513226244706
170.072615911 	 10.5889874530488
171.0804409431 	 66.8584671941181
173.0960910073 	 13.2262447055063
179.0702701873 	 15.7436266283066
187.0753555652 	 21.0261328218653
187.1117410715 	 27.0438743706545
196.0882659752 	 23.7592903380484
197.0960910073 	 15.895468712539
198.1039160394 	 20.5386398145928
201.1273911357 	 11.1324222808279
225.1273911357 	 26.3885559018621
229.1223057578 	 10.6369375849117
233.0960910073 	 8.99864141293055
237.1273911357 	 4.45936226324622
248.1195661036 	 26.8520738432031
249.0910056294 	 20.3708143530728
249.1273911357 	 12.22728362503
253.1586912641 	 4.66714616798529
263.1430411999 	 11.0365220171022
265.1223057578 	 17.0862303204667
273.1273911357 	 11.1004555262527
281.1536058862 	 15.3120754415408
283.1328704441 	 6.36937584911692
291.137955822 	 53.8719731479262
299.1641705725 	 15.1922001118836
311.1641705725 	 10.1894030208583
319.1328704441 	 6.44929273555502
327.1590851946 	 100
337.1434351304 	 14.0973387676816
355.1539998167 	 79.9168864381044
373.2009500093 	 0
END IONS

BEGIN IONS
PEPMASS=255.1016
CHARGE=1
MSLEVEL=2
RT=0
SOURCE_INSTRUMENT=qTOF
FILENAME=CCMSLIB00000005668.ms
IONMODE=Positive
ORGANISM=Natural
NAME=Ketoprofen
PI=GNPS
DATACOLLECTOR=GNPS
SMILES=CC(c1cccc(c1)C(=O)c1ccccc1)C(=O)O
INCHI=InChI=1S/C16H14O3/c1-11(16(18)19)13-8-5-9-14(10-13)15(17)12-6-3-2-4-7-12/h2-11H,1H3,(H,18,19)
FORMULA=C16H14O3
PUBMED=N/A
SUBMITUSER=BIOADREM
LIBRARYQUALITY=0
SPECTRUMID=CCMSLIB00000005668
SCANS=199
ID=CCMSLIB00000005668
103.0542261926 	 18.5593566424779
105.0334907505 	 100
106.0413157826 	 0.804196902585367
121.0647908789 	 2.35604561304307
131.0491408147 	 8.1362108503754
134.0362304047 	 0.119372977727515
149.059705501 	 1.09320516445198
165.0698762568 	 7.92887883642761
166.0777012889 	 3.47752332485157
177.0546201231 	 17.4378789306694
181.1011763852 	 0.100524612823171
191.085526321 	 2.14557220494455
193.0647908789 	 1.17174001822009
194.072615911 	 13.9760625765715
209.0960910073 	 57.3367260390161
255.1015703157 	 17.5541105142462
END IONS

BEGIN IONS
PEPMASS=465.0951
CHARGE=1
MSLEVEL=2
RT=0
SOURCE_INSTRUMENT=qTOF
FILENAME=CCMSLIB00000005683.ms
IONMODE=Positive
ORGANISM=Natural
NAME=Sorafenib
PI=GNPS
DATACOLLECTOR=GNPS
SMILES=CNC(=O)c1cc(ccn1)Oc1ccc(cc1)NC(=Nc1ccc(c(c1)C(F)(F)F)Cl)O
INCHI=InChI=1S/C21H16ClF3N4O3/c1-26-19(30)18-11-15(8-9-27-18)32-14-5-2-12(3-6-14)28-20(31)29-13-4-7-17(22)16(10-13)21(23,24)25/h2-11H,1H3,(H,26,30)(H2,28,29,31)
FORMULA=C21H16ClF3N4O3
PUBMED=N/A
SUBMITUSER=BIOADREM
LIBRARYQUALITY=0
SPECTRUMID=CCMSLIB00000005683
SCANS=201
ID=CCMSLIB00000005683
130.0651252299 	 0.156061400407223
155.060374203 	 0.705933990904547
156.0443897878 	 0.721783976883405
157.0760242672 	 0.210926736487887
168.0443897878 	 0.208488277106524
170.060039852 	 0.374303515039198
176.0056792 	 0.496226484107341
176.0068220542 	 0.709591679976591
183.0552888251 	 0.26457284287787
185.0709388893 	 1.31554883624526
193.016316503 	 1.39479876613955
194.0212096694 	 0.180445994220851
195.0126357136 	 0.446238066789402
196.0119074321 	 0.346261232153525
196.0130502863 	 0.337726624318755
198.0549544741 	 1.23142198758824
199.0865889535 	 0.19629598019971
201.9854309473 	 5.61211426620661
203.0815035756 	 0.882722296053354
204.0681992351 	 0.612053304722077
211.0502034472 	 9.75871444421415
212.055583803 	 0.39259196039942
225.0658535114 	 1.1485143686219
226.0974879908 	 5.38533754373987
227.0990454177 	 0.326753557102623
229.0607681335 	 4.93422255818774
239.042673393 	 0.241407478754923
239.0451180693 	 0.44379960740804
243.0809281325 	 0.10241529401724
244.1080526771 	 1.54842170716541
251.0217958114 	 0.135334495665638
252.0767525487 	 27.559467928163
253.0783099756 	 1.81787146880601
257.0532380793 	 0.296272814835587
270.087317235 	 20.318462795206
271.0280240435 	 0.0841268486570185
271.0888746619 	 1.0631682902742
272.0317743557 	 0.203611358343798
331.0718200092 	 0.0780307002036114
336.0579088845 	 0.0707153220595228
350.0735589487 	 0.343822772772163
358.0514991398 	 0.130457576902913
358.0553220687 	 0.252380545971055
362.0302501724 	 0.214584425559931
366.0440084587 	 0.135334495665638
370.0764514413 	 0.676672478328192
370.0797871808 	 0.458430363696217
371.0876122129 	 1.05463368243943
378.0615503008 	 0.470622660603031
386.0428262314 	 0.201172898962436
386.0502366908 	 3.80399663492605
387.0506512635 	 0.848583864714274
388.0459002366 	 0.775430083273388
406.0564649229 	 12.365427522891
408.054573145 	 2.09707506797206
409.0498221181 	 0.376741974420561
425.0811222465 	 3.54795839988295
427.0767857923 	 0.357234299369658
434.051379545 	 0.123142198758824
445.0873504786 	 0.276765139784684
447.0830140244 	 8.60044623806679
449.0748546413 	 0.752264719150441
465.0935787107 	 100
END IONS

BEGIN IONS
PEPMASS=535.1575
CHARGE=1
MSLEVEL=2
RT=0
SOURCE_INSTRUMENT=qTOF
FILENAME=CCMSLIB00000005690.ms
IONMODE=Positive
ORGANISM=Natural
NAME=Aprepitant
PI=GNPS
DATACOLLECTOR=GNPS
SMILES=CC(c1cc(cc(c1)C(F)(F)F)C(F)(F)F)O[C@@H]1[C@H](c2ccc(cc2)F)N(CCO1)Cc1nc(n[nH]1)O
INCHI=InChI=1S/C23H21F7N4O3/c1-12(14-8-15(22(25,26)27)10-16(9-14)23(28,29)30)37-20-19(13-2-4-17(24)5-3-13)34(6-7-36-20)11-18-31-21(35)33-32-18/h2-5,8-10,12,19-20H,6-7,11H2,1H3,(H2,31,32,33,35)/t12?,19-,20+/m0/s1
FORMULA=C23H21F7N4O3
PUBMED=N/A
SUBMITUSER=BIOADREM
LIBRARYQUALITY=0
SPECTRUMID=CCMSLIB00000005690
SCANS=203
ID=CCMSLIB00000005690
109.0448043605 	 2.2
121.0448043605 	 0.31
122.0400533336 	 2.98
123.0240689184 	 3.36
134.0526293926 	 0.21
136.0557033978 	 0.4
137.0397189826 	 0.25
148.0557033978 	 0.54
150.071353462 	 4.13
151.0553690468 	 0.59
151.0791784941 	 1.33
152.0631940789 	 0.3
161.0635284299 	 0.24
164.0506180199 	 3.57
166.0662680841 	 0.32
178.0662680841 	 1.72
179.0740931162 	 100
186.0661878624 	 0.56
196.0768327704 	 0.64
206.0724160945 	 3.75
233.0833151318 	 0.61
259.098965196 	 0.26
277.1095298823 	 6.24
535.1574639612 	 0
END IONS

BEGIN IONS
PEPMASS=213.9823
CHARGE=1
MSLEVEL=2
RT=0
SOURCE_INSTRUMENT=qTOF
FILENAME=CCMSLIB00000005711.ms
IONMODE=Positive
ORGANISM=Natural
NAME=Chloroxine
PI=GNPS
DATACOLLECTOR=GNPS
SMILES=c1cc2c(cc(c(c2nc1)O)Cl)Cl
INCHI=InChI=1S/C9H5Cl2NO/c10-6-4-7(11)9(13)8-5(6)2-1-3-12-8/h1-4,13H
FORMULA=C9H5Cl2NO
PUBMED=N/A
SUBMITUSER=BIOADREM
LIBRARYQUALITY=0
SPECTRUMID=CCMSLIB00000005711
SCANS=204
ID=CCMSLIB00000005711
114.0338251015 	 1.84799065622702
115.0416501336 	 4.05502444088766
116.0494751657 	 2.10580957736731
122.9996038063 	 7.1618289570446
126.9711961705 	 0.762209629277155
130.0287397236 	 0.0700782973569235
143.0365647557 	 0.377211575896526
144.0443897878 	 0.451615694077951
150.0105028436 	 12.5915992559588
151.0183278757 	 7.96729679456677
153.0101684926 	 1.67755331574166
159.9948527794 	 0.184279967123762
161.0026778115 	 0.44642470908855
166.0054174657 	 3.24696111087079
178.0054174657 	 0.455076350737552
179.0132424978 	 11.9539732664273
195.9715305215 	 0.0423930440801142
213.9820952078 	 100
END IONS

BEGIN IONS
PEPMASS=288.1708
CHARGE=1
MSLEVEL=2
RT=0
SOURCE_INSTRUMENT=qTOF
FILENAME=CCMSLIB00000005713.ms
IONMODE=Positive
ORGANISM=Natural
NAME=Zolmitriptan
PI=GNPS
DATACOLLECTOR=GNPS
SMILES=CN(C)CCc1c[nH]c2ccc(C[C@H]3COC(=N3)O)cc12
INCHI=InChI=1S/C16H21N3O2/c1-19(2)6-5-12-9-17-15-4-3-11(8-14(12)15)7-13-10-21-16(20)18-13/h3-4,8-9,13,17H,5-7,10H2,1-2H3,(H,18,20)/t13-/m0/s1
FORMULA=C16H21N3O2
PUBMED=N/A
SUBMITUSER=BIOADREM
LIBRARYQUALITY=0
SPECTRUMID=CCMSLIB00000005713
SCANS=205
ID=CCMSLIB00000005713
102.0464011605 	 0.017476025078096
103.0542261926 	 0.0429618949836526
104.0494751657 	 0.02184503134762
108.0443897878 	 0.0662632617544473
115.0542261926 	 0.751469078358127
117.0573001978 	 0.146361710029054
127.0542261926 	 0.314568451405728
128.0620512247 	 0.317481122252077
129.0698762568 	 1.15050498430799
134.047463793 	 0.381559880871762
135.0552888251 	 0.145633542317467
139.0542261926 	 0.114322330719211
141.0698762568 	 0.533018764881928
143.072950262 	 0.0640787586196853
144.0807752941 	 0.0516999075227006
152.0580284793 	 0.12014767241191
153.0698762568 	 0.57598065986558
154.0651252299 	 2.73791059556837
155.085526321 	 2.71679373193234
156.0807752941 	 7.68726653122747
157.0886003262 	 3.03645935731918
165.0698762568 	 5.37169320837975
167.072950262 	 11.0222746502975
168.0767525487 	 0.0873801253904799
170.0236543457 	 3.41510656734459
180.0807752941 	 1.44686924292403
181.0886003262 	 2.23984388084264
182.0964253583 	 26.1652503804676
183.100227645 	 0.906568800926229
197.1073243956 	 0.506076559553196
198.0913399804 	 0.0167478573665087
199.1229744598 	 0.162381399683975
207.0916743314 	 0.0844674545441306
217.0971536398 	 0.0407773918488906
225.1022390177 	 0.170391244511436
243.112803704 	 17.3536929025493
288.1706529339 	 100
END IONS

BEGIN IONS
PEPMASS=266.096
CHARGE=1
MSLEVEL=2
RT=0
SOURCE_INSTRUMENT=qTOF
FILENAME=CCMSLIB00000005722.ms
IONMODE=Positive
ORGANISM=Natural
NAME=Albendazole
PI=GNPS
DATACOLLECTOR=GNPS
SMILES=CCCSc1ccc2c(c1)[nH]c(n2)N=C(O)OC
INCHI=InChI=1S/C12H15N3O2S/c1-3-6-18-8-4-5-9-10(7-8)14-11(13-9)15-12(16)17-2/h4-5,7H,3,6H2,1-2H3,(H2,13,14,15,16)
FORMULA=C12H15N3O2S
PUBMED=N/A
SUBMITUSER=BIOADREM
LIBRARYQUALITY=0
SPECTRUMID=CCMSLIB00000005722
SCANS=207
ID=CCMSLIB00000005722
104.0368991067 	 0.809345014601585
105.0447241388 	 0.120984564038381
108.9980707594 	 0.196078431372549
119.047798144 	 1.13057989153108
120.9980707594 	 0.312891113892365
122.0058957915 	 0.421360033375052
123.0137208236 	 0.137672090112641
130.0399731119 	 0.387984981226533
131.047798144 	 2.61576971214017
132.0556231761 	 0.229453483521068
136.0089697967 	 3.10387984981227
147.0427127661 	 0.888610763454318
148.0089697967 	 0.221109720483938
149.0167948288 	 0.166875260742595
158.034887734 	 0.279516061743847
159.0427127661 	 42.9828952857739
163.019868834 	 8.72757613683771
164.0276938661 	 3.77138089278264
166.019534483 	 0.225281602002503
180.0589939945 	 0.141843971631206
191.0147834561 	 100
192.0226084882 	 35.5277430120985
206.0746440587 	 0.133500208594076
223.0409982066 	 0.83020442219441
234.0695586808 	 77.6804338756779
266.0957734313 	 36.5623696287025
END IONS

BEGIN IONS
PEPMASS=431.0668
CHARGE=1
MSLEVEL=2
RT=0
SOURCE_INSTRUMENT=qTOF
FILENAME=CCMSLIB00000005726.ms
IONMODE=Positive
ORGANISM=Natural
NAME=Bicalutamide
PI=GNPS
DATACOLLECTOR=GNPS
SMILES=CC(CS(=O)(=O)c1ccc(cc1)F)(C(=Nc1ccc(C#N)c(c1)C(F)(F)F)O)O
INCHI=InChI=1S/C18H14F4N2O4S/c1-17(26,10-29(27,28)14-6-3-12(19)4-7-14)16(25)24-13-5-2-11(9-23)15(8-13)18(20,21)22/h2-8,26H,10H2,1H3,(H,24,25)
FORMULA=C18H14F4N2O4S
PUBMED=N/A
SUBMITUSER=BIOADREM
LIBRARYQUALITY=0
SPECTRUMID=CCMSLIB00000005726
SCANS=208
ID=CCMSLIB00000005726
80.046795091 	 0.278585868546916
95.0251315509 	 0.352546718603619
96.032956583 	 0.167644593461861
98.0184718505 	 0.187367486810315
99.0314793778 	 0.278585868546916
109.0448043605 	 0.263793698535575
113.0397189826 	 0.377200335289187
115.0012249863 	 0.81850007396085
118.0525491709 	 0.406784675311868
120.9953906847 	 16.0889502490015
123.0274397368 	 0.167644593461861
127.0012249863 	 0.313100931906711
135.0604544247 	 0.29830876189537
135.0690077383 	 0.177506040136088
139.0513463014 	 0.147921700113407
140.0306315015 	 0.246536166855678
142.9961396084 	 7.28267836891672
155.0702701873 	 0.167644593461861
158.9910542305 	 46.2748385188107
159.9988792626 	 0.640994033824762
161.0067042947 	 1.9106552931315
161.0608483552 	 0.2909126768897
167.017268981 	 0.125733445096396
167.0399355741 	 2.85981953552586
167.0410784283 	 1.10448202751344
167.0415305388 	 12.960406291603
177.0016189168 	 0.281051230215473
185.0505002604 	 1.38306789606035
185.0516431146 	 0.579359992110843
187.0461638062 	 49.7288102164588
187.0477587709 	 23.9386618016863
188.0501659094 	 1.71342635964696
189.0521754468 	 0.150387061781963
205.0567284925 	 0.44376510034022
209.0606316431 	 0.172575316798974
211.0524891556 	 0.155317785119077
217.0329190452 	 100
218.0355784777 	 1.87367486810315
219.0297254452 	 0.857945860657758
237.0607287604 	 0.184902125141758
237.0618138704 	 0.0936837434051575
237.0629567246 	 0.130664168433509
301.0464381419 	 0.147921700113407
413.0577517519 	 0.128198806764952
431.0683164382 	 17.2402741482175
END IONS

BEGIN IONS
PEPMASS=491.2322
CHARGE=1
MSLEVEL=2
RT=0
SOURCE_INSTRUMENT=qTOF
FILENAME=CCMSLIB00000005740.ms
IONMODE=Positive
ORGANISM=Natural
NAME=Glimepiride
PI=GNPS
DATACOLLECTOR=GNPS
SMILES=CCC1=C(C)CN(C1=O)C(=NCCc1ccc(cc1)S(=O)(=O)NC(=NC1CCC(C)CC1)O)O
INCHI=InChI=1S/C24H34N4O5S/c1-4-21-17(3)15-28(22(21)29)24(31)25-14-13-18-7-11-20(12-8-18)34(32,33)27-23(30)26-19-9-5-16(2)6-10-19/h7-8,11-12,16,19H,4-6,9-10,13-15H2,1-3H3,(H,25,31)(H2,26,27,30)
FORMULA=C24H34N4O5S
PUBMED=N/A
SUBMITUSER=BIOADREM
LIBRARYQUALITY=0
SPECTRUMID=CCMSLIB00000005740
SCANS=211
ID=CCMSLIB00000005740
103.0542261926 	 5.68813337692056
106.0651252299 	 0.121421566338206
108.0807752941 	 1.40101807313314
109.0647908789 	 1.68122168775977
118.0651252299 	 0.4903563255966
119.0491408147 	 0.322234156820623
121.0647908789 	 0.541726988278149
124.0756899162 	 5.2724980152244
126.0913399804 	 100
128.0494751657 	 0.154111988044646
146.060039852 	 1.62518096483445
152.0706045383 	 6.67818614860132
181.0971536398 	 8.71433241488815
271.1441038324 	 0.298883855601737
317.0954390803 	 0.182132349507309
335.1060037666 	 5.9449866903283
352.1325528681 	 85.6675851118479
491.2322669127 	 5.02031476206043
END IONS

BEGIN IONS
PEPMASS=318.2073
CHARGE=1
MSLEVEL=2
RT=0
SOURCE_INSTRUMENT=qTOF
FILENAME=CCMSLIB00000005752.ms
IONMODE=Positive
ORGANISM=Natural
NAME=Nateglinide
PI=GNPS
DATACOLLECTOR=GNPS
SMILES=CC(C)C1CCC(CC1)C(=N[C@H](Cc1ccccc1)C(=O)O)O
INCHI=InChI=1S/C19H27NO3/c1-13(2)15-8-10-16(11-9-15)18(21)20-17(19(22)23)12-14-6-4-3-5-7-14/h3-7,13,15-17H,8-12H2,1-2H3,(H,20,21)(H,22,23)/t15?,16?,17-/m1/s1
FORMULA=C19H27NO3
PUBMED=N/A
SUBMITUSER=BIOADREM
LIBRARYQUALITY=0
SPECTRUMID=CCMSLIB00000005752
SCANS=214
ID=CCMSLIB00000005752
103.0542261926 	 0.52
120.0807752941 	 48.5
125.1324765136 	 75.34
131.0491408147 	 0.35
149.059705501 	 0.35
153.1273911357 	 7.34
166.0862546025 	 100
272.2008904298 	 6.9
300.1958050519 	 4.43
318.2063697382 	 45.24
END IONS

BEGIN IONS
PEPMASS=436.2353
CHARGE=1
MSLEVEL=2
RT=0
SOURCE_INSTRUMENT=qTOF
FILENAME=CCMSLIB00000005787.ms
IONMODE=Positive
ORGANISM=Natural
NAME=Valsartan
PI=GNPS
DATACOLLECTOR=GNPS
SMILES=CCCCC(=O)N(Cc1ccc(cc1)c1ccccc1c1n[nH]nn1)[C@@H](C(C)C)C(=O)O
INCHI=InChI=1S/C24H29N5O3/c1-4-5-10-21(30)29(22(16(2)3)24(31)32)15-17-11-13-18(14-12-17)19-8-6-7-9-20(19)23-25-27-28-26-23/h6-9,11-14,16,22H,4-5,10,15H2,1-3H3,(H,31,32)(H,25,26,27,28)/t22-/m0/s1
FORMULA=C24H29N5O3
PUBMED=N/A
SUBMITUSER=BIOADREM
LIBRARYQUALITY=0
SPECTRUMID=CCMSLIB00000005787
SCANS=215
ID=CCMSLIB00000005787
103.0753555652 	 0.100931963016171
115.0542261926 	 0.10682580027259
127.0542261926 	 0.0346262938814602
129.0447241388 	 0.0692525877629204
140.0494751657 	 0.229122923343279
141.0698762568 	 0.0419935904519836
150.0464011605 	 0.0272589973109368
152.0620512247 	 0.363944450583858
153.0698762568 	 1.82414263086161
156.0933513531 	 2.11073046745497
157.1011763852 	 2.53361329060301
159.1015703157 	 0.178288577006667
159.112803704 	 0.233543301285593
163.0542261926 	 0.432460308689726
165.0698762568 	 0.232069841971489
168.0681992351 	 0.0677791284488157
168.0807752941 	 0.280693999336943
169.0886003262 	 0.253435002026007
178.0777012889 	 2.63454525361918
179.0815035756 	 0.173131469407301
180.0807752941 	 8.16001768151177
181.0845775808 	 0.24827789442664
183.0916743314 	 0.271853243452315
184.0756899162 	 0.040520131137879
184.0994993635 	 0.375732125096696
185.1073243956 	 14.7345931410469
186.1111266823 	 1.10288429660736
186.112469353 	 1.47272258444764
190.0651252299 	 6.31377316093859
191.0689275166 	 0.373521936125539
194.060039852 	 0.0611485615353446
194.0964253583 	 1.12277599734777
202.1424268107 	 0.411095148635208
203.1416985292 	 0.215861789516337
205.0760242672 	 1.20086934099532
206.0838492993 	 4.06085386967252
207.0916743314 	 28.7906582679486
208.0756899162 	 0.0434670497660883
209.0794922029 	 0.0920912071315431
209.1073243956 	 0.724205252882455
210.0913399804 	 0.357313883670387
213.1148150767 	 1.16476958779976
221.1073243956 	 0.0250488083397797
225.1273911357 	 0.180498765977824
235.0978223418 	 12.6960621799831
235.0991650125 	 14.7345931410469
237.1022390177 	 0.156186687295097
241.1699246524 	 0.100931963016171
249.151200583 	 0.530445353077688
250.1550028697 	 0.239437138542012
263.1542745882 	 1.88160754411169
264.150866232 	 0.215861789516337
264.1594195456 	 0.352156776071021
270.1726643066 	 0.0994585037020665
273.138624524 	 0.0442037794231407
278.1651736255 	 14.1216340663793
279.1689759122 	 1.23328544590562
280.1695903014 	 0.168711091464987
284.1883143708 	 0.503186355766752
290.1400215075 	 0.0596751022212399
291.1478465396 	 0.507606733709066
291.1491892103 	 24.631082624231
292.152991497 	 1.11246178214904
293.1648392745 	 0.185655873577191
306.1713216359 	 14.4273768740561
306.1726643066 	 6.41838877224003
307.1764665933 	 0.462666224628872
308.1757383118 	 0.486241573654548
324.1706529339 	 1.60680738203116
336.1706529339 	 0.165764172836778
336.1832289929 	 0.110509448557852
352.1768009443 	 2.94102479095296
352.178143615 	 2.89313736324456
353.1859686471 	 0.123770582384794
362.2226885044 	 6.17526798541275
363.2264907911 	 0.404464581721737
364.2271051803 	 0.109035989243747
379.2128520996 	 1.27675249567171
382.2237511369 	 0.198180277747081
388.2495719569 	 0.221755626772756
390.2176031265 	 0.120086934099532
390.2288365148 	 0.085460640218072
393.2159261048 	 1.12940656426124
394.2125177486 	 0.260065568939478
408.2281678128 	 16.2485725862895
410.231241818 	 0.192286440490662
418.2237511369 	 6.45448852543559
436.2343158232 	 100
END IONS

BEGIN IONS
PEPMASS=327.1378
CHARGE=1
MSLEVEL=2
RT=0
SOURCE_INSTRUMENT=qTOF
FILENAME=CCMSLIB00000005800.ms
IONMODE=Positive
ORGANISM=Natural
NAME=Clozapine
PI=GNPS
DATACOLLECTOR=GNPS
SMILES=CN1CCN(CC1)C1=c2ccccc2=Nc2ccc(cc2N1)Cl
INCHI=InChI=1S/C18H19ClN4/c1-22-8-10-23(11-9-22)18-14-4-2-3-5-15(14)20-16-7-6-13(19)12-17(16)21-18/h2-7,12,21H,8-11H2,1H3
FORMULA=C18H19ClN4
PUBMED=N/A
SUBMITUSER=BIOADREM
LIBRARYQUALITY=0
SPECTRUMID=CCMSLIB00000005800
SCANS=218
ID=CCMSLIB00000005800
164.0494751657 	 0.635331490087652
165.0573001978 	 0.276486852167775
191.060374203 	 2.41778928172245
192.0681992351 	 60.0623566092123
200.0261529078 	 1.20007059238779
205.0760242672 	 0.300017648096947
207.0916743314 	 0.352961938937585
208.0994993635 	 0.417671627742808
215.0370519451 	 0.529442908406377
217.0760242672 	 0.147067474557327
218.0838492993 	 2.10012353667863
226.029226913 	 2.60015295017354
227.0370519451 	 15.8950526501559
234.1025733687 	 1.21183599035237
235.1103984008 	 0.988293429025237
241.0527020093 	 0.700041178892876
243.0683520735 	 0.476498617565739
244.0636010466 	 0.194129066415672
246.1025733687 	 0.347079239955291
253.0527020093 	 2.02953114889111
255.0557760145 	 1.37066886287429
260.1182234329 	 0.288252250132361
268.0636010466 	 0.617683393140773
270.0792511108 	 100
281.0714260787 	 0.352961938937585
296.094901175 	 9.65350902994294
327.1371003407 	 28.8781693040767
END IONS

BEGIN IONS
PEPMASS=419.2791
CHARGE=1
MSLEVEL=2
RT=0
SOURCE_INSTRUMENT=qTOF
FILENAME=CCMSLIB00000005802.ms
IONMODE=Positive
ORGANISM=Natural
NAME=Simvastatin
PI=GNPS
DATACOLLECTOR=GNPS
SMILES=CCC(C)(C)C(=O)O[C@H]1C[C@@H](C)C=C2C=C[C@H](C)[C@H](CC[C@@H]3C[C@H](CC(=O)O3)O)[C@@H]12
INCHI=InChI=1S/C25H38O5/c1-6-25(4,5)24(28)30-21-12-15(2)11-17-8-7-16(3)20(23(17)21)10-9-19-13-18(26)14-22(27)29-19/h7-8,11,15-16,18-21,23,26H,6,9-10,12-14H2,1-5H3/t15-,16-,18+,19+,20-,21-,23-/m0/s1
FORMULA=C25H38O5
PUBMED=N/A
SUBMITUSER=BIOADREM
LIBRARYQUALITY=0
SPECTRUMID=CCMSLIB00000005802
SCANS=220
ID=CCMSLIB00000005802
101.059705501 	 0.188867320707203
105.0698762568 	 10.8257698966476
107.0491408147 	 2.41068149624888
107.085526321 	 11.0644772047637
109.0647908789 	 0.878757672734904
109.1011763852 	 0.388227270342584
115.0542261926 	 0.731860867740412
117.0698762568 	 1.57127118199465
119.085526321 	 8.48591364566392
121.1011763852 	 3.72750642673522
125.059705501 	 3.84292534494518
127.0753555652 	 0.288547295524894
128.0620512247 	 4.82398614972981
129.0698762568 	 0.178374691779025
131.085526321 	 23.3172446356435
133.1011763852 	 6.41624258958082
135.1168264494 	 0.167882062850847
137.0960910073 	 0.199359949635381
141.0698762568 	 4.21541367189549
142.0777012889 	 0.209852578563559
143.0702701873 	 2.97990661560254
143.085526321 	 25.7830124337653
145.1011763852 	 17.6433555427312
147.1168264494 	 1.79686270395047
151.0753555652 	 0.359372540790095
155.085526321 	 4.54068516866901
156.0933513531 	 2.92744347096165
157.1011763852 	 16.6544252662505
158.1090014173 	 4.3570641624259
159.1168264494 	 26.8375216410472
160.1246514815 	 2.17197418813284
161.0960910073 	 0.493153559624364
163.1117410715 	 0.48528408792823
165.0698762568 	 0.427574628823252
165.0910056294 	 0.264938880436493
166.0777012889 	 0.679397723099523
168.0933513531 	 0.868265043806726
169.1011763852 	 23.2254341325219
171.1168264494 	 26.297151251246
173.1324765136 	 75.1849325848591
177.0910056294 	 0.354126226326006
179.085526321 	 0.755469282828813
181.1011763852 	 2.05917842715492
183.1168264494 	 9.56927758249829
185.1324765136 	 3.74586852735953
187.1117410715 	 0.170505220082892
191.1066556936 	 2.16148155920466
192.0933513531 	 0.516761974712764
194.1090014173 	 0.398719899270762
195.1168264494 	 1.18042075442002
196.1246514815 	 0.991553433712817
197.1324765136 	 6.24836052672997
199.1481265778 	 100
201.163776642 	 16.035360159488
205.1223057578 	 1.05713236451393
207.1168264494 	 2.42117412517706
209.1172203799 	 0.834163999790147
210.1403015457 	 0.608572477834321
211.1117410715 	 0.125911547138135
211.1481265778 	 2.18508997429306
215.1794267062 	 1.7627616599339
223.1481265778 	 8.78495357011699
225.163776642 	 65.980273857615
229.1223057578 	 1.21714495566864
234.1403015457 	 0.188867320707203
239.1794267062 	 12.8324851791616
243.1743413283 	 42.5581029326898
245.1899913925 	 1.77063113163003
247.1328704441 	 0.0865641886574681
249.163776642 	 9.2807302869734
257.1536058862 	 0.369865169718273
267.1743413283 	 15.9724043859189
285.1849060146 	 58.1449032054981
303.1954707009 	 19.9700960075547
321.2060353872 	 0.448559886679608
419.2792003303 	 4.04753160904465
END IONS

BEGIN IONS
PEPMASS=362.1515
CHARGE=1
MSLEVEL=2
RT=0
SOURCE_INSTRUMENT=qTOF
FILENAME=CCMSLIB00000005824.ms
IONMODE=Positive
ORGANISM=Natural
NAME=Levofloxacin
PI=GNPS
DATACOLLECTOR=GNPS
SMILES=C[C@H]1COc2c3c(cc(c2N2CCN(C)CC2)F)c(=O)c(cn13)C(=O)O
INCHI=InChI=1S/C18H20FN3O4/c1-10-9-26-17-14-11(16(23)12(18(24)25)8-22(10)14)7-13(19)15(17)21-5-3-20(2)4-6-21/h7-8,10H,3-6,9H2,1-2H3,(H,24,25)/t10-/m0/s1
FORMULA=C18H20FN3O4
PUBMED=N/A
SUBMITUSER=BIOADREM
LIBRARYQUALITY=0
SPECTRUMID=CCMSLIB00000005824
SCANS=223
ID=CCMSLIB00000005824
122.0400533336 	 0.87022208792869
150.0349679557 	 1.23583622903762
151.0416501336 	 0.199425895150325
158.0236543457 	 0.592234476507025
165.045866993 	 0.259857984589817
171.0552888251 	 0.936697386312132
178.0298825778 	 1.62864481039432
179.033884681 	 1.26605227375737
179.0365647557 	 1.14820969935035
179.0377076099 	 3.10016618824596
180.045532642 	 0.410938208188548
187.0302169288 	 0.160145037014655
188.0506180199 	 0.936697386312132
191.0615170572 	 0.595256080979
192.0417097131 	 0.43208943949237
192.045532642 	 1.08777760991086
193.0369586862 	 0.897416528176462
193.0407816151 	 2.86145943495996
194.0611827062 	 0.15712343254268
195.0552888251 	 0.389786976884726
195.0564316793 	 0.302160447197462
199.0502034472 	 2.35987309261218
200.0580284793 	 0.323311678501284
202.0624451552 	 0.371657350052878
202.0662680841 	 0.28100921589364
203.0576941283 	 0.389786976884726
203.0615170572 	 1.11799365463061
204.045532642 	 1.66188245958604
205.0407816151 	 5.48723372110591
205.0771671214 	 5.17600846049252
207.0564316793 	 0.329354887445233
213.0658535114 	 0.250793171173893
215.0251315509 	 0.259857984589817
219.0526087504 	 4.24837588759631
219.0564316793 	 11.4186432995921
220.0604337825 	 1.16331772171023
220.0642567114 	 0.549932013899381
221.0682588146 	 6.06133857078108
221.0720817435 	 16.9179634385859
231.0564316793 	 0.855114065568817
231.0928171856 	 0.226620335398096
233.0720817435 	 4.07312282822179
234.0799067756 	 0.468348693156066
235.0877318077 	 0.256836380117843
241.0971536398 	 2.03656141411089
244.0768327704 	 0.939718990784106
245.0682588146 	 0.604320894394924
245.0720817435 	 0.495543133403837
246.0799067756 	 0.19640429067835
247.0839088788 	 1.86735156368031
247.0877318077 	 4.93730170720653
253.1209630871 	 0.35957093216498
261.099558943 	 30.2160447197462
261.1033818719 	 100
268.1080526771 	 0.927632572896208
268.1444381834 	 0.308203656141411
270.1237027413 	 0.833962834264995
273.099558943 	 0.797703580601299
273.1033818719 	 1.38691645263635
275.1190319361 	 0.296117238253513
296.1029672992 	 0.163166641486629
296.1393528055 	 0.501586342347787
298.1550028697 	 0.456262275268167
301.085720435 	 0.537845596011482
301.1182830124 	 1.7978546608249
301.1221059413 	 1.63468801933827
316.1091955313 	 0.229641939870071
316.1417581087 	 1.12101525910258
316.1455810376 	 3.87974014201541
318.1612311018 	 71.6241124036864
321.1245112445 	 0.71309865538601
344.1404956597 	 7.21559147907539
362.151060346 	 75.2016920985043
END IONS

BEGIN IONS
PEPMASS=448.133
CHARGE=1
MSLEVEL=2
RT=0
SOURCE_INSTRUMENT=qTOF
FILENAME=CCMSLIB00000005834.ms
IONMODE=Positive
ORGANISM=Natural
NAME=Elvitegravir
PI=GNPS
DATACOLLECTOR=GNPS
SMILES=CC(C)[C@@H](CO)n1cc(c(=O)c2cc(Cc3cccc(c3F)Cl)c(cc12)OC)C(=O)O
INCHI=InChI=1S/C23H23ClFNO5/c1-12(2)19(11-27)26-10-16(23(29)30)22(28)15-8-14(20(31-3)9-18(15)26)7-13-5-4-6-17(24)21(13)25/h4-6,8-10,12,19,27H,7,11H2,1-3H3,(H,29,30)/t19-/m1/s1
FORMULA=C23H23ClFNO5
PUBMED=N/A
SUBMITUSER=BIOADREM
LIBRARYQUALITY=0
SPECTRUMID=CCMSLIB00000005834
SCANS=225
ID=CCMSLIB00000005834
158.020974271 	 0.0966666666666667
184.0366243352 	 0.46
273.0312978652 	 1.89666666666667
273.0351207941 	 1.33
275.026961411 	 0.18
288.0585958904 	 0.153333333333333
301.0262124873 	 0.456666666666667
316.0535105125 	 1.32333333333333
317.0575126157 	 0.126666666666667
318.0480312041 	 0.18
329.0249500383 	 0.15
342.0289521415 	 0.27
344.0484251346 	 100
345.0524272378 	 5.90666666666667
346.0429458262 	 7.52
347.0480907836 	 1.78666666666667
362.0589898209 	 9.80333333333333
364.0535105125 	 3.27666666666667
365.0586554699 	 0.523333333333333
412.1110253914 	 0.1
430.1215900777 	 20.5266666666667
448.132154764 	 65.8933333333333
END IONS

BEGIN IONS
PEPMASS=315.2322
CHARGE=1
MSLEVEL=2
RT=0
SOURCE_INSTRUMENT=qTOF
FILENAME=CCMSLIB00000005857.ms
IONMODE=Positive
ORGANISM=Natural
NAME=Progesterone
PI=GNPS
DATACOLLECTOR=GNPS
SMILES=CC(=O)[C@H]1CC[C@H]2[C@@H]3CCC4=CC(=O)CC[C@]4(C)[C@H]3CC[C@]12C
INCHI=InChI=1S/C21H30O2/c1-13(22)17-6-7-18-16-5-4-14-12-15(23)8-10-20(14,2)19(16)9-11-21(17,18)3/h12,16-19H,4-11H2,1-3H3/t16-,17+,18-,19-,20-,21+/m0/s1
FORMULA=C21H30O2
PUBMED=N/A
SUBMITUSER=BIOADREM
LIBRARYQUALITY=0
SPECTRUMID=CCMSLIB00000005857
SCANS=227
ID=CCMSLIB00000005857
91.0542261926 	 1.2875
93.0698762568 	 1.13
95.085526321 	 1.5425
97.0647908789 	 23.6925
103.0542261926 	 0.055
105.0698762568 	 5.58
107.0491408147 	 1.3975
107.085526321 	 4.505
108.0569658468 	 0.0575
109.0647908789 	 100
111.0804409431 	 0.225
117.0698762568 	 2.5625
119.085526321 	 4.8525
121.0647908789 	 1.415
121.1011763852 	 3.66
123.0804409431 	 13.025
129.0698762568 	 1.48
131.085526321 	 4.54
133.1011763852 	 3.8225
135.0804409431 	 0.44
135.1168264494 	 0.5975
137.0960910073 	 1.6125
141.0698762568 	 0.06
142.0777012889 	 0.44
143.085526321 	 1.1825
145.1011763852 	 6.225
147.1168264494 	 4.1425
149.0960910073 	 0.7975
149.1324765136 	 0.61
151.1117410715 	 0.3025
155.085526321 	 0.1525
156.0933513531 	 0.425
157.1011763852 	 2.755
159.1168264494 	 4.4325
161.1324765136 	 2.515
163.1117410715 	 0.72
163.1481265778 	 0.575
169.1011763852 	 0.3975
171.1168264494 	 2.6875
172.1246514815 	 0.445
173.1324765136 	 2.8275
175.1117410715 	 0.135
175.1481265778 	 1.26
177.1273911357 	 0.785
183.1168264494 	 0.4575
185.1324765136 	 0.955
187.1117410715 	 0.29
187.1481265778 	 1.9775
189.1273911357 	 1.3475
189.163776642 	 0.83
191.1430411999 	 0.28
197.1324765136 	 0.1525
199.1481265778 	 0.2225
201.163776642 	 1.9725
203.1430411999 	 0.1575
209.1324765136 	 0.7325
213.163776642 	 0.7825
215.1430411999 	 0.2725
215.1794267062 	 0.54
219.1743413283 	 0.1825
223.1481265778 	 0.275
227.1794267062 	 0.32
229.1586912641 	 0.2325
237.163776642 	 0.2025
239.1794267062 	 0.6575
241.1586912641 	 1.3325
245.1899913925 	 0.32
253.1950767704 	 0.36
255.2107268346 	 0.9725
257.1899913925 	 0.2575
271.2056414567 	 0.2225
273.2212915209 	 0.6325
279.2107268346 	 2.24
297.2212915209 	 4.795
315.2318562072 	 11.1475
END IONS

BEGIN IONS
PEPMASS=349.119
CHARGE=1
MSLEVEL=2
RT=0
SOURCE_INSTRUMENT=qTOF
FILENAME=CCMSLIB00000005873.ms
IONMODE=Positive
ORGANISM=Natural
NAME=Camptothecin
PI=GNPS
DATACOLLECTOR=GNPS
SMILES=CC[C@@]1(c2cc3c4c(cc5ccccc5n4)Cn3c(=O)c2COC1=O)O
INCHI=InChI=1S/C20H16N2O4/c1-2-20(25)14-8-16-17-12(7-11-5-3-4-6-15(11)21-17)9-22(16)18(23)13(14)10-26-19(20)24/h3-8,25H,2,9-10H2,1H3/t20-/m0/s1
FORMULA=C20H16N2O4
PUBMED=N/A
SUBMITUSER=BIOADREM
LIBRARYQUALITY=0
SPECTRUMID=CCMSLIB00000005873
SCANS=229
ID=CCMSLIB00000005873
168.0681992351 	 21.3796461613374
181.0760242672 	 9.97565330303522
182.0838492993 	 0.262944327219607
193.0886003262 	 2.98977438727479
194.0964253583 	 1.1978574906671
204.0807752941 	 3.4507385164746
205.0760242672 	 7.0443109884759
207.0916743314 	 0.486933939295569
218.0838492993 	 3.49618568414218
219.0916743314 	 28.6869014770329
220.0994993635 	 41.093978250284
221.1073243956 	 22.6164583671482
231.0916743314 	 1.75296218146405
232.0756899162 	 1.11345560785587
233.1073243956 	 1.97695179354001
234.0787639214 	 1.07125466645025
234.1151494277 	 2.57425742574257
235.0865889535 	 7.49878266515176
235.1229744598 	 0.240220743385814
236.0944139856 	 0.512903749391333
244.0994993635 	 1.98669047232592
245.1073243956 	 0.912189579613699
246.0787639214 	 8.77779581236812
246.1151494277 	 2.86641778931992
247.0865889535 	 7.77471189741925
248.0944139856 	 22.6294432721961
249.1022390177 	 31.5955202077585
257.1073243956 	 0.973867878591138
259.1229744598 	 5.88865443921441
260.1069900446 	 3.10339230644376
261.138624524 	 2.08407726018503
262.1100640498 	 3.49618568414218
263.0815035756 	 1.49326408050641
263.1178890819 	 0.467456581723746
272.0944139856 	 1.44132446031488
275.0815035756 	 3.89547151436455
275.1178890819 	 7.76821944489531
276.0893286077 	 1.31796786236001
277.1335391461 	 9.80360331115079
280.0842432298 	 0.762863171563058
285.1022390177 	 0.626521668560299
287.1178890819 	 2.19120272683006
288.0893286077 	 0.642752799870151
289.0971536398 	 2.07109235513715
290.1049786719 	 0.56484336958286
291.112803704 	 2.02889141373154
292.0842432298 	 0.727154682681383
292.1206287361 	 1.06151598766434
303.112803704 	 3.61304982957312
305.1284537682 	 52.8096088297354
320.0791578519 	 1.85359519558513
321.1233683903 	 0.295406589839312
349.1182830124 	 100
END IONS

BEGIN IONS
PEPMASS=808.3539
CHARGE=1
MSLEVEL=2
RT=0
SOURCE_INSTRUMENT=qTOF
FILENAME=CCMSLIB00000005880.ms
IONMODE=Positive
ORGANISM=Natural
NAME=Docetaxel
PI=GNPS
DATACOLLECTOR=GNPS
SMILES=CC1=C2[C@H](C(=O)[C@]3(C)[C@H](C[C@@H]4[C@@](CO4)([C@H]3[C@@H]([C@](C[C@@H]1OC(=O)[C@@H]([C@H](c1ccccc1)N=C(O)OC(C)(C)C)O)(C2(C)C)O)OC(=O)c1ccccc1)OC(=O)C)O)O
INCHI=InChI=1S/C43H53NO14/c1-22-26(55-37(51)32(48)30(24-15-11-9-12-16-24)44-38(52)58-39(3,4)5)20-43(53)35(56-36(50)25-17-13-10-14-18-25)33-41(8,34(49)31(47)29(22)40(43,6)7)27(46)19-28-42(33,21-54-28)57-23(2)45/h9-18,26-28,30-33,35,46-48,53H,19-21H2,1-8H3,(H,44,52)/t26-,27-,28+,30-,31+,32+,33-,35-,41+,42-,43+/m0/s1
FORMULA=C43H53NO14
PUBMED=N/A
SUBMITUSER=BIOADREM
LIBRARYQUALITY=0
SPECTRUMID=CCMSLIB00000005880
SCANS=230
ID=CCMSLIB00000005880
105.0334907505 	 8.0470777397483
119.0491408147 	 0.836451553790042
119.085526321 	 0.338718544396957
121.0647908789 	 1.07763334456484
123.0440554368 	 0.27192064646178
123.0804409431 	 0.292019129026347
133.0647908789 	 0.500097536753622
133.1011763852 	 0.397240596570253
136.0730098415 	 1.33418456318313
137.0960910073 	 0.374777586645149
147.0804409431 	 0.479407922348922
149.059705501 	 0.517240360117517
151.0753555652 	 0.386009091607701
151.1117410715 	 0.197438034604858
161.0960910073 	 0.591722971974439
165.0546201231 	 0.624235223181826
171.0804409431 	 0.380097773206358
173.0960910073 	 0.287290074305272
177.0546201231 	 0.294974788227018
179.1066556936 	 0.208078407727275
180.0628390857 	 2.10620274639853
182.0784891499 	 13.16036815691
189.0910056294 	 0.326304775754136
191.0702701873 	 0.254777823097885
208.0577537078 	 1.26916006076835
209.0893881872 	 0.156058805795457
213.1206883156 	 0.324531380233734
221.1257736935 	 0.290245733505944
223.1050382514 	 0.637240123664781
226.0683183941 	 10.140866717504
239.0999528735 	 0.17438389283962
251.0999528735 	 0.185615397802172
255.137955822 	 0.218127649009559
263.1363383798 	 0.346403258318703
267.1312530019 	 0.487683768110802
269.1105175598 	 0.946402076055023
269.1172203799 	 0.94462868053462
281.1469030661 	 0.954677921816903
282.1309186509 	 0.312708743431047
286.1047039004 	 0.872510596038234
287.1210822461 	 0.866008145796757
287.1277850662 	 0.66324992463069
291.1312530019 	 0.455171516903415
291.137955822 	 0.646107101266795
297.1418176882 	 0.384826827927433
299.1574677524 	 1.30108118013561
299.1641705725 	 0.96531829493932
309.1418176882 	 2.14817310704807
309.1485205083 	 2.34738453717333
327.1523823745 	 13.0994815773762
329.1316469324 	 0.276058569342721
330.0945331446 	 0.499506404913488
345.1629470608 	 6.26954429646444
347.1422116187 	 0.244137449975468
347.1489144388 	 0.220492176370096
363.1735117471 	 0.335762885196285
363.1802145672 	 0.383644564247164
369.1629470608 	 0.605319004297528
387.1735117471 	 3.27900831722499
387.1802145672 	 0.309161952390242
405.1840764334 	 5.89949576454037
423.1946411197 	 0.894382474123204
431.178597125 	 1.77280438856278
449.1891618113 	 3.64432779442799
467.1997264976 	 2.26107928851372
491.1997264976 	 1.1580272748231
509.2102911839 	 4.72077887531256
527.2208558702 	 5.46856065308246
586.2561191645 	 0.242955186295199
690.282333915 	 0.285516678784869
708.2928986013 	 0.422068133855894
716.2615984729 	 0.367092872723403
734.2721631592 	 0.677437088793914
752.2827278455 	 2.5950687781896
808.3538814159 	 100
END IONS

BEGIN IONS
PEPMASS=298.1146
CHARGE=1
MSLEVEL=2
RT=0
SOURCE_INSTRUMENT=qTOF
FILENAME=CCMSLIB00000005883.ms
IONMODE=Positive
ORGANISM=Natural
NAME=Nelarabine
PI=GNPS
DATACOLLECTOR=GNPS
SMILES=COc1c2c([nH]c(=N)n1)n(cn2)[C@H]1[C@H]([C@@H]([C@@H](CO)O1)O)O
INCHI=InChI=1S/C11H15N5O5/c1-20-9-5-8(14-11(12)15-9)16(3-13-5)10-7(19)6(18)4(2-17)21-10/h3-4,6-7,10,17-19H,2H2,1H3,(H2,12,14,15)/t4-,6-,7+,10-/m1/s1
FORMULA=C11H15N5O5
PUBMED=N/A
SUBMITUSER=BIOADREM
LIBRARYQUALITY=0
SPECTRUMID=CCMSLIB00000005883
SCANS=233
ID=CCMSLIB00000005883
107.0239886967 	 0.296666666666667
107.033884681 	 2.65666666666667
109.0495347452 	 5.67666666666667
121.0495347452 	 0.986666666666667
134.0447837183 	 6.75666666666667
135.0287993031 	 5.43666666666667
135.0301367071 	 0.696666666666667
149.0444493673 	 33.3333333333333
149.0457867713 	 5.45
151.0475233725 	 4.72666666666667
151.0502034472 	 0.813333333333333
166.0709984688 	 31.61
166.0723358728 	 100
177.0168919461 	 0.863333333333333
244.0829005591 	 0.3
280.1040299317 	 0.38
298.114594618 	 16.45
END IONS

BEGIN IONS
PEPMASS=499.2275
CHARGE=1
MSLEVEL=2
RT=0
SOURCE_INSTRUMENT=qTOF
FILENAME=CCMSLIB00000005888.ms
IONMODE=Positive
ORGANISM=Natural
NAME=Masitinib
PI=GNPS
DATACOLLECTOR=GNPS
SMILES=Cc1ccc(cc1N=c1[nH]c(cs1)c1cccnc1)NC(=O)c1ccc(cc1)CN1CCN(C)CC1
INCHI=InChI=1S/C28H30N6OS/c1-20-5-10-24(16-25(20)31-28-32-26(19-36-28)23-4-3-11-29-17-23)30-27(35)22-8-6-21(7-9-22)18-34-14-12-33(2)13-15-34/h3-11,16-17,19H,12-15,18H2,1-2H3,(H,30,35)(H,31,32)
FORMULA=C28H30N6OS
PUBMED=N/A
SUBMITUSER=BIOADREM
LIBRARYQUALITY=0
SPECTRUMID=CCMSLIB00000005888
SCANS=236
ID=CCMSLIB00000005888
99.0916743314 	 1.59
105.0447241388 	 0.785
118.0413157826 	 1.935
119.0491408147 	 6.425
124.0181750373 	 0.555
124.0215458557 	 0.51
131.0491408147 	 0.91
135.0137208236 	 0.575
136.0215458557 	 1.285
137.0260000694 	 0.475
149.0167948288 	 0.25
151.032444893 	 2.35
176.0276938661 	 5.425
194.0964253583 	 0.365
195.1042503904 	 1.61
206.0964253583 	 1.18
207.0838117615 	 0.425
209.1073243956 	 0.3
219.0916743314 	 0.27
221.1073243956 	 0.38
222.0899973097 	 0.465
222.0913399804 	 0.815
223.0991650125 	 8.175
224.1056473739 	 8.275
224.1069900446 	 10.57
235.0865889535 	 0.285
237.1022390177 	 0.295
237.1056098361 	 0.555
238.1087213791 	 0.845
246.0774212507 	 0.545
246.0787639214 	 0.205
247.0865889535 	 2.195
249.100896347 	 0.72
249.1022390177 	 0.595
252.0477606062 	 0.955
261.100896347 	 2.605
261.1022390177 	 4.715
262.1087213791 	 0.775
263.1086838413 	 1.455
264.0589939945 	 0.695
264.113138055 	 2.015
279.0586596435 	 0.405
281.085543096 	 1.47
282.0695586808 	 0.3
282.0947107988 	 0.48
295.0886171012 	 0.995
295.0899597719 	 0.38
296.0930713149 	 0.705
321.0804577181 	 0.17
348.1290849324 	 0.465
351.1240370923 	 0.55
352.1318621244 	 0.8
356.1090181923 	 0.29
365.1396871565 	 3.105
366.150883007 	 0.545
371.1324932886 	 5
373.1321964754 	 0.465
381.113472406 	 1.06
382.1008588092 	 2.53
384.1039328144 	 0.85
385.1083870281 	 0.605
394.1696070764 	 0.975
395.1648560495 	 0.955
396.1693102632 	 0.735
399.1274079107 	 100
400.1318621244 	 16.42
401.1271110975 	 4.175
481.21689162 	 0.17
499.2274563063 	 82.14
END IONS

BEGIN IONS
PEPMASS=338.1523
CHARGE=1
MSLEVEL=2
RT=0
SOURCE_INSTRUMENT=qTOF
FILENAME=CCMSLIB00000005896.ms
IONMODE=Positive
ORGANISM=Natural
NAME=Linezolid
PI=GNPS
DATACOLLECTOR=GNPS
SMILES=CC(=NC[C@H]1CN(c2ccc(c(c2)F)N2CCOCC2)C(=O)O1)O
INCHI=InChI=1S/C16H20FN3O4/c1-11(21)18-9-13-10-20(16(22)24-13)12-2-3-15(14(17)8-12)19-4-6-23-7-5-19/h2-3,8,13H,4-7,9-10H2,1H3,(H,18,21)/t13-/m0/s1
FORMULA=C16H20FN3O4
PUBMED=N/A
SUBMITUSER=BIOADREM
LIBRARYQUALITY=0
SPECTRUMID=CCMSLIB00000005896
SCANS=237
ID=CCMSLIB00000005896
109.0448043605 	 0.528768047083346
115.0542261926 	 0.230920924909828
116.0494751657 	 0.388785008531813
117.0573001978 	 0.177277789698474
118.0651252299 	 0.15530964861192
122.0400533336 	 0.15173343959783
123.0478783657 	 0.307553975211763
124.0557033978 	 0.872084112436011
125.0509523709 	 0.219170523863532
130.0651252299 	 0.227344715895738
131.060374203 	 0.220703184869571
133.0760242672 	 0.156331422615946
134.0400533336 	 0.163483840644126
135.0478783657 	 3.47658604869775
136.0557033978 	 1.63177308442919
137.0635284299 	 2.45430115766995
142.0651252299 	 0.345359613360717
143.0615170572 	 0.205376574809184
144.0807752941 	 0.201289478793081
146.0400533336 	 0.184941094728668
148.0557033978 	 9.50913976846601
149.059705501 	 1.16431147758739
149.0635284299 	 0.202311252797106
150.071353462 	 1.31962112619931
151.0666024351 	 3.41221428644412
152.0744274672 	 1.44887553770857
153.0822524993 	 2.13652944241793
154.0651252299 	 0.148157230583739
156.0681992351 	 0.453156770785438
156.0693420893 	 0.0229899150905803
157.0760242672 	 0.67232729464897
159.0916743314 	 0.169103597666268
162.071353462 	 3.77698760588133
163.0666024351 	 7.52434376564591
164.0744274672 	 0.539496674125617
164.0870035262 	 0.0321858811268124
165.0822524993 	 5.0674881729659
166.0862546025 	 0.221724958873596
167.0979025635 	 0.453156770785438
169.0771671214 	 3.5935791721587
171.0916743314 	 0.870551451429973
171.0928171856 	 0.324924133280201
172.0557033978 	 0.945651840725868
174.058777403 	 3.68758238052907
175.0666024351 	 0.595694244347035
176.0744274672 	 0.577302312274571
177.0822524993 	 3.14399861038735
178.0900775314 	 0.160929405634062
179.0615170572 	 0.387763234527787
179.0979025635 	 1.43865779766831
181.0886003262 	 0.720861559840195
181.0897431804 	 0.102177400402579
185.1073243956 	 0.52774627307932
187.0666024351 	 1.12701672644045
189.0822524993 	 5.2376135446362
190.0900775314 	 1.38194934044488
191.0979025635 	 6.34061858198204
192.1019046667 	 0.311641071227866
195.0928171856 	 9.26595755550787
196.1006422177 	 0.754069214971033
197.0720817435 	 0.948717162737946
197.1073243956 	 0.884856287486334
197.1084672498 	 0.764797842013303
203.1178890819 	 0.289672930141311
207.0928171856 	 0.216616088853467
209.1084672498 	 3.63955900233986
210.112469353 	 0.191071738752823
215.1178890819 	 2.21009717070778
217.1135526277 	 0.931347004669507
221.1084672498 	 0.302955992193647
222.1037162229 	 0.189539077746784
222.1050588936 	 0.284053173119169
223.0877318077 	 0.303977766197672
223.124117314 	 0.990609896903003
233.1084672498 	 0.0699915192757666
235.124117314 	 7.27707445667167
241.098296494 	 2.79353012700651
250.098630845 	 0.196691495774965
250.0999735157 	 0.259530597022551
252.1142809092 	 2.06193994012404
276.1506664155 	 0.0449580561771347
277.1346820003 	 0.227344715895738
278.1299309734 	 0.29120559114735
279.1139465582 	 0.231431811911841
294.1612311018 	 1.50302955992194
296.1404956597 	 15.3266100603868
338.151060346 	 100
END IONS

BEGIN IONS
PEPMASS=385.2387
CHARGE=1
MSLEVEL=2
RT=0
SOURCE_INSTRUMENT=qTOF
FILENAME=CCMSLIB00000005910.ms
IONMODE=Positive
ORGANISM=Natural
NAME=MegestrolAcetate
PI=GNPS
DATACOLLECTOR=GNPS
SMILES=CC1=C[C@@H]2[C@H](CC[C@@]3(C)[C@H]2CC[C@@]3(C(=O)C)OC(=O)C)[C@@]2(C)CCC(=O)C=C12
INCHI=InChI=1S/C24H32O4/c1-14-12-18-19(22(4)9-6-17(27)13-21(14)22)7-10-23(5)20(18)8-11-24(23,15(2)25)28-16(3)26/h12-13,18-20H,6-11H2,1-5H3/t18-,19+,20+,22-,23+,24+/m1/s1
FORMULA=C24H32O4
PUBMED=N/A
SUBMITUSER=BIOADREM
LIBRARYQUALITY=0
SPECTRUMID=CCMSLIB00000005910
SCANS=239
ID=CCMSLIB00000005910
105.0698762568 	 4.38973707754914
107.085526321 	 3.10254264192329
109.0647908789 	 0.493520736529193
109.1011763852 	 2.72446535253543
111.0804409431 	 0.698432855205056
119.085526321 	 4.03186239141101
121.0647908789 	 3.05636526306676
121.1011763852 	 2.10107073797224
129.0698762568 	 1.34491615919651
131.085526321 	 4.6639152645098
133.1011763852 	 11.186470027995
137.0960910073 	 1.80668994776184
142.0777012889 	 2.64365493953649
143.085526321 	 4.05495108083927
145.1011763852 	 9.97431383301105
147.1168264494 	 3.62492424023781
149.0960910073 	 1.81246212011891
151.1117410715 	 1.14000404052065
155.085526321 	 2.90917486796156
156.0933513531 	 0.343444255245462
157.1011763852 	 8.50240988195908
159.0804409431 	 1.09959883402118
159.1168264494 	 5.45181679124939
161.0960910073 	 8.93532280873907
167.085526321 	 2.4531732517533
169.1011763852 	 10.1734537793298
171.0804409431 	 1.39686571041011
171.1168264494 	 7.93673699096655
173.0960910073 	 6.09541400906231
173.1324765136 	 1.94522208433144
175.1117410715 	 18.2602672515801
177.1273911357 	 0.499292908886259
179.085526321 	 2.87165574764062
181.1011763852 	 2.88897226471182
182.1090014173 	 1.26987791855465
183.1168264494 	 18.0726716499755
185.1324765136 	 5.17763860428872
187.1117410715 	 16.0033478599671
188.1195661036 	 1.35068833155358
189.1273911357 	 3.01596005656729
193.1011763852 	 3.22375826142169
194.1090014173 	 4.71875090190193
195.1168264494 	 7.35951975525989
196.1246514815 	 1.26987791855465
197.1324765136 	 12.2918410343733
198.1403015457 	 8.59476463967214
199.1481265778 	 2.3319576322549
201.1273911357 	 0.984155386879852
207.1168264494 	 1.56714479494358
208.1246514815 	 2.80238967935583
209.1324765136 	 47.3260411555889
211.1481265778 	 23.6889953534012
215.1430411999 	 1.11402926491385
221.1324765136 	 1.68836041444198
222.1403015457 	 1.01301624866519
223.1481265778 	 18.3035585442581
224.1559516099 	 80.8883373257525
225.163776642 	 17.2761118647003
229.1586912641 	 0.730179803168923
234.1403015457 	 3.87889982394874
235.1481265778 	 3.33631562238448
237.163776642 	 4.80533348725793
239.1430411999 	 1.53539784697971
239.1794267062 	 1.06496579987878
241.1586912641 	 8.19071257467748
247.1481265778 	 1.38820745187451
249.163776642 	 15.1894715576207
251.1430411999 	 2.1847672371497
253.1586912641 	 2.25691939161303
255.1743413283 	 7.33931715201016
263.1794267062 	 2.85433923056942
265.1586912641 	 3.31611301913475
265.1950767704 	 21.7235706658201
267.1743413283 	 95.6391237842362
281.1899913925 	 11.5212560247049
282.1978164246 	 22.2401800917775
283.2056414567 	 10.8459118589281
289.1950767704 	 1.59600565672891
307.2056414567 	 10.9757857369621
325.216206143 	 83.6358913677162
385.2373355156 	 100
END IONS

BEGIN IONS
PEPMASS=496.4003
CHARGE=1
MSLEVEL=2
RT=0
SOURCE_INSTRUMENT=qTOF
FILENAME=CCMSLIB00000005925.ms
IONMODE=Positive
ORGANISM=Natural
NAME=Orlistat
PI=GNPS
DATACOLLECTOR=GNPS
SMILES=CCCCCCCCCCC[C@@H](C[C@H]1[C@H](CCCCCC)C(=O)O1)OC(=O)[C@H](CC(C)C)N=CO
INCHI=InChI=1S/C29H53NO5/c1-5-7-9-11-12-13-14-15-16-18-24(34-29(33)26(30-22-31)20-23(3)4)21-27-25(28(32)35-27)19-17-10-8-6-2/h22-27H,5-21H2,1-4H3,(H,30,31)/t24-,25-,26-,27-/m0/s1
FORMULA=C29H53NO5
PUBMED=N/A
SUBMITUSER=BIOADREM
LIBRARYQUALITY=0
SPECTRUMID=CCMSLIB00000005925
SCANS=242
ID=CCMSLIB00000005925
93.0698762568 	 0.978204093261788
95.085526321 	 9.4591386105703
97.0647908789 	 0.759770169523719
97.1011763852 	 2.63782705731516
105.0698762568 	 7.41963056175507
107.085526321 	 2.99634360605917
109.0647908789 	 2.49062158696994
109.1011763852 	 26.7367871218956
110.1090014173 	 0.315779476708296
111.1168264494 	 4.93613182012441
114.0913399804 	 57.8303813096538
119.085526321 	 2.45500736027352
121.1011763852 	 4.84590911249347
123.0804409431 	 3.71337670354718
123.1168264494 	 13.9085426658436
125.1324765136 	 4.2689586400114
127.1117410715 	 0.301533786029726
132.1019046667 	 12.9612042357187
133.1011763852 	 6.78332304477895
135.1168264494 	 1.40320053183912
137.1324765136 	 9.72980673346313
138.1403015457 	 0.534213400446365
142.0862546025 	 15.4565743862482
147.1168264494 	 1.32247495132722
148.1246514815 	 1.29635785174985
149.1324765136 	 1.91129683270811
151.1481265778 	 6.63374329265397
153.163776642 	 0.429745002136854
160.0968192888 	 67.8308561660098
161.1324765136 	 1.28448644285104
163.1481265778 	 3.70387957642813
165.163776642 	 2.77078683698181
167.1430411999 	 5.14032005318391
175.1481265778 	 2.85151241749371
177.163776642 	 1.0826724915713
179.1430411999 	 9.82240372287383
179.1794267062 	 0.738401633505864
181.1586912641 	 1.03756113775583
189.163776642 	 3.69675673108885
191.1794267062 	 5.43473099387435
193.1586912641 	 1.64775155515457
193.1950767704 	 24.9584500688542
203.1794267062 	 1.32247495132722
207.1743413283 	 0.458236383493993
211.2056414567 	 3.42371432641626
217.1950767704 	 1.2559950614939
219.2107268346 	 0.698038843249917
221.1899913925 	 1.74034854456527
223.2056414567 	 1.03281257419631
235.2056414567 	 1.65250011871409
237.2212915209 	 0.308656631369011
245.2263768988 	 3.26463744717223
263.2369415851 	 0.664798898333254
291.3046272198 	 10.1239375089036
292.3124522519 	 1.07554964623201
301.2889771556 	 20.0033239944917
309.3151919061 	 1.06130395555345
319.2995418419 	 100
320.307366874 	 6.42243221425519
337.3101065282 	 32.0385583361033
370.2951847455 	 1.17289519920224
452.4098205728 	 23.7428177976162
496.399649817 	 52.1154850657676
496.4081978639 	 0.890355667410608
END IONS

BEGIN IONS
PEPMASS=515.2442
CHARGE=1
MSLEVEL=2
RT=0
SOURCE_INSTRUMENT=qTOF
FILENAME=CCMSLIB00000005935.ms
IONMODE=Positive
ORGANISM=Natural
NAME=Telmisartan
PI=GNPS
DATACOLLECTOR=GNPS
SMILES=CCCc1nc2c(C)cc(cc2n1Cc1ccc(cc1)c1ccccc1C(=O)O)c1nc2ccccc2n1C
INCHI=InChI=1S/C33H30N4O2/c1-4-9-30-35-31-21(2)18-24(32-34-27-12-7-8-13-28(27)36(32)3)19-29(31)37(30)20-22-14-16-23(17-15-22)25-10-5-6-11-26(25)33(38)39/h5-8,10-19H,4,9,20H2,1-3H3,(H,38,39)
FORMULA=C33H30N4O2
PUBMED=N/A
SUBMITUSER=BIOADREM
LIBRARYQUALITY=0
SPECTRUMID=CCMSLIB00000005935
SCANS=245
ID=CCMSLIB00000005935
133.0284053726 	 0.192044264188445
141.0698762568 	 0.0658053772393973
152.0620512247 	 0.607021030861379
153.0698762568 	 0.158470092127528
155.085526321 	 0.531814885444925
165.0334907505 	 0.119524052536864
165.0698762568 	 1.06094383712498
166.0777012889 	 0.108780317477371
167.085526321 	 0.202787999247939
168.0569658468 	 0.0402890064731004
183.0804409431 	 0.656710805511536
193.0647908789 	 3.52125916574897
194.0712732403 	 0.200102065483065
211.0753555652 	 19.3924417823856
212.0818379266 	 0.488839945206951
261.113472406 	 0.722516182750933
262.1212974381 	 0.145040423303161
274.1212974381 	 0.134296688243668
275.1291224702 	 0.954849453412479
276.1369475023 	 26.0616153205662
288.1369475023 	 0.154441191480218
289.1447725344 	 5.52362278746206
301.1447725344 	 0.033574172060917
302.1525975665 	 0.177271628481642
303.1604225986 	 1.87075286723429
308.1267767465 	 0.279337111546829
317.1760726628 	 2.1017431710134
439.1804893387 	 0.0550616421799038
453.1709872849 	 0.230990303779109
455.1866373491 	 0.357229190728157
467.1866373491 	 1.28387633960947
468.1944623812 	 0.592248395154576
469.191054025 	 0.0725202116515807
471.2543229838 	 0.377373693964707
473.1972020354 	 0.100722516182751
483.2179374775 	 0.120867019419301
485.1972020354 	 0.915903413821815
497.2335875417 	 53.0391340549542
498.2414125738 	 9.98630173779915
515.244152228 	 100
END IONS

BEGIN IONS
PEPMASS=250.0194
CHARGE=1
MSLEVEL=2
RT=0
SOURCE_INSTRUMENT=qTOF
FILENAME=CCMSLIB00000005959.ms
IONMODE=Positive
ORGANISM=Natural
NAME=Erdosteine
PI=GNPS
DATACOLLECTOR=GNPS
SMILES=C1CSC(=O)C1N=C(CSCC(=O)O)O
INCHI=InChI=1S/C8H11NO4S2/c10-6(3-14-4-7(11)12)9-5-1-2-15-8(5)13/h5H,1-4H2,(H,9,10)(H,11,12)
FORMULA=C8H11NO4S2
PUBMED=N/A
SUBMITUSER=BIOADREM
LIBRARYQUALITY=0
SPECTRUMID=CCMSLIB00000005959
SCANS=246
ID=CCMSLIB00000005959
100.0215458557 	 27.1902796349049
101.0055614405 	 12.3074239869775
102.0371959199 	 77.2803906749608
104.0164604778 	 9.6622289401779
105.0004760626 	 100
112.0215458557 	 1.09295971164467
114.0371959199 	 20.2604499738387
115.0086354457 	 1.13365502005697
116.0164604778 	 2.02313818964014
118.032110542 	 75.8153595721179
128.0164604778 	 7.08098366374048
130.032110542 	 15.7839660484856
132.0113750999 	 2.86611243532353
132.9953906847 	 0.639497703621883
142.032110542 	 37.9629091331899
158.0092666099 	 2.255682809139
170.0270251641 	 0.436021161560374
176.0137804031 	 1.77315272367886
176.0198312962 	 42.0266263589326
188.0375898504 	 1.29643625370618
204.0134032476 	 36.1897564095111
204.0147459183 	 58.1361548747166
222.0253106046 	 3.9590721469682
232.0096605404 	 30.9051799313993
250.018882556 	 0.348816929248299
250.0202252267 	 10.0284867158886
END IONS

BEGIN IONS
PEPMASS=237.069
CHARGE=1
MSLEVEL=2
RT=0
SOURCE_INSTRUMENT=qTOF
FILENAME=CCMSLIB00000005970.ms
IONMODE=Positive
ORGANISM=Natural
NAME=Zileuton
PI=GNPS
DATACOLLECTOR=GNPS
SMILES=CC(c1cc2ccccc2s1)N(C(=N)O)O
INCHI=InChI=1S/C11H12N2O2S/c1-7(13(15)11(12)14)10-6-8-4-2-3-5-9(8)16-10/h2-7,15H,1H3,(H2,12,14)
FORMULA=C11H12N2O2S
PUBMED=N/A
SUBMITUSER=BIOADREM
LIBRARYQUALITY=0
SPECTRUMID=CCMSLIB00000005970
SCANS=249
ID=CCMSLIB00000005970
102.0464011605 	 1.01
115.0542261926 	 21.86
117.0698762568 	 28.73
127.0542261926 	 13.63
128.0620512247 	 100
134.0184718505 	 2.16
160.0341219147 	 1
161.0419469468 	 15.74
237.0692243298 	 0
END IONS

BEGIN IONS
PEPMASS=245.097
CHARGE=1
MSLEVEL=2
RT=0
SOURCE_INSTRUMENT=qTOF
FILENAME=CCMSLIB00000005981.ms
IONMODE=Positive
ORGANISM=Natural
NAME=Flurbiprofen
PI=GNPS
DATACOLLECTOR=GNPS
SMILES=CC(c1ccc(c2ccccc2)c(c1)F)C(=O)O
INCHI=InChI=1S/C15H13FO2/c1-10(15(17)18)12-7-8-13(14(16)9-12)11-5-3-2-4-6-11/h2-10H,1H3,(H,17,18)
FORMULA=C15H13FO2
PUBMED=N/A
SUBMITUSER=BIOADREM
LIBRARYQUALITY=0
SPECTRUMID=CCMSLIB00000005981
SCANS=250
ID=CCMSLIB00000005981
64.0318939505 	 0.366871503255985
101.0385761284 	 1.15564523525635
103.0542261926 	 1.27182121128741
115.0542261926 	 0.317955302821853
121.0448043605 	 0.645082393225106
123.0229260642 	 0.137576813720994
133.0448043605 	 1.00889663395396
139.0553690468 	 0.360756978201718
150.0475440147 	 0.284325415023388
151.0553690468 	 2.14314103152038
152.0620512247 	 3.34158794215659
152.0631940789 	 0.513620104558378
153.0698762568 	 1.16481702283775
157.0448043605 	 0.0672597755969305
159.0604544247 	 2.19817175700877
163.0542261926 	 0.223180164480724
164.0620512247 	 0.0947751383411293
165.071019111 	 0.262924577333456
170.0526293926 	 0.269039102387722
171.0604544247 	 1.98110611758232
176.0620512247 	 1.28405026139595
177.0698762568 	 3.15203766547433
177.071019111 	 6.53642728301079
178.0777012889 	 69.4793481916292
178.0788441431 	 7.89385184505793
179.085526321 	 28.9125317190987
183.0604544247 	 26.3413739337797
184.0682794568 	 29.9458864532697
196.0682794568 	 1.27793573634168
197.0761044889 	 9.32465070775627
198.083929521 	 0.571708092573909
199.0917545531 	 100
208.0894088294 	 0.458589379069981
245.0972338615 	 0.24763826469779
END IONS

BEGIN IONS
PEPMASS=498.1773
CHARGE=1
MSLEVEL=2
RT=0
SOURCE_INSTRUMENT=qTOF
FILENAME=CCMSLIB00000005988.ms
IONMODE=Positive
ORGANISM=Natural
NAME=Idarubicin
PI=GNPS
DATACOLLECTOR=GNPS
SMILES=C[C@H]1[C@H]([C@H](C[C@@H](O1)O[C@H]1C[C@@](Cc2c1c(c1c(C(=O)c3ccccc3C1=O)c2O)O)(C(=O)C)O)N)O
INCHI=InChI=1S/C26H27NO9/c1-10-21(29)15(27)7-17(35-10)36-16-9-26(34,11(2)28)8-14-18(16)25(33)20-19(24(14)32)22(30)12-5-3-4-6-13(12)23(20)31/h3-6,10,15-17,21,29,32-34H,7-9,27H2,1-2H3/t10-,15-,16-,17-,21+,26-/m0/s1
FORMULA=C26H27NO9
PUBMED=N/A
SUBMITUSER=BIOADREM
LIBRARYQUALITY=0
SPECTRUMID=CCMSLIB00000005988
SCANS=252
ID=CCMSLIB00000005988
104.0706045383 	 0.198435413089105
112.0756899162 	 3.43827513833238
113.059705501 	 13.7073077656936
130.0862546025 	 98.6452966991032
148.0968192888 	 0.843350505628697
189.0698762568 	 0.148826559816829
207.0804409431 	 0.103033772180881
217.0647908789 	 0.328181644724289
235.0753555652 	 0.232780003816066
263.0702701873 	 1.36615149780576
273.0546201231 	 0.973096737263881
291.0651848094 	 100
293.0741320535 	 1.21732493798893
305.0808348736 	 0.190803281816447
315.0651848094 	 0.122114100362526
333.0757494957 	 30.0591490173631
351.086314182 	 4.81587483304713
498.1758574708 	 3.98778858996375
END IONS

BEGIN IONS
PEPMASS=253.1233
CHARGE=1
MSLEVEL=2
RT=0
SOURCE_INSTRUMENT=qTOF
FILENAME=CCMSLIB00000006006.ms
IONMODE=Positive
ORGANISM=Natural
NAME=Cimetidine
PI=GNPS
DATACOLLECTOR=GNPS
SMILES=Cc1c(CSCCNC(=NC)NC#N)[nH]cn1
INCHI=InChI=1S/C10H16N6S/c1-8-9(16-7-15-8)5-17-4-3-13-10(12-2)14-6-11/h7H,3-5H2,1-2H3,(H,15,16)(H2,12,13,14)
FORMULA=C10H16N6S
PUBMED=N/A
SUBMITUSER=BIOADREM
LIBRARYQUALITY=0
SPECTRUMID=CCMSLIB00000006006
SCANS=255
ID=CCMSLIB00000006006
95.060374203 	 50.1729056799516
99.0665222134 	 12.6437278464598
103.032444893 	 0.63542837382208
117.0480949572 	 61.5414541367684
125.0821722776 	 1.60370018155096
128.0276938661 	 0.402005705887438
132.0589939945 	 0.211809457940693
155.0637450214 	 0.220454741938273
159.0698930318 	 100
172.0902941229 	 2.52874556929195
211.1011931602 	 6.71306302412034
253.1229912348 	 58.1914065877064
END IONS

BEGIN IONS
PEPMASS=428.2528
CHARGE=1
MSLEVEL=2
RT=0
SOURCE_INSTRUMENT=qTOF
FILENAME=CCMSLIB00000006035.ms
IONMODE=Positive
ORGANISM=Natural
NAME=Ranolazine
PI=GNPS
DATACOLLECTOR=GNPS
SMILES=Cc1cccc(C)c1N=C(CN1CCN(CC1)CC(COc1ccccc1OC)O)O
INCHI=InChI=1S/C24H33N3O4/c1-18-7-6-8-19(2)24(18)25-23(29)16-27-13-11-26(12-14-27)15-20(28)17-31-22-10-5-4-9-21(22)30-3/h4-10,20,28H,11-17H2,1-3H3,(H,25,29)
FORMULA=C24H33N3O4
PUBMED=N/A
SUBMITUSER=BIOADREM
LIBRARYQUALITY=0
SPECTRUMID=CCMSLIB00000006035
SCANS=256
ID=CCMSLIB00000006035
97.0760242672 	 1.8678642221892
98.0838492993 	 4.87165989557491
99.0916743314 	 0.310303225692704
100.0756899162 	 0.996395747435339
101.1073243956 	 2.2990648085414
102.0913399804 	 0.0453365102473107
103.0542261926 	 0.0853837609657684
105.0698762568 	 0.152381048331239
106.0651252299 	 0.0334986436827351
107.0491408147 	 1.22559699368563
108.0807752941 	 0.0329949046799872
109.0647908789 	 0.0576781158146341
109.0760242672 	 0.0355135996937267
110.060039852 	 0.0385360337102141
111.0916743314 	 5.43005458012095
112.0756899162 	 0.687099999748131
112.0994993635 	 0.0700197213819576
113.1073243956 	 7.44400311310704
114.0913399804 	 0.0700197213819576
114.1151494277 	 2.31014706660185
119.0491408147 	 0.379819208071914
120.0807752941 	 0.097221627530344
121.0284053726 	 0.126690359191096
121.0522148199 	 0.898418511400873
121.0647908789 	 0.395435117157099
122.0362304047 	 0.960882147741612
122.0964253583 	 0.179834823980999
123.0440554368 	 0.618843364875791
123.0916743314 	 0.0541519427953989
124.0994993635 	 0.943755021648184
125.059705501 	 0.294687316607519
127.1229744598 	 1.55882034400337
131.0491408147 	 0.0518851172830333
132.0807752941 	 0.63924479448708
133.0647908789 	 0.100747800549579
134.0964253583 	 1.97667184678275
135.0440554368 	 0.0355135996937267
135.0804409431 	 0.309295747687208
137.059705501 	 0.956096627215507
137.1046443209 	 0.861645564200276
137.1073243956 	 1.0364429981538
138.1151494277 	 0.729414075978954
139.0865889535 	 0.206532991126637
139.1229744598 	 0.478300183109128
140.0944139856 	 0.189405865033209
141.1022390177 	 0.119889882653999
142.1100640498 	 0.198725036584045
147.0440554368 	 0.597182587757631
148.1120754225 	 0.207540469132133
149.059705501 	 0.727399119967962
151.0753555652 	 0.0818575879465332
155.1178890819 	 9.60831773841337
157.1335391461 	 0.350350476411162
161.059705501 	 1.11250758756873
163.0753555652 	 1.00218874596694
179.0702701873 	 2.14769123821566
191.1178890819 	 0.354128518931771
217.1335391461 	 0.117874926643008
222.112469353 	 0.27176719198249
224.1281194172 	 1.00848548350129
236.1281194172 	 0.0541519427953989
245.1522632155 	 0.405258027710683
248.1519288645 	 1.05583694975959
260.1757383118 	 1.03518365064693
261.1597538966 	 0.3770486435568
264.1468434866 	 1.93309842304505
274.1887083013 	 1.08706876792996
279.1703185829 	 18.7181857336077
286.191388376 	 0.277812060015465
304.2019530623 	 0.497190395712174
410.243817877 	 0.282093841538822
411.2516429091 	 0.0813538489437853
428.2543825633 	 100
END IONS

BEGIN IONS
PEPMASS=255.0653
CHARGE=1
MSLEVEL=2
RT=0
SOURCE_INSTRUMENT=qTOF
FILENAME=CCMSLIB00000006049.ms
IONMODE=Positive
ORGANISM=Natural
NAME=Diadzein
PI=GNPS
DATACOLLECTOR=GNPS
SMILES=c1cc(ccc1c1coc2cc(ccc2c1=O)O)O
INCHI=InChI=1S/C15H10O4/c16-10-3-1-9(2-4-10)13-8-19-14-7-11(17)5-6-12(14)15(13)18/h1-8,16-17H
FORMULA=C15H10O4
PUBMED=N/A
SUBMITUSER=BIOADREM
LIBRARYQUALITY=0
SPECTRUMID=CCMSLIB00000006049
SCANS=260
ID=CCMSLIB00000006049
103.0542261926 	 0.49696917587378
105.0334907505 	 2.17617471303899
107.0491408147 	 0.53995958901165
109.0284053726 	 1.87352220454839
115.0542261926 	 0.509006491552384
117.0698762568 	 0.235587463995529
118.0413157826 	 0.263101328403766
119.0491408147 	 3.81754868664288
120.0205803405 	 0.0851210180129831
121.0284053726 	 0.903658484158033
127.0542261926 	 2.15897854778384
128.0620512247 	 8.83968874940888
129.0698762568 	 3.36271011564421
131.0491408147 	 2.8218907183698
133.0284053726 	 1.3464597394781
134.0362304047 	 0.879583852800826
135.0440554368 	 0.104036799793646
137.0233199947 	 26.4141696401702
139.0542261926 	 0.0223550148316925
141.0698762568 	 1.74369115687202
143.085526321 	 3.28962641330983
147.0440554368 	 0.126391814625339
149.0233199947 	 2.20110915265896
151.0542261926 	 2.14522161557973
152.0620512247 	 18.0551137096427
153.0698762568 	 14.3596577963114
155.085526321 	 0.095438717166072
156.0569658468 	 0.374876402562229
157.0647908789 	 3.30768238682774
159.0440554368 	 0.244185546623103
165.0698762568 	 1.76604617170371
166.0777012889 	 0.409268733072525
167.033884681 	 0.0816817849619535
167.085526321 	 8.59808262757405
169.0647908789 	 2.27075362194231
170.072615911 	 0.517604574179958
171.0804409431 	 5.71686513907399
175.0389700589 	 0.0223550148316925
181.0647908789 	 25.1244572460341
182.072615911 	 0.902798675895275
184.0518804689 	 4.94475731911784
185.059705501 	 0.287175959760973
187.0389700589 	 0.165083186449422
197.059705501 	 5.4339882206268
198.0675305331 	 1.60612183483083
199.0753555652 	 20.4428012553201
209.059705501 	 0.412707966123554
210.0675305331 	 0.354241004256051
211.0753555652 	 0.871845578436009
212.046795091 	 0.601005975667426
213.0546201231 	 0.108335841107433
225.0546201231 	 0.449679721422123
227.0702701873 	 12.7991057994067
237.0546201231 	 5.80886462318903
255.0651848094 	 100
END IONS

BEGIN IONS
PEPMASS=265.156
CHARGE=1
MSLEVEL=2
RT=0
SOURCE_INSTRUMENT=qTOF
FILENAME=CCMSLIB00000006060.ms
IONMODE=Positive
ORGANISM=Natural
NAME=Vorinostat
PI=GNPS
DATACOLLECTOR=GNPS
SMILES=C(CCCC(=NO)O)CCC(=Nc1ccccc1)O
INCHI=InChI=1S/C14H20N2O3/c17-13(15-12-8-4-3-5-9-12)10-6-1-2-7-11-14(18)16-19/h3-5,8-9,19H,1-2,6-7,10-11H2,(H,15,17)(H,16,18)
FORMULA=C14H20N2O3
PUBMED=N/A
SUBMITUSER=BIOADREM
LIBRARYQUALITY=0
SPECTRUMID=CCMSLIB00000006060
SCANS=262
ID=CCMSLIB00000006060
100.0393044099 	 0.319937573156457
101.047129442 	 0.866172454155287
102.0913399804 	 11.0651580179477
103.0542261926 	 12.0327740928599
104.046795091 	 23.0667186890363
105.0698762568 	 0.507218103784627
106.0624451552 	 6.47678501755755
108.0807752941 	 5.36090518923137
109.0647908789 	 3.3788529067499
110.0964253583 	 0.663285212641436
111.0804409431 	 37.5107296137339
116.0706045383 	 0.319937573156457
117.0573001978 	 1.57627779945377
118.0624451552 	 4.65860319937573
119.0702701873 	 6.86695278969957
120.0443897878 	 100
121.0647908789 	 20.046820132657
126.0913399804 	 6.07881388997269
130.0624451552 	 5.09559110417479
132.0780952194 	 8.29496683573937
139.0753555652 	 63.6753804135778
143.072950262 	 0.56184159188451
144.0780952194 	 1.47483417869684
145.0859202515 	 1.1002731174405
153.0698762568 	 0.171673819742489
156.0780952194 	 0.515021459227468
157.0859202515 	 0.327740928599298
158.0937452836 	 2.05228248146703
170.0964253583 	 0.873975809598127
171.1015703157 	 1.0222395630121
172.0968192888 	 47.4053843152556
184.1120754225 	 0.343347639484979
186.125045412 	 2.77019118220835
196.1093953478 	 0.195083886071011
214.1226401088 	 0.358954350370659
265.1546685187 	 0
END IONS

BEGIN IONS
PEPMASS=213.0336
CHARGE=1
MSLEVEL=2
RT=0
SOURCE_INSTRUMENT=qTOF
FILENAME=CCMSLIB00000006067.ms
IONMODE=Positive
ORGANISM=Natural
NAME=Zonisamide
PI=GNPS
DATACOLLECTOR=GNPS
SMILES=c1ccc2c(c1)c(CS(=O)(=O)N)no2
INCHI=InChI=1S/C8H8N2O3S/c9-14(11,12)5-7-6-3-1-2-4-8(6)13-10-7/h1-4H,5H2,(H2,9,11,12)
FORMULA=C8H8N2O3S
PUBMED=N/A
SUBMITUSER=BIOADREM
LIBRARYQUALITY=0
SPECTRUMID=CCMSLIB00000006067
SCANS=265
ID=CCMSLIB00000006067
102.0338251015 	 50.0256374399851
104.0494751657 	 37.421339672773
105.0334907505 	 15.4896751037151
120.0443897878 	 5.08087446977113
132.0443897878 	 100
149.0709388893 	 7.36959865753041
150.0549544741 	 29.6508646809304
213.0328388235 	 37.3141285601081
END IONS

BEGIN IONS
PEPMASS=488.1636
CHARGE=1
MSLEVEL=2
RT=0
SOURCE_INSTRUMENT=qTOF
FILENAME=CCMSLIB00000006077.ms
IONMODE=Positive
ORGANISM=Natural
NAME=Dasatinib
PI=GNPS
DATACOLLECTOR=GNPS
SMILES=Cc1cccc(c1N=C(c1cnc(Nc2cc(nc(C)n2)N2CCN(CC2)CCO)s1)O)Cl
INCHI=InChI=1S/C22H26ClN7O2S/c1-14-4-3-5-16(23)20(14)28-21(32)17-13-24-22(33-17)27-18-12-19(26-15(2)25-18)30-8-6-29(7-9-30)10-11-31/h3-5,12-13,31H,6-11H2,1-2H3,(H,28,32)(H,24,25,26,27)
FORMULA=C22H26ClN7O2S
PUBMED=N/A
SUBMITUSER=BIOADREM
LIBRARYQUALITY=0
SPECTRUMID=CCMSLIB00000006077
SCANS=267
ID=CCMSLIB00000006077
102.0913399804 	 0.21953896816685
109.0760242672 	 0.141132193821546
114.0913399804 	 3.65767602320841
125.0167948288 	 0.44691861376823
131.1178890819 	 0.117610161517955
134.0712732403 	 0.152893209973342
135.0790982724 	 0.215618629449584
136.0869233045 	 0.215618629449584
151.0978223418 	 0.239140661753175
152.0276938661 	 0.133291516387016
161.0821722776 	 0.772306727301239
176.0276938661 	 0.117610161517955
176.0930713149 	 0.384193194291987
177.113472406 	 0.11368982280069
178.0433439303 	 0.368511839422926
180.113138055 	 0.297945742512153
187.0978223418 	 0.192096597145993
193.0527020093 	 1.76415242276933
193.0542429676 	 1.96016935863259
202.1087213791 	 0.270503371491297
207.0698930318 	 0.384193194291987
219.0683520735 	 0.517484710679003
219.0698930318 	 0.33322879096754
232.0636010466 	 11.0945585698604
232.0651420049 	 12.4274737337306
233.0491575897 	 0.787988082170299
234.0787639214 	 1.40348126078093
234.0807920691 	 2.09738121373687
248.1505861938 	 0.231299984318645
258.0792511108 	 3.34012858710993
258.0807920691 	 2.83832523129998
260.060056627 	 1.97585071350165
260.0613992977 	 2.22675239140662
260.0944139856 	 0.57628979143798
260.0964421333 	 0.564528775286185
261.0606710162 	 0.305786419946683
280.1226568838 	 0.290105065077623
286.0757066912 	 0.231299984318645
292.0305863587 	 0.882076211384664
310.1120921975 	 0.137211855104281
317.0253481424 	 0.368511839422926
317.0258353318 	 0.344989807119335
319.041485396 	 0.45475929120276
319.1320149628 	 6.49992159322565
319.1335559211 	 4.7279284930218
320.1341703103 	 1.25058805080759
338.1070068196 	 0.176415242276933
343.0409982066 	 0.537086404265329
343.041485396 	 0.415555904030108
347.1269295849 	 0.850713501646542
347.1284705432 	 0.415555904030108
348.1290849324 	 0.34106946840207
360.0675473081 	 2.18754900423397
360.0680344975 	 2.57566253724322
365.1179058569 	 0.552767759134389
365.1192485276 	 0.686059275521405
375.0789335348 	 0.325388113533009
375.0802762055 	 0.305786419946683
377.0815203506 	 0.329308452250274
386.0836845617 	 0.90167790497099
387.0784463454 	 1.09769484083425
391.1348985918 	 0.317547436098479
401.094583599 	 39.2033871726517
401.0959262697 	 39.2033871726517
402.1019214417 	 9.36176885682923
403.0971704148 	 13.6859024619727
404.094249248 	 2.54037948878783
427.1102336632 	 6.44895718990121
427.1115763339 	 7.20558256233339
429.112820479 	 3.29700486122001
430.1098993122 	 0.862474517798338
488.1629975152 	 100
END IONS

BEGIN IONS
PEPMASS=502.207
CHARGE=1
MSLEVEL=2
RT=0
SOURCE_INSTRUMENT=qTOF
FILENAME=CCMSLIB00000006092.ms
IONMODE=Positive
ORGANISM=Natural
NAME=AdefovirDipivoxil
PI=GNPS
DATACOLLECTOR=GNPS
SMILES=CC(C)(C)C(=O)OCOP(=O)(COCCn1cnc2c(N)ncnc12)OCOC(=O)C(C)(C)C
INCHI=InChI=1S/C20H32N5O8P/c1-19(2,3)17(26)30-11-32-34(28,33-12-31-18(27)20(4,5)6)13-29-8-7-25-10-24-14-15(21)22-9-23-16(14)25/h9-10H,7-8,11-13H2,1-6H3,(H2,21,22,23)
FORMULA=C20H32N5O8P
PUBMED=N/A
SUBMITUSER=BIOADREM
LIBRARYQUALITY=0
SPECTRUMID=CCMSLIB00000006092
SCANS=268
ID=CCMSLIB00000006092
135.0678648841 	 0.0485933947692682
136.0631138572 	 0.098922267923153
140.0944139856 	 0.118012530153937
162.0787639214 	 2.45223095746343
170.1049786719 	 2.20579302684785
174.0787639214 	 0.0364450460769511
192.0893286077 	 8.67912740146822
192.0909818899 	 0.109335138230853
212.0345296435 	 0.0659481786154354
226.0501797077 	 5.18560941323476
238.0501797077 	 1.07252564169313
256.0594017233 	 5.96136825115843
256.060744394 	 52.0643515385016
257.0600161125 	 1.86563926346297
258.0651610699 	 0.203050971000156
274.0699664096 	 0.262057236077125
274.0713090803 	 10.3868381319311
275.0705807988 	 0.197844535846306
340.1169166022 	 3.04750004338696
358.1274812885 	 11.7995175370091
358.1288239592 	 1.07252564169313
359.1366489913 	 0.170076881692439
370.1274812885 	 2.72643654223287
388.1380459748 	 0.208257406154006
442.1849961674 	 55.4415924749657
444.1894128433 	 0.203050971000156
472.1955608537 	 39.5984103017997
473.2033858858 	 1.27557661269329
502.20612554 	 100
END IONS

BEGIN IONS
PEPMASS=374.122
CHARGE=1
MSLEVEL=2
RT=0
SOURCE_INSTRUMENT=qTOF
FILENAME=CCMSLIB00000006114.ms
IONMODE=Positive
ORGANISM=Natural
NAME=Prasugrel
PI=GNPS
DATACOLLECTOR=GNPS
SMILES=CC(=O)Oc1cc2CN(CCc2s1)C(c1ccccc1F)C(=O)C1CC1
INCHI=InChI=1S/C20H20FNO3S/c1-12(23)25-18-10-14-11-22(9-8-17(14)26-18)19(20(24)13-6-7-13)15-4-2-3-5-16(15)21/h2-5,10,13,19H,6-9,11H2,1H3
FORMULA=C20H20FNO3S
PUBMED=N/A
SUBMITUSER=BIOADREM
LIBRARYQUALITY=0
SPECTRUMID=CCMSLIB00000006114
SCANS=271
ID=CCMSLIB00000006114
109.0448043605 	 20.5412534805334
121.0448043605 	 0.90860241316985
123.0240689184 	 0.122123980264765
127.0542261926 	 0.175858531581261
129.0698762568 	 5.64701284744272
133.0448043605 	 0.82555810658981
134.0526293926 	 2.74534707635191
135.0604544247 	 13.3701333593864
136.0318939505 	 0.254017878950711
147.0604544247 	 3.56113526452054
149.0397189826 	 10.678520834351
149.0761044889 	 81.5201993063358
159.0604544247 	 0.512920717112012
161.0635284299 	 0.102584143422402
162.0475440147 	 1.65600117239021
176.0870035262 	 0.996531678960481
177.071019111 	 75.7510624786283
178.1026535904 	 0.254017878950711
206.0975682125 	 100
332.1115037172 	 21.6061745884422
374.1220684035 	 34.6441307215085
END IONS

BEGIN IONS
PEPMASS=288.1598
CHARGE=1
MSLEVEL=2
RT=0
SOURCE_INSTRUMENT=qTOF
FILENAME=CCMSLIB00000006120.ms
IONMODE=Positive
ORGANISM=Natural
NAME=Etodolac
PI=GNPS
DATACOLLECTOR=GNPS
SMILES=CCc1cccc2c3CCOC(CC)(CC(=O)O)c3[nH]c12
INCHI=InChI=1S/C17H21NO3/c1-3-11-6-5-7-12-13-8-9-21-17(4-2,10-14(19)20)16(13)18-15(11)12/h5-7,18H,3-4,8-10H2,1-2H3,(H,19,20)
FORMULA=C17H21NO3
PUBMED=N/A
SUBMITUSER=BIOADREM
LIBRARYQUALITY=0
SPECTRUMID=CCMSLIB00000006120
SCANS=273
ID=CCMSLIB00000006120
103.0542261926 	 0.129757785467128
115.0542261926 	 2.44809688581315
116.0620512247 	 0.748269896193772
117.0698762568 	 3.55536332179931
127.0542261926 	 1.69982698961938
130.0651252299 	 2.3961937716263
132.0807752941 	 0.354671280276817
142.0651252299 	 2.29671280276817
143.072950262 	 78.3131487889273
144.0807752941 	 39.3901384083045
145.1011763852 	 0.125432525951557
154.0651252299 	 0.666089965397924
156.0807752941 	 3.1098615916955
157.0886003262 	 10.0259515570934
158.0964253583 	 1.55276816608997
167.072950262 	 3.55103806228374
168.0807752941 	 3.06660899653979
169.0886003262 	 0.605536332179931
170.0964253583 	 1.02076124567474
172.1120754225 	 100
179.072950262 	 0.103806228373702
180.0807752941 	 7.24048442906574
181.0886003262 	 6.32352941176471
182.0964253583 	 4.96107266435986
183.1042503904 	 0.454152249134948
184.1120754225 	 0.765570934256055
194.0964253583 	 5.15138408304498
195.1042503904 	 6.28460207612457
196.1120754225 	 4.61937716262976
197.1199004546 	 0.168685121107266
198.0913399804 	 0.441176470588235
198.1277254867 	 0.32439446366782
200.1069900446 	 0.281141868512111
208.1120754225 	 1.45328719723183
209.1199004546 	 1.77335640138408
210.1277254867 	 9.36418685121107
211.1355505188 	 1.26297577854671
224.1433755509 	 5.66176470588235
226.1590256151 	 0.484429065743945
228.138290173 	 2.24480968858132
252.138290173 	 1.31487889273356
270.1488548593 	 2.31401384083045
288.1594195456 	 0.00432525951557093
END IONS

BEGIN IONS
PEPMASS=493.198
CHARGE=1
MSLEVEL=2
RT=0
SOURCE_INSTRUMENT=qTOF
FILENAME=CCMSLIB00000006140.ms
IONMODE=Positive
ORGANISM=Natural
NAME=Cilnidipine
PI=GNPS
DATACOLLECTOR=GNPS
SMILES=CC1=C(C(c2cccc(c2)N(=O)=O)C(=C(C)N1)C(=O)OCCOC)C(=O)OC/C=C/c1ccccc1
INCHI=InChI=1S/C27H28N2O7/c1-18-23(26(30)35-14-8-11-20-9-5-4-6-10-20)25(21-12-7-13-22(17-21)29(32)33)24(19(2)28-18)27(31)36-16-15-34-3/h4-13,17,25,28H,14-16H2,1-3H3/b11-8+
FORMULA=C27H28N2O7
PUBMED=N/A
SUBMITUSER=BIOADREM
LIBRARYQUALITY=0
SPECTRUMID=CCMSLIB00000006140
SCANS=275
ID=CCMSLIB00000006140
91.0542261926 	 0.249732429539779
96.0933513531 	 0.51730288976097
115.0542261926 	 5.09810916874777
117.0698762568 	 71.3521227256511
210.0913399804 	 0.413842311808776
210.1151494277 	 1.39493399928648
211.1117410715 	 0.445950767035319
226.0835745278 	 0.367463432037103
228.1019046667 	 0.235462004994649
228.1104579803 	 0.65643952907599
239.0815035756 	 0.720656439529076
252.099224592 	 0.174812700677845
255.0764181977 	 4.15269354263289
256.0842432298 	 0.242597217267214
257.0920682619 	 0.620763467713164
301.0818975061 	 1.03103817338566
301.1223057578 	 0.178380306814128
315.137955822 	 1.35925793792365
317.0768121282 	 5.45130217623974
331.1288476987 	 4.88048519443453
359.1152090072 	 0.18194791295041
359.1237623208 	 1.69104530859793
370.164898854 	 0.428112736353906
373.1546685187 	 0.19621833749554
375.1186769429 	 36.8569389939351
376.1179486614 	 4.37031751694613
376.1305247204 	 2.32251159471994
377.1257736935 	 0.588655012486621
417.1444977629 	 0.845522654298965
449.2070980197 	 35.6760613628255
475.1863625776 	 1.616125579736
476.1941876097 	 0.192650731359258
493.1969272639 	 100
END IONS

BEGIN IONS
PEPMASS=365.1179
CHARGE=1
MSLEVEL=2
RT=0
SOURCE_INSTRUMENT=qTOF
FILENAME=CCMSLIB00000006152.ms
IONMODE=Positive
ORGANISM=Natural
NAME=Bumetanide
PI=GNPS
DATACOLLECTOR=GNPS
SMILES=CCCCNc1cc(cc(c1Oc1ccccc1)S(=O)(=O)N)C(=O)O
INCHI=InChI=1S/C17H20N2O5S/c1-2-3-9-19-14-10-12(17(20)21)11-15(25(18,22)23)16(14)24-13-7-5-4-6-8-13/h4-8,10-11,19H,2-3,9H2,1H3,(H,20,21)(H2,18,22,23)
FORMULA=C17H20N2O5S
PUBMED=N/A
SUBMITUSER=BIOADREM
LIBRARYQUALITY=0
SPECTRUMID=CCMSLIB00000006152
SCANS=276
ID=CCMSLIB00000006152
108.0417097131 	 0.35094355482705
108.0443897878 	 1.48783255579372
115.0542261926 	 1.17891816920943
124.0393044099 	 0.31942167864498
127.0542261926 	 0.794351279788173
128.0620512247 	 3.09334678266717
129.0698762568 	 5.73277854831253
131.0491408147 	 0.130290421552557
139.0542261926 	 2.6415332240575
141.0698762568 	 6.27915773546841
143.085526321 	 0.252175009456563
146.060039852 	 0.0966670869583491
152.034219032 	 1.91653007186988
152.0620512247 	 0.409784390366915
153.0698762568 	 3.58718950951961
154.0651252299 	 1.09275837431177
155.0491408147 	 0.554785020804438
155.072950262 	 0.262682301517253
156.0807752941 	 55.26835623923
157.0647908789 	 0.113478754255453
157.0859202515 	 3.73429159836927
164.034219032 	 0.21224729962594
166.0651252299 	 11.6609927289539
167.0702701873 	 0.897322741982936
168.0569658468 	 2.17921237338713
168.0807752941 	 0.714495860126928
169.0647908789 	 7.15966881015425
170.0964253583 	 3.791030975497
171.0804409431 	 1.02341024671122
180.0780952194 	 0.569495229689404
180.0807752941 	 0.325726053881394
181.0647908789 	 1.95855924011264
181.0886003262 	 0.18072542344387
182.060039852 	 4.73248434413483
183.0678648841 	 26.0685916025722
184.0756899162 	 61.9867187828353
185.0808348736 	 3.1500861597949
192.0807752941 	 0.0987685453704871
194.0573597773 	 0.403480015130501
195.0678648841 	 3.02610011347875
196.0756899162 	 39.0871264657672
197.0808348736 	 0.737611902660446
198.0886599057 	 0.827974614382381
198.0913399804 	 2.18551674862354
208.0756899162 	 0.39297272306981
209.0835149483 	 1.90392132139705
210.0549544741 	 1.41218005295675
210.0913399804 	 0.777539612491069
212.1433755509 	 12.0917917034422
214.0862546025 	 0.229058966923045
222.1277254867 	 0.245870634220149
224.0706045383 	 0.336233345942084
224.1043099699 	 0.405581473542639
224.1069900446 	 0.21224729962594
225.0546201231 	 1.18732400285798
227.0576941283 	 3.25305762198966
228.0655191604 	 0.989786912117009
238.1199600341 	 2.61841718152398
238.1226401088 	 4.77031059555331
239.1277850662 	 0.638843357289959
239.1304651409 	 2.36203925524314
240.0655191604 	 2.40616988189804
240.138290173 	 83.7136973059303
242.0811692246 	 8.89757491699239
243.0889942567 	 0.332030429117808
248.1069900446 	 0.086159794897659
256.1332047951 	 0.937250451813559
266.1148746562 	 1.2713823393435
266.1175547309 	 5.66343042071197
283.1202943851 	 0.954062119110663
284.1281194172 	 68.6105156978943
286.1311934224 	 0.514857310973816
292.0274190946 	 2.60790988946329
309.0539681961 	 0.386668347833396
348.0900193514 	 9.84953557769092
365.1165684529 	 100
END IONS

BEGIN IONS
PEPMASS=357.0956
CHARGE=1
MSLEVEL=2
RT=0
SOURCE_INSTRUMENT=qTOF
FILENAME=CCMSLIB00000006165.ms
IONMODE=Positive
ORGANISM=Natural
NAME=Sulindac
PI=GNPS
DATACOLLECTOR=GNPS
SMILES=CC1=C(CC(=O)O)c2cc(ccc2/C/1=C\c1ccc(cc1)S(=O)C)F
INCHI=InChI=1S/C20H17FO3S/c1-12-17(9-13-3-6-15(7-4-13)25(2)24)16-8-5-14(21)10-19(16)18(12)11-20(22)23/h3-10H,11H2,1-2H3,(H,22,23)/b17-9-
FORMULA=C20H17FO3S
PUBMED=N/A
SUBMITUSER=BIOADREM
LIBRARYQUALITY=0
SPECTRUMID=CCMSLIB00000006165
SCANS=279
ID=CCMSLIB00000006165
147.0604544247 	 0.196259220231823
173.0761044889 	 1.55031612223393
220.0682794568 	 0.454425711275026
221.0761044889 	 0.304267650158061
227.085526321 	 0.0987881981032666
232.0682794568 	 0.0645416227608008
233.0761044889 	 60.2871443624868
246.083929521 	 3.31533192834563
247.0917545531 	 9.52976817702845
248.0995795852 	 41.4475763962065
249.071019111 	 0.156743940990516
253.0481751789 	 0.0461011591148577
262.1152296494 	 0.313487881981033
263.1230546815 	 0.0487355110642782
264.0944942073 	 0.111959957850369
265.0481751789 	 1.41464699683878
266.056000211 	 0.154109589041096
279.0638252431 	 1.06822971548999
280.0716502752 	 4.47049525816649
281.043089801 	 0.489989462592202
281.0794753073 	 0.363540569020021
282.0509148331 	 0.331928345626976
283.0587398652 	 0.273972602739726
292.0894088294 	 0.408324552160169
294.0873003394 	 1.11037934668072
295.0951253715 	 9.21628029504742
296.0665648973 	 1.97049525816649
297.0743899294 	 4.0463645943098
298.0822149615 	 0.779768177028451
309.0380044231 	 0.0447839831401475
309.0921484836 	 0.11986301369863
311.0900399936 	 1.481822971549
313.1056900578 	 1.33561643835616
324.0614795194 	 0.12118018967334
325.0693045515 	 0.148840885142255
339.0849546157 	 0.47418335089568
340.0927796478 	 23.3653846153846
342.0720442057 	 8.0413593256059
357.095519302 	 100
END IONS

BEGIN IONS
PEPMASS=316.0927
CHARGE=1
MSLEVEL=2
RT=0
SOURCE_INSTRUMENT=qTOF
FILENAME=CCMSLIB00000006201.ms
IONMODE=Positive
ORGANISM=Natural
NAME=Chlorprothixene
PI=GNPS
DATACOLLECTOR=GNPS
SMILES=CN(C)CC/C=C/1\c2ccccc2Sc2ccc(cc12)Cl
INCHI=InChI=1S/C18H18ClNS/c1-20(2)11-5-7-14-15-6-3-4-8-17(15)21-18-10-9-13(19)12-16(14)18/h3-4,6-10,12H,5,11H2,1-2H3/b14-7+
FORMULA=C18H18ClNS
PUBMED=N/A
SUBMITUSER=BIOADREM
LIBRARYQUALITY=0
SPECTRUMID=CCMSLIB00000006201
SCANS=281
ID=CCMSLIB00000006201
102.0464011605 	 0.0592557478075373
103.0542261926 	 0.15110215690922
115.0542261926 	 0.317018250770325
128.0620512247 	 1.76582128466461
129.0698762568 	 0.162953306470728
130.0777012889 	 0.139251007347713
149.0152538705 	 0.269613652524295
152.0620512247 	 0.29331595164731
159.0262968826 	 0.269613652524295
162.0230789026 	 1.18511495615075
165.0698762568 	 0.755510784546101
178.0777012889 	 0.219246266887888
192.9873245605 	 0.619222564588765
194.9870277473 	 0.183692818203366
195.0262968826 	 1.27103579047168
196.0341219147 	 2.34060203839773
197.0385761284 	 0.251836928182034
199.0309039347 	 0.645887651102157
202.0777012889 	 4.39973927470965
203.085526321 	 11.1993363356246
208.0341219147 	 0.385162360748993
209.0419469468 	 1.48435648257881
210.0497719789 	 20.3217587105949
211.0542261926 	 1.11104527139133
212.0387289668 	 2.07098838587343
221.0419469468 	 77.1717231571462
222.0464011605 	 4.29307892865608
231.0029746247 	 100
232.0074288384 	 5.24413368096705
234.0497719789 	 7.76546575017777
235.057597011 	 50.6695899502252
236.0654220431 	 32.2677174685945
238.054379031 	 16.9115904242712
245.0186246889 	 12.0259540175397
246.0230789026 	 0.542190092438967
247.0183278757 	 0.912538516236075
255.0029746247 	 3.79236785968239
256.0107996568 	 6.66923441573833
257.0026778115 	 0.874022280161176
269.0186246889 	 0.364422849016355
271.0342747531 	 56.6751599905191
273.0339779399 	 2.41763451054752
273.0499248173 	 5.62633325432567
316.092123983 	 71.9661057122541
END IONS

BEGIN IONS
PEPMASS=332.07
CHARGE=1
MSLEVEL=2
RT=0
SOURCE_INSTRUMENT=qTOF
FILENAME=CCMSLIB00000006204.ms
IONMODE=Positive
ORGANISM=Natural
NAME=Piroxicam
PI=GNPS
DATACOLLECTOR=GNPS
SMILES=CN1C(=C(c2ccccc2S1(=O)=O)O)C(=Nc1ccccn1)O
INCHI=InChI=1S/C15H13N3O4S/c1-18-13(15(20)17-12-8-4-5-9-16-12)14(19)10-6-2-3-7-11(10)23(18,21)22/h2-9,19H,1H3,(H,16,17,20)
FORMULA=C15H13N3O4S
PUBMED=N/A
SUBMITUSER=BIOADREM
LIBRARYQUALITY=0
SPECTRUMID=CCMSLIB00000006204
SCANS=283
ID=CCMSLIB00000006204
79.0542261926 	 0.89
93.0573001978 	 0.9675
95.060374203 	 53.6
96.0681992351 	 1.0625
97.0106468184 	 0.3675
105.0334907505 	 0.465
105.0447241388 	 1.0775
107.060374203 	 1.3075
109.0106468184 	 1.0775
118.0651252299 	 0.1675
121.0396387609 	 100
123.0552888251 	 1.53
125.0055614405 	 0.4575
133.0396387609 	 0.1475
135.0552888251 	 1.03
136.0869233045 	 2.1575
137.0055614405 	 1.2475
146.060039852 	 0.6725
148.0505377982 	 0.8375
149.0055614405 	 0.17
149.0583628303 	 2.0825
149.059705501 	 0.9275
153.0004760626 	 4.285
162.0661878624 	 1.3225
163.0740128945 	 0.2425
164.0164604778 	 1.5725
164.0818379266 	 35.9375
164.0831805973 	 5.875
165.0784295704 	 0.835
180.0767525487 	 0.225
182.0270251641 	 0.44
210.0219397862 	 3.1325
212.0375898504 	 4.2075
223.9800749715 	 0.795
238.0168544083 	 25
240.0113750999 	 1.895
253.0641389519 	 0.795
332.0699526113 	 92.635
END IONS

BEGIN IONS
PEPMASS=330.2048
CHARGE=1
MSLEVEL=2
RT=0
SOURCE_INSTRUMENT=qTOF
FILENAME=CCMSLIB00000006242.ms
IONMODE=Positive
ORGANISM=Natural
NAME=Trilostane
PI=GNPS
DATACOLLECTOR=GNPS
SMILES=C[C@]12CC[C@H]3[C@@H](CC[C@@]45[C@@H](C(=C(C[C@]34C)C#N)O)O5)[C@@H]1CC[C@@H]2O
INCHI=InChI=1S/C20H27NO3/c1-18-7-6-14-12(13(18)3-4-15(18)22)5-8-20-17(24-20)16(23)11(10-21)9-19(14,20)2/h12-15,17,22-23H,3-9H2,1-2H3/t12-,13-,14-,15-,17+,18-,19+,20+/m0/s1
FORMULA=C20H27NO3
PUBMED=N/A
SUBMITUSER=BIOADREM
LIBRARYQUALITY=0
SPECTRUMID=CCMSLIB00000006242
SCANS=285
ID=CCMSLIB00000006242
105.0698762568 	 6.98820313623939
107.0491408147 	 0.494790061039522
107.085526321 	 3.37823951332799
108.0807752941 	 2.09836200341164
110.060039852 	 1.13601331771379
111.0804409431 	 0.482972645251454
112.0393044099 	 2.32135150132561
117.0546201231 	 0.948989867850463
119.085526321 	 2.4806297141213
120.0569658468 	 0.655609675894527
121.0522148199 	 1.45662494605093
123.0440554368 	 0.610909016174446
123.0678648841 	 0.379698707277473
123.0804409431 	 1.76593295928643
129.0698762568 	 0.560042748217112
131.085526321 	 3.29192099800645
132.0933513531 	 0.681299710216413
138.0549544741 	 0.392543724438416
144.0933513531 	 0.752204204944818
145.1011763852 	 1.36825122798364
147.1168264494 	 5.27724685040179
152.0706045383 	 2.87625624267834
154.1226401088 	 0.836981318207041
155.085526321 	 0.533838913208788
159.1168264494 	 2.43284625028259
160.1246514815 	 0.354008672955587
161.1324765136 	 0.995231929629858
163.0753555652 	 0.992662926197669
164.0706045383 	 0.328832439320139
173.1324765136 	 0.838522720266354
175.1117410715 	 0.724458967877181
189.163776642 	 1.02862897424831
195.1168264494 	 0.728055572682245
201.1273911357 	 0.487596851429394
201.163776642 	 8.08516760178392
209.1324765136 	 0.765049222105761
211.1481265778 	 0.36685369011653
213.163776642 	 0.258955545964609
219.1743413283 	 0.75836981318207
228.1719956046 	 0.40281973816717
239.1794267062 	 0.305711408430442
241.1586912641 	 2.71286762439115
274.1801549877 	 1.6251515712025
274.216540494 	 0.991121524138356
284.1645049235 	 0.66383048687753
286.1801549877 	 0.367367490802968
294.1852403656 	 2.31107548759685
302.1750696098 	 2.90348767905954
302.2114551161 	 1.16992416301868
303.1954707009 	 1.8635550897096
312.1958050519 	 5.13800686437717
313.1798206367 	 0.392029923751978
330.2063697382 	 100
END IONS

BEGIN IONS
PEPMASS=344.179
CHARGE=1
MSLEVEL=2
RT=0
SOURCE_INSTRUMENT=qTOF
FILENAME=CCMSLIB00000006259.ms
IONMODE=Positive
ORGANISM=Natural
NAME=ClemastineFumarate
PI=GNPS
DATACOLLECTOR=GNPS
SMILES=C[C@@](c1ccccc1)(c1ccc(cc1)Cl)OCC[C@H]1CCCN1C
INCHI=InChI=1S/C21H26ClNO/c1-21(17-7-4-3-5-8-17,18-10-12-19(22)13-11-18)24-16-14-20-9-6-15-23(20)2/h3-5,7-8,10-13,20H,6,9,14-16H2,1-2H3/t20-,21-/m1/s1
FORMULA=C21H26ClNO
PUBMED=N/A
SUBMITUSER=BIOADREM
LIBRARYQUALITY=0
SPECTRUMID=CCMSLIB00000006259
SCANS=288
ID=CCMSLIB00000006259
101.0385761284 	 3.4167053672129
102.0464011605 	 5.91786638359981
103.0542261926 	 48.9484508724209
112.1120754225 	 0.179128242552909
130.1226401088 	 24.772772507132
137.0152538705 	 71.3726530883036
165.0698762568 	 32.335964970477
179.085526321 	 64.744908113846
180.0933513531 	 91.1762754594308
199.0309039347 	 0.152590725137663
200.0387289668 	 2.41491408478737
215.0622040631 	 100
344.1775681719 	 4.21283088967027
END IONS

BEGIN IONS
PEPMASS=295.9564
CHARGE=1
MSLEVEL=2
RT=0
SOURCE_INSTRUMENT=qTOF
FILENAME=CCMSLIB00000006264.ms
IONMODE=Positive
ORGANISM=Natural
NAME=Chlorothiazide
PI=GNPS
DATACOLLECTOR=GNPS
SMILES=c1c(c(cc2c1N=CNS2(=O)=O)S(=O)(=O)N)Cl
INCHI=InChI=1S/C7H6ClN3O4S2/c8-4-1-5-7(2-6(4)16(9,12)13)17(14,15)11-3-10-5/h1-3H,(H,10,11)(H2,9,12,13)
FORMULA=C7H6ClN3O4S2
PUBMED=N/A
SUBMITUSER=BIOADREM
LIBRARYQUALITY=0
SPECTRUMID=CCMSLIB00000006264
SCANS=289
ID=CCMSLIB00000006264
101.0026778115 	 12.8
104.9560244321 	 35.23
105.0447241388 	 12.58
106.0525491709 	 5.93
106.9824206952 	 27.3
108.9742613121 	 7.31
111.9948527794 	 16.69
113.9741173373 	 4.79
114.0105028436 	 23.99
117.0447241388 	 12.96
123.0011447646 	 17.81
123.9948527794 	 100
127.9897674015 	 5.26
128.9975924336 	 8.36
129.0214018809 	 16.95
130.0054174657 	 7.39
131.9669234694 	 14.87
131.9698070984 	 6.04
132.9509390542 	 1.06
139.0057518167 	 2.07
139.9897674015 	 80.63
141.0214018809 	 6.7
141.9512734052 	 61.55
142.0054174657 	 9.17
152.0135768488 	 26.34
155.0006664388 	 29.16
155.9846820236 	 56.75
157.016316503 	 28.93
158.0003320878 	 43.18
158.9778225067 	 1.47
159.9618380915 	 26.25
169.9461880273 	 21.61
170.9540130594 	 5.28
185.991605173 	 4.18
187.9567527136 	 14.04
187.9596363426 	 8.13
203.9516673357 	 1.39
203.9545509647 	 34
204.9833018151 	 88.01
214.9676517509 	 48.14
214.9705353799 	 11.34
220.9782164372 	 55.92
230.965450002 	 35.18
242.9766833903 	 23.97
268.9452017493 	 26.52
278.9295516851 	 100
295.9561007866 	 88.48
END IONS

BEGIN IONS
PEPMASS=244.134
CHARGE=1
MSLEVEL=2
RT=0
SOURCE_INSTRUMENT=qTOF
FILENAME=CCMSLIB00000006276.ms
IONMODE=Positive
ORGANISM=Natural
NAME=Agomelatine
PI=GNPS
DATACOLLECTOR=GNPS
SMILES=CC(=NCCc1cccc2ccc(cc12)OC)O
INCHI=InChI=1S/C15H17NO2/c1-11(17)16-9-8-13-5-3-4-12-6-7-14(18-2)10-15(12)13/h3-7,10H,8-9H2,1-2H3,(H,16,17)
FORMULA=C15H17NO2
PUBMED=N/A
SUBMITUSER=BIOADREM
LIBRARYQUALITY=0
SPECTRUMID=CCMSLIB00000006276
SCANS=291
ID=CCMSLIB00000006276
102.0464011605 	 0.138649837445018
103.0542261926 	 0.143430866322433
114.0464011605 	 0.320328934786766
115.0542261926 	 9.77242302543507
127.0542261926 	 6.1005928475808
128.0620512247 	 5.81851214381335
129.0698762568 	 7.21935360489577
140.0620512247 	 0.200803212851406
141.0698762568 	 28.6431440045898
142.0777012889 	 21.6484987569325
143.0491408147 	 2.04149933065596
144.0569658468 	 0.129087779690189
145.0647908789 	 0.191241155096577
151.0542261926 	 3.61923886020272
152.0620512247 	 24.3545611015491
153.0698762568 	 59.5429336393192
154.0777012889 	 36.3071332950851
155.0491408147 	 6.51654235991585
155.085526321 	 16.1455345190285
157.0647908789 	 1.60642570281125
158.072615911 	 2.25664563013961
159.0804409431 	 0.29164276152228
165.0698762568 	 0.36813922356091
168.0569658468 	 0.329890992541595
169.0647908789 	 23.3314209217824
170.072615911 	 69.1671447695544
172.0756899162 	 0.167336010709505
183.0804409431 	 0.879709313444253
184.0882659752 	 1.21916236374068
185.0960910073 	 100
187.0991650125 	 0.406387454580226
202.1226401088 	 7.79785809906292
227.1066556936 	 0.100401606425703
244.1332047951 	 8.49110728628801
END IONS

BEGIN IONS
PEPMASS=734.4681
CHARGE=1
MSLEVEL=2
RT=0
SOURCE_INSTRUMENT=qTOF
FILENAME=CCMSLIB00000006290.ms
IONMODE=Positive
ORGANISM=Natural
NAME=Erythromycin
PI=GNPS
DATACOLLECTOR=GNPS
SMILES=CC[C@@H]1[C@](C)([C@@H]([C@@H](C)C(=O)[C@H](C)C[C@](C)([C@@H]([C@@H](C)[C@@H]([C@@H](C)C(=O)O1)O[C@H]1C[C@](C)([C@H]([C@H](C)O1)O)OC)O[C@H]1[C@@H]([C@H](C[C@@H](C)O1)N(C)C)O)O)O)O
INCHI=InChI=1S/C37H67NO13/c1-14-25-37(10,45)30(41)20(4)27(39)18(2)16-35(8,44)32(51-34-28(40)24(38(11)12)15-19(3)47-34)21(5)29(22(6)33(43)49-25)50-26-17-36(9,46-13)31(42)23(7)48-26/h18-26,28-32,34,40-42,44-45H,14-17H2,1-13H3/t18-,19-,20+,21+,22-,23+,24+,25-,26+,28-,29+,30-,31+,32-,34+,35-,36-,37-/m1/s1
FORMULA=C37H67NO13
PUBMED=N/A
SUBMITUSER=BIOADREM
LIBRARYQUALITY=0
SPECTRUMID=CCMSLIB00000006290
SCANS=293
ID=CCMSLIB00000006290
100.0756899162 	 0.33313143549364
109.0647908789 	 0.164402526607251
113.059705501 	 1.0080470710392
114.0913399804 	 0.246603789910876
115.0753555652 	 2.81214848143982
116.0706045383 	 2.48766981050446
116.1069900446 	 9.00969109630527
127.0753555652 	 3.16907501946872
132.1019046667 	 0.0497533962100891
158.1175547309 	 58.2244527126417
159.1015703157 	 0.105996365838886
176.1281194172 	 0.622999048195899
233.0021906221 	 0.07138530760578
289.0342786115 	 0.07138530760578
307.0964849378 	 0.0822012633036255
316.2118490466 	 0.793891148221857
325.0190224778 	 0.192524011421649
325.2009500093 	 0.21415592281734
342.125045412 	 0.3569265380289
342.2274991108 	 0.155749762048975
347.0424379946 	 0.0540797784892273
365.0893881872 	 0.283378039283551
383.0483112335 	 0.140607424071991
384.2380637971 	 0.168728908886389
408.0197507593 	 0.391537596262006
464.0612216435 	 0.352600155749762
482.1360040288 	 0.151423379769836
500.1551220287 	 0.203339967119495
522.1520480235 	 7.00873929220386
522.3425288686 	 7.28779094920827
523.3418005871 	 2.01393095093883
536.2979839792 	 1.21138703815869
540.1500366508 	 4.11006316518128
540.3530935549 	 6.85082633901532
541.3523652734 	 1.44068529895302
558.1606013371 	 6.35978195033313
558.3636582412 	 14.8957341870728
559.3629299597 	 1.9944622306827
573.2330379987 	 0.969109630526954
575.4027834017 	 0.105996365838886
576.2353837224 	 21.6319113956909
576.3742229275 	 61.4540970840183
577.373494646 	 8.42779267976118
590.165686715 	 0.194687202561218
605.3895386407 	 1.04482132041187
611.3663978954 	 1.61590378125811
611.4153594607 	 2.18914943324392
611.4364888333 	 1.76516396988838
631.2623267544 	 1.32170978627672
631.2749028134 	 1.34983127109111
640.2150422108 	 0.103833174699316
651.4102740828 	 1.14216492169248
651.4552129027 	 2.36436791554902
664.2150422108 	 1.89062905598339
664.2388516581 	 1.11404343687808
668.4493992433 	 1.54019209137319
668.4579525569 	 2.00311499524098
673.2728914407 	 2.14372241931297
698.4473878706 	 3.35510945747166
706.2494163444 	 1.70892100025958
716.4579525569 	 6.83135761875919
734.4685172432 	 100
END IONS

BEGIN IONS
PEPMASS=309.1585
CHARGE=1
MSLEVEL=2
RT=0
SOURCE_INSTRUMENT=qTOF
FILENAME=CCMSLIB00000006293.ms
IONMODE=Positive
ORGANISM=Natural
NAME=Phenylbutazone
PI=GNPS
DATACOLLECTOR=GNPS
SMILES=CCCCC1C(=O)N(c2ccccc2)N(c2ccccc2)C1=O
INCHI=InChI=1S/C19H20N2O2/c1-2-3-14-17-18(22)20(15-10-6-4-7-11-15)21(19(17)23)16-12-8-5-9-13-16/h4-13,17H,2-3,14H2,1H3
FORMULA=C19H20N2O2
PUBMED=N/A
SUBMITUSER=BIOADREM
LIBRARYQUALITY=0
SPECTRUMID=CCMSLIB00000006293
SCANS=296
ID=CCMSLIB00000006293
92.0494751657 	 0.760391009191634
93.0334907505 	 0.471167792377209
93.0573001978 	 0.489190604107485
101.0021906221 	 0.56728945493868
101.0385761284 	 1.15260172160763
104.0494751657 	 9.09551231987916
105.0334907505 	 1.20323724027841
106.0651252299 	 8.32138964460732
107.0491408147 	 0.300380195504596
117.0573001978 	 3.80624619160824
118.0651252299 	 3.11365528368764
119.0365647557 	 0.795578403522172
120.0443897878 	 22.4512740411435
130.0651252299 	 6.8761317896652
132.0443897878 	 5.07728353315768
133.0522148199 	 4.78033625417314
146.060039852 	 5.06097717968743
148.0756899162 	 0.77841382092191
148.1120754225 	 0.742368197461358
156.0807752941 	 1.87437241994868
160.0631138572 	 0.92087985650409
160.1120754225 	 5.48150945339387
162.1277254867 	 6.31313348037659
166.0651252299 	 1.12685484770724
168.0807752941 	 0.543259039298312
174.0549544741 	 0.706322574000807
188.1069900446 	 16.7749465752367
190.1226401088 	 18.4175971300818
201.1022390177 	 0.50721341583776
211.0865889535 	 15.3992052798256
216.1019046667 	 4.20360627880432
263.1542745882 	 1.71989117654631
281.1648392745 	 0.670276950540255
291.1491892103 	 1.42122743930174
309.1597538966 	 100
END IONS

BEGIN IONS
PEPMASS=410.156
CHARGE=1
MSLEVEL=2
RT=0
SOURCE_INSTRUMENT=qTOF
FILENAME=CCMSLIB00000006303.ms
IONMODE=Positive
ORGANISM=Natural
NAME=Ezetimibe
PI=GNPS
DATACOLLECTOR=GNPS
SMILES=c1cc(ccc1[C@H](CC[C@@H]1[C@@H](c2ccc(cc2)O)N(c2ccc(cc2)F)C1=O)O)F
INCHI=InChI=1S/C24H21F2NO3/c25-17-5-1-15(2-6-17)22(29)14-13-21-23(16-3-11-20(28)12-4-16)27(24(21)30)19-9-7-18(26)8-10-19/h1-12,21-23,28-29H,13-14H2/t21-,22+,23-/m1/s1
FORMULA=C24H21F2NO3
PUBMED=N/A
SUBMITUSER=BIOADREM
LIBRARYQUALITY=0
SPECTRUMID=CCMSLIB00000006303
SCANS=299
ID=CCMSLIB00000006303
105.0698762568 	 3.17
107.0491408147 	 3.84333333333333
109.0448043605 	 0.476666666666667
115.0542261926 	 10.1533333333333
123.0240689184 	 0.63
133.0448043605 	 1.73333333333333
133.0647908789 	 32.8933333333333
135.0604544247 	 100
147.0440554368 	 1.23
151.0553690468 	 1.11
161.059705501 	 10.8933333333333
175.0553690468 	 0.146666666666667
193.0659337331 	 0.303333333333333
201.071019111 	 1.62666666666667
255.0815837973 	 0.186666666666667
271.1128839257 	 1.29666666666667
299.1077985478 	 4.15333333333333
364.1507466372 	 1.44
392.1456612593 	 7.88333333333333
410.1562259456 	 0.72
END IONS

BEGIN IONS
PEPMASS=629.3706
CHARGE=1
MSLEVEL=2
RT=0
SOURCE_INSTRUMENT=qTOF
FILENAME=CCMSLIB00000006305.ms
IONMODE=Positive
ORGANISM=Natural
NAME=Lopinavir
PI=GNPS
DATACOLLECTOR=GNPS
SMILES=CC(C)[C@@H](C(=N[C@@H](Cc1ccccc1)C[C@@H]([C@H](Cc1ccccc1)N=C(COc1c(C)cccc1C)O)O)O)N1CCCN=C1O
INCHI=InChI=1S/C37H48N4O5/c1-25(2)34(41-20-12-19-38-37(41)45)36(44)39-30(21-28-15-7-5-8-16-28)23-32(42)31(22-29-17-9-6-10-18-29)40-33(43)24-46-35-26(3)13-11-14-27(35)4/h5-11,13-18,25,30-32,34,42H,12,19-24H2,1-4H3,(H,38,45)(H,39,44)(H,40,43)/t30-,31-,32-,34-/m0/s1
FORMULA=C37H48N4O5
PUBMED=N/A
SUBMITUSER=BIOADREM
LIBRARYQUALITY=0
SPECTRUMID=CCMSLIB00000006305
SCANS=301
ID=CCMSLIB00000006305
99.0552888251 	 0.292296450136533
103.0542261926 	 0.0769201184569824
105.0698762568 	 0.388446598207761
117.0698762568 	 0.834583285258259
120.0807752941 	 22.8260451521095
129.0698762568 	 0.203838313911003
131.085526321 	 1.03842159916926
135.0804409431 	 1.07688165839775
141.1022390177 	 0.17307026652821
146.0964253583 	 0.096150148071228
155.1178890819 	 48.5481327641245
158.0964253583 	 0.188454290219607
163.0753555652 	 0.249990384985193
172.1120754225 	 0.507672781816084
180.1019046667 	 1.43456020922272
183.112803704 	 89.8734664051383
203.1304651409 	 0.499980769970386
204.1369475023 	 0.834583285258259
205.1447725344 	 0.638436983192954
226.1550028697 	 0.503826775893235
233.1324765136 	 0.519210799584631
234.1362788003 	 0.111534171762625
249.1709872849 	 0.17307026652821
250.1590256151 	 3.30756509365024
261.1471778376 	 0.399984615976309
274.0696557981 	 0.188454290219607
288.1706529339 	 1.26918195454021
289.0886003262 	 1.02303757547787
290.0924026129 	 0.146148225068267
291.0916743314 	 0.192300296142456
302.1863029981 	 0.673051036498596
303.1941280302 	 0.56920887658167
304.1166059907 	 38.4600592284912
305.1158777092 	 5.82285296719357
306.1151494277 	 1.43456020922272
310.1801549877 	 1.87300488442752
316.2019530623 	 0.996115534017922
317.2012247808 	 0.207684319833853
336.1872517383 	 0.146148225068267
346.2125177486 	 0.607668935810161
347.2117894671 	 0.446136687050498
384.2295104835 	 0.542286835121726
384.2321905582 	 0.823045267489712
385.2359928449 	 0.265374408676589
399.2390668501 	 0.303834467905081
412.2244251056 	 0.249990384985193
412.2271051803 	 1.03072958732356
413.230907467 	 0.146148225068267
417.2496315364 	 1.23072189531172
418.2489032549 	 0.303834467905081
429.2509742071 	 1.04995961693781
429.2536542818 	 29.0950348063536
430.2574565685 	 2.33067958924657
431.2607510324 	 0.492288758124688
447.2642189681 	 100
447.2668990428 	 0.119226183608323
448.2680212548 	 16.1647628937349
449.2713157187 	 1.92300296142456
449.2911024206 	 0.126918195454021
450.2777980801 	 0.573054882504519
491.3016671069 	 1.0884196761663
492.3022814961 	 0.488442752201838
493.2723783512 	 0.111534171762625
493.3101065282 	 0.142302219145417
509.3122317932 	 0.192300296142456
510.3128461824 	 0.138456213222568
611.3591819858 	 14.707126648975
629.3697466721 	 44.3175262489904
END IONS

BEGIN IONS
PEPMASS=235.0141
CHARGE=1
MSLEVEL=2
RT=0
SOURCE_INSTRUMENT=qTOF
FILENAME=CCMSLIB00000006316.ms
IONMODE=Positive
ORGANISM=Natural
NAME=Riluzole
PI=GNPS
DATACOLLECTOR=GNPS
SMILES=c1cc2c(cc1OC(F)(F)F)sc(=N)[nH]2
INCHI=InChI=1S/C8H5F3N2OS/c9-8(10,11)14-4-1-2-5-6(3-4)15-7(12)13-5/h1-3H,(H2,12,13)
FORMULA=C8H5F3N2OS
PUBMED=N/A
SUBMITUSER=BIOADREM
LIBRARYQUALITY=0
SPECTRUMID=CCMSLIB00000006316
SCANS=304
ID=CCMSLIB00000006316
75.0353023067 	 0.0831844649602487
94.9949967542 	 0.226370839072152
95.0365647557 	 0.054547190137868
96.0028217863 	 1.09571668189442
96.0039646405 	 0.189551485729091
101.0197324642 	 0.128867736700713
105.0447241388 	 0.715250030682794
106.9949967542 	 0.0975031023714391
107.0365647557 	 0.0647747882887183
110.0058957915 	 0.207279322523898
110.0400533336 	 0.172505488811008
110.0411961878 	 0.0859118244671421
111.0137208236 	 4.029673671435
111.0148636778 	 0.133640615837777
115.0012249863 	 0.0879573440973122
115.0290740746 	 0.0218188760551472
116.0306315015 	 0.0211370361784239
118.0525491709 	 0.0675021477956117
120.9980707594 	 0.295918506497934
121.0259606963 	 0.0763660661930153
122.0058957915 	 3.89807857522739
122.0070386457 	 0.602064611146718
123.0137208236 	 1.46663757483193
123.9977364084 	 2.9666853036233
123.9988792626 	 0.463651116171878
127.0012249863 	 3.24964885246349
131.0073729967 	 0.0722750269326751
133.0396387609 	 1.29685944552781
133.0407816151 	 0.193642524989431
137.0167948288 	 0.116594618919693
138.0246198609 	 16.6737123453928
138.0257627151 	 2.63462928365903
142.0121240236 	 0.155459491892924
142.0132668778 	 0.0838663048369721
144.9918031542 	 0.0361375134663376
149.017937683 	 1.38958966876219
149.0208753184 	 4.79197065361171
150.0246198609 	 5.910188051438
160.0004742273 	 0.0163641570413604
164.0317743557 	 8.8359629624579
165.0117094509 	 0.438423040733114
166.019534483 	 16.9621306132468
166.0206773372 	 6.8183987672335
169.0230230609 	 0.199779083879942
169.0241659151 	 0.294554826744487
174.0161242915 	 0.0559108698913147
176.0317743557 	 2.55621769783584
176.0329172099 	 1.2934502461442
180.9929460084 	 0.412513125417627
192.9929460084 	 8.22844363229739
192.9940888626 	 4.20695203938307
202.0348483609 	 0.561154218543317
202.0359912151 	 0.397512648129713
208.0038450457 	 9.06233380153005
208.0049878999 	 4.83151736646166
235.014744083 	 100
235.0158869372 	 66.5312078111576
END IONS

BEGIN IONS
PEPMASS=308.034
CHARGE=1
MSLEVEL=2
RT=0
SOURCE_INSTRUMENT=qTOF
FILENAME=CCMSLIB00000006353.ms
IONMODE=Positive
ORGANISM=Natural
NAME=Nitazoxanide
PI=GNPS
DATACOLLECTOR=GNPS
SMILES=CC(=O)Oc1ccccc1C(=Nc1ncc(N(=O)=O)s1)O
INCHI=InChI=1S/C12H9N3O5S/c1-7(16)20-9-5-3-2-4-8(9)11(17)14-12-13-6-10(21-12)15(18)19/h2-6H,1H3,(H,13,14,17)
FORMULA=C12H9N3O5S
PUBMED=N/A
SUBMITUSER=BIOADREM
LIBRARYQUALITY=0
SPECTRUMID=CCMSLIB00000006353
SCANS=305
ID=CCMSLIB00000006353
118.0525491709 	 1.335
119.0365647557 	 2.05
121.0270627019 	 50
121.0284053726 	 100
128.9971052442 	 7.535
145.9998448984 	 11.135
147.0076699305 	 1.43
163.0376273882 	 10.825
163.0389700589 	 12.41
164.0454524203 	 2.77
175.0025845526 	 1.305
248.0124377324 	 3.945
248.9964533172 	 5.625
266.0230024187 	 78.73
290.0230024187 	 0.975
308.033567105 	 0
END IONS

BEGIN IONS
PEPMASS=332.1223
CHARGE=1
MSLEVEL=2
RT=0
SOURCE_INSTRUMENT=qTOF
FILENAME=CCMSLIB00000006362.ms
IONMODE=Positive
ORGANISM=Natural
NAME=Nizatidine
PI=GNPS
DATACOLLECTOR=GNPS
SMILES=CN/C(=C\N(=O)=O)/NCCSCc1csc(CN(C)C)n1
INCHI=InChI=1S/C12H21N5O2S2/c1-13-11(6-17(18)19)14-4-5-20-8-10-9-21-12(15-10)7-16(2)3/h6,9,13-14H,4-5,7-8H2,1-3H3/b11-6+
FORMULA=C12H21N5O2S2
PUBMED=N/A
SUBMITUSER=BIOADREM
LIBRARYQUALITY=0
SPECTRUMID=CCMSLIB00000006362
SCANS=307
ID=CCMSLIB00000006362
100.0215458557 	 0.326009355919341
102.0371959199 	 0.026959426063774
102.9670674442 	 0.0344481555259335
110.0058957915 	 0.182724998876691
111.0137208236 	 2.4563032635883
112.0181750373 	 0.331501090858258
112.0215458557 	 0.0439338795113354
113.0260000694 	 0.671988657071108
113.0293708878 	 1.58860914323943
124.0215458557 	 0.0224661883864784
127.032444893 	 0.0249624315405315
129.0480949572 	 0.0239639342789102
129.9779664815 	 0.022965437017289
131.0637450214 	 10.2595593631584
138.0371959199 	 0.275085995576657
139.032444893 	 1.6814693885702
141.0447241388 	 0.629552523452204
142.9857915136 	 0.477780939685773
145.0014415778 	 0.0254616801713421
153.0480949572 	 0.032451161002691
154.0559199893 	 4.19318925017848
155.0637450214 	 14.9774589243189
156.0681992351 	 0.442334286898218
158.0092666099 	 0.0289564205870165
169.0793950856 	 0.0284571719562059
171.017091642 	 0.339988317582039
172.0249166741 	 0.0604090843280862
187.0358157114 	 1.12780265700121
198.9994302051 	 0.331501090858258
199.0358157114 	 1.49325265475459
200.0402699251 	 0.399898153279315
215.0671158398 	 4.80676581744475
216.0715700535 	 0.739886470861354
230.0780148771 	 0.0339489068951228
232.0936649413 	 7.29102700435844
243.0858399092 	 7.11379374042067
244.0936649413 	 1.42036235465624
258.0729294992 	 4.06038911438285
259.0807545313 	 0.453817005406863
271.1045639786 	 4.97451335739712
284.1123890107 	 0.382923699831753
286.1280390749 	 6.75982646117593
287.0994786007 	 0.0234646856480996
296.0998129517 	 0.0659008192670032
301.0787431586 	 0.129804644010764
314.110377638 	 1.20468694614605
332.1209423243 	 100
END IONS

BEGIN IONS
PEPMASS=609.2809
CHARGE=1
MSLEVEL=2
RT=0
SOURCE_INSTRUMENT=qTOF
FILENAME=CCMSLIB00000006372.ms
IONMODE=Positive
ORGANISM=Natural
NAME=Reserpine
PI=GNPS
DATACOLLECTOR=GNPS
SMILES=COc1ccc2c3CCN4C[C@H]5C[C@H]([C@@H]([C@H]([C@H]5C[C@@H]4c3[nH]c2c1)C(=O)OC)OC)OC(=O)c1cc(c(c(c1)OC)OC)OC
INCHI=InChI=1S/C33H40N2O9/c1-38-19-7-8-20-21-9-10-35-16-18-13-27(44-32(36)17-11-25(39-2)30(41-4)26(12-17)40-3)31(42-5)28(33(37)43-6)22(18)15-24(35)29(21)34-23(20)14-19/h7-8,11-12,14,18,22,24,27-28,31,34H,9-10,13,15-16H2,1-6H3/t18-,22+,24-,27-,28+,31+/m1/s1
FORMULA=C33H40N2O9
PUBMED=N/A
SUBMITUSER=BIOADREM
LIBRARYQUALITY=0
SPECTRUMID=CCMSLIB00000006372
SCANS=310
ID=CCMSLIB00000006372
118.0651252299 	 0.113834406197427
120.0780952194 	 0.223639275892291
130.0651252299 	 0.125923015705119
131.072950262 	 0.508728983448679
132.0443897878 	 0.096708876061531
132.0807752941 	 0.166218380730756
139.0753555652 	 0.360643516979459
143.0702701873 	 0.167225764856397
143.072950262 	 0.307252158320489
144.0807752941 	 0.239757421902546
148.0756899162 	 0.874409421056343
152.046795091 	 1.00839150976659
159.0678648841 	 1.17964681112555
160.0756899162 	 0.941904157474287
161.0835149483 	 0.331429377335872
162.0913399804 	 0.156144539474347
167.0702701873 	 0.490596069187142
172.0756899162 	 0.11685655857435
174.0913399804 	 23.124502604088
178.0862546025 	 0.145063314092297
181.0859202515 	 0.13801162521281
186.0913399804 	 0.319340767828181
188.1069900446 	 0.317325999576899
189.1022390177 	 0.422093948643557
190.0862546025 	 0.354599212225614
192.099224592 	 0.1279377839564
192.1019046667 	 2.05002669567933
195.0651848094 	 37.7406388830125
197.0709388893 	 0.143048545841015
198.0913399804 	 0.102753180815377
199.0964849378 	 0.144055929966656
200.1069900446 	 0.739419948220456
201.1022390177 	 0.119878710951273
204.1019046667 	 0.760575014858916
215.1152090072 	 0.161181460102552
215.1178890819 	 0.426123485146121
226.1226401088 	 0.14909285059486
227.1178890819 	 0.129952552207682
236.1254393425 	 0.516788056453806
236.1281194172 	 3.51980013498947
238.1226401088 	 0.209535898133317
248.1043099699 	 0.0876424189307625
250.1199600341 	 0.122900863328196
251.1277850662 	 0.119878710951273
253.1335391461 	 0.156144539474347
261.112135002 	 0.0896571871820444
262.1226401088 	 0.21255805051024
265.1335391461 	 0.113834406197427
267.1465091356 	 0.0886498030564034
276.1356100983 	 0.208528514007676
276.138290173 	 0.357621364602537
287.1430411999 	 0.203491593379472
288.1356100983 	 0.171255301358961
288.138290173 	 0.404968418507661
289.1434351304 	 0.112827022071786
304.1332047951 	 0.292141396435875
316.1305247204 	 0.0926793395589672
322.1437694814 	 0.0936867236846082
333.1332643746 	 0.0987236443128129
333.1570738219 	 0.190395599746139
333.1597538966 	 0.323370304330744
336.1567394709 	 0.944926309851209
336.1594195456 	 0.990258595505052
348.1567394709 	 0.387842888371765
348.1594195456 	 0.568164646861495
365.1832885724 	 1.10308561757684
365.1859686471 	 3.38380327802795
366.1699842319 	 0.113834406197427
366.1911136045 	 0.331429377335872
368.1856342961 	 0.472463154925605
380.1829542214 	 0.270986329797415
380.1856342961 	 0.124915631579478
382.1860282266 	 0.0886498030564034
397.2095033229 	 2.40059637140238
397.2121833976 	 17.0046440408192
434.1809428487 	 0.108797485569222
436.1965929129 	 0.659836602294821
448.1992729876 	 2.52148246647929
449.204417945 	 0.386835504246124
577.2544421428 	 1.72262685484602
578.2622671749 	 0.144055929966656
580.2541077918 	 0.109804869694863
591.270092207 	 0.142041161715374
609.2806568933 	 100
END IONS

BEGIN IONS
PEPMASS=328.119
CHARGE=1
MSLEVEL=2
RT=0
SOURCE_INSTRUMENT=qTOF
FILENAME=CCMSLIB00000006385.ms
IONMODE=Positive
ORGANISM=Natural
NAME=Tranilast
PI=GNPS
DATACOLLECTOR=GNPS
SMILES=COc1ccc(/C=C/C(=Nc2ccccc2C(=O)O)O)cc1OC
INCHI=InChI=1S/C18H17NO5/c1-23-15-9-7-12(11-16(15)24-2)8-10-17(20)19-14-6-4-3-5-13(14)18(21)22/h3-11H,1-2H3,(H,19,20)(H,21,22)/b10-8+
FORMULA=C18H17NO5
PUBMED=N/A
SUBMITUSER=BIOADREM
LIBRARYQUALITY=0
SPECTRUMID=CCMSLIB00000006385
SCANS=312
ID=CCMSLIB00000006385
91.0542261926 	 0.389375072284976
102.0464011605 	 0.366243879872007
103.0542261926 	 12.3944639346158
105.0334907505 	 0.774894945834458
105.0698762568 	 1.58834187902386
117.0334907505 	 0.501175835614326
118.0413157826 	 8.54312039785651
119.0491408147 	 15.1740622229076
120.0569658468 	 1.02933806237712
130.0413157826 	 3.78580515825591
132.0569658468 	 37.1911022013185
133.0284053726 	 21.0069779097112
133.0647908789 	 1.83121939936004
134.072615911 	 2.37094722232931
135.0804409431 	 0.859709318015344
145.0284053726 	 4.1597594355989
146.0362304047 	 0.674659778711592
147.0440554368 	 5.21608388912448
148.0518804689 	 49.1846254674428
160.0518804689 	 3.07259339218937
163.0753555652 	 61.8643741084853
175.0389700589 	 1.04475885731909
176.046795091 	 10.2394078414742
191.0702701873 	 100
328.1179486614 	 0
END IONS

BEGIN IONS
PEPMASS=360.158
CHARGE=1
MSLEVEL=2
RT=0
SOURCE_INSTRUMENT=qTOF
FILENAME=CCMSLIB00000006397.ms
IONMODE=Positive
ORGANISM=Natural
NAME=Capecitabine
PI=GNPS
DATACOLLECTOR=GNPS
SMILES=CCCCCOC(=Nc1c(cn([C@H]2[C@@H]([C@@H]([C@@H](C)O2)O)O)c(=O)n1)F)O
INCHI=InChI=1S/C15H22FN3O6/c1-3-4-5-6-24-15(23)18-12-9(16)7-19(14(22)17-12)13-11(21)10(20)8(2)25-13/h7-8,10-11,13,20-21H,3-6H2,1-2H3,(H,17,18,22,23)/t8-,10-,11-,13-/m1/s1
FORMULA=C15H22FN3O6
PUBMED=N/A
SUBMITUSER=BIOADREM
LIBRARYQUALITY=0
SPECTRUMID=CCMSLIB00000006397
SCANS=313
ID=CCMSLIB00000006397
112.0305512798 	 3.46
113.0145668646 	 4.21
130.0411159661 	 100
156.020380524 	 3.15
174.0309452103 	 14.68
360.1565396544 	 0
END IONS

BEGIN IONS
PEPMASS=384.1744
CHARGE=1
MSLEVEL=2
RT=0
SOURCE_INSTRUMENT=qTOF
FILENAME=CCMSLIB00000006402.ms
IONMODE=Positive
ORGANISM=Natural
NAME=QuetiapineFumarate
PI=GNPS
DATACOLLECTOR=GNPS
SMILES=c1ccc2c(c1)C(=Nc1ccccc1S2)N1CCN(CC1)CCOCCO
INCHI=InChI=1S/C21H25N3O2S/c25-14-16-26-15-13-23-9-11-24(12-10-23)21-17-5-1-3-7-19(17)27-20-8-4-2-6-18(20)22-21/h1-8,25H,9-16H2
FORMULA=C21H25N3O2S
PUBMED=N/A
SUBMITUSER=BIOADREM
LIBRARYQUALITY=0
SPECTRUMID=CCMSLIB00000006402
SCANS=314
ID=CCMSLIB00000006402
132.0967221715 	 0.398087971410046
139.0542261926 	 0.149282989278767
151.0542261926 	 0.0678559042176214
158.1123722357 	 2.45789164166051
159.0262968826 	 0.0829349940437595
166.0651252299 	 0.0422214515131867
177.0573001978 	 0.309121341435831
178.0651252299 	 0.9937120195425
180.0807752941 	 0.0859508120089871
183.0262968826 	 1.57576488683143
187.019868834 	 0.0331739976175038
187.0212115047 	 0.0603163593045524
192.0681992351 	 0.0784112670959181
193.0886003262 	 0.125156445556946
196.0756899162 	 0.165869988087519
201.0368615689 	 0.09499826590467
204.0807752941 	 0.120632718609105
205.0760242672 	 0.137219717417857
207.0916743314 	 0.0588084503219386
209.0293708878 	 1.80044332524089
210.0371959199 	 26.359756925072
211.032444893 	 1.05704419681228
211.0416501336 	 0.527768143914833
212.0368991067 	 0.150790898261381
213.0355188982 	 0.0376977245653452
219.0838117615 	 0.193012349774568
219.0916743314 	 1.25156445556946
220.0994993635 	 0.039205633547959
221.0994618257 	 12.143191036989
221.1073243956 	 54.7144774341421
222.1025733687 	 2.38701991947766
223.1137692192 	 0.381500972601294
224.0528459841 	 0.11460108267865
226.0684960483 	 0.150790898261381
227.0637450214 	 0.0361898155827314
228.0477606062 	 0.251820800096506
232.0994993635 	 0.0557926323567109
236.0528459841 	 0.188488622826726
238.0525491709 	 0.06333217726978
238.0559199893 	 0.0678559042176214
245.1073243956 	 0.218646802479002
247.1151118899 	 3.53001492829893
247.1229744598 	 17.5083311971289
248.1182234329 	 0.642369226593483
249.1294192834 	 0.171901624017974
251.0637450214 	 0.425230333097094
252.0681992351 	 0.0738875401480766
253.0793950856 	 100
254.0759867294 	 7.03439540389342
254.0838492993 	 2.3915436464255
255.0712357025 	 2.09146975888535
259.0899597719 	 0.0542847233740971
264.0681992351 	 0.0588084503219386
279.0950451498 	 24.9739885700499
280.0994993635 	 0.473483420540736
281.0868857667 	 0.713240948776332
384.1740237523 	 53.375454257581
END IONS

BEGIN IONS
PEPMASS=370.2246
CHARGE=1
MSLEVEL=2
RT=0
SOURCE_INSTRUMENT=qTOF
FILENAME=CCMSLIB00000006416.ms
IONMODE=Positive
ORGANISM=Natural
NAME=Cilostazol
PI=GNPS
DATACOLLECTOR=GNPS
SMILES=C1CCC(CC1)n1c(CCCCOc2ccc3c(CCC(=O)N3)c2)nnn1
INCHI=InChI=1S/C20H27N5O2/c26-20-12-9-15-14-17(10-11-18(15)21-20)27-13-5-4-8-19-22-23-24-25(19)16-6-2-1-3-7-16/h10-11,14,16H,1-9,12-13H2,(H,21,26)
FORMULA=C20H27N5O2
PUBMED=N/A
SUBMITUSER=BIOADREM
LIBRARYQUALITY=0
SPECTRUMID=CCMSLIB00000006416
SCANS=316
ID=CCMSLIB00000006416
91.0502034472 	 1.04359873963664
98.0838492993 	 2.00004469373617
103.0542261926 	 0.283805224697759
104.0494751657 	 0.230172741290308
105.0698762568 	 0.236876801716239
106.0651252299 	 0.402243625555878
108.0443897878 	 0.163132137030995
110.060039852 	 0.256988982994033
118.0651252299 	 4.96100471518917
119.072950262 	 0.489396411092985
120.0430471171 	 1.31399584348254
120.0443897878 	 0.6994569711055
120.0807752941 	 1.66037229882232
122.060039852 	 5.1464837203066
125.0821722776 	 22.3468680864377
125.0835149483 	 61.1142148427898
128.0494751657 	 0.250284922568102
130.0651252299 	 0.811191311537688
131.0689275166 	 1.22907774475407
132.0807752941 	 3.66041699255849
134.060039852 	 10.9678428568236
135.0665222134 	 1.17544526134662
142.0651252299 	 0.113969027240832
143.060374203 	 0.210060560012514
145.0396387609 	 0.730742586426512
145.0720015218 	 1.02348655835885
145.0760242672 	 0.431294554068247
146.060039852 	 11.354443674719
146.0924026129 	 1.88607566649534
148.0756899162 	 10.6572213904221
156.0767525487 	 0.963150014525464
156.0807752941 	 0.218999307247089
158.060039852 	 0.167601510648283
160.0756899162 	 8.1387293570806
162.0549544741 	 12.7019598203312
163.0614368355 	 6.81356007955485
164.0706045383 	 23.6273436277906
173.0709388893 	 6.10069498759749
174.0913399804 	 21.4775749178753
176.0706045383 	 26.0117544526135
178.0736785435 	 0.963150014525464
184.0743472455 	 2.32407428098952
184.0756899162 	 1.47712798051353
186.0985506233 	 0.764262888556169
187.0502034472 	 0.855885047710563
188.0706045383 	 0.36201926300029
189.0658535114 	 6.41578582761626
190.0862546025 	 0.502804531944848
198.0899973097 	 0.122907774475407
198.0913399804 	 0.15419338979642
199.0502034472 	 0.822364745580907
200.0692618676 	 1.7050660349952
200.0706045383 	 0.183244318308789
200.1069900446 	 0.178774944691501
201.0658535114 	 8.34655523028447
201.1022390177 	 2.18999307247089
202.0862546025 	 19.7009989050035
215.0815035756 	 1.2916489753961
215.1165464112 	 0.929629712395808
215.1178890819 	 0.203356499586583
216.100561996 	 1.50841359583454
216.1019046667 	 0.234642114907596
218.1175547309 	 7.7454244787593
226.0849119318 	 0.138550582135914
228.087985937 	 0.105030280006257
243.1114610333 	 4.16769089812063
243.112803704 	 1.59109700775436
245.1284537682 	 8.07615812643858
288.1455008159 	 61.0494089253391
370.2237511369 	 100
END IONS

BEGIN IONS
PEPMASS=212.067
CHARGE=1
MSLEVEL=2
RT=0
SOURCE_INSTRUMENT=qTOF
FILENAME=CCMSLIB00000006430.ms
IONMODE=Positive
ORGANISM=Natural
NAME=Nicorandil
PI=GNPS
DATACOLLECTOR=GNPS
SMILES=c1cc(cnc1)C(=NCCON(=O)=O)O
INCHI=InChI=1S/C8H9N3O4/c12-8(7-2-1-3-9-6-7)10-4-5-15-11(13)14/h1-3,6H,4-5H2,(H,10,12)
FORMULA=C8H9N3O4
PUBMED=N/A
SUBMITUSER=BIOADREM
LIBRARYQUALITY=0
SPECTRUMID=CCMSLIB00000006430
SCANS=319
ID=CCMSLIB00000006430
93.0573001978 	 7.05
107.0365647557 	 37.07
107.060374203 	 88.95
108.0443897878 	 100
117.0447241388 	 77.6
135.0526087504 	 25.32
135.0552888251 	 16.42
136.0393044099 	 19.71
136.0631138572 	 100
147.0552888251 	 66.84
165.0658535114 	 44.98
168.0529431014 	 39.78
212.0665817929 	 0
END IONS

BEGIN IONS
PEPMASS=212.0816
CHARGE=1
MSLEVEL=2
RT=0
SOURCE_INSTRUMENT=qTOF
FILENAME=CCMSLIB00000006442.ms
IONMODE=Positive
ORGANISM=Natural
NAME=Milrinone
PI=GNPS
DATACOLLECTOR=GNPS
SMILES=Cc1c(cc(C#N)c(n1)O)c1ccncc1
INCHI=InChI=1S/C12H9N3O/c1-8-11(9-2-4-14-5-3-9)6-10(7-13)12(16)15-8/h2-6H,1H3,(H,15,16)
FORMULA=C12H9N3O
PUBMED=N/A
SUBMITUSER=BIOADREM
LIBRARYQUALITY=0
SPECTRUMID=CCMSLIB00000006442
SCANS=320
ID=CCMSLIB00000006442
101.0385761284 	 0.116029989289539
102.0338251015 	 0.380816375104129
103.0542261926 	 1.06212067118886
104.0494751657 	 29.7512793050101
113.0385761284 	 2.01416160894918
115.0542261926 	 4.62334880399857
116.0494751657 	 21.7452100440319
117.0573001978 	 6.51553016779722
118.0651252299 	 3.74271093657027
128.0494751657 	 0.856836843984291
129.0447241388 	 0.357015351660121
129.0573001978 	 0.633702249196715
130.0651252299 	 3.54932762108771
138.0338251015 	 0.107104605498036
139.0416501336 	 0.374866119243127
140.0494751657 	 10.415922884684
142.0525491709 	 19.8708794478163
143.060374203 	 14.3371414970844
144.0443897878 	 0.345114839938117
145.0760242672 	 3.17148637391408
148.0631138572 	 29.7512793050101
155.060374203 	 1.33285731286445
157.0760242672 	 2.44555515887183
158.060039852 	 0.166607164108057
159.0552888251 	 0.300487920980602
165.0447241388 	 0.217184338926574
166.0525491709 	 3.62965607521123
167.060374203 	 4.34963703439248
168.0681992351 	 1.57086754730453
169.0760242672 	 1.96655956206117
171.0552888251 	 0.773533261930263
182.0712732403 	 1.36855884803047
183.0790982724 	 2.21052005236225
184.0869233045 	 6.81899321670832
185.0709388893 	 2.18076877305724
194.0712732403 	 1.82970367725812
195.0552888251 	 2.43960490301083
196.0631138572 	 2.54075925264786
211.0740128945 	 8.33630846126383
212.0818379266 	 100
END IONS

BEGIN IONS
PEPMASS=406.182
CHARGE=1
MSLEVEL=2
RT=0
SOURCE_INSTRUMENT=qTOF
FILENAME=CCMSLIB00000006454.ms
IONMODE=Positive
ORGANISM=Natural
NAME=Nebivolol
PI=GNPS
DATACOLLECTOR=GNPS
SMILES=C1CC(C(CNCC(C2CCc3cc(ccc3O2)F)O)O)Oc2ccc(cc12)F
INCHI=InChI=1S/C22H25F2NO4/c23-15-3-7-19-13(9-15)1-5-21(28-19)17(26)11-25-12-18(27)22-6-2-14-10-16(24)4-8-20(14)29-22/h3-4,7-10,17-18,21-22,25-27H,1-2,5-6,11-12H2
FORMULA=C22H25F2NO4
PUBMED=N/A
SUBMITUSER=BIOADREM
LIBRARYQUALITY=0
SPECTRUMID=CCMSLIB00000006454
SCANS=321
ID=CCMSLIB00000006454
103.0542261926 	 14.31
109.0448043605 	 3.95
121.0448043605 	 0.23
123.0604544247 	 44.66
125.0397189826 	 8.28
129.0698762568 	 0.84
131.0491408147 	 1.03
133.0448043605 	 1.53
135.0604544247 	 0.57
137.0397189826 	 2.39
139.0553690468 	 1.32
147.0604544247 	 0.38
149.0397189826 	 1.85
149.0761044889 	 1.63
151.0553690468 	 100
159.0604544247 	 0.44
162.0475440147 	 0.81
163.0553690468 	 0.77
165.071019111 	 2.55
167.0502836689 	 0.32
177.071019111 	 4.39
194.0975682125 	 0.31
195.0815837973 	 0.2
212.1081328988 	 0.26
238.123782963 	 0.21
264.1394330272 	 0.24
282.1499977135 	 0.5
406.1824406961 	 1.69
END IONS

BEGIN IONS
PEPMASS=351.1122
CHARGE=1
MSLEVEL=2
RT=0
SOURCE_INSTRUMENT=qTOF
FILENAME=CCMSLIB00000006470.ms
IONMODE=Positive
ORGANISM=Natural
NAME=Biapenem
PI=GNPS
DATACOLLECTOR=GNPS
SMILES=C[C@@H]1[C@@H]2[C@@H]([C@@H](C)O)C(=O)N2C(=C1SC1Cn2cnc[n+]2C1)C(=O)[O-]
INCHI=InChI=1S/C15H18N4O4S/c1-7-11-10(8(2)20)14(21)19(11)12(15(22)23)13(7)24-9-3-17-5-16-6-18(17)4-9/h5-11,20H,3-4H2,1-2H3/t7-,8-,10-,11-/m1/s1
FORMULA=C15H18N4O4S
PUBMED=N/A
SUBMITUSER=BIOADREM
LIBRARYQUALITY=0
SPECTRUMID=CCMSLIB00000006470
SCANS=322
ID=CCMSLIB00000006470
108.0556231761 	 6.88103880169726
110.0685931656 	 14.4317775164869
110.0712732403 	 45.5191452379735
110.072615911 	 51.1221307704105
118.0651252299 	 42.2575532948213
120.0443897878 	 29.3645519145238
121.0522148199 	 11.3797863094934
121.0971536398 	 1.18603343387352
124.018865781 	 51.1221307704105
124.0215458557 	 18.5368846173509
126.0371959199 	 32.3909820561321
127.0178406863 	 9.04350493328562
134.0573597773 	 18.2608251111906
137.047129442 	 38.1677828331885
138.0008104136 	 10.6487398394765
140.0164604778 	 4.95373447165278
147.0314793778 	 6.55385716476663
152.0104095847 	 15.7149429988242
152.0528459841 	 4.58565513010582
156.0080042815 	 9.40647206175553
156.0113750999 	 8.86457747558918
170.0270251641 	 100
170.9858886309 	 6.55896937784367
172.9929853815 	 8.63964010019938
196.0426752283 	 5.39849700935535
198.0219397862 	 7.26956699555237
198.0583252925 	 6.65610142630745
242.046811866 	 30.013802975308
247.0621275792 	 2.39251572005521
259.0423408773 	 2.36695465467001
264.0199284135 	 7.85235928633506
265.0753723402 	 54.4041715658709
272.9838772582 	 41.6287510863453
292.0750379892 	 7.68876846786974
351.112151777 	 72.0464188947395
END IONS

BEGIN IONS
PEPMASS=370.0832
CHARGE=1
MSLEVEL=2
RT=0
SOURCE_INSTRUMENT=qTOF
FILENAME=CCMSLIB00000006481.ms
IONMODE=Positive
ORGANISM=Natural
NAME=Lansoprazole
PI=GNPS
DATACOLLECTOR=GNPS
SMILES=Cc1c(CS(=O)c2nc3ccccc3[nH]2)nccc1OCC(F)(F)F
INCHI=InChI=1S/C16H14F3N3O2S/c1-10-13(20-7-6-14(10)24-9-16(17,18)19)8-25(23)15-21-11-4-2-3-5-12(11)22-15/h2-7H,8-9H2,1H3,(H,21,22)
FORMULA=C16H14F3N3O2S
PUBMED=N/A
SUBMITUSER=BIOADREM
LIBRARYQUALITY=0
SPECTRUMID=CCMSLIB00000006481
SCANS=325
ID=CCMSLIB00000006481
106.0651252299 	 4.5890022675737
107.072950262 	 23.6904761904762
108.0807752941 	 0.198412698412698
119.060374203 	 52.9053287981859
120.0443897878 	 0.255102040816327
120.0807752941 	 1.38888888888889
121.082332721 	 0.0566893424036281
122.060039852 	 1.23866213151927
123.0137208236 	 0.50453514739229
127.0416501336 	 3.13208616780045
134.0058957915 	 0.839002267573696
136.0756899162 	 42.4773242630385
144.0318137288 	 1.51643990929705
149.1073243956 	 0.133219954648526
151.0086354457 	 8.0187074829932
165.058443052 	 0.0878684807256236
166.0161636646 	 0.283446712018141
166.019534483 	 28.3446712018141
167.0199490557 	 3.09807256235828
168.0113750999 	 2.13151927437642
185.0646712841 	 1.01190476190476
190.0462815657 	 0.606575963718821
192.0619316299 	 0.0623582766439909
204.0619316299 	 0.187074829931973
204.0630744841 	 14.6740362811791
205.0708995162 	 24.3140589569161
206.0070386457 	 0.0821995464852608
206.0746440587 	 0.904195011337869
208.056846252 	 0.124716553287982
213.1022390177 	 1.9047619047619
220.0539086166 	 3.25396825396825
220.056846252 	 6.28684807256236
222.0724963162 	 8.57993197278912
222.0736391704 	 1.48809523809524
223.0773837129 	 0.0850340136054422
226.0644733029 	 1.61281179138322
231.0552888251 	 1.38888888888889
234.0109586919 	 0.314625850340136
234.0183522557 	 42.9733560090703
235.0261772878 	 4.16383219954648
235.1052736498 	 0.18140589569161
238.0923632398 	 0.158730158730159
252.028916942 	 100
254.0508346114 	 1.32369614512472
266.0508346114 	 1.51643990929705
276.0801233671 	 1.48526077097506
292.0817985535 	 0.153061224489796
310.082015145 	 0.376984126984127
322.1161726871 	 1.77437641723356
352.0725933129 	 6.58730158730159
370.0831579992 	 65.6150793650794
END IONS

BEGIN IONS
PEPMASS=286.1008
CHARGE=1
MSLEVEL=2
RT=0
SOURCE_INSTRUMENT=qTOF
FILENAME=CCMSLIB00000006500.ms
IONMODE=Positive
ORGANISM=Natural
NAME=Asenapine
PI=GNPS
DATACOLLECTOR=GNPS
SMILES=CN1C[C@H]2c3ccccc3Oc3ccc(cc3[C@@H]2C1)Cl
INCHI=InChI=1S/C17H16ClNO/c1-19-9-14-12-4-2-3-5-16(12)20-17-7-6-11(18)8-13(17)15(14)10-19/h2-8,14-15H,9-10H2,1H3/t14-,15-/m0/s1
FORMULA=C17H16ClNO
PUBMED=N/A
SUBMITUSER=BIOADREM
LIBRARYQUALITY=0
SPECTRUMID=CCMSLIB00000006500
SCANS=328
ID=CCMSLIB00000006500
103.0542261926 	 0.348547551127004
104.0620512247 	 0.380690264775604
105.0698762568 	 0.47912732532444
115.0542261926 	 1.28570854594399
116.0620512247 	 0.752340391337539
117.0698762568 	 0.268190767005504
118.0651252299 	 0.306360239463217
125.0152538705 	 0.840732853871188
128.0620512247 	 0.468078267507734
129.0698762568 	 0.721202137490458
130.0651252299 	 0.819639198039295
131.072950262 	 1.15512877174655
132.0807752941 	 1.49965848366748
133.0886003262 	 0.302342400257142
143.072950262 	 0.177789384868818
144.0807752941 	 2.07320503033469
145.0886003262 	 0.964281409457993
146.0964253583 	 0.255132789585761
149.0152538705 	 0.592631282896058
151.0309039347 	 0.41584635782876
152.0620512247 	 0.160713568242999
158.0964253583 	 0.35156093053156
159.1042503904 	 0.177789384868818
165.0698762568 	 7.5937160994817
166.0777012889 	 11.255976535819
167.0491408147 	 0.211941018120455
167.0496280041 	 0.470087187110772
176.0620512247 	 0.217967776929567
178.041802972 	 0.580577765277834
178.0777012889 	 0.271204146410061
179.0496280041 	 0.176784925067299
179.085526321 	 0.186829523082486
180.0569658468 	 0.31941821688296
181.0647908789 	 0.827674876451444
190.0777012889 	 0.236048053356905
191.085526321 	 1.56193499136165
192.0933513531 	 1.63224717746796
193.0647908789 	 0.136606533006549
193.0652780683 	 0.209932098517417
194.072615911 	 5.95242878380007
194.0731031004 	 0.733255655108683
201.0465539989 	 4.38848487283539
202.0777012889 	 1.5167343002933
205.0647908789 	 1.38414560649283
207.0804409431 	 0.445980151874322
215.0258185568 	 8.85933544939532
218.072615911 	 0.682028205231227
219.0804409431 	 3.02342400257142
220.0882659752 	 3.99975892964764
227.0622040631 	 0.507252199766965
229.041468621 	 14.7022781148298
234.0913399804 	 0.842741773474226
236.1069900446 	 1.60311784322391
239.0258185568 	 0.563501948652015
241.041468621 	 1.19932500301338
250.1226401088 	 0.433926634256097
251.1304651409 	 0.158704648639961
255.0571186852 	 2.41371690304954
256.0523676583 	 1.1149503796858
257.0727687494 	 0.953232351641287
270.0680177225 	 0.55948410944594
271.0758427546 	 0.608702639720358
286.0993178509 	 100
END IONS

BEGIN IONS
PEPMASS=315.1488
CHARGE=1
MSLEVEL=2
RT=0
SOURCE_INSTRUMENT=qTOF
FILENAME=CCMSLIB00000006508.ms
IONMODE=Positive
ORGANISM=Natural
NAME=Ranitidine
PI=GNPS
DATACOLLECTOR=GNPS
SMILES=CN/C(=C\N(=O)=O)/NCCSCc1ccc(CN(C)C)o1
INCHI=InChI=1S/C13H22N4O3S/c1-14-13(9-17(18)19)15-6-7-21-10-12-5-4-11(20-12)8-16(2)3/h4-5,9,14-15H,6-8,10H2,1-3H3/b13-9+
FORMULA=C13H22N4O3S
PUBMED=N/A
SUBMITUSER=BIOADREM
LIBRARYQUALITY=0
SPECTRUMID=CCMSLIB00000006508
SCANS=330
ID=CCMSLIB00000006508
95.0491408147 	 0.436140159587649
97.0760242672 	 1.62313525301085
101.0293708878 	 0.475789265004708
102.0371959199 	 31.2558854140853
104.0494751657 	 0.381622639639193
106.0651252299 	 0.413837537790554
107.0491408147 	 3.39991078951281
108.0807752941 	 0.555087475838826
109.0634482082 	 0.138771868959707
109.0760242672 	 0.39649105417059
110.060039852 	 0.842543490112504
110.0964253583 	 3.04802497893641
114.0371959199 	 0.146206076225405
114.0787639214 	 1.16469247162611
115.032444893 	 0.458442781384745
117.0480949572 	 1.37285027506567
118.032110542 	 0.738464588392724
118.0651252299 	 0.346929672399266
120.0807752941 	 0.763245279278386
121.0760242672 	 2.09892451801556
122.060039852 	 0.190811319819597
123.0678648841 	 0.0619517272141547
124.0743472455 	 5.69955890370224
124.0756899162 	 9.5133072310056
125.0055614405 	 34.7499628289637
127.0740128945 	 0.121425385339743
129.0447241388 	 0.485701541358973
129.0480949572 	 0.617039203052981
130.0559199893 	 30.6933637309808
132.0443897878 	 1.29850820240868
133.0522148199 	 1.29355206423155
134.060039852 	 0.282499876096546
134.0838492993 	 0.138771868959707
135.0262968826 	 0.29241215245081
135.0916743314 	 2.68127075382862
136.0756899162 	 0.584824304901621
137.0055614405 	 0.123903454428309
137.1073243956 	 0.304802497893641
138.0913399804 	 4.78019527184418
139.0978223418 	 0.515438370421767
144.0767525487 	 14.1225157357387
145.0430095793 	 0.587302373990187
146.060039852 	 0.190811319819597
147.0222741372 	 0.805372453784011
147.0678648841 	 0.493135748624672
147.0916743314 	 0.255241116122317
148.0756899162 	 6.21004113594687
149.0709388893 	 0.626951479407246
150.0371959199 	 0.151162214402538
150.0913399804 	 0.180899043465332
151.0212115047 	 0.314714774247906
153.0368615689 	 3.38008623680428
159.0460835845 	 0.166030628933935
162.0787639214 	 0.123903454428309
163.0865889535 	 1.89572285275313
163.1229744598 	 0.235416563413788
164.0164604778 	 0.128859592605442
165.1022390177 	 5.0280021807008
170.0634106704 	 6.29181741586955
176.0488232387 	 74.7212172275363
177.0480949572 	 2.94146800812807
177.1022390177 	 1.80651236556475
178.032110542 	 0.441096297764782
178.0433439303 	 1.23407840610596
178.1100640498 	 0.443574366853348
181.0793950856 	 1.48188531496258
191.1178890819 	 6.42811121574069
192.0477606062 	 1.08787232988056
193.0555856383 	 1.53640283491104
194.0634106704 	 0.148684145313971
195.0698930318 	 0.485701541358973
223.0899597719 	 0.5203945085989
224.097784804 	 17.2101898200922
241.1005244582 	 0.284977945185112
270.0906880534 	 32.0488675224265
272.0937620586 	 1.5388809039996
315.1485372833 	 100
END IONS

BEGIN IONS
PEPMASS=319.1042
CHARGE=1
MSLEVEL=2
RT=0
SOURCE_INSTRUMENT=qTOF
FILENAME=CCMSLIB00000006518.ms
IONMODE=Positive
ORGANISM=Natural
NAME=Chlorpromazine
PI=GNPS
DATACOLLECTOR=GNPS
SMILES=CN(C)CCCN1c2ccccc2Sc2ccc(cc12)Cl
INCHI=InChI=1S/C17H19ClN2S/c1-19(2)10-5-11-20-14-6-3-4-7-16(14)21-17-9-8-13(18)12-15(17)20/h3-4,6-9,12H,5,10-11H2,1-2H3
FORMULA=C17H19ClN2S
PUBMED=N/A
SUBMITUSER=BIOADREM
LIBRARYQUALITY=0
SPECTRUMID=CCMSLIB00000006518
SCANS=333
ID=CCMSLIB00000006518
117.0698762568 	 0.619774686077665
130.0651252299 	 1.35898511895155
151.0542261926 	 0.32925530197876
154.0651252299 	 0.287291390942251
166.0651252299 	 0.319571322508796
177.0573001978 	 0.745666419187191
178.0651252299 	 1.63659253042384
179.072950262 	 1.77862422931663
184.0341219147 	 0.729526453403919
191.072950262 	 0.258239452532361
198.0371959199 	 8.59937376932761
201.0339779399 	 1.16530552955228
204.0807752941 	 1.19758546111882
205.0886003262 	 0.529390877691339
206.0964253583 	 7.60837987023467
209.0293708878 	 0.287291390942251
210.0371959199 	 6.50763420381549
211.045020952 	 34.7073824203493
212.0261529078 	 5.03566932438103
213.0339779399 	 7.16291681461635
214.041802972 	 100
223.045020952 	 0.684334549210756
224.0528459841 	 6.15255495658349
233.0060486299 	 18.2026534103748
238.0684960483 	 9.25788437328513
239.0763210804 	 53.9333096613835
240.0574530362 	 1.53329674941089
241.0652780683 	 4.68059007714904
246.013873662 	 89.722069789212
259.0216986941 	 0.135575712579489
274.0451737904 	 16.8210723393266
304.079547924 	 0.32925530197876
319.1030230203 	 94.2670841537816
END IONS

BEGIN IONS
PEPMASS=383.1521
CHARGE=1
MSLEVEL=2
RT=0
SOURCE_INSTRUMENT=qTOF
FILENAME=CCMSLIB00000006521.ms
IONMODE=Positive
ORGANISM=Natural
NAME=Loratadine
PI=GNPS
DATACOLLECTOR=GNPS
SMILES=CCOC(=O)N1CCC(=C2c3ccc(cc3CCc3cccnc23)Cl)CC1
INCHI=InChI=1S/C22H23ClN2O2/c1-2-27-22(26)25-12-9-15(10-13-25)20-19-8-7-18(23)14-17(19)6-5-16-4-3-11-24-21(16)20/h3-4,7-8,11,14H,2,5-6,9-10,12-13H2,1H3
FORMULA=C22H23ClN2O2
PUBMED=N/A
SUBMITUSER=BIOADREM
LIBRARYQUALITY=0
SPECTRUMID=CCMSLIB00000006521
SCANS=335
ID=CCMSLIB00000006521
124.0756899162 	 0.769355012382901
180.9839537421 	 0.862495962097556
192.0807752941 	 0.0231506406805212
193.0886003262 	 0.242812533649187
205.0886003262 	 0.172283837622483
206.094232473 	 0.908797243458598
214.041802972 	 0.841498869387316
217.0886003262 	 0.115753203402606
218.0964253583 	 0.152901905889954
219.1042503904 	 0.0328416065467858
226.041802972 	 0.83019274254334
227.0496280041 	 16.1709917088403
228.0574530362 	 0.986324970388715
229.0527020093 	 1.79444384623667
229.0652780683 	 1.06708301927425
230.0964253583 	 0.0872186927963821
231.1042503904 	 0.992247227306988
232.1120754225 	 0.634758264240336
233.1199004546 	 0.141057392053408
238.041802972 	 0.0247658016582319
240.0574530362 	 0.109292559491763
242.0964253583 	 0.0306880585765048
243.1042503904 	 0.836653386454183
244.1120754225 	 0.970173360611608
245.1199004546 	 0.775277269301174
246.1277254867 	 1.34489070744051
251.0496280041 	 0.0500699903090341
252.0574530362 	 1.09292559491763
253.0652780683 	 1.56024550446861
256.1120754225 	 0.171745450629913
257.1199004546 	 0.324647356519866
258.1277254867 	 4.34155270808657
259.1355505188 	 10.3531818671261
264.0574530362 	 0.148594809949392
266.0731031004 	 5.09367933670723
267.0809281325 	 14.7593410143211
270.0554416635 	 0.131904813179714
270.0805937815 	 0.156670614837946
278.0731031004 	 0.593302465812426
278.1777496845 	 1.02562722084634
279.0809281325 	 3.4666738451599
280.0887531646 	 4.90362872832992
281.0965781967 	 5.97717239151502
282.1044032288 	 2.45019920318725
285.1040688778 	 0.0597609561752988
292.0887531646 	 1.46656616776139
294.1044032288 	 5.82857758156563
302.1413641782 	 0.805426940885108
309.1153022661 	 0.0678367610638527
311.1309523303 	 1.3739636050393
322.0867417919 	 0.89210724668892
337.1102168882 	 31.0767739851405
338.106808532 	 1.58501130612684
340.1098825372 	 0.492085711209217
355.1207815745 	 0.310110907720469
383.1520817029 	 100
END IONS

BEGIN IONS
PEPMASS=358.2385
CHARGE=1
MSLEVEL=2
RT=0
SOURCE_INSTRUMENT=qTOF
FILENAME=CCMSLIB00000006548.ms
IONMODE=Positive
ORGANISM=Natural
NAME=Oxybutynin
PI=GNPS
DATACOLLECTOR=GNPS
SMILES=CCN(CC)CC#CCOC(=O)C(c1ccccc1)(C1CCCCC1)O
INCHI=InChI=1S/C22H31NO3/c1-3-23(4-2)17-11-12-18-26-21(24)22(25,19-13-7-5-8-14-19)20-15-9-6-10-16-20/h5,7-8,13-14,20,25H,3-4,6,9-10,15-18H2,1-2H3
FORMULA=C22H31NO3
PUBMED=N/A
SUBMITUSER=BIOADREM
LIBRARYQUALITY=0
SPECTRUMID=CCMSLIB00000006548
SCANS=340
ID=CCMSLIB00000006548
91.0542261926 	 0.937242733202457
94.0651252299 	 1.54011778861377
95.072950262 	 0.277373187258565
96.0807752941 	 0.914444936989424
103.0542261926 	 0.386295991387499
105.0334907505 	 20.8371857387119
105.0698762568 	 0.668735355582294
107.0491408147 	 12.9656133240453
107.085526321 	 0.229244506364385
108.0807752941 	 3.42980178582737
109.0886003262 	 2.63947818377557
113.0260000694 	 0.668735355582294
114.0913399804 	 0.0278639731492622
115.0542261926 	 0.595275790006966
117.0698762568 	 1.26654423405737
119.085526321 	 0.0291305173833196
121.0647908789 	 0.468621366601229
122.0964253583 	 1.70096890633905
124.1120754225 	 19.1248179342664
125.1199004546 	 0.291305173833196
127.0542261926 	 0.27484009879045
128.0620512247 	 1.51731999240073
129.0698762568 	 9.36609461085428
131.0491408147 	 0.0367297827876639
131.085526321 	 0.040529415489836
133.0647908789 	 0.195047812044836
140.1069900446 	 0.0316636058514344
141.0698762568 	 0.302704071939712
142.1226401088 	 48.9734658982965
143.085526321 	 1.92261414729909
153.0698762568 	 0.0316636058514344
155.0491408147 	 0.140586409980369
155.085526321 	 0.124121334937623
157.0647908789 	 2.32790830219745
159.0804409431 	 0.0759926540434425
165.0698762568 	 0.200113988981065
166.0777012889 	 0.393895256791843
169.1011763852 	 0.0683933886390982
170.1175547309 	 0.0443290481920081
171.1168264494 	 4.81033500094991
181.1011763852 	 0.45342283579254
183.0804409431 	 0.0721930213412704
185.059705501 	 0.238110316002786
187.0753555652 	 0.191248179342664
189.1273911357 	 7.30796023051105
197.047129442 	 0.789057057817744
199.1117410715 	 3.38800582610348
217.1223057578 	 0.208979798619467
221.1324765136 	 0.040529415489836
239.1430411999 	 0.0278639731492622
256.1332047951 	 0.0265974289152049
258.1488548593 	 0.770058894306884
267.0804409431 	 0.823253752137293
267.137955822 	 0.284972452662909
297.0784295704 	 0.840985371414097
340.2271051803 	 8.51244379709961
358.2376698666 	 100
END IONS

BEGIN IONS
PEPMASS=446.1844
CHARGE=1
MSLEVEL=2
RT=0
SOURCE_INSTRUMENT=qTOF
FILENAME=CCMSLIB00000006553.ms
IONMODE=Positive
ORGANISM=Natural
NAME=Glipizide
PI=GNPS
DATACOLLECTOR=GNPS
SMILES=Cc1cnc(cn1)C(=NCCc1ccc(cc1)S(=O)(=O)NC(=NC1CCCCC1)O)O
INCHI=InChI=1S/C21H27N5O4S/c1-15-13-24-19(14-23-15)20(27)22-12-11-16-7-9-18(10-8-16)31(29,30)26-21(28)25-17-5-3-2-4-6-17/h7-10,13-14,17H,2-6,11-12H2,1H3,(H,22,27)(H2,25,26,28)
FORMULA=C21H27N5O4S
PUBMED=N/A
SUBMITUSER=BIOADREM
LIBRARYQUALITY=0
SPECTRUMID=CCMSLIB00000006553
SCANS=342
ID=CCMSLIB00000006553
93.0447241388 	 4.22078861341742
100.1120754225 	 20.8262215407759
102.0464011605 	 0.769520062487343
103.0542261926 	 82.2952526976596
107.0491408147 	 4.81094685682877
107.0525116331 	 2.54578065785287
111.0552888251 	 4.33072005091561
118.0399731119 	 0.0781091792750311
118.0651252299 	 7.90638470217259
119.047798144 	 3.6942748864524
119.0491408147 	 0.280614458876964
119.072950262 	 1.56218358550062
120.0556231761 	 4.48693840946568
120.0569658468 	 6.44834668903868
121.007276 	 1.88908496542946
121.0396387609 	 24.971793907484
121.0647908789 	 0.457083345387219
131.060374203 	 8.87841004426187
136.0505377982 	 0.130181965458385
138.0371959199 	 0.135967830589869
138.0661878624 	 0.506263199004831
138.0675305331 	 0.0838950444065149
139.0212115047 	 4.19475222032574
139.045020952 	 0.543871322359476
139.0502034472 	 3.55541412329679
148.0215458557 	 4.77623166603986
148.0253856802 	 3.27479966441982
149.0021906221 	 1.18031648682269
149.0055614405 	 1.62004223681546
149.0583628303 	 0.619087569068765
149.059705501 	 0.196719414470449
150.0008104136 	 0.15332542598432
150.0661878624 	 20.0017357595394
150.0675305331 	 1.94983654931004
166.032110542 	 12.7202244915671
167.0127553084 	 10.5592038649579
167.0161261268 	 68.1025255301299
167.0199659513 	 3.99513987328955
177.1723299556 	 0.15332542598432
183.087651586 	 3.16197529435589
183.0889942567 	 0.269042728613996
183.0916743314 	 4.10796424335349
184.0426752283 	 3.81577805421356
184.0465150528 	 3.30951485520872
195.0916743314 	 0.81002111840773
202.0532399146 	 0.0954667746694825
203.1053130229 	 2.68753435357422
211.0825662081 	 2.35195417594816
211.0839088788 	 0.376081233546446
211.0865889535 	 3.76081233546446
220.0869233045 	 0.138860763155611
222.1025733687 	 8.08863945381433
222.1072868578 	 0.352937773020511
223.0865889535 	 0.821592848670697
223.0899597719 	 5.11759770879741
225.0896629587 	 0.543871322359476
226.0948079161 	 0.312436717100124
226.0974879908 	 1.66343622530159
238.0934652454 	 1.8572627072063
238.0974879908 	 5.21595741603263
238.0988306615 	 0.324008447363092
240.113138055 	 9.71736048832702
240.9953906847 	 0.147539560852837
255.2067040892 	 0.147539560852837
256.1001901072 	 0.193826481904707
256.1080526771 	 7.2439031446177
256.1093953478 	 1.48986027135707
256.1114234955 	 0.457083345387219
258.0668786061 	 0.277721526311222
258.0695586808 	 1.90644256082391
258.0709013515 	 0.517834929267799
264.0853058623 	 0.164897156247288
268.0539086166 	 0.512049064136315
268.0552512873 	 0.127289032892643
286.0644733029 	 31.1713483958689
286.0658159736 	 11.7944860705297
287.0637450214 	 0.33558017762606
288.0589939945 	 0.156218358550062
299.1199172296 	 0.2140770098649
303.0923650751 	 0.208291144733416
303.0950451498 	 1.00963346544392
304.0750379892 	 24.7432522347904
304.0763806599 	 15.2457546214598
305.0743097077 	 0.370295368414962
306.0695586808 	 0.144646628287095
306.0794546651 	 0.141753695721353
321.1015870907 	 100
321.1029297614 	 86.7879769722568
322.1008588092 	 5.21885034859837
322.1094121228 	 3.60748690948014
323.1046610959 	 0.38186709867793
325.0965017128 	 0.480226805913154
326.1043267449 	 0.36740243584922
337.0607681335 	 0.196719414470449
341.1608165291 	 0.616194636503023
344.0699526113 	 0.271935661179738
347.0808516486 	 54.505742471143
347.084874394 	 16.5822894668325
349.0767150109 	 1.78783232562849
350.084540043 	 0.402117626638123
355.0713328198 	 0.2140770098649
356.0791578519 	 0.306650851968641
405.1015870907 	 1.00095466774669
446.1856510711 	 29.0566146903116
END IONS

BEGIN IONS
PEPMASS=256.17
CHARGE=1
MSLEVEL=2
RT=0
SOURCE_INSTRUMENT=qTOF
FILENAME=CCMSLIB00000006570.ms
IONMODE=Positive
ORGANISM=Natural
NAME=Diphenylhydramine
PI=GNPS
DATACOLLECTOR=GNPS
SMILES=CN(C)CCOC(c1ccccc1)c1ccccc1
INCHI=InChI=1S/C17H21NO/c1-18(2)13-14-19-17(15-9-5-3-6-10-15)16-11-7-4-8-12-16/h3-12,17H,13-14H2,1-2H3
FORMULA=C17H21NO
PUBMED=N/A
SUBMITUSER=BIOADREM
LIBRARYQUALITY=0
SPECTRUMID=CCMSLIB00000006570
SCANS=348
ID=CCMSLIB00000006570
115.0542261926 	 0.916632102861883
126.0464011605 	 0.240564081294069
128.0620512247 	 2.92824554126918
139.0542261926 	 0.203235172127748
141.0698762568 	 3.49647449191207
150.0464011605 	 0.145167980091248
151.0542261926 	 5.32144338448776
152.0620512247 	 94.7988386561593
163.0542261926 	 0.0871007880547491
165.0698762568 	 100
166.0777012889 	 17.8141849854832
167.085526321 	 98.1211115719618
169.0647908789 	 0.261302364164247
181.0647908789 	 0.219825798423891
256.1695903014 	 0.530900041476566
END IONS

BEGIN IONS
PEPMASS=611.2603
CHARGE=1
MSLEVEL=2
RT=0
SOURCE_INSTRUMENT=qTOF
FILENAME=CCMSLIB00000006590.ms
IONMODE=Positive
ORGANISM=Natural
NAME=CandesartanCilextil
PI=GNPS
DATACOLLECTOR=GNPS
SMILES=CCOc1nc2cccc(c2n1Cc1ccc(cc1)c1ccccc1c1n[nH]nn1)C(=O)OC(C)OC(=O)OC1CCCCC1
INCHI=InChI=1S/C33H34N6O6/c1-3-42-32-34-28-15-9-14-27(31(40)43-21(2)44-33(41)45-24-10-5-4-6-11-24)29(28)39(32)20-22-16-18-23(19-17-22)25-12-7-8-13-26(25)30-35-37-38-36-30/h7-9,12-19,21,24H,3-6,10-11,20H2,1-2H3,(H,35,36,37,38)
FORMULA=C33H34N6O6
PUBMED=N/A
SUBMITUSER=BIOADREM
LIBRARYQUALITY=0
SPECTRUMID=CCMSLIB00000006590
SCANS=349
ID=CCMSLIB00000006590
145.0396387609 	 0.787554691298007
147.0552888251 	 30.0145843461352
161.034553383 	 14.5065629557608
165.0698762568 	 2.82936315021877
167.085526321 	 1.77929022848809
173.034553383 	 4.93923189110355
175.0865889535 	 13.8940204180846
178.0777012889 	 16.8692270296548
187.0502034472 	 12.5911521633447
189.0658535114 	 37.6081672338357
192.0807752941 	 28.7408847836655
194.0964253583 	 8.31307729703452
207.0916743314 	 100
218.0964253583 	 2.46961594555177
219.0916743314 	 1.57510938259601
220.0994993635 	 4.19056878949927
221.0709388893 	 2.03208556149733
233.0709388893 	 21.9931939718036
233.1073243956 	 8.33252309188138
234.1151494277 	 3.44190568789499
235.1229744598 	 61.0403500243072
247.0865889535 	 0.943121050072922
261.1022390177 	 2.04180845892076
262.1100640498 	 1.42926592124453
263.1291224702 	 5.80456976178901
282.1151494277 	 1.147301895965
296.1155433582 	 1.20563928050559
309.1022390177 	 9.95624696159456
310.1100640498 	 5.55177442877978
320.1056473739 	 1.89596499756928
322.0974879908 	 4.89061740398639
323.1264423955 	 1.58483228001945
324.113138055 	 3.83082158483228
337.0971536398 	 13.6315021876519
338.1049786719 	 65.4739912493923
348.100561996 	 2.91686922702965
349.1083870281 	 93.5051045211473
350.0924026129 	 42.7029654837142
352.1053726024 	 1.38065143412737
352.1080526771 	 55.8580456976179
365.1396871565 	 1.35148274185707
366.1111266823 	 3.85999027710258
367.1189517144 	 38.3957219251337
377.1370070818 	 5.96985901798736
377.1396871565 	 0.93339815264949
380.1366727308 	 1.24453087019932
380.1393528055 	 11.4146815751094
393.1346017786 	 1.10841030627127
395.1475717681 	 29.0811861934857
395.1502518428 	 12.396694214876
422.1611508801 	 97.2289742343218
423.1563998532 	 5.6490034030141
424.1615448106 	 4.67671366067088
441.1642844648 	 0.709771511910549
611.2612588552 	 0.0972289742343218
END IONS

BEGIN IONS
PEPMASS=428.1576
CHARGE=1
MSLEVEL=2
RT=0
SOURCE_INSTRUMENT=qTOF
FILENAME=CCMSLIB00000006598.ms
IONMODE=Positive
ORGANISM=Natural
NAME=Pemetrexed
PI=GNPS
DATACOLLECTOR=GNPS
SMILES=c1cc(ccc1CCc1c[nH]c2c1c(nc(=N)[nH]2)O)C(=O)N[C@@H](CCC(=O)O)C(=O)O
INCHI=InChI=1S/C20H21N5O6/c21-20-24-16-15(18(29)25-20)12(9-22-16)6-3-10-1-4-11(5-2-10)17(28)23-13(19(30)31)7-8-14(26)27/h1-2,4-5,9,13H,3,6-8H2,(H,23,28)(H,26,27)(H,30,31)(H4,21,22,24,25,29)/t13-/m0/s1
FORMULA=C20H21N5O6
PUBMED=N/A
SUBMITUSER=BIOADREM
LIBRARYQUALITY=0
SPECTRUMID=CCMSLIB00000006598
SCANS=351
ID=CCMSLIB00000006598
146.034887734 	 0.33
163.0614368355 	 7.91
281.1033016502 	 100
299.1138663365 	 14.75
382.1509801243 	 0.33
410.1458947464 	 4.43
428.1564594327 	 154.54
END IONS

BEGIN IONS
PEPMASS=260.1645
CHARGE=1
MSLEVEL=2
RT=0
SOURCE_INSTRUMENT=qTOF
FILENAME=CCMSLIB00000006838.ms
IONMODE=Positive
ORGANISM=Natural
NAME=2-heptyl-3-hydroxy 4-quinolone
PI=GNPS
DATACOLLECTOR=GNPS
SMILES=CCCCCCCC1=Nc2ccccc2C(=O)C1O
INCHI=InChI=1S/C16H21NO2/c1-2-3-4-5-6-11-14-16(19)15(18)12-9-7-8-10-13(12)17-14/h7-10,16,19H,2-6,11H2,1H3
FORMULA=C16H21NO2
PUBMED=N/A
SUBMITUSER=BIOADREM
LIBRARYQUALITY=0
SPECTRUMID=CCMSLIB00000006838
SCANS=352
ID=CCMSLIB00000006838
130.0651252299 	 0.67
134.060039852 	 0.9
146.060039852 	 0.82
147.0678648841 	 2.02
175.0627795062 	 100
176.0706045383 	 6.21
188.0706045383 	 10.91
189.0784295704 	 4.93
190.0862546025 	 7.91
200.1069900446 	 0.55
202.0862546025 	 3.37
204.0205803405 	 1.38
204.1019046667 	 2.77
218.1175547309 	 0.58
232.1695903014 	 1.65
242.1539402372 	 0.83
260.1645049235 	 0
END IONS

BEGIN IONS
PEPMASS=325.0675
CHARGE=1
MSLEVEL=2
RT=0
SOURCE_INSTRUMENT=qTOF
FILENAME=CCMSLIB00000006841.ms
IONMODE=Positive
ORGANISM=Natural
NAME=pyochelin
PI=GNPS
DATACOLLECTOR=GNPS
SMILES=CN1[C@@H](CSC1[C@H]1CS/C(=C/2\C=CC=CC2=O)/N1)C(=O)O
INCHI=InChI=1S/C14H16N2O3S2/c1-16-10(14(18)19)7-21-13(16)9-6-20-12(15-9)8-4-2-3-5-11(8)17/h2-5,9-10,13,15H,6-7H2,1H3,(H,18,19)/b12-8+/t9-,10+,13?/m1/s1
FORMULA=C14H16N2O3S2
PUBMED=N/A
SUBMITUSER=BIOADREM
LIBRARYQUALITY=0
SPECTRUMID=CCMSLIB00000006841
SCANS=353
ID=CCMSLIB00000006841
95.0001792494 	 2.27
99.9647217205 	 5.42
114.0008104136 	 0.66
127.9960218489 	 65.63
132.0028217863 	 0.71
133.0919711446 	 0.68
145.9998448984 	 7.17
146.0058957915 	 13.02
159.0011447646 	 16.58
160.0011072268 	 73.13
161.0868857667 	 8.68
165.0910056294 	 1.69
172.0011072268 	 100
172.0426752283 	 39.95
174.0008104136 	 1.16
178.044686601 	 4.87
186.0008104136 	 10.2
189.9990958541 	 5.66
190.032110542 	 13.36
206.0303959825 	 9.52
206.0429720415 	 11.37
212.0831805973 	 3.4
221.0920682619 	 1.27
224.0198312962 	 58.66
224.0250137914 	 26.19
228.0926994261 	 3.83
234.9994302051 	 2.06
235.0899597719 	 10.98
240.0926994261 	 1.37
279.0620304619 	 19.84
281.0776805261 	 100
325.0675097703 	 0
END IONS

BEGIN IONS
PEPMASS=688.326
CHARGE=1
MSLEVEL=2
RT=0
SOURCE_INSTRUMENT=qTOF
FILENAME=CCMSLIB00000006879.ms
IONMODE=Positive
ORGANISM=Natural
NAME=Desferrichrome
PI=GNPS
DATACOLLECTOR=GNPS
SMILES=CC(=O)N(CCC[C@H]1C(=NCC(=NCC(=NCC(=N[C@@H](CCCN(C(=O)C)O)C(=N[C@@H](CCCN(C(=O)C)O)C(=N1)O)O)O)O)O)O)O
INCHI=InChI=1S/C27H45N9O12/c1-16(37)34(46)10-4-7-19-25(43)30-14-23(41)28-13-22(40)29-15-24(42)31-20(8-5-11-35(47)17(2)38)26(44)33-21(27(45)32-19)9-6-12-36(48)18(3)39/h19-21,46-48H,4-15H2,1-3H3,(H,28,41)(H,29,40)(H,30,43)(H,31,42)(H,32,45)(H,33,44)/t19-,20-,21-/m0/s1
FORMULA=C27H45N9O12
PUBMED=N/A
SUBMITUSER=BIOADREM
LIBRARYQUALITY=0
SPECTRUMID=CCMSLIB00000006879
SCANS=354
ID=CCMSLIB00000006879
244.9981678767 	 1.38
267.0440554368 	 1.98
284.0751351065 	 1.09
285.0546201231 	 5.57
286.0543996644 	 1.13
302.0255048392 	 3.71
303.0571393186 	 1.86
326.0308649886 	 3.01
327.0571393186 	 2.89
329.0489799355 	 1.23
344.0234934665 	 25.75
345.0677040049 	 17.82
346.0835745278 	 2.47
361.0580880588 	 1.34
386.0156088549 	 3.24
387.0499286757 	 1.62
402.073403772 	 5.68
438.0653582812 	 1.42
439.1050382514 	 1.98
440.1074978674 	 1.26
441.1530510765 	 1.06
456.1077779056 	 5.87
457.1241562513 	 1.83
459.0948674956 	 8.42
474.1493626821 	 5.28
481.0585958816 	 1.77
498.1632814118 	 6.2
499.1459543259 	 2.38
516.1037551602 	 100
517.1426002825 	 19.94
533.14153765 	 4.13
558.0977210421 	 6.81
574.1541732885 	 2.92
575.1242701436 	 1.92
578.1630013736 	 1.67
593.1977098582 	 1.5
610.1892161241 	 6.13
611.2082745445 	 3.76
643.2106798477 	 0.93
646.221578885 	 13.77
647.2181705288 	 3.87
688.3260439565 	 0
END IONS

BEGIN IONS
PEPMASS=245.128
CHARGE=1
MSLEVEL=2
RT=0
SOURCE_INSTRUMENT=qTOF
FILENAME=CCMSLIB00000007041.ms
IONMODE=Positive
ORGANISM=Natural
NAME=cyclo(L-Phe-L-Pro)
PI=GNPS
DATACOLLECTOR=GNPS
SMILES=c1ccc(cc1)C[C@H]1C(=O)N2CCC[C@H]2C(=N1)O
INCHI=InChI=1S/C14H16N2O2/c17-13-12-7-4-8-16(12)14(18)11(15-13)9-10-5-2-1-3-6-10/h1-3,5-6,11-12H,4,7-9H2,(H,15,17)/t11-,12-/m0/s1
FORMULA=C14H16N2O2
PUBMED=N/A
SUBMITUSER=BIOADREM
LIBRARYQUALITY=0
SPECTRUMID=CCMSLIB00000007041
SCANS=355
ID=CCMSLIB00000007041
41.0385761284 	 0.347614898311055
43.0178406863 	 0.110309794397375
43.0542261926 	 1.64723113146332
44.0494751657 	 0.379131982424591
54.0338251015 	 0.530228591557129
55.0542261926 	 0.262333376592076
57.0209146915 	 0.290142568456961
57.0698762568 	 0.492222696008454
60.0443897878 	 0.709134392554552
62.060039852 	 6.44802462040453
65.0385761284 	 0.0723038988486995
68.0494751657 	 0.580285136913921
69.0698762568 	 0.670201523943714
70.0651252299 	 28.0464969687981
71.085526321 	 1.03079404512505
77.0385761284 	 0.185394612432563
78.0338251015 	 0.495930588257105
79.0542261926 	 0.155731474443353
81.0698762568 	 2.56029959769369
82.0651252299 	 0.158512393629841
85.0760242672 	 1.31352082908471
86.0964253583 	 0.165001205064981
90.0464011605 	 0.290142568456961
91.0542261926 	 2.53156343276664
93.0698762568 	 0.228035373292052
96.0443897878 	 0.327221490943473
98.060039852 	 2.01987430245277
98.072615911 	 0.379131982424591
100.0756899162 	 0.304047164389403
102.0913399804 	 16.437086338271
103.0542261926 	 1.44144311166317
103.0991650125 	 0.93902371197093
105.0698762568 	 0.36244646730566
107.085526321 	 0.163147258940655
108.0807752941 	 0.774949479968112
111.0804409431 	 0.705426500305901
113.0709388893 	 0.511689130313873
113.1199004546 	 0.388401713046219
118.0651252299 	 0.57657724466527
120.0807752941 	 16.971949795139
121.0971536398 	 0.544133187489572
123.0552888251 	 0.390255659170544
123.1168264494 	 3.22215836407794
124.1120754225 	 0.216911696546098
125.0709388893 	 0.330929383192124
126.0787639214 	 0.353176736684032
130.0651252299 	 0.261406403529913
132.0807752941 	 0.176124881810935
133.0760242672 	 0.210422885110959
135.1168264494 	 0.401379335916498
137.0709388893 	 0.825006025324904
148.0756899162 	 1.12812621665214
153.0658535114 	 1.60922523591464
154.0736785435 	 4.49581935148965
155.072950262 	 0.146461743821725
160.1120754225 	 6.52681733068837
163.1117410715 	 0.488514803759803
168.125714114 	 0.587700921411224
170.0964253583 	 1.53506739094162
172.1120754225 	 1.65371994289846
173.1284537682 	 0.299412299078589
185.1073243956 	 0.699864661932924
187.1229744598 	 11.9607334210868
197.1073243956 	 0.127922282578468
215.1178890819 	 15.1513747010512
216.1144807257 	 0.191883423867702
217.1335391461 	 9.40321474257958
243.112803704 	 9.26973062162814
245.1284537682 	 100
END IONS

BEGIN IONS
PEPMASS=211.1456
CHARGE=1
MSLEVEL=2
RT=0
SOURCE_INSTRUMENT=qTOF
FILENAME=CCMSLIB00000007046.ms
IONMODE=Positive
ORGANISM=Natural
NAME=cyclo(L-Leu-L-Pro)
PI=GNPS
DATACOLLECTOR=GNPS
SMILES=CC(C)CC1C(=O)N2CCCC2C(=N1)O
INCHI=InChI=1S/C11H18N2O2/c1-7(2)6-8-11(15)13-5-3-4-9(13)10(14)12-8/h7-9H,3-6H2,1-2H3,(H,12,14)
FORMULA=C11H18N2O2
PUBMED=N/A
SUBMITUSER=BIOADREM
LIBRARYQUALITY=0
SPECTRUMID=CCMSLIB00000007046
SCANS=360
ID=CCMSLIB00000007046
30.0338251015 	 0.0941720351860968
41.0385761284 	 0.468719902403527
42.0338251015 	 0.0642082058087023
43.0178406863 	 0.404511696594825
43.0542261926 	 2.09532778289065
44.0494751657 	 2.39924662371851
45.0334907505 	 6.7097575070094
55.0178406863 	 0.0770498469704428
55.0542261926 	 0.115574770455664
57.0209146915 	 0.0941720351860968
58.0287397236 	 0.609977955182672
59.0491408147 	 0.922457890118357
68.0494751657 	 0.458018534768743
69.0698762568 	 0.451597714187873
70.0651252299 	 85.6109410782698
71.0491408147 	 0.284656379085247
72.0443897878 	 10.9432185433298
82.0651252299 	 0.271814737923507
84.0807752941 	 0.0813303940243563
85.1011763852 	 0.128416411617405
86.0964253583 	 13.1990668407422
89.059705501 	 3.90171863964215
95.085526321 	 0.383108961325257
96.0807752941 	 0.196905164480021
98.060039852 	 7.32615628277294
109.1011763852 	 0.128416411617405
110.060039852 	 0.398090876013955
111.0552888251 	 0.134837232198275
111.0916743314 	 0.145538599833059
114.0913399804 	 6.8231920039381
119.085526321 	 0.327461849624382
126.0787639214 	 0.0749095734434861
127.0865889535 	 2.92575391134987
135.1168264494 	 0.18406352331828
138.1277254867 	 6.47004687199024
154.0736785435 	 0.82186503435139
155.0815035756 	 0.346724311366993
155.1542745882 	 1.11722278107142
166.1226401088 	 0.26325364381568
183.1491892103 	 10.0614258502237
194.1175547309 	 0.207606532114804
211.1441038324 	 100
END IONS

BEGIN IONS
PEPMASS=556.3185
CHARGE=1
MSLEVEL=2
RT=0
SOURCE_INSTRUMENT=qTOF
FILENAME=CCMSLIB00000007052.ms
IONMODE=Positive
ORGANISM=Natural
NAME=pateamine
PI=GNPS
DATACOLLECTOR=GNPS
SMILES=C/C(=C\CN(C)C)/C=C/C(=C/[C@@H]1Cc2nc(cs2)[C@@H](C)C[C@H](CC(=O)O[C@@H](C)CC(=CC=CC(=O)O1)C)N)/C
INCHI=InChI=1S/C31H45N3O4S/c1-21(13-14-34(6)7)11-12-23(3)16-27-19-29-33-28(20-39-29)24(4)17-26(32)18-31(36)37-25(5)15-22(2)9-8-10-30(35)38-27/h8-13,16,20,24-27H,14-15,17-19,32H2,1-7H3/b10-8-,12-11+,21-13+,22-9+,23-16+/t24-,25-,26+,27+/m0/s1
FORMULA=C31H45N3O4S
PUBMED=N/A
SUBMITUSER=BIOADREM
LIBRARYQUALITY=0
SPECTRUMID=CCMSLIB00000007052
SCANS=364
ID=CCMSLIB00000007052
58.0651252299 	 21.1928053013569
67.0542261926 	 5.72420321868097
77.0385761284 	 2.12685389712843
79.0542261926 	 8.14768065635847
81.0698762568 	 8.56421584095929
84.0807752941 	 1.12969390975071
91.0542261926 	 17.3871883875039
93.0698762568 	 1.38845061533607
94.0651252299 	 2.61912275165667
96.0807752941 	 3.42063742505522
98.0964253583 	 6.08393815083623
105.0698762568 	 10.8330703692016
107.085526321 	 49.3720416535185
108.0807752941 	 9.51404228463238
109.1011763852 	 1.0255601136005
112.0215458557 	 4.75859892710634
115.0542261926 	 1.55885137267277
117.0698762568 	 5.24140107289366
119.085526321 	 5.23193436415273
123.1042503904 	 2.54338908172925
124.0215458557 	 2.54338908172925
126.0371959199 	 6.9958977595456
128.0528459841 	 3.72357210476491
131.085526321 	 56.6645629536131
132.0893286077 	 1.77658567371411
133.1011763852 	 8.85768381192805
135.0804409431 	 6.38056169138529
138.0371959199 	 2.23414326285895
143.085526321 	 1.94067529189019
145.1011763852 	 30.530135689492
146.0964253583 	 3.49005995582203
150.0371959199 	 2.00063111391606
152.0528459841 	 7.2704323130325
154.0810721073 	 1.81445250867782
154.0862546025 	 1.85547491322184
160.1120754225 	 6.49416219627643
161.1199004546 	 6.13442726412117
162.1277254867 	 24.4682865257179
164.0528459841 	 1.87440833070369
166.0684960483 	 1.25591669296308
169.1011763852 	 1.65036289050174
171.1076212088 	 1.75765225623225
174.1277254867 	 2.50552224676554
176.1433755509 	 100
177.151200583 	 3.2407699589776
178.0684960483 	 3.9255285579047
180.0477606062 	 4.1653518460082
186.1277254867 	 20.5080467024298
188.0739753567 	 3.35752603344904
190.1590256151 	 2.8684127485011
194.0634106704 	 2.50867781634585
198.0583252925 	 17.5828337014831
204.0841461125 	 3.37014831177027
212.0739753567 	 2.91890186178605
217.1699246524 	 6.86336383717261
224.0739753567 	 7.53550015777848
230.0997961767 	 5.65478068791417
241.1005244582 	 1.04133796150205
256.1154462409 	 24.152729567687
258.1310963051 	 1.30325023666772
273.1419953424 	 1.12022720100978
282.1310963051 	 1.37582833701483
296.1467463693 	 1.52098453770906
299.1576454066 	 5.78415904070685
315.188945535 	 1.16440517513411
316.1365756135 	 9.39413064058063
324.1416609914 	 7.84159040706848
326.1447349966 	 0.258756705585358
333.163124715 	 3.14610287156832
341.1682100929 	 2.2877879457242
342.1522256777 	 49.7791101293784
359.1787747792 	 17.85736825497
404.2366240091 	 1.12022720100978
468.2203052429 	 1.52414010728937
485.2468543444 	 3.56894919532976
494.2359553071 	 10.4354686020827
511.2625044086 	 56.0997159987378
513.2781544728 	 0.435468602082676
539.293804537 	 1.77027453455349
556.3203536385 	 55.3581571473651
END IONS

BEGIN IONS
PEPMASS=284.1394
CHARGE=1
MSLEVEL=2
RT=0
SOURCE_INSTRUMENT=qTOF
FILENAME=CCMSLIB00000007120.ms
IONMODE=Positive
ORGANISM=Natural
NAME=cyclo(L-Trp-L-Pro)
PI=GNPS
DATACOLLECTOR=GNPS
SMILES=c1ccc2c(c1)c(C[C@H]1C(=O)N3CCC[C@H]3C(=N1)O)c[nH]2
INCHI=InChI=1S/C16H17N3O2/c20-15-14-6-3-7-19(14)16(21)13(18-15)8-10-9-17-12-5-2-1-4-11(10)12/h1-2,4-5,9,13-14,17H,3,6-8H2,(H,18,20)/t13-,14-/m0/s1
FORMULA=C16H17N3O2
PUBMED=N/A
SUBMITUSER=BIOADREM
LIBRARYQUALITY=0
SPECTRUMID=CCMSLIB00000007120
SCANS=368
ID=CCMSLIB00000007120
103.0502034472 	 0.145
103.0542261926 	 0.315
115.0502034472 	 0.22
115.0865889535 	 0.7
118.0651252299 	 1.07
130.0611024845 	 100
130.0624451552 	 50
131.0689275166 	 4.78
132.0767525487 	 5.355
132.0780952194 	 4.03
142.0624451552 	 0.135
153.0658535114 	 1.395
155.0815035756 	 0.725
156.0807752941 	 0.225
159.0889942567 	 1.18
167.0815035756 	 0.175
185.1073243956 	 0.105
189.0532774524 	 0.11
239.1178890819 	 0.43
241.0971536398 	 0.16
243.1366131513 	 0.165
256.1444381834 	 0.185
265.1209630871 	 0.11
266.1287881192 	 0.105
267.1101236293 	 0.225
267.112803704 	 0.35
283.1315277734 	 1.44
284.1366727308 	 11.515
284.1393528055 	 59.815
END IONS

BEGIN IONS
PEPMASS=261.123
CHARGE=1
MSLEVEL=2
RT=0
SOURCE_INSTRUMENT=qTOF
FILENAME=CCMSLIB00000007138.ms
IONMODE=Positive
ORGANISM=Natural
NAME=cyclo(L-Tyr-L-Pro)
PI=GNPS
DATACOLLECTOR=GNPS
SMILES=C1C[C@H]2C(=N[C@@H](Cc3ccc(cc3)O)C(=O)N2C1)O
INCHI=InChI=1S/C14H16N2O3/c17-10-5-3-9(4-6-10)8-11-14(19)16-7-1-2-12(16)13(18)15-11/h3-6,11-12,17H,1-2,7-8H2,(H,15,18)/t11-,12-/m0/s1
FORMULA=C14H16N2O3
PUBMED=N/A
SUBMITUSER=BIOADREM
LIBRARYQUALITY=0
SPECTRUMID=CCMSLIB00000007138
SCANS=371
ID=CCMSLIB00000007138
107.0491408147 	 100
109.0647908789 	 0.299091222822961
113.0709388893 	 13.2750488899114
119.0491408147 	 12.2397331186012
125.034553383 	 1.85973388550174
126.0787639214 	 0.674872502780015
127.0865889535 	 0.322098239963189
132.0807752941 	 0.724721039917175
134.060039852 	 0.843590628475018
134.0964253583 	 0.893439165612178
136.0756899162 	 66.9235783580659
147.0440554368 	 1.21170290271866
153.0658535114 	 1.96709996548947
154.0736785435 	 19.0344721806818
155.0815035756 	 13.2520418727712
164.0706045383 	 0.448636834234441
170.072615911 	 0.368112274243644
173.0835149483 	 0.25691169139921
186.1039160394 	 0.893439165612178
187.1355505188 	 0.786073085624449
188.1069900446 	 1.64116722266958
243.112803704 	 0.325932742819893
245.1046443209 	 0.509988879941715
261.1233683903 	 0
END IONS

BEGIN IONS
PEPMASS=291.1967
CHARGE=1
MSLEVEL=2
RT=0
SOURCE_INSTRUMENT=qTOF
FILENAME=CCMSLIB00000068210.ms
IONMODE=Positive
ORGANISM=Natural
NAME=Ecklonialactone A
PI=GNPS
DATACOLLECTOR=GNPS
SMILES=CCC1C2CC3C(C2C=CCC=CCCCCC(=O)O1)O3
INCHI=InChI=1S/C18H26O3/c1-2-15-14-12-16-18(21-16)13(14)10-8-6-4-3-5-7-9-11-17(19)20-15/h3-4,8,10,13-16,18H,2,5-7,9,11-12H2,1H3/b4-3+,10-8+
FORMULA=C18H26O3
PUBMED=N/A
SUBMITUSER=BIOADREM
LIBRARYQUALITY=0
SPECTRUMID=CCMSLIB00000068210
SCANS=374
ID=CCMSLIB00000068210
105.0698762568 	 10.24
107.085526321 	 12.63
109.0647908789 	 6.14
117.0698762568 	 27.08
119.085526321 	 14.2
121.1011763852 	 7.21
123.0804409431 	 7.99
128.0620512247 	 6.35
129.0698762568 	 16.48
131.085526321 	 34.32
133.1011763852 	 7.38
135.0804409431 	 7.74
135.1168264494 	 6.71
141.0698762568 	 8.21
143.085526321 	 7.88
145.1011763852 	 31.86
147.1168264494 	 11.38
149.0960910073 	 44.7
157.1011763852 	 12.95
159.1168264494 	 39.53
161.0960910073 	 8.1
161.1324765136 	 5.96
163.1117410715 	 6.67
169.1011763852 	 11.42
171.1168264494 	 51.52
173.1324765136 	 7.88
175.1117410715 	 24.51
185.0960910073 	 6.64
187.1117410715 	 7.81
189.1273911357 	 11.74
197.1324765136 	 6.39
203.1066556936 	 14.73
211.1481265778 	 7.78
213.1273911357 	 12.42
213.163776642 	 9.56
215.1430411999 	 10.06
227.1794267062 	 16.45
233.1536058862 	 19.23
237.163776642 	 20.91
245.1899913925 	 6.49
255.1743413283 	 47.34
263.2005560788 	 9.03
273.1849060146 	 100
291.1954707009 	 79.84
END IONS

BEGIN IONS
PEPMASS=198.1841
CHARGE=1
MSLEVEL=2
RT=0
SOURCE_INSTRUMENT=qTOF
FILENAME=CCMSLIB00000068235.ms
IONMODE=Positive
ORGANISM=Natural
NAME=N-methylundec-10-enamide
PI=GNPS
DATACOLLECTOR=GNPS
SMILES=C=CCCCCCCCCC(=NC)O
INCHI=InChI=1S/C12H23NO/c1-3-4-5-6-7-8-9-10-11-12(14)13-2/h3H,1,4-11H2,2H3,(H,13,14)
FORMULA=C12H23NO
PUBMED=N/A
SUBMITUSER=BIOADREM
LIBRARYQUALITY=0
SPECTRUMID=CCMSLIB00000068235
SCANS=375
ID=CCMSLIB00000068235
95.085526321 	 11.79
97.0647908789 	 10.31
97.1011763852 	 5.1
100.0756899162 	 38.98
105.0698762568 	 5.56
107.085526321 	 27.96
109.1011763852 	 13.47
111.0804409431 	 29.85
114.0913399804 	 100
116.1069900446 	 3.01
121.1011763852 	 12.91
123.1168264494 	 17.19
125.0960910073 	 14.64
125.1324765136 	 16.43
128.1069900446 	 98.57
142.1226401088 	 66.73
149.1324765136 	 96.12
156.1746756793 	 35.66
180.1746756793 	 7.86
198.1852403656 	 693.37
END IONS

BEGIN IONS
PEPMASS=926.4453
CHARGE=1
MSLEVEL=2
RT=0
SOURCE_INSTRUMENT=qTOF
FILENAME=CCMSLIB00000070245.ms
IONMODE=Positive
ORGANISM=Natural
NAME=Hoiamide A
PI=GNPS
DATACOLLECTOR=GNPS
SMILES=CCC[C@@H](C)[C@@H]([C@H](C)[C@@H]1[C@@H](C)[C@H](Cc2nc(cs2)C2=N[C@](C)(CS2)C2=N[C@](C)(CS2)C(=N[C@@H]([C@@H](C)CC)[C@H]([C@@H](C)C(=O)O[C@@H](C(C)C)C(=N[C@@H]([C@@H](C)O)C(=O)O1)O)O)O)OC)O
INCHI=InChI=1S/C44H71N5O10S3/c1-14-16-23(6)33(51)25(8)36-24(7)29(57-13)17-30-45-28(18-60-30)38-48-44(12,20-61-38)42-49-43(11,19-62-42)41(56)47-31(22(5)15-2)34(52)26(9)39(54)58-35(21(3)4)37(53)46-32(27(10)50)40(55)59-36/h18,21-27,29,31-36,50-52H,14-17,19-20H2,1-13H3,(H,46,53)(H,47,56)/t22-,23+,24-,25-,26+,27+,29-,31-,32-,33-,34-,35-,36-,43+,44+/m0/s1
FORMULA=C44H71N5O10S3
PUBMED=N/A
SUBMITUSER=BIOADREM
LIBRARYQUALITY=0
SPECTRUMID=CCMSLIB00000070245
SCANS=376
ID=CCMSLIB00000070245
359.161016225 	 27.5
371.1450693476 	 14.92
377.1715809113 	 49
391.1872309755 	 12.27
409.1977956618 	 39.25
458.1770977575 	 11.81
503.1947216566 	 20.65
508.2120655175 	 17.78
521.2052863429 	 30.88
531.226021785 	 12.82
537.162472788 	 16.14
553.2335292411 	 50.3
554.2341436303 	 17.3
575.2158510292 	 18
613.3029294353 	 11.72
645.3291441858 	 13.4
651.3066941842 	 14.89
657.2941013502 	 20.89
658.2967438871 	 19.31
663.3397088721 	 42.51
664.3436940797 	 12.73
675.3046660365 	 29.48
689.3223442484 	 34.17
690.3229586376 	 11.18
707.3329089347 	 57.22
708.3335233239 	 18.88
725.343473621 	 14.65
757.2757879863 	 18.3
794.3285518383 	 69.46
795.3278235568 	 33.1
796.3244152006 	 18.33
826.3547665888 	 35.26
827.3540383073 	 19.18
830.4138989099 	 12.12
858.396237473 	 19.03
862.4401136604 	 16.2
876.4068021593 	 93.06
877.4146271914 	 46.56
878.3986427762 	 22.84
880.4506783467 	 39.92
881.4459273198 	 21.41
890.4224522235 	 16.87
891.4302772556 	 11.05
894.4173668456 	 43.24
895.4251918777 	 22.26
908.4330169098 	 100
909.4408419419 	 58.25
910.4248575267 	 28.29
926.4435815961 	 1318.36
END IONS

BEGIN IONS
PEPMASS=833.4893
CHARGE=1
MSLEVEL=2
RT=0
SOURCE_INSTRUMENT=qTOF
FILENAME=CCMSLIB00000070246.ms
IONMODE=Positive
ORGANISM=Natural
NAME=Cyanolide A
PI=GNPS
DATACOLLECTOR=GNPS
SMILES=CC[C@@H]1C[C@@H]2C[C@@H](C(C)(C)[C@H](CC(=O)O[C@H](CC)C[C@@H]3C[C@@H](C(C)(C)[C@H](CC(=O)O1)O3)O[C@H]1[C@@H]([C@H]([C@@H](CO1)OC)OC)OC)O2)O[C@H]1[C@@H]([C@H]([C@@H](CO1)OC)OC)OC
INCHI=InChI=1S/C42H72O16/c1-13-23-15-25-17-29(57-39-37(49-11)35(47-9)27(45-7)21-51-39)41(3,4)32(53-25)20-34(44)56-24(14-2)16-26-18-30(42(5,6)31(54-26)19-33(43)55-23)58-40-38(50-12)36(48-10)28(46-8)22-52-40/h23-32,35-40H,13-22H2,1-12H3/t23-,24-,25-,26-,27-,28-,29+,30+,31+,32+,35+,36+,37-,38-,39+,40+/m1/s1
FORMULA=C42H72O16
PUBMED=N/A
SUBMITUSER=BIOADREM
LIBRARYQUALITY=0
SPECTRUMID=CCMSLIB00000070246
SCANS=377
ID=CCMSLIB00000070246
99.0440554368 	 21.46
101.059705501 	 5.39
111.0440554368 	 40.62
115.0753555652 	 14.73
116.0831805973 	 5.1
137.1324765136 	 13.28
143.0702701873 	 100
169.0859202515 	 9.14
175.0964849378 	 64.2
207.137955822 	 32.92
225.1485205083 	 17.04
243.1590851946 	 28.49
331.1751291893 	 9.14
449.2897650166 	 9.43
467.3003297029 	 41.77
468.308154735 	 5.2
485.3108943892 	 99.13
486.3187194213 	 60.35
487.3112883197 	 24.06
513.3421945176 	 5.29
641.3895386407 	 11.07
659.400103327 	 34.55
833.4893122648 	 6.35
END IONS

BEGIN IONS
PEPMASS=771.3844
CHARGE=1
MSLEVEL=2
RT=0
SOURCE_INSTRUMENT=qTOF
FILENAME=CCMSLIB00000070256.ms
IONMODE=Positive
ORGANISM=Natural
NAME=Hoiamide C
PI=GNPS
DATACOLLECTOR=GNPS
SMILES=CCC[C@@H](C)[C@@H]([C@H](C)[C@H]([C@@H](C)[C@H](Cc1nc(cs1)C1=N[C@](C)(CS1)C1=N[C@](C)(CS1)C(=N[C@@H]([C@@H](C)CC)[C@H]([C@@H](C)C(=O)OCC)O)O)OC)O)O
INCHI=InChI=1S/C37H62N4O7S3/c1-12-15-21(5)29(42)23(7)30(43)22(6)26(47-11)16-27-38-25(17-49-27)32-40-37(10,19-50-32)35-41-36(9,18-51-35)34(46)39-28(20(4)13-2)31(44)24(8)33(45)48-14-3/h17,20-24,26,28-31,42-44H,12-16,18-19H2,1-11H3,(H,39,46)/t20-,21+,22-,23-,24+,26-,28-,29-,30-,31-,36+,37+/m0/s1
FORMULA=C37H62N4O7S3
PUBMED=N/A
SUBMITUSER=BIOADREM
LIBRARYQUALITY=0
SPECTRUMID=CCMSLIB00000070256
SCANS=378
ID=CCMSLIB00000070256
100.0181750373 	 28.43
172.0249166741 	 77
197.0167948288 	 27.48
239.0273595151 	 37.38
265.0430095793 	 21.09
277.082765904 	 38.02
278.0905909361 	 21.09
281.1324765136 	 26.52
310.0718668667 	 30.03
327.1617652693 	 27.8
359.1576454066 	 100
377.1682100929 	 92.65
378.176035125 	 49.84
386.1719152623 	 30.03
399.1831111128 	 20.77
409.1944248434 	 46.65
418.1902674429 	 20.77
441.1049579091 	 26.2
476.1957467513 	 36.1
477.2174852464 	 26.52
503.2066457886 	 26.2
535.2229645548 	 31.95
575.2574190307 	 35.14
576.276008445 	 24.92
583.2090510918 	 50.16
610.227812699 	 22.04
621.2563731732 	 84.66
623.2356377311 	 21.09
641.2621492948 	 37.7
652.3145192163 	 21.73
653.2825879237 	 43.13
657.3450910632 	 38.66
675.3556557495 	 59.42
676.3686632768 	 27.16
690.3791308458 	 29.07
703.3379943126 	 86.58
704.3345859564 	 20.77
705.3424109885 	 30.03
707.3870529952 	 63.58
722.3451506427 	 28.75
725.3976176815 	 32.91
735.3642090631 	 53.35
736.3720340952 	 24.28
753.3747737494 	 55.59
754.3825987815 	 23.96
771.3853384357 	 1235.46
END IONS

BEGIN IONS
PEPMASS=940.4592
CHARGE=1
MSLEVEL=2
RT=0
SOURCE_INSTRUMENT=qTOF
FILENAME=CCMSLIB00000070258.ms
IONMODE=Positive
ORGANISM=Natural
NAME=Hoiamide B
PI=GNPS
DATACOLLECTOR=GNPS
SMILES=CCC[C@@H](C)[C@@H]([C@H](C)[C@@H]1[C@@H](C)[C@H](Cc2nc(cs2)C2=N[C@](C)(CS2)C2=N[C@](C)(CS2)C(=N[C@@H]([C@@H](C)CC)[C@H]([C@@H](C)C(=O)O[C@@H]([C@@H](C)CC)C(=N[C@@H]([C@@H](C)O)C(=O)O1)O)O)O)OC)O
INCHI=InChI=1S/C45H73N5O10S3/c1-14-17-24(6)34(52)26(8)37-25(7)30(58-13)18-31-46-29(19-61-31)39-49-45(12,21-62-39)43-50-44(11,20-63-43)42(57)48-32(22(4)15-2)35(53)27(9)40(55)59-36(23(5)16-3)38(54)47-33(28(10)51)41(56)60-37/h19,22-28,30,32-37,51-53H,14-18,20-21H2,1-13H3,(H,47,54)(H,48,57)/t22-,23-,24+,25-,26-,27+,28+,30-,32-,33-,34-,35-,36-,37-,44+,45+/m0/s1
FORMULA=C45H73N5O10S3
PUBMED=N/A
SUBMITUSER=BIOADREM
LIBRARYQUALITY=0
SPECTRUMID=CCMSLIB00000070258
SCANS=379
ID=CCMSLIB00000070258
163.1481265778 	 9.4
281.1318245866 	 12.24
299.1423892729 	 14.01
359.161016225 	 36.13
371.1457600913 	 10.2
377.1715809113 	 40.51
391.1872309755 	 10.77
409.1977956618 	 46.21
503.1940697296 	 19.61
508.2093854428 	 14.25
521.2046344159 	 19.95
535.2202844801 	 11.17
553.2308491664 	 37.15
554.2328009596 	 9.56
575.2151991022 	 14.88
607.2414138527 	 12.54
613.3063002537 	 15.53
651.3107169296 	 11.54
657.2961294979 	 29.33
658.2954012164 	 10.47
663.3403996158 	 18.37
675.3066941842 	 15.06
689.3196641737 	 32.67
690.3216159669 	 9.51
707.33022886 	 39.19
708.3321806532 	 18.86
725.3407935463 	 9.73
790.3376599616 	 9.66
808.3482246479 	 59.24
809.343473621 	 23.34
840.3744393984 	 22.55
841.3696883715 	 9.31
844.4295489741 	 9.63
872.4118875372 	 12.44
876.4557637246 	 15.45
890.4224522235 	 74.7
891.4190438673 	 39.41
892.4268688994 	 16.77
894.4663284109 	 37.74
904.4381022877 	 15.06
908.4330169098 	 38.22
909.4296085536 	 21.38
910.4374335857 	 9.9
922.448666974 	 100
923.4564920061 	 46.4
940.4592316603 	 1061.56
END IONS

BEGIN IONS
PEPMASS=672.3852
CHARGE=1
MSLEVEL=2
RT=0
SOURCE_INSTRUMENT=qTOF
FILENAME=CCMSLIB00000070260.ms
IONMODE=Positive
ORGANISM=Natural
NAME=Palmyramide A
PI=GNPS
DATACOLLECTOR=GNPS
SMILES=CCC[C@@H]1C(C)(C)C(=O)O[C@@H](C)C(=O)O[C@@H](Cc2ccccc2)C(=O)N2CCC[C@H]2C(=O)N(C)[C@H](C(C)C)C(=N[C@@H](C(C)C)C(=O)O1)O
INCHI=InChI=1S/C36H53N3O9/c1-10-15-27-36(7,8)35(45)46-23(6)33(43)47-26(20-24-16-12-11-13-17-24)32(42)39-19-14-18-25(39)31(41)38(9)29(22(4)5)30(40)37-28(21(2)3)34(44)48-27/h11-13,16-17,21-23,25-29H,10,14-15,18-20H2,1-9H3,(H,37,40)/t23-,25-,26-,27+,28-,29+/m0/s1
FORMULA=C36H53N3O9
PUBMED=N/A
SUBMITUSER=BIOADREM
LIBRARYQUALITY=0
SPECTRUMID=CCMSLIB00000070260
SCANS=380
ID=CCMSLIB00000070260
131.0491408147 	 20.66
133.007276 	 15.13
143.1066556936 	 19.93
172.0730098415 	 15.87
194.1148746562 	 22.51
197.1172203799 	 84.87
201.1107923313 	 14.39
215.0550140536 	 20.66
215.1277850662 	 18.45
228.1019046667 	 100
229.1057069534 	 46.49
230.0996185225 	 14.76
246.0913399804 	 19.56
246.112469353 	 16.61
279.0314793778 	 18.08
293.1324765136 	 15.5
313.1573485934 	 23.62
333.1543937472 	 18.08
345.1782031945 	 32.84
346.1761322423 	 19.93
393.2900397881 	 31.73
405.1319217039 	 14.76
413.1257736935 	 17.34
432.2281678128 	 18.82
445.2849544102 	 69.37
446.2927794423 	 23.99
465.2357180734 	 17.34
513.2747836544 	 16.24
531.2727722817 	 14.39
555.3064777133 	 48.34
556.3169828201 	 38.01
573.3170423996 	 25.09
574.3275475064 	 16.24
672.3854563158 	 131
END IONS

BEGIN IONS
PEPMASS=456.2521
CHARGE=1
MSLEVEL=2
RT=0
SOURCE_INSTRUMENT=qTOF
FILENAME=CCMSLIB00000070262.ms
IONMODE=Positive
ORGANISM=Natural
NAME=Malyngamide C
PI=GNPS
DATACOLLECTOR=GNPS
SMILES=CCCCCCC[C@@H](C/C=C/CCC(=NC/C(=C/Cl)/[C@@]12C(=O)CC[C@@H]([C@@H]1O2)O)O)OC
INCHI=InChI=1S/C24H38ClNO5/c1-3-4-5-6-8-11-19(30-2)12-9-7-10-13-22(29)26-17-18(16-25)24-21(28)15-14-20(27)23(24)31-24/h7,9,16,19-20,23,27H,3-6,8,10-15,17H2,1-2H3,(H,26,29)/b9-7+,18-16-/t19-,20-,23-,24+/m0/s1
FORMULA=C24H38ClNO5
PUBMED=N/A
SUBMITUSER=BIOADREM
LIBRARYQUALITY=0
SPECTRUMID=CCMSLIB00000070262
SCANS=381
ID=CCMSLIB00000070262
107.085526321 	 0.53
109.0284053726 	 0.87
109.0647908789 	 0.86
118.0651252299 	 0.64
119.0491408147 	 1.73
128.0261529078 	 0.92
133.1011763852 	 0.94
136.0756899162 	 3.13
137.059705501 	 3.45
145.0050831147 	 0.86
146.060039852 	 1.31
147.0440554368 	 3.17
154.041802972 	 1.13
155.0258185568 	 5.44
164.0706045383 	 6.6
165.0546201231 	 4.23
172.0523676583 	 1.27
182.0367175941 	 1.48
182.0811692246 	 1.14
183.0207331789 	 10.16
189.163776642 	 2.15
200.0472822804 	 7.48
201.0312978652 	 3.54
207.1743413283 	 1.33
218.0578469667 	 16.51
236.2008904298 	 1.32
314.1153618456 	 2.44
370.2376698666 	 3.46
378.2194329866 	 1.62
388.2482345529 	 1.31
406.2143476087 	 2.35
424.224912295 	 100
425.2327373271 	 44.03
456.2511270455 	 29.91
END IONS

BEGIN IONS
PEPMASS=785.5001
CHARGE=1
MSLEVEL=2
RT=0
SOURCE_INSTRUMENT=qTOF
FILENAME=CCMSLIB00000070272.ms
IONMODE=Positive
ORGANISM=Natural
NAME=Dolastatin 10
PI=GNPS
DATACOLLECTOR=GNPS
SMILES=CCC(C)C(C(CC(=O)N1CCCC1C(C(C)C(=NC(Cc1ccccc1)c1nccs1)O)OC)OC)N(C)C(=O)C(C(C)C)N=C(C(C(C)C)N(C)C)O
INCHI=InChI=1S/C42H68N6O6S/c1-13-28(6)37(47(10)42(52)35(26(2)3)45-40(51)36(27(4)5)46(8)9)33(53-11)25-34(49)48-22-17-20-32(48)38(54-12)29(7)39(50)44-31(41-43-21-23-55-41)24-30-18-15-14-16-19-30/h14-16,18-19,21,23,26-29,31-33,35-38H,13,17,20,22,24-25H2,1-12H3,(H,44,50)(H,45,51)
FORMULA=C42H68N6O6S
PUBMED=N/A
SUBMITUSER=BIOADREM
LIBRARYQUALITY=0
SPECTRUMID=CCMSLIB00000070272
SCANS=382
ID=CCMSLIB00000070272
100.1120754225 	 41.31
138.0913399804 	 4.13
154.1226401088 	 19.24
170.1175547309 	 12.34
171.1201972678 	 4.28
186.1488548593 	 5.84
188.0528459841 	 100
189.0546201231 	 10.08
199.1804893387 	 6.5
205.0793950856 	 90.38
206.0811692246 	 10.08
209.1318245866 	 5.04
227.1754039608 	 8.77
228.1780464977 	 5.14
242.1624935508 	 3.93
260.1645049235 	 10.93
292.190719674 	 15.52
293.1933622109 	 6.65
324.150214305 	 4.03
356.1764290555 	 5.14
374.1869937418 	 13.1
464.2366240091 	 21.06
465.2417689665 	 10.38
496.2628387596 	 51.08
497.267983717 	 24.03
498.2632326901 	 4.84
555.2999525474 	 3.78
559.3272299304 	 53.5
559.413228929 	 4.13
560.3350549625 	 35.97
602.4428520357 	 3.22
721.4469511356 	 3.48
748.4915556045 	 3.22
753.4731658861 	 72.19
754.4809909182 	 38.34
755.465006503 	 15.62
756.4728315351 	 7.51
785.4993806366 	 723.68
END IONS

BEGIN IONS
PEPMASS=316.1179
CHARGE=1
MSLEVEL=2
RT=0
SOURCE_INSTRUMENT=qTOF
FILENAME=CCMSLIB00000070275.ms
IONMODE=Positive
ORGANISM=Natural
NAME=Renierone
PI=GNPS
DATACOLLECTOR=GNPS
SMILES=C/C=C(\C)/C(=O)OCc1c2c(ccn1)C(=O)C(=C(C2=O)OC)C
INCHI=InChI=1S/C17H17NO5/c1-5-9(2)17(21)23-8-12-13-11(6-7-18-12)14(19)10(3)16(22-4)15(13)20/h5-7H,8H2,1-4H3/b9-5+
FORMULA=C17H17NO5
PUBMED=N/A
SUBMITUSER=BIOADREM
LIBRARYQUALITY=0
SPECTRUMID=CCMSLIB00000070275
SCANS=383
ID=CCMSLIB00000070275
99.0440554368 	 5.23
129.0573001978 	 4.91
145.0495347452 	 3.94
158.060039852 	 11.91
159.0440554368 	 3.94
186.0549544741 	 11.26
188.0706045383 	 10.78
202.0498690962 	 24.7
216.0655191604 	 100
217.0733441925 	 11.58
220.0604337825 	 19.31
234.0760838467 	 4.75
316.1179486614 	 53.5
END IONS

BEGIN IONS
PEPMASS=427.2857
CHARGE=1
MSLEVEL=2
RT=0
SOURCE_INSTRUMENT=qTOF
FILENAME=CCMSLIB00000070283.ms
IONMODE=Positive
ORGANISM=Natural
NAME=Stypoldione
PI=GNPS
DATACOLLECTOR=GNPS
SMILES=CC1=CC(=O)C(=O)C2=C1O[C@@]1(C2)[C@@H](C)CC[C@@H]2[C@@]3(C)CC[C@@H](C(C)(C)[C@@H]3CC[C@@]12C)O
INCHI=InChI=1S/C27H38O4/c1-15-13-18(28)22(30)17-14-27(31-23(15)17)16(2)7-8-20-25(5)11-10-21(29)24(3,4)19(25)9-12-26(20,27)6/h13,16,19-21,29H,7-12,14H2,1-6H3/t16-,19-,20+,21-,25-,26+,27-/m0/s1
FORMULA=C27H38O4
PUBMED=N/A
SUBMITUSER=BIOADREM
LIBRARYQUALITY=0
SPECTRUMID=CCMSLIB00000070283
SCANS=384
ID=CCMSLIB00000070283
107.085526321 	 8.66
119.085526321 	 7.35
121.1011763852 	 4.5
123.1168264494 	 8.85
133.1011763852 	 3.64
145.1011763852 	 4.73
147.1168264494 	 6.94
149.1324765136 	 7.28
153.0546201231 	 100
163.1481265778 	 7.73
164.046795091 	 3.75
165.0546201231 	 3.98
167.0702701873 	 5.96
173.1324765136 	 6.34
175.1481265778 	 7.01
177.163776642 	 3.34
179.0702701873 	 11.22
181.0859202515 	 6.53
187.1481265778 	 7.91
189.163776642 	 6.34
191.1066556936 	 5.81
191.1430411999 	 5.25
193.0859202515 	 13.2
201.163776642 	 4.58
203.1794267062 	 9.19
205.0859202515 	 8.55
215.1794267062 	 3.75
219.1015703157 	 7.01
229.1950767704 	 3.71
233.1172203799 	 6.79
247.1328704441 	 3.6
257.2263768988 	 24.34
275.2369415851 	 25.24
287.1641705725 	 3.71
391.2631563356 	 5.03
409.2737210219 	 58.21
427.2842857082 	 48.84
END IONS

BEGIN IONS
PEPMASS=828.494
CHARGE=1
MSLEVEL=2
RT=0
SOURCE_INSTRUMENT=qTOF
FILENAME=CCMSLIB00000070287.ms
IONMODE=Positive
ORGANISM=Natural
NAME=Apratoxin F
PI=GNPS
DATACOLLECTOR=GNPS
SMILES=CC[C@H](C)[C@H]1C(=O)N(C)[C@@H](C)C(=O)O[C@@H](C[C@@H](C)C[C@@H]([C@H](C)C2=N[C@@H](C=C(C)C(=N[C@@H](Cc3ccc(cc3)OC)C(=O)N(C)[C@@H](C)C(=O)N1C)O)CS2)O)C(C)(C)C
INCHI=InChI=1S/C44H69N5O8S/c1-15-26(3)37-42(54)48(12)30(7)43(55)57-36(44(8,9)10)21-25(2)20-35(50)28(5)39-45-32(24-58-39)22-27(4)38(51)46-34(23-31-16-18-33(56-14)19-17-31)41(53)47(11)29(6)40(52)49(37)13/h16-19,22,25-26,28-30,32,34-37,50H,15,20-21,23-24H2,1-14H3,(H,46,51)/b27-22+/t25-,26-,28-,29-,30-,32-,34-,35-,36-,37-/m0/s1
FORMULA=C44H69N5O8S
PUBMED=N/A
SUBMITUSER=BIOADREM
LIBRARYQUALITY=0
SPECTRUMID=CCMSLIB00000070287
SCANS=385
ID=CCMSLIB00000070287
104.0706045383 	 40.71
128.1069900446 	 22.57
133.0607681335 	 19.03
137.1324765136 	 16.81
150.0886599057 	 17.26
156.150866232 	 16.37
158.9620791836 	 17.7
182.0607305957 	 28.32
182.1175547309 	 80.53
189.1233683903 	 16.37
213.1597538966 	 20.35
230.2226885044 	 19.47
231.1743413283 	 19.03
244.178143615 	 19.47
258.2124206313 	 100
259.2056414567 	 17.26
264.1190112939 	 29.2
327.2464604139 	 21.68
331.1573706351 	 33.19
332.0798485956 	 16.81
332.1690354917 	 16.81
343.2577909195 	 17.7
359.1522852572 	 19.91
385.3087638575 	 59.29
386.3125661442 	 17.26
389.1502738845 	 30.97
444.2037064385 	 87.61
445.1989554116 	 35.84
446.1955470554 	 30.53
467.281228478 	 28.76
468.2890535101 	 29.2
470.3588476348 	 18.58
485.2917931643 	 32.74
495.3237619947 	 24.78
513.2867077864 	 32.74
571.3034204831 	 61.5
572.3112455152 	 16.81
580.3163308931 	 17.26
683.3922354904 	 17.7
725.439185683 	 29.65
828.4939609077 	 253.54
END IONS

BEGIN IONS
PEPMASS=995.556
CHARGE=1
MSLEVEL=2
RT=0
SOURCE_INSTRUMENT=qTOF
FILENAME=CCMSLIB00000071748.ms
IONMODE=Positive
ORGANISM=Natural
NAME=Microcystin LR
PI=GNPS
DATACOLLECTOR=GNPS
SMILES=CC(C)C[C@H]1C(=N[C@H]([C@H](C)C(=N[C@@H](CCCNC(=N)N)C(=N[C@@H](/C=C/C(=C/[C@H](C)[C@H](Cc2ccccc2)OC)/C)[C@H](C)C(=N[C@H](CCC(=O)N(C)C(=C)C(=N[C@H](C)C(=N1)O)O)C(=O)O)O)O)O)C(=O)O)O
INCHI=InChI=1S/C49H74N10O12/c1-26(2)23-37-46(66)58-40(48(69)70)30(6)42(62)55-35(17-14-22-52-49(50)51)45(65)54-34(19-18-27(3)24-28(4)38(71-10)25-33-15-12-11-13-16-33)29(5)41(61)56-36(47(67)68)20-21-39(60)59(9)32(8)44(64)53-31(7)43(63)57-37/h11-13,15-16,18-19,24,26,28-31,34-38,40H,8,14,17,20-23,25H2,1-7,9-10H3,(H,53,64)(H,54,65)(H,55,62)(H,56,61)(H,57,63)(H,58,66)(H,67,68)(H,69,70)(H4,50,51,52)/b19-18+,27-24+/t28-,29-,30-,31+,34-,35-,36+,37-,38-,40+/m0/s1
FORMULA=C49H74N10O12
PUBMED=N/A
SUBMITUSER=BIOADREM
LIBRARYQUALITY=0
SPECTRUMID=CCMSLIB00000071748
SCANS=386
ID=CCMSLIB00000071748
374.9645816041 	 57.22
397.0217025525 	 7.41
414.035675595 	 6.52
445.1295164007 	 10.91
452.3747724705 	 4.81
470.0255048392 	 14.17
477.1193456449 	 7.04
505.0428319251 	 22.33
535.1612104596 	 14.37
552.4272019715 	 34.4
553.1043642827 	 16.74
571.3867341403 	 22.05
582.0779343402 	 12.4
599.1997212309 	 94.02
668.1497566126 	 12.52
681.3017809992 	 14.13
710.1477452399 	 12.66
725.3279957497 	 28.75
744.5660411766 	 8.61
838.482150668 	 8.95
861.416810757 	 9.3
865.5182018233 	 28.84
866.4195504112 	 48.12
890.5624123617 	 14.91
894.4144650333 	 19.63
907.3620951118 	 25.51
910.4093796554 	 7.4
923.3358803613 	 41.53
928.2685290776 	 15.06
936.4012202723 	 23.81
995.5560438926 	 0
END IONS

BEGIN IONS
PEPMASS=981.5404
CHARGE=1
MSLEVEL=2
RT=0
SOURCE_INSTRUMENT=qTOF
FILENAME=CCMSLIB00000071749.ms
IONMODE=Positive
ORGANISM=Natural
NAME=[D-Asp3]microcystin-LR
PI=GNPS
DATACOLLECTOR=GNPS
SMILES=CC(C)C[C@H]1C(=N[C@H](CC(=N[C@@H](CCCNC(=N)N)C(=N[C@@H](/C=C/C(=C/[C@H](C)[C@H](Cc2ccccc2)OC)/C)[C@H](C)C(=N[C@H](CCC(=O)N(C)C(=C)C(=N[C@H](C)C(=N1)O)O)C(=O)O)O)O)O)C(=O)O)O
INCHI=InChI=1S/C48H72N10O12/c1-26(2)22-36-45(65)57-37(47(68)69)25-39(59)53-34(16-13-21-51-48(49)50)44(64)54-33(18-17-27(3)23-28(4)38(70-9)24-32-14-11-10-12-15-32)29(5)41(61)55-35(46(66)67)19-20-40(60)58(8)31(7)43(63)52-30(6)42(62)56-36/h10-12,14-15,17-18,23,26,28-30,33-38H,7,13,16,19-22,24-25H2,1-6,8-9H3,(H,52,63)(H,53,59)(H,54,64)(H,55,61)(H,56,62)(H,57,65)(H,66,67)(H,68,69)(H4,49,50,51)/b18-17+,27-23+/t28-,29-,30+,33-,34-,35+,36-,37+,38-/m0/s1
FORMULA=C48H72N10O12
PUBMED=N/A
SUBMITUSER=BIOADREM
LIBRARYQUALITY=0
SPECTRUMID=CCMSLIB00000071749
SCANS=387
ID=CCMSLIB00000071749
456.1917823065 	 8.77
520.2190596895 	 4.81
538.2296243758 	 20.32
539.2401294826 	 36.83
554.1378492556 	 5.34
556.3183202241 	 23.34
557.3558279424 	 4.82
559.15399455 	 4.54
571.286130935 	 18.27
572.3217881598 	 6.14
580.1700981242 	 6.97
582.2347097537 	 4.62
599.2698121688 	 100
600.2035235176 	 21.69
668.2589131315 	 8.46
683.3704153741 	 4.25
696.2412516946 	 12.73
697.2814394876 	 7.49
711.2224680457 	 4.01
714.2518163809 	 15.74
724.2923385249 	 7.16
752.2099515662 	 4.23
753.3633186235 	 4.32
769.3820426929 	 8.04
795.4637609496 	 4.72
812.2059288208 	 4.48
830.4109970976 	 20.66
838.3882502828 	 5.82
847.4137367518 	 19.03
851.324646973 	 21.65
852.3198959461 	 20.99
853.4117253791 	 6.2
866.3705888459 	 10.57
880.443753789 	 8.11
883.3620951118 	 15.73
902.5134507964 	 4.44
909.4253640706 	 32.32
910.4331891027 	 24.94
924.4012202723 	 4.21
936.2947438281 	 13.96
981.5403938284 	 0
END IONS

BEGIN IONS
PEPMASS=535.2156
CHARGE=1
MSLEVEL=2
RT=0
SOURCE_INSTRUMENT=qTOF
FILENAME=CCMSLIB00000071750.ms
IONMODE=Positive
ORGANISM=Natural
NAME=Aerucyclamide A
PI=GNPS
DATACOLLECTOR=GNPS
SMILES=CC[C@H](C)[C@H]1C2=N[C@@H]([C@@H](C)O2)C(=NCc2nc(cs2)C(=N[C@H]([C@@H](C)CC)C2=N[C@H](CS2)C(=N1)O)O)O
INCHI=InChI=1S/C24H34N6O4S2/c1-6-11(3)17-23-30-19(13(5)34-23)22(33)25-8-16-26-14(9-35-16)20(31)29-18(12(4)7-2)24-27-15(10-36-24)21(32)28-17/h9,11-13,15,17-19H,6-8,10H2,1-5H3,(H,25,33)(H,28,32)(H,29,31)/t11-,12-,13+,15+,17-,18+,19-/m0/s1
FORMULA=C24H34N6O4S2
PUBMED=N/A
SUBMITUSER=BIOADREM
LIBRARYQUALITY=0
SPECTRUMID=CCMSLIB00000071750
SCANS=388
ID=CCMSLIB00000071750
225.0692243298 	 3.38
269.0167948288 	 6.57
270.0205971155 	 0.92
282.9742780871 	 0.61
293.1668674222 	 0.72
321.0216054352 	 0.55
337.1771352953 	 1.53
354.2196312742 	 1.12
361.1818487844 	 1.01
377.1702382406 	 0.64
378.1144975007 	 2.18
382.0678441213 	 1.19
390.0543025471 	 2.38
404.109708936 	 0.72
405.0586764185 	 0.54
406.0426920033 	 3.93
407.1331840323 	 0.96
416.1638529965 	 0.75
420.2189625722 	 0.82
422.0263732371 	 3.78
424.0896421959 	 12.27
425.1549821069 	 2.86
432.0761006217 	 3.11
433.0535910406 	 1.16
439.0893078449 	 0.81
446.2346126364 	 2.26
450.0450973065 	 32.14
460.2013011353 	 0.82
461.097467228 	 4.16
462.1230508143 	 1.1
464.1672238149 	 2.26
473.2039436722 	 2.07
489.2226677416 	 0.92
491.1529707342 	 7.01
507.1029465364 	 8.4
535.215570991 	 0
END IONS

BEGIN IONS
PEPMASS=533.1999
CHARGE=1
MSLEVEL=2
RT=0
SOURCE_INSTRUMENT=qTOF
FILENAME=CCMSLIB00000071751.ms
IONMODE=Positive
ORGANISM=Natural
NAME=Aerucyclamide B
PI=GNPS
DATACOLLECTOR=GNPS
SMILES=CC[C@H](C)[C@H]1C2=N[C@@H]([C@@H](C)O2)C(=NCc2nc(cs2)C(=N[C@H]([C@@H](C)CC)c2nc(cs2)C(=N1)O)O)O
INCHI=InChI=1S/C24H32N6O4S2/c1-6-11(3)17-23-30-19(13(5)34-23)22(33)25-8-16-26-14(9-35-16)20(31)29-18(12(4)7-2)24-27-15(10-36-24)21(32)28-17/h9-13,17-19H,6-8H2,1-5H3,(H,25,33)(H,28,32)(H,29,31)/t11-,12-,13+,17-,18+,19-/m0/s1
FORMULA=C24H32N6O4S2
PUBMED=N/A
SUBMITUSER=BIOADREM
LIBRARYQUALITY=0
SPECTRUMID=CCMSLIB00000071751
SCANS=389
ID=CCMSLIB00000071751
224.1559516099 	 1.16
264.9888655188 	 100
281.1536058862 	 2.76
332.0739753567 	 2.85
336.9974188324 	 19.01
338.1123722357 	 8.53
348.0325044725 	 0.77
351.0593503872 	 3.41
377.1318245866 	 2.03
394.0763974349 	 4.49
402.1832457679 	 2.42
419.9729949959 	 8.37
421.2710356805 	 5.36
432.2301959605 	 2.37
449.1689008366 	 2.42
450.0828254835 	 5.77
461.1549821069 	 1.63
462.0814828128 	 1
465.0937245208 	 2.14
489.149896729 	 27.77
516.0668953811 	 16.45
533.1999209268 	 0
END IONS

BEGIN IONS
PEPMASS=517.2228
CHARGE=1
MSLEVEL=2
RT=0
SOURCE_INSTRUMENT=qTOF
FILENAME=CCMSLIB00000071752.ms
IONMODE=Positive
ORGANISM=Natural
NAME=Aerucyclamide C
PI=GNPS
DATACOLLECTOR=GNPS
SMILES=CC[C@H](C)[C@@H]1c2nc(cs2)C(=N[C@@H](C)C2=N[C@@H]([C@@H](C)O2)C(=N[C@@H](C(C)C)c2nc(co2)C(=N1)O)O)O
INCHI=InChI=1S/C24H32N6O5S/c1-7-11(4)17-24-27-15(9-36-24)20(32)25-12(5)22-30-18(13(6)35-22)21(33)28-16(10(2)3)23-26-14(8-34-23)19(31)29-17/h8-13,16-18H,7H2,1-6H3,(H,25,32)(H,28,33)(H,29,31)/t11-,12-,13+,16-,17+,18-/m0/s1
FORMULA=C24H32N6O5S
PUBMED=N/A
SUBMITUSER=BIOADREM
LIBRARYQUALITY=0
SPECTRUMID=CCMSLIB00000071752
SCANS=390
ID=CCMSLIB00000071752
167.0815035756 	 3.4
222.9900084936 	 100
224.1393528055 	 4.82
277.0118065682 	 3.95
332.9930824988 	 1.1
351.075075527 	 2.93
352.1206287361 	 11.27
389.084205692 	 9.16
406.0206942328 	 29.17
446.0553651796 	 8.38
447.124727836 	 1.35
472.9849398907 	 21.82
517.2227648589 	 0
END IONS

BEGIN IONS
PEPMASS=957.5404
CHARGE=1
MSLEVEL=2
RT=0
SOURCE_INSTRUMENT=qTOF
FILENAME=CCMSLIB00000071754.ms
IONMODE=Positive
ORGANISM=Natural
NAME=Cyanopeptolin A
PI=GNPS
DATACOLLECTOR=GNPS
SMILES=CCCCCC(=NC(CC(=O)O)C(=NC1C(C)OC(=O)C(C(C)C)N=C(C(Cc2ccccc2)N(C)C(=O)C(CC(C)C)N2C(CCC(C2=O)N=C(C(CCCNC(=N)N)N=C1O)O)O)O)O)O
INCHI=InChI=1S/C46H72N10O12/c1-8-9-11-18-34(57)50-31(24-36(59)60)40(62)54-38-27(6)68-45(67)37(26(4)5)53-41(63)32(23-28-15-12-10-13-16-28)55(7)44(66)33(22-25(2)3)56-35(58)20-19-30(43(56)65)52-39(61)29(51-42(38)64)17-14-21-49-46(47)48/h10,12-13,15-16,25-27,29-33,35,37-38,58H,8-9,11,14,17-24H2,1-7H3,(H,50,57)(H,51,64)(H,52,61)(H,53,63)(H,54,62)(H,59,60)(H4,47,48,49)
FORMULA=C46H72N10O12
PUBMED=N/A
SUBMITUSER=BIOADREM
LIBRARYQUALITY=0
SPECTRUMID=CCMSLIB00000071754
SCANS=391
ID=CCMSLIB00000071754
322.1716016741 	 0.31
453.1782031945 	 0.68
627.2462827597 	 0.21
661.310614351 	 0.31
691.2987122607 	 0.43
708.4277097943 	 2.86
726.3708688841 	 21.35
727.4011606928 	 2.38
731.4324608212 	 0.31
744.3378374212 	 15.9
745.4283241835 	 1.34
754.3657835062 	 0.23
822.415807704 	 1.32
831.4723142632 	 0.63
957.5403938284 	 0
END IONS

BEGIN IONS
PEPMASS=867.44
CHARGE=1
MSLEVEL=2
RT=0
SOURCE_INSTRUMENT=qTOF
FILENAME=CCMSLIB00000071761.ms
IONMODE=Positive
ORGANISM=Natural
NAME=Ferintoic acid A
PI=GNPS
DATACOLLECTOR=GNPS
SMILES=CC(C)[C@H]1C(=N[C@@H](CCc2ccc(cc2)O)C(=O)N(C)[C@@H](C)C(=N[C@@H](Cc2ccccc2)C(=NCCCC[C@H](C(=N1)O)N=C(N[C@@H](Cc1c[nH]c2ccccc12)C(=O)O)O)O)O)O
INCHI=InChI=1S/C46H58N8O9/c1-27(2)39-43(59)49-36(22-19-29-17-20-32(55)21-18-29)44(60)54(4)28(3)40(56)50-37(24-30-12-6-5-7-13-30)41(57)47-23-11-10-16-35(42(58)53-39)51-46(63)52-38(45(61)62)25-31-26-48-34-15-9-8-14-33(31)34/h5-9,12-15,17-18,20-21,26-28,35-39,48,55H,10-11,16,19,22-25H2,1-4H3,(H,47,57)(H,49,59)(H,50,56)(H,53,58)(H,61,62)(H2,51,52,63)/t28-,35+,36-,37-,38-,39-/m0/s1
FORMULA=C46H58N8O9
PUBMED=N/A
SUBMITUSER=BIOADREM
LIBRARYQUALITY=0
SPECTRUMID=CCMSLIB00000071761
SCANS=392
ID=CCMSLIB00000071761
379.0376273882 	 6.21
387.0386900207 	 1.68
404.9971052442 	 6.07
460.0029189036 	 1.99
486.1600882476 	 3.59
488.1393528055 	 0.98
503.1098435911 	 4.98
509.1482404701 	 1.21
520.1246514815 	 2.03
545.1522632155 	 2.79
547.9978335257 	 4.38
550.1509801243 	 1.32
561.1153228995 	 1.15
563.1416985292 	 3.32
573.0896629587 	 24.41
574.0862546025 	 4.36
591.0274566324 	 8.87
596.1968676844 	 3.2
607.0587567608 	 0.83
609.1921166575 	 0.89
617.1972020354 	 0.97
618.4166372852 	 2.51
619.1890426523 	 5.18
635.2077667217 	 29.13
637.1704324752 	 100
644.0863684948 	 2.07
663.1213570176 	 74.2
681.1602617194 	 5.15
690.1646188158 	 22.34
695.1475717681 	 2.99
821.1864764699 	 9.8
867.4399515023 	 0
END IONS

BEGIN IONS
PEPMASS=881.4556
CHARGE=1
MSLEVEL=2
RT=0
SOURCE_INSTRUMENT=qTOF
FILENAME=CCMSLIB00000071762.ms
IONMODE=Positive
ORGANISM=Natural
NAME=Ferintoic acid B
PI=GNPS
DATACOLLECTOR=GNPS
SMILES=CC[C@@H](C)[C@H]1C(=N[C@@H](CCc2ccc(cc2)O)C(=O)N(C)[C@@H](C)C(=N[C@@H](Cc2ccccc2)C(=NCCCC[C@H](C(=N1)O)N=C(N[C@@H](Cc1c[nH]c2ccccc12)C(=O)O)O)O)O)O
INCHI=InChI=1S/C47H60N8O9/c1-5-28(2)40-44(60)50-37(23-20-30-18-21-33(56)22-19-30)45(61)55(4)29(3)41(57)51-38(25-31-13-7-6-8-14-31)42(58)48-24-12-11-17-36(43(59)54-40)52-47(64)53-39(46(62)63)26-32-27-49-35-16-10-9-15-34(32)35/h6-10,13-16,18-19,21-22,27-29,36-40,49,56H,5,11-12,17,20,23-26H2,1-4H3,(H,48,58)(H,50,60)(H,51,57)(H,54,59)(H,62,63)(H2,52,53,64)/t28-,29+,36-,37+,38+,39+,40+/m1/s1
FORMULA=C47H60N8O9
PUBMED=N/A
SUBMITUSER=BIOADREM
LIBRARYQUALITY=0
SPECTRUMID=CCMSLIB00000071762
SCANS=393
ID=CCMSLIB00000071762
467.3056898523 	 7.49
482.1863029981 	 10.28
499.9785546466 	 34.63
572.9863796787 	 44.98
602.2285617433 	 15.05
651.0697153776 	 72.41
677.0112517585 	 100
686.2133056096 	 8.68
704.3541561874 	 12.7
810.454873285 	 9.83
853.4243014381 	 47.36
881.4556015665 	 0
END IONS

BEGIN IONS
PEPMASS=585.271
CHARGE=1
MSLEVEL=2
RT=0
SOURCE_INSTRUMENT=qTOF
FILENAME=CCMSLIB00000072068.ms
IONMODE=Positive
ORGANISM=Natural
NAME=Bilirubin
PI=GNPS
DATACOLLECTOR=GNPS
SMILES=C=CC1=C(C)C(=N/C/1=C\c1c(C)c(CCC(=O)O)c(Cc2c(CCC(=O)O)c(C)c(/C=C\3/C(=C(C=C)C(=N3)O)C)[nH]2)[nH]1)O
INCHI=InChI=1S/C33H36N4O6/c1-7-20-19(6)32(42)37-27(20)14-25-18(5)23(10-12-31(40)41)29(35-25)15-28-22(9-11-30(38)39)17(4)24(34-28)13-26-16(3)21(8-2)33(43)36-26/h7-8,13-14,34-35H,1-2,9-12,15H2,3-6H3,(H,36,43)(H,37,42)(H,38,39)(H,40,41)/b26-13-,27-14-
FORMULA=C33H36N4O6
PUBMED=N/A
SUBMITUSER=BIOADREM
LIBRARYQUALITY=0
SPECTRUMID=CCMSLIB00000072068
SCANS=394
ID=CCMSLIB00000072068
210.0913399804 	 1.43
227.0913995599 	 1.07
237.0910056294 	 1.15
238.1801549877 	 1.54
253.1825007114 	 1.28
255.0889942567 	 0.83
270.1825602909 	 3.14
284.0917339109 	 1.76
297.1835633439 	 37.18
298.1801549877 	 41.26
299.1794267062 	 100
300.1805489182 	 7.47
301.1825007114 	 2.32
309.0910056294 	 0.97
451.0012418819 	 1.82
461.1819459017 	 0.98
462.1785375455 	 10.49
463.1863625776 	 3.06
467.269304346 	 1.64
468.2731066327 	 0.95
471.0036471851 	 7.72
471.9988961582 	 1.1
489.0016358124 	 4.22
489.9968847855 	 0.88
490.996156504 	 10.85
492.0039815361 	 1.96
511.1863625776 	 3.5
512.1816115507 	 2.16
525.2747836544 	 3.15
526.2700326275 	 1.77
539.0047098176 	 1.51
540.2731066327 	 5.94
556.2680212548 	 1.22
585.270760909 	 0
END IONS

BEGIN IONS
PEPMASS=566.28
CHARGE=1
MSLEVEL=2
RT=0
SOURCE_INSTRUMENT=qTOF
FILENAME=CCMSLIB00000072094.ms
IONMODE=Positive
ORGANISM=Natural
NAME=Coelichelin
PI=GNPS
DATACOLLECTOR=GNPS
SMILES=C[C@H]([C@H](C(=O)N(CCC[C@@H](C(=O)O)N=C([C@@H](CCCN(C=O)O)N)O)O)N=C([C@@H](CCCN(C=O)O)N)O)O
INCHI=InChI=1S/C21H39N7O11/c1-13(31)17(25-19(33)15(23)6-3-9-27(38)12-30)20(34)28(39)10-4-7-16(21(35)36)24-18(32)14(22)5-2-8-26(37)11-29/h11-17,31,37-39H,2-10,22-23H2,1H3,(H,24,32)(H,25,33)(H,35,36)/t13-,14-,15-,16+,17-/m1/s1
FORMULA=C21H39N7O11
PUBMED=N/A
SUBMITUSER=BIOADREM
LIBRARYQUALITY=0
SPECTRUMID=CCMSLIB00000072094
SCANS=395
ID=CCMSLIB00000072094
187.0865889535 	 0.51
198.0846371603 	 0.67
214.0849119318 	 2
232.0842432298 	 5.1
242.1665162962 	 2.12
250.1675789287 	 15.32
260.0850310908 	 8.06
271.165233205 	 11.31
289.1672445777 	 8.5
307.0839088788 	 29.81
372.2479545147 	 0.38
386.167024119 	 0.22
390.2486284834 	 5.07
404.2503598179 	 0.32
408.2466171107 	 100
418.2534338231 	 7.36
419.0846967398 	 0.28
435.1636157628 	 0.3
436.1674180495 	 6.74
446.2483484452 	 0.45
449.1653470973 	 0.37
494.2470110412 	 0.22
504.2538277536 	 0.29
520.2487423757 	 0.44
523.1657410278 	 0.28
550.246731003 	 0.21
566.2780311314 	 0
END IONS

BEGIN IONS
PEPMASS=655.2756
CHARGE=1
MSLEVEL=2
RT=0
SOURCE_INSTRUMENT=qTOF
FILENAME=CCMSLIB00000072097.ms
IONMODE=Positive
ORGANISM=Natural
NAME=Coproporphyrin III
PI=GNPS
DATACOLLECTOR=GNPS
SMILES=CC1=C(CCC(=O)O)C2=NC1=Cc1c(C)c(CCC(=O)O)c(C=c3c(CCC(=O)O)c(C)c(=CC4=NC(=C2)C(=C4CCC(=O)O)C)[nH]3)[nH]1
[truncated: 3,597,725 more chars]
