# Supplementary material for: MESSAR: Automated recommendation of metabolite substructures from tandem mass spectra
Source: PLoS One. 2020 Jan 16;15(1):e0226770. doi: 10.1371/journal.pone.0226770 (PMC6964822; doi:10.1371/journal.pone.0226770)
Supplement: S2 Data — (ZIP) [file pone.0226770.s009.zip]

Archive with 2 entries (2 files):
- MASSBANK.mgf
- MASSBANK_CASMI.mgf
