# Supplementary material for: MESSAR: Automated recommendation of metabolite substructures from tandem mass spectra
Source: PLoS One. 2020 Jan 16;15(1):e0226770. doi: 10.1371/journal.pone.0226770 (PMC6964822; doi:10.1371/journal.pone.0226770)
Supplement: S2 Data — (ZIP) [file pone.0226770.s009.zip › MASSBANK.mgf]

BEGIN IONS
NAME=Training_3327
PEPMASS=177.103
SMILES=NCCC1=CNC2=CC=C(O)C=C12
INCHIKEY=QZAYGJVTTNCVMB
FORMULA=C10H12N2O
DB=MASSBANK(HMDB)
ID=Training_3327
91.05423 	 5.58
115.02908 	 75.3
142.06513 	 21.41
177.10224 	 0
END IONS

BEGIN IONS
NAME=Training_16853
PEPMASS=225.052
SMILES=C/C(=C\C(=O)OC)/OP(=O)(OC)OC
INCHIKEY=GEPDYQSQVLXLEU
FORMULA=C7H13O6P
DB=MASSBANK
ID=Training_16853
71.04914 	 0.265
78.99434 	 0.68
94.98926 	 0.67
97.00491 	 0.23
99.04406 	 9.74
109.00491 	 2.55
112.99982 	 7.83
127.01547 	 100
193.02604 	 6.59666666666667
225.05225 	 0
END IONS

BEGIN IONS
NAME=Training_16944
PEPMASS=501.16
SMILES=C(CC(=O)O)c1cc2ccoc2cc1O[C@H]1[C@@H]([C@H]([C@@H]([C@@H](CO[C@H]2[C@@H]([C@@](CO)(CO2)O)O)O1)O)O)O
INCHIKEY=NOCZJUUWDACQEY
FORMULA=C22H28O13
DB=MASSBANK
ID=Training_16944
85.02841 	 14.59
87.04406 	 10
97.02841 	 6.91
109.02841 	 1.62
115.03897 	 12.17
123.04406 	 1.48
127.03897 	 2.7
133.04953 	 23.15
145.04953 	 4.98
147.04406 	 100
159.04406 	 9.19
161.05971 	 11.89
171.04406 	 97.32
173.05971 	 3.9
177.05462 	 1.64
185.05971 	 9.57
189.05462 	 76.71
197.05971 	 2.45
199.07536 	 2.97
201.05462 	 7.01
207.06519 	 21.72
213.05462 	 51.37
225.05462 	 6.48
227.07027 	 6.17
231.06519 	 45.04
243.06519 	 48.25
249.07575 	 11.88
255.06519 	 21.73
273.07575 	 17.74
285.07575 	 19.5
291.08632 	 1.48
297.07575 	 7.01
303.08632 	 3.75
315.08632 	 4.57
333.09688 	 1.68
501.16027 	 0
END IONS

BEGIN IONS
NAME=Training_18645
PEPMASS=419.1700439453125
SMILES=COc1cc(cc(c1O)OC)[C@@H]1[C@H]2COC(c3cc(c(c(c3)OC)O)OC)[C@H]2CO1
INCHIKEY=KOWMJRJXZMEZLD
FORMULA=C22H26O8
DB=MASSBANK
ID=Training_18645
53.03858 	 2.69
55.01784 	 1.895
55.05423 	 3.415
57.06988 	 1.73
65.03858 	 4.61
67.05423 	 5.325
69.06988 	 2.61
71.08553 	 0.7
78.0464 	 8.115
79.05423 	 7.63
81.06988 	 4.76
82.04132 	 3.32
83.04914 	 1.83
83.08553 	 1.02
85.02841 	 3.045
91.05423 	 4.455
93.03349 	 1.95
93.06988 	 2.705
95.04914 	 4.93
95.08553 	 2.45
96.05697 	 2.74
97.06479 	 2.115
97.10118 	 0.59
103.05423 	 2.74
105.06988 	 1.79
106.04132 	 8.15
107.04914 	 6.20333333333333
107.08553 	 1.41
109.10118 	 1.12
110.03623 	 3.99
111.04406 	 2
115.05423 	 9.56
116.06205 	 9.16
117.06988 	 17.6933333333333
119.08553 	 1.35
121.10118 	 1.01
122.03623 	 2.84
123.04406 	 14.9666666666667
124.05188 	 9.95
125.05971 	 0.99
127.05423 	 3.26
129.06988 	 9.79
134.03623 	 2.85
137.05971 	 1.59
138.03115 	 2.72
145.06479 	 42.5433333333333
146.07262 	 10.56
147.08044 	 0.69
151.03897 	 6.49
152.0468 	 4.455
153.05462 	 1.865
156.05697 	 22.64
157.06479 	 8.52
159.08044 	 13.54
161.05971 	 5.575
167.07027 	 93.91
173.05971 	 37.9266666666667
181.04953 	 20.055
184.05188 	 6.17
187.07536 	 8.64
190.06245 	 59.88
191.07027 	 7.215
202.06245 	 14.65
203.07027 	 19.76
205.08592 	 38.57
217.08592 	 83.46
221.05971 	 10.41
233.08084 	 0.68
235.09649 	 20.76
249.05462 	 5.49
254.05736 	 7.35
265.08592 	 5.45
269.08083 	 15.55
279.10157 	 6.97
307.09648 	 9.33
315.08632 	 30.49
331.11762 	 10.85
351.1227 	 13.7
383.14891 	 13.81
419.17004 	 0
END IONS

BEGIN IONS
NAME=Training_18657
PEPMASS=259.0964660644531
SMILES=CC1(C)C=Cc2cc3ccc(=O)oc3c(c2O1)OC
INCHIKEY=XYPWCJWXFYYGPA
FORMULA=C15H14O4
DB=MASSBANK
ID=Training_18657
53.03858 	 0.26
55.05423 	 6.01
83.04914 	 100
91.05423 	 2.325
97.10118 	 0.67
103.05423 	 0.9
105.03349 	 2.67
115.05423 	 5.84
117.06988 	 5.15
119.04914 	 0.53
123.04406 	 0.52
128.06205 	 17.03
129.06988 	 3.56333333333333
131.04914 	 4.42666666666667
131.08553 	 1.815
141.06988 	 12.915
142.0777 	 7.765
143.08553 	 8.95
144.05697 	 3.43
145.06479 	 14.215
147.04406 	 11.61
152.06205 	 2.91
153.06988 	 3.67
155.04914 	 20.54
156.05697 	 7.12
157.06479 	 2.58666666666667
159.04406 	 1.755
159.08044 	 4.38333333333333
161.05971 	 1.61
169.06479 	 9.805
170.07262 	 5.01666666666667
171.08044 	 8.96
172.05188 	 3.11
173.05971 	 13.74
175.03897 	 2.735
181.06479 	 3.43
183.04406 	 15.02
184.05188 	 4.15333333333333
185.05971 	 5.05666666666667
187.07536 	 4.325
189.05462 	 2.1
197.05971 	 8.535
198.06753 	 6.3
199.07536 	 10.1066666666667
200.0468 	 5.97
201.05462 	 19.375
203.03388 	 8.57
209.05971 	 0.32
211.03897 	 3.245
212.0468 	 4.36
213.05462 	 0.525
215.03388 	 3.32
215.07027 	 4.9125
216.04171 	 2.75
216.0781 	 1.415
217.04953 	 1.72333333333333
225.05462 	 3.48
226.06245 	 9.35333333333333
227.07027 	 16.86
228.04171 	 6.26
229.04953 	 88.0766666666667
229.08592 	 1.34
230.05736 	 10.43
231.10157 	 1.59
241.08592 	 3.65666666666667
243.06519 	 64.2633333333333
244.07301 	 61.2166666666667
245.08084 	 4.49
259.09648 	 95.0625
END IONS

BEGIN IONS
NAME=Training_18660
PEPMASS=427.1751098632812
SMILES=CC(=CC(=O)OC1c2c(ccc3ccc(=O)oc23)OC(C)(C)C1OC(=O)C=C(C)C)C
INCHIKEY=UHWIZIJICYWABA
FORMULA=C24H26O7
DB=MASSBANK
ID=Training_18660
53.03858 	 1.995
55.05423 	 39.385
57.06988 	 15.9566666666667
59.04914 	 16.74
67.05423 	 5.585
69.03349 	 1.34
69.06988 	 3.95
71.08553 	 7.68333333333333
79.01784 	 12.51
79.05423 	 2.505
81.06988 	 5.55
83.04914 	 100
85.06479 	 0.95
89.05971 	 49.88
91.05423 	 30.945
93.06988 	 2.47
95.04914 	 1.85
95.08553 	 7.22333333333333
97.10118 	 1.88
101.00219 	 34.49
101.05971 	 1.11
105.06988 	 2.61
107.04914 	 1.18
107.08553 	 1.44
109.10118 	 1.51
115.05423 	 1.16
117.06988 	 1.13
119.08553 	 0.935
121.06479 	 32.61
121.10118 	 0.93
123.11683 	 0.66
128.06205 	 4.4
129.06988 	 1.56
131.04914 	 1.36
133.08592 	 19.22
137.02332 	 88.73
143.08553 	 2.74
145.06479 	 1.57
147.04406 	 2.68
149.05971 	 1.05
150.03115 	 17.62
153.06988 	 1.33
159.04406 	 1.85
165.09101 	 19.13
167.05501 	 25.28
171.08044 	 2.82
173.05971 	 1.67
175.03897 	 9.725
181.06479 	 1.04
184.05188 	 1.38
184.07301 	 18.05
187.07536 	 48.005
189.05462 	 1.48
199.03897 	 1.315
199.07536 	 4.09
201.01824 	 69.38
201.05462 	 1.08
201.09101 	 2.805
203.07027 	 0.66
205.04953 	 1.01
213.05462 	 91.15
215.07027 	 0.64
217.08592 	 1.58
219.06519 	 1.34
221.08084 	 12.38
227.07027 	 11.17
229.08592 	 1.18
231.06519 	 17.52
231.10157 	 1.06
241.08592 	 1.02
245.08084 	 5.29
255.10157 	 1.48
257.08083 	 1.9
259.09648 	 3.77
265.07067 	 10.45
283.13287 	 1.08
295.0601 	 74.66
296.06793 	 26.09
311.12779 	 0.77
329.13835 	 15.47
341.06558 	 17.46
346.08357 	 27.3
347.0914 	 28.66
349.07067 	 30.29
351.08632 	 11.68
353.10197 	 14.47
355.08123 	 12.39
364.09414 	 34.87
365.10197 	 100
366.10979 	 18.54
367.11762 	 18.14
368.12544 	 10.48
377.10197 	 11.07
387.08632 	 66.54
409.12818 	 56.25
410.136 	 17.02
427.17513 	 0
END IONS

BEGIN IONS
NAME=Training_18666
PEPMASS=309.2787780761719
SMILES=C=CC(C)(CCC1C2(C)CCCC(C)(C)C2CCC1(C)O)O
INCHIKEY=XVULBTBTFGYVRC
FORMULA=C20H36O2
DB=MASSBANK
ID=Training_18666
55.05423 	 3.41
57.06988 	 7.96333333333333
59.04914 	 8.34
61.00728 	 100
62.0151 	 3.53
67.05423 	 3.455
69.06988 	 3.65
71.08553 	 4.36
79.01784 	 5.52
79.05423 	 3.01
81.06988 	 5.45333333333333
83.08553 	 1.91
85.02841 	 5.98
85.10118 	 4.23
87.04406 	 6.24
89.05971 	 7.095
91.05423 	 2.59
93.06988 	 2.31
95.08553 	 6.46
101.05971 	 5.1
107.04914 	 4.65
107.08553 	 1.65
109.10118 	 4.105
219.17434 	 20.48
220.18217 	 53.48
309.27881 	 0
END IONS

BEGIN IONS
NAME=Training_18669
PEPMASS=273.0968627929688
SMILES=c1cc(ccc1O)O[C@H]1[C@@H]([C@H]([C@@H]([C@@H](CO)O1)O)O)O
INCHIKEY=BJRNKVDFDLYUGJ
FORMULA=C12H16O7
DB=MASSBANK
ID=Training_18669
55.05423 	 0.36
57.06988 	 0.66
61.00728 	 9.61
62.0151 	 1.8
63.00767 	 2.7
67.05423 	 0.52
71.08553 	 0.51
79.01784 	 0.54
81.06988 	 0.66
83.04914 	 0.39
89.05971 	 0.44
95.08553 	 0.79
107.08553 	 0.34
109.10118 	 0.63
121.02841 	 0.37
121.10118 	 0.36
133.06479 	 0.36
148.97168 	 3.765
171.06519 	 0.85
173.05971 	 0.43
179.01863 	 1.15
185.05971 	 0.58
197.11722 	 6.99
199.03897 	 0.88
201.05462 	 0.37
273.09688 	 0
END IONS

BEGIN IONS
NAME=Training_18672
PEPMASS=247.0601043701172
SMILES=c1cc(cc(c1)O)C(=O)c1c(cc(cc1O)O)O
INCHIKEY=QWRYPHZJTWQLFX
FORMULA=C13H10O5
DB=MASSBANK
ID=Training_18672
55.01784 	 11.13
55.05423 	 7.58
57.06988 	 12.545
59.04914 	 9.43
61.00728 	 11.375
62.0151 	 29.66
67.05423 	 7.28
68.02567 	 9.81
68.99711 	 8.62
69.06988 	 5.39
71.08553 	 3.04
79.05423 	 9.37
81.06988 	 4.955
83.04914 	 22.3266666666667
85.02841 	 6.28666666666667
87.04406 	 0.26
89.05971 	 0.46
91.05423 	 14.16
97.02841 	 0.89
113.05971 	 5.35
121.02841 	 7.95
125.02332 	 2.6
133.02841 	 7.32
145.02841 	 6.6
147.04406 	 9.68
153.01824 	 41.7133333333333
161.02332 	 11.77
163.03897 	 14.42
167.03388 	 5.06
171.0288 	 0.95
172.98693 	 13.245
175.03897 	 20.69
185.04445 	 100
189.01824 	 14.615
191.07027 	 0.25
201.05462 	 4.5
203.03388 	 7.91
203.07027 	 5.5
204.04171 	 9.22
207.0288 	 3.7
219.0288 	 20.85
219.06519 	 4.45
229.04953 	 5.17
231.06519 	 7.65
245.04445 	 7.94
247.0601 	 4.2
END IONS

BEGIN IONS
NAME=Training_18675
PEPMASS=425.1442260742188
SMILES=CC(C)([C@@H]1Cc2cc3ccc(=O)oc3c(c2O1)O[C@H]1[C@@H]([C@H]([C@@H]([C@@H](CO)O1)O)O)O)O
INCHIKEY=JWWFVRMFYKPZNE
FORMULA=C20H24O10
DB=MASSBANK
ID=Training_18675
53.03858 	 0.31
55.01784 	 0.5
55.05423 	 5.91
68.99711 	 0.54
69.03349 	 0.8
79.05423 	 4.24
81.03349 	 0.51
83.04914 	 100
85.02841 	 2.7
89.03858 	 1.345
91.05423 	 1.985
95.04914 	 0.38
97.02841 	 0.4
105.06988 	 0.37
107.04914 	 2.71
115.05423 	 0.42
117.03349 	 0.715
119.04914 	 0.935
121.02841 	 0.47
128.06205 	 2.24
129.06988 	 0.53
131.04914 	 1.51
135.04406 	 4.165
143.08553 	 3.41
145.02841 	 4.97
147.04406 	 2.37
153.06988 	 1.015
157.02841 	 0.34
157.06479 	 0.3
159.04406 	 0.51
161.05971 	 0.35
163.03897 	 13.7733333333333
171.08044 	 3.35666666666667
175.03897 	 1.19
181.06479 	 1.825
184.05188 	 1.76
185.05971 	 1.13
187.03897 	 0.68
189.05462 	 0.37
191.03388 	 69.18
193.04953 	 0.21
199.07536 	 2.5
201.05462 	 0.52
203.03388 	 0.94
203.07027 	 0.3
205.04953 	 2
209.05971 	 1.02
212.0468 	 0.505
213.05462 	 0.55
215.03388 	 1.375
215.07027 	 0.58
217.04953 	 0.31
227.07027 	 7.45
229.04953 	 3.84666666666667
229.08592 	 1.31
230.05736 	 3.60666666666667
239.07027 	 0.24
241.08592 	 0.8
243.06519 	 0.31
245.08084 	 27.7975
251.07027 	 2.97
263.0914 	 69.1166666666667
267.06518 	 0.75
269.08083 	 0.28
281.11722 	 3.52
285.07575 	 0.37
309.11214 	 0.93
327.1227 	 2.18
425.14422 	 0
END IONS

BEGIN IONS
NAME=Training_16945
PEPMASS=353.232
SMILES=CCCCC[C@@H]([C@@H](/C=C/C=C/C=C\C=C\[C@H](CCCC(=O)O)O)O)O
INCHIKEY=UXVRTOKOJOMENI
FORMULA=C20H32O5
DB=MASSBANK
ID=Training_16945
81.06988 	 8.36
85.06479 	 8.08
91.05423 	 33.79
95.08553 	 10.06
103.05423 	 6.72
111.04406 	 7.8
115.05423 	 20.25
116.06205 	 8.88
117.06988 	 54.46
119.08553 	 10.2
121.06479 	 18.14
123.11683 	 10.86
127.05423 	 8.41
129.06988 	 100
131.08553 	 94.92
133.10118 	 20.72
141.06988 	 25.33
143.08553 	 80.03
145.06479 	 12.36
152.06205 	 8.22
155.08553 	 8.36
157.10118 	 48.87
158.109 	 8.69
161.09609 	 34.3
167.08553 	 21.8
173.13248 	 9.59
177.09101 	 8.27
181.10118 	 20.54
182.109 	 14.61
197.13248 	 11.98
203.10666 	 13.96
211.11174 	 10.01
219.13796 	 48.45
227.17943 	 25.66
299.20056 	 13.58
317.21112 	 28.15
335.22169 	 7
353.23225 	 0
END IONS

BEGIN IONS
NAME=Training_18678
PEPMASS=387.1438293457031
SMILES=CC(=CC(=O)O[C@@H]1[C@@H](c2c(ccc3ccc(=O)oc23)OC1(C)C)OC(=O)C)C
INCHIKEY=FNVCLGWRMXTDSM
FORMULA=C21H22O7
DB=MASSBANK
ID=Training_18678
53.03858 	 1.78
55.05423 	 34.14
57.06988 	 3.41
59.04914 	 0.73
61.00728 	 4.74
65.03858 	 1.38
67.05423 	 2.605
69.03349 	 0.7
69.06988 	 2.08
71.04914 	 0.54
71.08553 	 0.97
79.01784 	 1.81
79.05423 	 1.515
81.06988 	 2.75
83.04914 	 66.9833333333333
87.04406 	 0.97
89.05971 	 10.075
91.05423 	 23.875
93.06988 	 1.19
95.04914 	 1.18
95.08553 	 2.265
97.10118 	 0.83
105.06988 	 1.595
107.07027 	 0.53
107.08553 	 1.2
109.10118 	 0.85
117.06988 	 0.82
119.08553 	 1.005
121.02841 	 1.47
121.06479 	 1.36
121.10118 	 0.61
128.06205 	 2.84
129.06988 	 1.05
131.04914 	 4.205
131.08553 	 0.6
133.08592 	 2.18
143.08553 	 1.92
147.04406 	 1.31
149.05971 	 4.95
153.06988 	 0.71
159.04406 	 0.96
161.02332 	 4.63
171.04406 	 1.805
171.08044 	 1.48
173.05971 	 0.71
175.03897 	 3.75
181.06479 	 0.54
184.05188 	 0.83
185.04445 	 14.33
189.05462 	 5.565
199.03897 	 1.31
199.07536 	 3.045
201.05462 	 0.61
203.05501 	 100
215.07027 	 0.76
217.08592 	 0.54
227.07027 	 7.905
245.08084 	 1.36
257.06558 	 0.28
283.08123 	 1.04
309.07575 	 23.54
323.11253 	 1.42
327.08632 	 43.65
387.14383 	 0
END IONS

BEGIN IONS
NAME=Training_18681
PEPMASS=467.15478515625
SMILES=c1cc(ccc1C(=O)OCC1=C[C@H]([C@@H]2C=CO[C@H]([C@H]12)O[C@H]1[C@@H]([C@H]([C@@H]([C@@H](CO)O1)O)O)O)O)O
INCHIKEY=GLACGTLACKLUJX
FORMULA=C22H26O11
DB=MASSBANK
ID=Training_18681
53.03858 	 8.72
55.01784 	 9.69
55.05423 	 26.92
57.06988 	 25.9333333333333
65.03858 	 12
67.05423 	 13.0866666666667
69.03349 	 8.19
69.06988 	 7.945
71.04914 	 4.8
71.08553 	 5.36
73.02841 	 2.99
79.05423 	 16.53
81.03349 	 8.8
81.06988 	 16.91
83.04914 	 51.4566666666667
83.08553 	 1.8
85.02841 	 7.68
85.06479 	 4.25
85.10118 	 5.17
87.04406 	 1.92
89.05971 	 5.23
91.05423 	 28.84
93.06988 	 33.155
95.04914 	 22.585
95.08553 	 10.74
97.02841 	 5.23333333333333
97.06479 	 4.08
103.05423 	 24.035
105.06988 	 9.05666666666667
107.04914 	 8.17
107.08553 	 7.81
109.06479 	 5.19
109.10118 	 2.03
111.04406 	 11.13
115.03897 	 2.43
115.05423 	 5.12
117.06988 	 4.17
119.04914 	 7.795
119.08553 	 5.45
121.02841 	 100
121.06479 	 31.31
123.11683 	 3.48
127.03897 	 3.07
129.06988 	 5.72
131.04914 	 37.31
133.04953 	 1.43
135.08044 	 2.6
137.05971 	 18.85
139.03897 	 6.63
139.11174 	 1.57
141.12739 	 3.93
147.04406 	 5.73333333333333
149.05971 	 6.41
151.03897 	 13.265
151.07536 	 4.48
152.0468 	 8.11
153.06988 	 5.01
159.13796 	 1.83
161.05971 	 5.455
167.07027 	 14.1
171.04406 	 4.17
175.03897 	 3.73
177.05462 	 1.74
179.07027 	 1.9
181.06479 	 4.23
185.04445 	 5.72
187.03897 	 9.95
187.07536 	 6.96
197.02332 	 6.19
203.05501 	 1.51
213.09101 	 13.92
215.03388 	 4.51
227.07027 	 5.01
241.08592 	 4.39
275.05501 	 1.57
307.02959 	 100
467.15479 	 0
END IONS

BEGIN IONS
NAME=Training_18687
PEPMASS=443.191162109375
SMILES=C=CCc1ccc(cc1)O[C@H]1[C@@H]([C@H]([C@@H]([C@@H](CO[C@H]2[C@@H]([C@@H]([C@H]([C@H](C)O2)O)O)O)O1)O)O)O
INCHIKEY=DAELTTGCCPRYTP
FORMULA=C21H30O10
DB=MASSBANK
ID=Training_18687
53.03858 	 8.33
55.05423 	 43.255
57.03349 	 13.915
57.06988 	 25.49
59.04914 	 9.675
61.02841 	 10.31
67.05423 	 8.87
69.03349 	 35.68
71.04914 	 26.21
73.02841 	 7.27
79.01784 	 6.36
79.05423 	 14.43
81.03349 	 22.21
81.06988 	 15.485
83.04914 	 100
85.02841 	 95.19
87.04406 	 5.815
89.05971 	 11.53
91.05423 	 84.27
93.06988 	 12.255
95.04914 	 8.955
95.08553 	 7.065
97.02841 	 29.42
99.04406 	 8.15
101.05971 	 6.94
103.03897 	 3.43
103.05423 	 15.3
105.06988 	 22.655
107.04914 	 5.635
107.08553 	 6
109.02841 	 14.635
109.06479 	 4.71
111.04406 	 3.75
115.05423 	 5.48
117.06988 	 5.65
119.04914 	 7.13
119.08553 	 6.28
121.02841 	 3.78
121.06479 	 11.47
121.10118 	 3.26
127.03897 	 18.78
129.05462 	 3.58
131.04914 	 9.845
133.06479 	 19.77
135.08044 	 4.44
137.05971 	 10.665
145.04953 	 8.61
147.08044 	 5.25
171.08044 	 5.59
173.05971 	 1.49
185.04445 	 9.84
186.0464 	 0.52
189.05462 	 0.57
191.07027 	 5.49
199.03897 	 0.82
203.05501 	 22.94
204.05697 	 1.34
217.04953 	 56.49
225.03936 	 10.59
227.07027 	 3.75
235.0601 	 22.85
275.0914 	 0.31
349.09179 	 0.25
353.12309 	 2.56
379.10236 	 5.87
380.11018 	 1.02
395.09727 	 0.34
397.11292 	 100
398.12075 	 17.25
411.20134 	 15.24
443.19117 	 0
END IONS

BEGIN IONS
NAME=Training_18690
PEPMASS=375.1285705566406
SMILES=C1=C(CO)[C@@H]2[C@H](C1)C(=CO[C@H]2O[C@H]1[C@@H]([C@H]([C@@H]([C@@H](CO)O1)O)O)O)C(=O)O
INCHIKEY=ZJDOESGVOWAULF
FORMULA=C16H22O10
DB=MASSBANK
ID=Training_18690
53.00219 	 0.97
53.03858 	 3.14
55.01784 	 4.605
55.05423 	 8.07
57.06988 	 20.45
59.04914 	 5.16666666666667
67.05423 	 6.05
69.06988 	 8.01
71.08553 	 12.77
79.05423 	 6.5
81.03349 	 2.91
81.06988 	 8.80333333333333
83.08553 	 4.98
85.02841 	 1.71
85.10118 	 5.51
87.04406 	 1.37
89.05971 	 4.95
91.05423 	 22.155
93.06988 	 19.82
95.04914 	 13.23
95.08553 	 8
97.06479 	 2.015
103.03897 	 1.8
103.05423 	 6.285
105.06988 	 8.195
107.04914 	 1.54
107.08553 	 9.675
109.06479 	 1.38
109.10118 	 5.245
119.08553 	 4.36
121.06479 	 58.425
131.04914 	 2.935
133.06479 	 2.305
135.11683 	 10.125
137.05971 	 1.935
148.97168 	 2.5
149.05971 	 40.105
159.04406 	 3.15
163.03897 	 2.01
167.07027 	 11.63
177.05462 	 10.615
192.96151 	 28.07
210.97207 	 23.49
245.10197 	 3.56
249.11213 	 1.74
250.06245 	 1.48
251.07027 	 7.9
251.12779 	 12.18
252.0781 	 1.73
253.08592 	 2.99
375.12857 	 0
END IONS

BEGIN IONS
NAME=Training_18696
PEPMASS=223.20562744140622
SMILES=CC1(C)CCCC2(C)C3CCC(C2CO)C13
INCHIKEY=VZJHQHUOVIDRCF
FORMULA=C15H26O
DB=MASSBANK
ID=Training_18696
55.01784 	 21.195
55.05423 	 19.9266666666667
57.03349 	 10.92
57.06988 	 11.29
59.04914 	 12.7666666666667
61.00728 	 71.65
62.0151 	 22.72
67.05423 	 29.8833333333333
69.06988 	 15.1866666666667
71.04914 	 10.445
71.08553 	 3.07
79.01784 	 13.29
79.05423 	 26.2633333333333
81.06988 	 36.41
83.04914 	 14.4866666666667
83.08553 	 4.295
85.06479 	 1.87
85.10118 	 1.62
91.05423 	 41.0566666666667
93.06988 	 29.4733333333333
95.04914 	 18.945
95.08553 	 25.8066666666667
97.06479 	 12.855
97.10118 	 2.1
101.00219 	 2.74
105.06988 	 18.7966666666667
107.04914 	 20.02
107.08553 	 19.3666666666667
109.06479 	 13.475
109.10118 	 9.80333333333333
117.06988 	 16.07
119.08553 	 12.5
121.06479 	 11.5266666666667
121.10118 	 8.76333333333333
123.08044 	 11.04
123.11683 	 2.08
126.10392 	 25.17
131.08553 	 11.06
133.10118 	 4.655
135.08044 	 12.47
135.11683 	 2.76
147.11683 	 6.71
149.09609 	 7.29
151.11174 	 11.475
159.11683 	 1.29
161.09609 	 1.33
161.13248 	 2.8
163.11174 	 7.23
219.17434 	 1.86
223.20564 	 0
END IONS

BEGIN IONS
NAME=Training_18699
PEPMASS=261.1121215820312
SMILES=CC(=CCOc1cc2c(ccc(=O)o2)cc1OC)C
INCHIKEY=ZLPLFUBVEZVYDX
FORMULA=C15H16O4
DB=MASSBANK
ID=Training_18699
55.05423 	 0.26
57.06988 	 3.9
59.04914 	 0.64
67.05423 	 0.715
69.06988 	 3.16333333333333
71.04914 	 1.68
71.08553 	 4.08
73.06479 	 1.33
77.03858 	 0.76
79.01784 	 0.23
79.05423 	 0.89
81.06988 	 1.095
83.04914 	 0.68
83.08553 	 1.22
85.02841 	 3.72
85.10118 	 2.9
87.04406 	 1.95
89.03858 	 2.32
89.05971 	 12.92
91.05423 	 2.29
93.06988 	 0.65
94.04132 	 1.89
95.04914 	 1.05
95.08553 	 3.87
97.10118 	 1.19
103.05423 	 0.45
105.03349 	 3.26
105.06988 	 0.503333333333333
106.04132 	 0.33
107.04914 	 0.32
107.08553 	 1.51
109.06479 	 0.25
109.10118 	 2.36
117.03349 	 1.65
119.04914 	 0.2
119.08553 	 1.55
121.06479 	 1.685
121.10118 	 3.23
122.03623 	 13.15
123.11683 	 1.25
129.05462 	 0.95
131.04914 	 1.25
133.02841 	 60.52
133.08592 	 3.47
133.10118 	 0.92
135.04406 	 0.21
135.11683 	 3.07
137.05971 	 16.92
147.11683 	 0.83
149.05971 	 4.035
149.13248 	 1.57
150.03115 	 9.77
159.04406 	 0.3
161.02332 	 0.705
161.13248 	 0.57
162.03115 	 3.68
165.05462 	 4.475
177.05462 	 0.24
178.02606 	 37.79
185.03858 	 100
190.02606 	 2
193.04953 	 72.605
205.04953 	 3.94
219.06519 	 0.6
261.11214 	 0
END IONS

BEGIN IONS
NAME=Training_18702
PEPMASS=795.4525146484375
SMILES=CC1CCC2(CCC3(C(=CCC4C5(C)CCC(C(C)(C)C5CCC34C)OC3C(C(C(C(C)O3)O)O)O)C2C1C)C(=O)O)C(=O)OC1C(C(C(C(CO)O1)O)O)O
INCHIKEY=AQLCKWUMMOZIEY
FORMULA=C42H66O14
DB=MASSBANK
ID=Training_18702
57.06988 	 7.87666666666667
67.05423 	 6.47
69.03349 	 2.39
69.06988 	 4.255
71.04914 	 5.055
71.08553 	 0.22
75.04406 	 3.4
79.01784 	 2.93333333333333
79.05423 	 4.81
81.06988 	 6.905
83.04914 	 4.12
83.08553 	 3.2
85.02841 	 6.78
87.04406 	 0.21
89.05971 	 3.83
91.05423 	 100
93.05462 	 18.5
93.06988 	 5.82
95.04914 	 3.53
95.08553 	 7.855
105.06988 	 8.115
107.04914 	 4.62
107.08553 	 6.53
109.06479 	 3.29
109.10118 	 4.86
111.04406 	 3.53
119.08553 	 6.13
121.10118 	 4.82
123.11683 	 2.84
131.08553 	 2.7
133.08592 	 0.56
133.10118 	 3.465
135.11683 	 3.18
137.02332 	 0.4
137.05971 	 2.15
145.10118 	 2.98
147.11683 	 2.885
149.04445 	 3.38
149.13248 	 3.73
155.07027 	 4.62
167.05501 	 13.175
169.04953 	 5.1
189.16378 	 7.28
220.03662 	 0.41
223.0601 	 5.74
225.03936 	 12.35
225.06049 	 3.84
227.03976 	 8.115
229.01902 	 2.81
237.07575 	 28.12
238.08357 	 13.1
266.99829 	 4.23
272.06793 	 0.48
283.02959 	 3.63
285.02411 	 2.87
287.0914 	 0.51
294.05228 	 21.11
299.05501 	 0.32
301.05541 	 14.65
302.06323 	 5.74
309.07575 	 0.26
321.03936 	 2.48
322.04719 	 1.31
325.07067 	 100
326.07849 	 17.14
353.06558 	 4.58
354.0734 	 0.7
371.07614 	 33.4
372.08397 	 6.1
795.45253 	 0
END IONS

BEGIN IONS
NAME=Training_18705
PEPMASS=551.197021484375
SMILES=COC(=O)C1=CO[C@H]([C@@H]2C(=CC[C@H]12)CO)O[C@H]1[C@@H]([C@H]([C@@H]([C@@H](CO[C@H]2[C@@H]([C@H]([C@@H]([C@@H](CO)O2)O)O)O)O1)O)O)O
INCHIKEY=FYZYXYLPBWLLGI
FORMULA=C23H34O15
DB=MASSBANK
ID=Training_18705
53.03858 	 3.14
55.01784 	 3.04
57.03349 	 4.02
57.06988 	 1.22
61.02841 	 7.015
69.03349 	 13.655
69.06988 	 1.6
71.01276 	 2.05666666666667
71.04914 	 0.81
71.08553 	 0.94
73.02841 	 1.94
77.03858 	 0.85
79.05423 	 5.45
81.03349 	 5.60666666666667
81.06988 	 6.50333333333333
83.01276 	 0.37
85.02841 	 41.8033333333333
87.04406 	 0.863333333333333
89.05971 	 0.79
91.03897 	 2.015
91.05423 	 8.025
93.06988 	 17.46
95.04914 	 7.045
95.08553 	 1.01
97.02841 	 10.84
99.00767 	 0.53
99.04406 	 1.45
101.02332 	 0.55
103.05423 	 7.18
105.06988 	 4.44333333333333
107.04914 	 3.03
109.02841 	 4.31
115.03897 	 0.73
119.04914 	 1.855
121.06479 	 66.9566666666667
127.03897 	 6.62
130.06245 	 1.58
131.04914 	 31.4025
133.06479 	 0.96
135.08044 	 0.69
145.04953 	 9.055
147.04406 	 1.335
149.05971 	 81.9233333333333
153.09101 	 0.72
158.05736 	 34.98
159.04406 	 10.2333333333333
159.06519 	 3.5
163.0601 	 6.3
163.07536 	 0.94
164.96659 	 0.76
167.07027 	 5.005
177.05462 	 27.5233333333333
181.08592 	 3.975
182.97716 	 1.33
191.07027 	 10.2766666666667
195.06519 	 1.42
207.06519 	 4.58
208.07301 	 1.01
209.08084 	 33.05
215.17943 	 0.79
227.0914 	 12.4
236.98772 	 1.82
251.12779 	 3.31
293.13835 	 0.77
303.14383 	 0.93
321.15439 	 2.84
323.14891 	 10.79
324.98264 	 2.73
342.9932 	 7.78
551.19705 	 0
END IONS

BEGIN IONS
NAME=Training_18708
PEPMASS=301.0706481933594
SMILES=COc1cc2c(c(c1)O)C(=O)c1c(cc(cc1O)CO)C2=O
INCHIKEY=WJXSYUJKJSOJOG
FORMULA=C16H12O6
DB=MASSBANK
ID=Training_18708
57.06988 	 1.02
68.99711 	 0.33
69.06988 	 0.27
71.08553 	 0.6
87.04406 	 0.43
89.05971 	 5.51
93.05462 	 0.37
95.01276 	 2.25
113.02332 	 10.38
115.05423 	 2.37
121.02841 	 2.855
128.06205 	 1.96
129.06988 	 1.95
131.04914 	 2.24
133.08592 	 0.66
137.02332 	 4.84
141.06988 	 0.52
143.03388 	 15.93
145.06479 	 0.63
155.04914 	 4.55
156.05697 	 0.91
157.06479 	 2.36
159.04406 	 6.15
160.05188 	 0.4
169.06479 	 0.5
173.05971 	 2.785
181.06479 	 0.49
183.04406 	 2.68
184.05188 	 5.23
185.05971 	 0.75
187.03897 	 16.28
188.0468 	 3.91
189.01824 	 0.4
189.05462 	 9.54
197.05971 	 1.65
199.03897 	 1.03
199.07536 	 0.24
201.05462 	 1.94666666666667
202.06245 	 0.6
209.05971 	 0.3
211.03897 	 2.515
212.0468 	 6.75666666666667
213.05462 	 4.83333333333333
215.03388 	 27.7066666666667
216.04171 	 1.66
217.04953 	 8.61
225.05462 	 2.105
227.07027 	 2.935
228.04171 	 0.56
229.04953 	 7.28
230.05736 	 3.83
231.06519 	 2.06
239.03388 	 2.13
240.04171 	 15.19
241.04953 	 7.79333333333333
242.05736 	 0.935
243.06519 	 0.37
244.03662 	 0.39
245.08084 	 0.87
253.04953 	 0.405
255.06519 	 9.82666666666667
256.03663 	 1.625
257.04445 	 100
258.05228 	 20.7366666666667
259.0601 	 2.31
267.0288 	 1.37
268.03663 	 8.17
269.04445 	 3.82333333333333
270.05228 	 1.1
271.0601 	 8.965
273.07575 	 3.63
283.0601 	 5.04
285.03936 	 3.32
285.07575 	 4.26
286.04719 	 48.2133333333333
301.07067 	 128.6875
END IONS

BEGIN IONS
NAME=Training_16946
PEPMASS=569.186
SMILES=CC1c2c(cc3cccc(c3c2O[C@H]2[C@@H]([C@H]([C@@H]([C@@H](CO[C@H]3[C@@H]([C@H]([C@@H]([C@@H](CO)O3)O)O)O)O2)O)O)O)OC)C(=O)O1
INCHIKEY=PAEOIXITAYMQRF
FORMULA=C26H32O14
DB=MASSBANK
ID=Training_16946
55.01784 	 0.27
69.03349 	 0.93
81.03349 	 0.27
85.02841 	 0.59
87.04406 	 2.04
94.06245 	 3.4
97.02841 	 0.77
115.05423 	 1.22
120.0781 	 100
121.08592 	 20.84
128.06205 	 5.95
128.96659 	 5.62
129.06988 	 0.28
130.98224 	 12.34
134.05736 	 1.74
136.07301 	 10.83
138.08866 	 6.29
139.05423 	 4.05
141.06988 	 4.545
142.98224 	 2.02
143.08553 	 2.21
145.06479 	 0.24
146.97716 	 39.19
153.06988 	 1.01
155.04914 	 0.41
155.08553 	 0.23
156.05697 	 4.855
158.07262 	 2.96
158.97716 	 3.39
160.05188 	 2.53
160.99281 	 25.07
164.06793 	 1.41
167.04914 	 1.835
168.05697 	 3.37
169.06479 	 1.35
171.08044 	 35.6333333333333
172.99281 	 2.41
173.09609 	 0.63
175.07536 	 0.98
181.06479 	 0.995
183.08044 	 0.29
184.05188 	 32.13
186.06753 	 3.41666666666667
188.0468 	 1.02
191.00337 	 9.11
199.07536 	 20.2166666666667
201.09101 	 3.24666666666667
209.05971 	 0.32
212.0468 	 41.4766666666667
217.08592 	 0.22
227.07027 	 87.43
230.05736 	 1.13666666666667
245.08084 	 39.5066666666667
258.10979 	 2.12
263.0914 	 0.25
349.18569 	 95.89
569.18648 	 0
END IONS

BEGIN IONS
NAME=Training_18714
PEPMASS=485.0925903320312
SMILES=c1c(cc(c(c1O)O)O)C(=O)OCC1C(C(C(C(O1)OC(=O)c1cc(c(c(c1)O)O)O)O)O)O
INCHIKEY=LYGRISUQIZNHGM
FORMULA=C20H20O14
DB=MASSBANK
ID=Training_18714
50.0151 	 0.55
51.02293 	 1.6
53.03858 	 2.765
55.01784 	 0.93
55.05423 	 1.48
57.03349 	 1.125
57.06988 	 1.73333333333333
59.04914 	 0.4
61.02841 	 0.25
67.05423 	 1.08
69.03349 	 5.905
71.04914 	 0.85
71.08553 	 1.13
73.02841 	 0.495
79.01784 	 9.405
81.03349 	 13.43
83.08553 	 0.51
85.02841 	 4.02
85.10118 	 0.69
87.04406 	 0.31
89.05971 	 0.26
91.05423 	 1.15
93.06988 	 0.93
95.04914 	 0.9
97.02841 	 8.965
99.04406 	 1.305
103.05423 	 0.515
107.01276 	 4.38
109.02841 	 6.845
113.02332 	 5.12
119.04914 	 0.31
121.02841 	 0.49
121.06479 	 0.585
123.00767 	 0.66
125.02332 	 8.01
127.03897 	 6.39
137.05971 	 0.39
143.03388 	 13.4033333333333
153.01824 	 100
171.0288 	 3.16
283.0601 	 0.55
293.04445 	 1.49
297.06049 	 0.51
305.04445 	 32.31
306.04289 	 5.21
313.07067 	 0.87
333.03936 	 0.9
335.05501 	 13.2
337.07067 	 0.36
347.05501 	 1.2
360.05346 	 0.48
363.04993 	 0.35
365.06558 	 21.81
420.06871 	 5.21
421.07654 	 0.33
437.09258 	 100
438.07928 	 22.56
439.0871 	 2.85
456.08984 	 7.17
457.09767 	 0.74
485.09258 	 0
END IONS

BEGIN IONS
NAME=Training_18717
PEPMASS=305.2474975585938
SMILES=CC1(CCCC2(C)C1CCC13CC(CCC23)C(C1)CO)C=O
INCHIKEY=ACXLVKYMISNUFD
FORMULA=C20H32O2
DB=MASSBANK
ID=Training_18717
53.03858 	 2.99
55.01784 	 6.34
55.05423 	 9.01
57.06988 	 15.33
67.05423 	 14.17
69.03349 	 3.26
69.06988 	 6.85
71.04914 	 9.66
71.08553 	 5.37333333333333
79.05423 	 19.51
81.06988 	 17.03
83.04914 	 3.28
83.08553 	 4.43
85.02841 	 51.99
85.06479 	 8.15
87.04406 	 2.32
89.05971 	 19.35
91.05423 	 23.97
93.06988 	 27.5
95.04914 	 9.61
95.08553 	 16.4366666666667
97.02841 	 16.37
97.06479 	 3.585
105.06988 	 33.275
107.04914 	 6.895
107.08553 	 21.305
109.06479 	 4.605
109.10118 	 6.59333333333333
111.08044 	 13.845
117.06988 	 11.675
119.08553 	 22.18
121.06479 	 11.24
121.10118 	 13.57
123.08044 	 2.52
128.06205 	 1.68
129.06988 	 6.345
131.08553 	 18.785
133.10118 	 13.915
135.08044 	 12.595
135.11683 	 5.64
137.05971 	 56.92
137.09609 	 6.32
141.06988 	 2.83
142.0777 	 3.26
143.08553 	 10.535
145.10118 	 14.775
147.08044 	 2.72
147.11683 	 6.685
149.09609 	 3.76
155.08553 	 6.16
157.10118 	 10.13
159.11683 	 9.75
161.05971 	 4.81
161.13248 	 6.63
163.07536 	 3.35
163.11174 	 7.22
169.10118 	 6.365
171.11683 	 7.31
173.13248 	 4.165
179.10666 	 3.94
181.10118 	 1.82
181.12231 	 10.73
183.11683 	 4.645
185.13248 	 5.73
187.14813 	 4.73
189.09101 	 5.05
195.11683 	 4.3
197.13248 	 6.83
209.13248 	 3.49
211.14813 	 5.42
213.16378 	 8.85
219.17434 	 3.5
225.16378 	 4.25
227.17943 	 3.92
253.19508 	 3.33
271.20564 	 4.18
305.24751 	 0
END IONS

BEGIN IONS
NAME=Training_18720
PEPMASS=241.21620178222662
SMILES=CC(C)(C1CCC2(C)CCCC(C)(C2C1)O)O
INCHIKEY=LKKDASYGWYYFIK
FORMULA=C15H28O2
DB=MASSBANK
ID=Training_18720
55.01784 	 11.93
55.05423 	 17.785
57.06988 	 11.1433333333333
59.04914 	 4.29
61.00728 	 28.3
61.02841 	 0.45
62.0151 	 14.905
67.05423 	 21.13
69.03349 	 2.28
69.06988 	 12.905
71.04914 	 6.055
71.08553 	 4.34333333333333
73.02841 	 0.3
79.01784 	 3.57666666666667
79.05423 	 14.65
81.03349 	 0.3
81.06988 	 24.265
83.04914 	 11.72
83.08553 	 6.965
85.02841 	 6.19
85.10118 	 0.61
87.04406 	 1.48
89.05971 	 7.96
91.05423 	 18.51
93.06988 	 15.065
95.08553 	 15.5
97.02841 	 2.06
97.06479 	 6.07
99.04406 	 0.36
105.06988 	 8.02
107.04914 	 6.27
107.08553 	 8.32
109.02841 	 0.28
109.10118 	 7.14
111.04406 	 3.29
119.08553 	 1.87
120.02058 	 54.32
121.06479 	 1.53
121.10118 	 4.21
123.04406 	 0.68
123.11683 	 1.455
138.01002 	 25.65
156.02058 	 18.525
162.01002 	 4.32
164.99711 	 44.605
165.09101 	 0.8
180.02058 	 67.42
185.03858 	 100
241.21621 	 0
END IONS

BEGIN IONS
NAME=Training_18723
PEPMASS=437.1442260742188
SMILES=c1cc(ccc1CCC(=O)c1c(cc(cc1O[C@H]1[C@@H]([C@H]([C@@H]([C@@H](CO)O1)O)O)O)O)O)O
INCHIKEY=IOUVKUPGCMBWBT
FORMULA=C21H24O10
DB=MASSBANK
ID=Training_18723
53.03858 	 1.65
55.01784 	 1.35
55.05423 	 1.35
57.03349 	 0.906666666666667
57.06988 	 3.32
59.04914 	 2
61.02841 	 0.5
63.02293 	 1.16
67.01784 	 0.67
67.05423 	 1.23
68.99711 	 0.83
69.03349 	 1.57
69.06988 	 1.025
71.08553 	 1.54
75.04406 	 1.52
79.01784 	 2.62
79.05423 	 2.57
81.03349 	 0.83
81.06988 	 2.67
83.08553 	 1.77
85.02841 	 3.06
85.10118 	 1.1
89.05971 	 4.47
91.05423 	 2.14
93.06988 	 1.985
95.04914 	 1.775
95.08553 	 2.69
97.02841 	 1.23
97.10118 	 0.99
103.03897 	 0.48
105.06988 	 1.02
107.04914 	 51.425
107.08553 	 6.07
109.02841 	 0.91
109.06479 	 0.96
109.10118 	 2.18
111.08044 	 15.05
117.06988 	 0.6
119.04914 	 0.57
121.02841 	 0.66
121.06479 	 1.4
121.10118 	 0.935
123.04406 	 1.41
123.08044 	 0.98
125.09609 	 2.23
127.03897 	 2.0025
131.04914 	 2.08333333333333
135.08044 	 1.1
135.11683 	 0.96
137.05971 	 1.1
139.03897 	 1.13666666666667
141.09101 	 1.78
145.04953 	 0.2
145.06479 	 1.13
147.04406 	 1.095
149.05971 	 6.1375
151.03897 	 2.16
153.01824 	 12.485
153.09101 	 5.02
157.06479 	 0.4
161.05971 	 0.57
163.03897 	 1.73
165.05462 	 0.6
169.04953 	 18.44
173.05971 	 2.7
175.03897 	 0.46
181.04953 	 4.17
185.04445 	 19.25
185.11722 	 2.72
187.03897 	 0.59
187.07536 	 0.7
189.05462 	 0.675
191.07027 	 0.8
193.04953 	 3.9425
203.05501 	 8.43
205.04953 	 2.2
207.06519 	 1.425
211.0601 	 3.37
213.05462 	 0.875
213.14852 	 2.35
215.07027 	 5.955
217.04953 	 0.64
229.04953 	 1.04
231.06519 	 1.3
233.08084 	 4.455
235.0601 	 7.89
239.07027 	 0.3
241.04953 	 0.47
247.0601 	 3.75333333333333
257.08083 	 2.16666666666667
259.0601 	 3.3
275.0914 	 55.1285714285714
277.07067 	 3.705
281.08083 	 1.3
287.0914 	 7.10666666666667
295.08123 	 1.35
297.09688 	 9.33
299.0914 	 16.3471428571429
305.08671 	 6.48
311.0914 	 1
317.10197 	 41.3457142857143
323.0914 	 0.8
325.07067 	 0.76
335.0914 	 1.67
341.10197 	 41.6214285714286
353.10197 	 9.87857142857143
355.11762 	 0.3
363.10744 	 1.23
365.10197 	 18.1525
365.12309 	 38.95
366.10979 	 11.61
367.13874 	 1.84
371.11253 	 7.82833333333333
381.09688 	 1.02
383.11253 	 26.3757142857143
401.12309 	 14.765
419.13366 	 67.4166666666667
437.14422 	 0
END IONS

BEGIN IONS
NAME=Training_18726
PEPMASS=343.1387329101562
SMILES=COc1cc(/C=C/CO)ccc1O[C@H]1[C@@H]([C@H]([C@@H]([C@@H](CO)O1)O)O)O
INCHIKEY=SFLMUHDGSQZDOW
FORMULA=C16H22O8
DB=MASSBANK
ID=Training_18726
53.00219 	 3.31
53.03858 	 3.6
55.01784 	 6
55.05423 	 10.36
57.06988 	 38.52
59.04914 	 2.5
61.00728 	 5.68333333333333
67.05423 	 8.71666666666667
69.03349 	 4.82
69.06988 	 5.84666666666667
71.04914 	 2.15
71.08553 	 16.2266666666667
78.01002 	 5.98
79.01784 	 3.19333333333333
79.05423 	 9.53
81.06988 	 9.58666666666667
83.04914 	 3.25
83.08553 	 5.35333333333333
85.02841 	 9.61
85.06479 	 0.48
85.10118 	 13.82
87.04406 	 4.305
89.05971 	 42.24
91.05423 	 6.94
93.06988 	 3.30666666666667
95.08553 	 15.73
97.02841 	 3.84
97.10118 	 3.16
103.05423 	 3.8
105.03349 	 2.28
105.06988 	 4.06
107.04914 	 2.34
107.07027 	 1.67
107.08553 	 1.97666666666667
109.10118 	 8.02666666666667
115.05423 	 2.02
119.04914 	 3.91
119.08553 	 0.73
121.06479 	 2.03
121.10118 	 1.24
123.11683 	 2.605
133.08592 	 8.13
137.05971 	 6.575
137.09609 	 0.65
147.04406 	 1.91
149.05971 	 1.65
153.09101 	 0.6
155.10666 	 0.73
161.05971 	 1.73
183.17434 	 10.16
213.11213 	 0.74
215.12779 	 17.23
217.10705 	 100
343.13874 	 0
END IONS

BEGIN IONS
NAME=Training_18729
PEPMASS=311.1125183105469
SMILES=c1ccc(cc1)/C=C/C(=O)O[C@H]1[C@@H]([C@H]([C@@H]([C@@H](CO)O1)O)O)O
INCHIKEY=CJGRGYBLAHPYOM
FORMULA=C15H18O7
DB=MASSBANK
ID=Training_18729
53.03858 	 2.405
55.01784 	 1.295
55.05423 	 3.85
57.03349 	 1.565
57.06988 	 2.84
59.04914 	 1.96
65.03858 	 1.65
67.05423 	 2.87
69.03349 	 3.99
69.06988 	 1.81
71.04914 	 1.02333333333333
71.08553 	 0.655
73.02841 	 0.98
79.01784 	 0.32
79.05423 	 2.705
81.03349 	 2.9275
81.06988 	 2.16333333333333
83.04914 	 1.22
83.08553 	 1.2
85.02841 	 3.595
87.04406 	 0.41
89.05971 	 0.56
91.05423 	 9.48
93.06988 	 1.64
95.04914 	 2.53
95.08553 	 1.24
97.02841 	 1.57
97.06479 	 0.54
99.04406 	 1.18666666666667
101.00219 	 0.41
101.02332 	 0.94
102.0464 	 0.55
103.05423 	 51.6133333333333
105.06988 	 1.31333333333333
107.04914 	 1.68
107.08553 	 0.695
109.02841 	 0.99
109.06479 	 1.58
109.10118 	 0.72
111.04406 	 0.655
119.04914 	 14.96
121.10118 	 0.79
127.03897 	 0.706666666666667
131.04914 	 100
133.10118 	 0.49
143.04914 	 0.44
145.04953 	 0.21
147.04406 	 22.065
149.05971 	 9.58
161.09609 	 0.42
169.02841 	 0.47
185.04445 	 33.3
187.03897 	 100
203.05501 	 1.05
203.0914 	 0.73
205.04953 	 0.46
215.12779 	 0.79
311.11253 	 0
END IONS

BEGIN IONS
NAME=Training_3822
PEPMASS=363.0217
SMILES=CCOP(=S)(OCC)Oc1ccc2c(C)c(c(=O)oc2c1)Cl
INCHIKEY=BXNANOICGRISHX
FORMULA=C14H16ClO5PS
DB=MASSBANK
ID=Training_3822
115.05423 	 3.88
131.04914 	 8.435
132.05697 	 4.24
135.0263 	 4.99
137.01525 	 2.6
147.0263 	 7.37
147.04406 	 4.6
148.05188 	 6.43
159.04406 	 4.09
163.02121 	 5.305
164.02904 	 7.735
165.01017 	 1.395
166.01799 	 3.51
171.00297 	 3.91
175.03897 	 3.61
191.01613 	 2.04333333333333
192.02395 	 1.33
194.01291 	 6.61
196.98206 	 0.72
196.98224 	 4.48
208.99982 	 0.98
211.01565 	 24.77
213.01354 	 3.15
224.97698 	 1.88
224.97716 	 1.91
225.9848 	 7.05
225.98498 	 17.485
226.98943 	 69.02
226.99281 	 100
227.98902 	 4.83
227.99726 	 7.07
228.98158 	 18.22
228.98983 	 22.085
270.93801 	 1.065
272.97141 	 0.93
288.9452 	 14.41
288.94857 	 13.67
289.95302 	 1.67
289.95639 	 1.75
290.94309 	 4.05
306.95576 	 100
306.95914 	 21.4733333333333
307.96359 	 1.73
308.95366 	 21.77
334.99043 	 56.2766666666667
363.02173 	 543.524
END IONS

BEGIN IONS
NAME=Training_18732
PEPMASS=327.1074523925781
SMILES=c1ccc(c(c1)/C=C/C(=O)O)O[C@H]1[C@@H]([C@H]([C@@H]([C@@H](CO)O1)O)O)O
INCHIKEY=GVRIYIMNJGULCZ
FORMULA=C15H18O8
DB=MASSBANK
ID=Training_18732
53.03858 	 6.02
55.01784 	 2.57
55.05423 	 5.87666666666667
57.06988 	 13.09
59.04914 	 6.36333333333333
61.00728 	 7.935
62.0151 	 3.145
65.03858 	 4.06
67.05423 	 10.4833333333333
69.03349 	 2.54
69.06988 	 9.98
71.04914 	 2.94
71.08553 	 9.95
79.01784 	 6.53
79.05423 	 4.71
80.0468 	 3.39
81.03349 	 3.83
81.06988 	 16.4566666666667
83.08553 	 20.42
85.10118 	 9.12
87.04406 	 3.56
89.05971 	 18.5866666666667
91.05423 	 29.2066666666667
93.06988 	 7.76
95.04914 	 28.05
95.08553 	 21.985
97.06479 	 6.58
97.10118 	 15.82
99.08044 	 6.23
101.00219 	 100
103.05423 	 78.18
105.06988 	 3.2
107.04914 	 6.28
107.08553 	 14.67
108.04171 	 4.35
109.10118 	 10.9966666666667
115.05423 	 3.54
119.04914 	 3.1
119.08553 	 21.73
121.06479 	 10.795
121.10118 	 13.61
122.05736 	 3.29
123.04406 	 75.49
123.11683 	 13.21
133.08592 	 2.83
133.10118 	 8.37
135.11683 	 10.04
137.05971 	 8.91
147.04406 	 65.32
147.11683 	 6.15
165.05462 	 8.92
215.12779 	 13.53
258.0734 	 7.67
276.08397 	 9.17
327.10744 	 0
END IONS

BEGIN IONS
NAME=Training_18735
PEPMASS=313.128173828125
SMILES=C(=C\c1ccc(cc1)O[C@H]1[C@@H]([C@H]([C@@H]([C@@H](CO)O1)O)O)O)/CO
INCHIKEY=CRVXJSNSTGEXDX
FORMULA=C15H20O7
DB=MASSBANK
ID=Training_18735
55.01784 	 7.76
55.05423 	 10.3
57.06988 	 16.42
59.04914 	 6.165
61.00728 	 65.62
62.0151 	 11.24
63.00767 	 5.505
67.05423 	 5.99
69.06988 	 5.385
71.08553 	 5.38
79.01784 	 7.315
79.05423 	 6.61
81.06988 	 6.99
87.04406 	 11.38
89.05971 	 7.76
91.05423 	 13.43
93.06988 	 6.48
95.08553 	 5.805
97.02841 	 10.41
103.03897 	 5.685
103.05423 	 6.6
107.04914 	 7.7
119.04914 	 4.08
121.06479 	 2.77
131.04914 	 6.535
135.04406 	 25.66
149.05971 	 5.63
149.08084 	 2.98
153.05462 	 2.56
160.07301 	 0.32
173.05971 	 4.32
174.08866 	 21.27
175.09649 	 2.33
178.08357 	 1.41
181.08592 	 0.29
188.06793 	 0.4
190.06245 	 1.7
190.08357 	 0.6
191.0914 	 0.4
192.09922 	 4.26
193.08592 	 2.08
195.06519 	 1.21
200.10431 	 0.86
204.09922 	 0.26
206.05736 	 0.42
221.08084 	 37.03
224.08905 	 1.11
224.12544 	 2.38
233.08084 	 6.27
236.12544 	 8.31
237.07575 	 0.38
239.03388 	 6.37
249.09688 	 0.43
252.12035 	 2.67
254.02097 	 6.72
261.07575 	 100
264.12035 	 0.45
268.03663 	 34.63
269.04445 	 43.54
279.08632 	 2.7
287.11253 	 12.56
313.12818 	 0
END IONS

BEGIN IONS
NAME=Training_16947
PEPMASS=547.181
SMILES=COc1cc(ccc1O)C1C(CO)c2cc(/C=C/C(=O)OC3CC(CC(C3O)O)(C(=O)O)O)cc(c2O1)OC
INCHIKEY=GQMNGGACVSAOEC
FORMULA=C27H30O12
DB=MASSBANK
ID=Training_16947
137.05971 	 50.405
147.04406 	 3.16
151.03897 	 3.63
173.05971 	 3.875
175.03897 	 3
186.03115 	 3.25
201.05462 	 50.045
205.06479 	 5.735
206.07262 	 7.59
213.05462 	 7.22
217.06479 	 5.14
218.07262 	 2.34
233.05971 	 6.53
234.06753 	 12.945
235.07536 	 5.37
237.09101 	 5.205
245.05971 	 5.915
246.06753 	 2.36
247.07536 	 3.605
248.08318 	 2.985
249.09101 	 11.325
250.06245 	 4.07
251.07027 	 6.145
261.05462 	 2.75
262.06245 	 17.1
263.07027 	 5.93
264.0781 	 3.31
265.08592 	 15.175
266.09375 	 4.62
273.05462 	 3.97
274.06245 	 3.18
277.08592 	 22.445
278.05736 	 3.31
278.09375 	 4.33
279.06518 	 5.84
279.10157 	 3.19
290.05736 	 29.475
291.06518 	 5.31
291.10157 	 3.14
292.07301 	 2.84
293.08083 	 15.915
294.08866 	 6.995
295.09648 	 4.78
297.11214 	 2.615
305.08083 	 66.24
306.08866 	 13.71
307.0601 	 3.235
307.09648 	 13.7
309.07575 	 2.76
309.11214 	 6.25
310.08357 	 2.6
319.09648 	 4.545
322.08357 	 6.175
325.10705 	 48.81
337.10705 	 100
355.11762 	 19.445
547.181 	 0
END IONS

BEGIN IONS
NAME=Training_18738
PEPMASS=635.2962646484375
SMILES=COc1ccc2c3CCN4C[C@H]5C[C@H]([C@@H]([C@H]([C@H]5C[C@@H]4c3[nH]c2c1)C(=O)OC)OC)OC(=O)/C=C/c1cc(c(c(c1)OC)OC)OC
INCHIKEY=SZLZWPPUNLXJEA
FORMULA=C35H42N2O9
DB=MASSBANK
ID=Training_18738
57.06988 	 1.94
63.00767 	 1.87
79.05423 	 6.45
81.06988 	 1.6
89.05971 	 14.17
91.05423 	 8.88
94.06513 	 1.85
95.08553 	 2.55
102.0464 	 7.35
103.05423 	 5.44
104.06205 	 2.64
105.06988 	 4.95
107.04914 	 9.06
109.10118 	 1.59
111.04406 	 1.08
115.05423 	 6.5
117.06988 	 3.21
118.04132 	 6.56
119.04914 	 20.76
120.08078 	 0.55
121.06479 	 4.58
130.04132 	 15.35
130.06513 	 7.6
131.04914 	 7.72
131.07295 	 9.22333333333333
132.05697 	 8.26
132.08078 	 2.83
133.02841 	 2.69
133.06479 	 3.925
133.08592 	 2.7
135.04406 	 24.67
137.01342 	 3.22
142.06513 	 3.08
143.07295 	 8.57
144.08078 	 2.88
147.04406 	 21.2833333333333
147.08044 	 0.73
148.05188 	 6.85
148.07569 	 1.97333333333333
149.05971 	 6.635
150.06753 	 4.93
152.9904 	 1.94
155.02399 	 2.31
156.96151 	 1.63
159.06787 	 18.8933333333333
160.05188 	 6.43
160.07569 	 5.00666666666667
161.01342 	 5.89
161.05971 	 5.99666666666667
161.08352 	 0.75
162.01002 	 2.96
162.06753 	 19.5166666666667
162.97475 	 30.75
163.03897 	 24.1033333333333
163.07536 	 1.26
172.07569 	 3.17
174.09134 	 63.3433333333333
175.03897 	 17.4633333333333
176.0468 	 4.39
177.05462 	 4.23333333333333
178.06245 	 21.2666666666667
179.02399 	 100
180.02058 	 59.8
180.98532 	 86.86
181.01583 	 66.98
181.99314 	 40.79
182.97716 	 2.34
182.99509 	 2.76
184.07569 	 3.5
186.09134 	 2.48666666666667
188.0468 	 3.52
189.05462 	 2.99
190.06245 	 52.9933333333333
191.03388 	 15.23
191.07027 	 2.96
192.1019 	 3.33
193.08592 	 29.3266666666667
197.03455 	 21.87
198.03115 	 13.58
198.09134 	 3.04
198.99588 	 12.85
199.02639 	 14.88
200.00371 	 30.84
204.1019 	 1.395
206.05736 	 16.5466666666667
221.08084 	 72.7733333333333
227.11789 	 4.77
236.12812 	 3.63
241.15467 	 13.04
254.13869 	 1.715
395.19653 	 3.02
397.21218 	 20.13
415.22275 	 3.86
635.29631 	 15.715
END IONS

BEGIN IONS
NAME=Training_18747
PEPMASS=427.1751098632812
SMILES=C/C=C(/C)\C(=O)O[C@@H]1c2c(ccc3ccc(=O)oc23)O[C@@H]1C(C)(C)OC(=O)/C(=C\C)/C
INCHIKEY=RVGGCRQPGKFZDS
FORMULA=C24H26O7
DB=MASSBANK
ID=Training_18747
53.00219 	 6.17
53.03858 	 10.3
55.01784 	 13.6
55.05423 	 42.175
57.06988 	 42.3333333333333
59.04914 	 8.825
61.00728 	 5.11
67.05423 	 26.5433333333333
69.03349 	 7.47
69.06988 	 17.0833333333333
71.08553 	 30.185
79.01784 	 5.68
79.05423 	 22.565
81.06988 	 28.1833333333333
83.04914 	 12.86
83.08553 	 9.14333333333333
85.06479 	 2.68
85.10118 	 14.295
89.05971 	 2.2
91.05423 	 32.45
93.06988 	 16.5066666666667
95.04914 	 18.02
95.08553 	 21.7466666666667
97.06479 	 3.48
97.10118 	 5.635
99.08044 	 4.1
101.05971 	 5.66
103.05423 	 6.09
105.06988 	 19.92
107.04914 	 7.24
107.08553 	 10.54
109.06479 	 5.745
109.10118 	 11.82
111.11683 	 1.53
115.05423 	 5.71
117.06988 	 6.87
119.08553 	 10.535
121.06479 	 5.7
121.10118 	 5.39666666666667
123.11683 	 4.135
125.09609 	 1.48
128.06205 	 10.34
129.06988 	 10.02
131.04914 	 21.08
131.08553 	 8.375
133.10118 	 5.97
135.11683 	 3.2
137.13248 	 13.32
139.07536 	 4.62
141.06988 	 4.11
143.08553 	 5.63
145.06479 	 6.51
145.10118 	 5.63
147.08044 	 1.87
147.11683 	 3.09
148.00024 	 3.6
155.08553 	 4.34
157.00728 	 5.33
157.10118 	 1.65
159.04406 	 5.75
159.11683 	 2.39
161.09609 	 1.53
166.0108 	 75.88
171.04406 	 21.16
171.08044 	 4.53
173.02332 	 8.83
175.01784 	 41.63
175.03897 	 1.96
187.07536 	 2.08
189.05462 	 8.32
199.03897 	 54.52
199.07536 	 19.1666666666667
201.11213 	 13.92
219.17434 	 1.46
227.07027 	 8.25
271.16926 	 1.5
427.17513 	 0
END IONS

BEGIN IONS
NAME=Training_18753
PEPMASS=163.0389709472656
SMILES=c1cc(cc2c1ccc(=O)o2)O
INCHIKEY=ORHBXUUXSCNDEV
FORMULA=C9H6O3
DB=MASSBANK
ID=Training_18753
53.03858 	 3.96
55.01784 	 3.38
55.05423 	 2.24
61.00728 	 8.2
62.0151 	 15.895
65.03858 	 2.93
67.05423 	 3.40666666666667
68.99711 	 1.32
77.03858 	 9.95666666666667
78.01002 	 27.725
79.01784 	 12.6966666666667
79.05423 	 5.155
81.03349 	 2.03
83.04914 	 1.48
85.02841 	 65.745
87.04406 	 2.695
89.03858 	 4.18
91.05423 	 30.92
93.03349 	 0.7
95.04914 	 10.2157142857143
103.03897 	 23.075
103.05423 	 1.93
105.03349 	 15.15
107.04914 	 89.825
111.04406 	 2.13
117.03349 	 3.655
118.04132 	 1.1
119.04914 	 27.7414285714286
121.02841 	 0.34
123.04406 	 4.6
131.04914 	 3.32
133.02841 	 1.15
134.03623 	 0.81
135.04406 	 8.36714285714286
145.02841 	 3.49
163.03897 	 85.5811111111111
END IONS

BEGIN IONS
NAME=Training_18759
PEPMASS=437.1078186035156
SMILES=COc1c(ccc2c(=O)c3c(cc(c(c3O)[C@H]3[C@@H]([C@H]([C@@H]([C@@H](CO)O3)O)O)O)O)oc12)O
INCHIKEY=MTQVPZUZBBTLNO
FORMULA=C20H20O11
DB=MASSBANK
ID=Training_18759
55.01784 	 1.5
57.03349 	 1.02333333333333
57.06988 	 0.84
59.04914 	 3.42
69.06988 	 0.25
81.03349 	 0.53
81.06988 	 0.33
83.08553 	 0.25
85.02841 	 2.17333333333333
89.05971 	 1.1
91.05423 	 2
95.08553 	 0.43
97.02841 	 1.88
103.03897 	 0.67
107.04914 	 0.34
109.02841 	 1.16
117.09101 	 0.49
121.06479 	 0.52
135.04406 	 1.51
137.05971 	 12.98
147.04406 	 0.84
151.03897 	 1.07
151.07536 	 1.89
152.01041 	 1.38
153.01824 	 0.24
167.03388 	 3.63
185.04445 	 45.04
186.0464 	 2.3
199.07536 	 1.14
200.0468 	 1.29
217.04953 	 0.82
219.0288 	 0.61
227.03388 	 1.49
227.07027 	 100
228.04171 	 4.735
228.0781 	 9.17
229.04953 	 1.26
229.08592 	 0.31
231.0288 	 2.85
233.04445 	 0.24
241.04953 	 1.41
242.05736 	 2.68
244.03662 	 4.59
245.04445 	 8
256.03663 	 16.5433333333333
257.04445 	 5.31
259.02371 	 2.23
259.09648 	 2.5
260.03154 	 3.12666666666667
261.11214 	 0.86
265.04953 	 0.66
266.05736 	 1.89
268.03663 	 1.6
269.04445 	 0.83
270.05228 	 7.22666666666667
271.0601 	 9.04
272.03154 	 51.46
273.03936 	 15.58
274.04719 	 2.17666666666667
275.05501 	 4.355
280.03663 	 1.04
280.07301 	 6.97
281.08083 	 19.06
282.05228 	 2.26
283.0601 	 0.62
284.03154 	 12.5366666666667
284.06793 	 3.69
285.03936 	 2.745
285.07575 	 4.68666666666667
286.0108 	 1.2
286.04719 	 2.42
287.05501 	 74.5033333333333
294.05228 	 3.54666666666667
295.0601 	 0.32
296.03154 	 3.67
297.03936 	 2.5
298.04719 	 21.05
299.05501 	 9.45666666666667
301.03428 	 1.345
301.07067 	 1.89
302.0421 	 25.65
309.07575 	 2.33
310.04719 	 3.03
311.05501 	 2.57333333333333
312.06284 	 6.32333333333333
313.07067 	 17.5133333333333
315.04993 	 1.43
317.06558 	 48.5333333333333
322.04719 	 2.775
325.07067 	 2.33
326.0421 	 1.58
327.08632 	 10.545
337.07067 	 4.04
338.0421 	 6.38
339.04993 	 2.335
341.06558 	 24.69
350.0421 	 5.8
353.06558 	 20.65
355.08123 	 2.93
365.06558 	 9.75
368.05267 	 4.685
371.07614 	 13.13
383.07614 	 13.595
401.08671 	 18.23
419.09727 	 9.92
437.10784 	 0
END IONS

BEGIN IONS
NAME=Training_18762
PEPMASS=421.1492919921875
SMILES=COc1cc(/C=C/c2cc(cc(c2)O[C@H]2[C@@H]([C@H]([C@@H]([C@@H](CO)O2)O)O)O)O)ccc1O
INCHIKEY=KLPUXMNQDCUPNO
FORMULA=C21H24O9
DB=MASSBANK
ID=Training_18762
53.03858 	 5.61
55.01784 	 8.31
57.03349 	 5.55
61.02841 	 6.46
67.05423 	 0.73
68.99711 	 8.53
69.03349 	 7.27333333333333
81.03349 	 5.805
81.06988 	 0.94
85.02841 	 16.2566666666667
91.05423 	 8.47
93.06988 	 0.98
95.04914 	 5.615
97.02841 	 8.305
107.04914 	 26.3
109.10118 	 0.91
111.04406 	 0.9
115.05423 	 5.57
119.08553 	 0.82
121.06479 	 9.34
122.03623 	 5.82
123.04406 	 5.60333333333333
127.03897 	 0.68
128.06205 	 7.83
129.06988 	 10.56
131.04914 	 8.79
134.03623 	 6.81
135.04406 	 14.4866666666667
137.05971 	 23.4933333333333
137.09609 	 0.86
139.03897 	 3.09
141.06988 	 20.3
143.08553 	 4.25
145.02841 	 3.33
145.06479 	 9.43
147.04406 	 4.72666666666667
149.05971 	 13.05
152.06205 	 11.47
153.06988 	 17.815
157.06479 	 10.91
159.04406 	 5.47
161.02332 	 1.31
161.05971 	 4.71
163.03897 	 100
165.05462 	 2.84
165.06988 	 7.31
167.08553 	 7.21
169.06479 	 24.98
171.08044 	 8.37
173.05971 	 9.515
175.07536 	 2.58
179.03388 	 9.13
181.04953 	 2.84
181.06479 	 35.33
187.07536 	 8.975
195.08044 	 6.765
197.04445 	 16.13
197.05971 	 62.825
198.06753 	 10.315
199.07536 	 34.585
209.05971 	 9.715
211.07536 	 5.405
213.09101 	 6.99
215.05501 	 24.55
215.07027 	 21.105
223.07536 	 7.33
225.05462 	 17.345
226.06245 	 9.34
227.07027 	 16.74
239.07027 	 5.01
241.08592 	 10.805
243.06519 	 9.37
251.07027 	 6.67
257.08083 	 10.71
258.08866 	 100
259.09648 	 24.84
269.08083 	 4.63
271.09648 	 22.48
291.08632 	 1.66
313.07067 	 4.89
319.08123 	 1.53
331.08123 	 4.45
337.09179 	 5.52
341.06558 	 6.31
359.07614 	 27.24
377.08671 	 75.61
421.14931 	 0
END IONS

BEGIN IONS
NAME=Training_18765
PEPMASS=517.134033203125
SMILES=c1cc(c(cc1/C=C/C(=O)O[C@@H]1C[C@@](C[C@H]([C@H]1OC(=O)/C=C/c1ccc(c(c1)O)O)O)(C(=O)O)O)O)O
INCHIKEY=UFCLZKMFXSILNL
FORMULA=C25H24O12
DB=MASSBANK
ID=Training_18765
53.03858 	 0.97
55.01784 	 0.32
55.05423 	 4.16
57.06988 	 5.165
63.02293 	 2.105
67.05423 	 3.66
69.03349 	 0.41
69.06988 	 6.77
71.08553 	 1.49
79.05423 	 3.49333333333333
81.03349 	 0.98
81.06988 	 4.30666666666667
83.04914 	 0.26
83.08553 	 4.275
85.10118 	 0.98
87.04406 	 3.66
89.03858 	 21.5566666666667
89.05971 	 62.885
91.05423 	 1.76
93.06988 	 3.49
95.04914 	 2.088
95.08553 	 11.23
101.00219 	 0.73
105.06988 	 4.38
107.04914 	 6.374
107.07027 	 1.02
107.08553 	 10.19
109.02841 	 0.21
109.10118 	 14.41
111.08044 	 0.97
113.05971 	 8.34
117.03349 	 23.8616666666667
119.04914 	 0.21
119.08553 	 20.12
121.10118 	 11.29
123.11683 	 8.25
133.08592 	 27.225
133.10118 	 11.33
135.04406 	 48.0883333333333
135.11683 	 8.44
137.02332 	 0.89
137.05971 	 4.5575
144.0781 	 1.05
145.02841 	 23.8633333333333
145.10118 	 10.61
147.11683 	 9.68
153.09101 	 1.715
159.04406 	 10.25
159.11683 	 14.09
161.13248 	 6.45
163.03897 	 85.7083333333333
173.13248 	 5.82
175.07536 	 1.23
177.11213 	 4.005
215.17943 	 75.65
231.13796 	 7.92
231.15909 	 6.57
251.10666 	 0.79
295.0601 	 0.3
299.06089 	 0.38
299.16417 	 10.77
301.16456 	 7.75
319.08123 	 1.885
337.09179 	 1.3
343.11762 	 0.85
355.10236 	 0.56
499.12349 	 1.18
517.13405 	 0
END IONS

BEGIN IONS
NAME=Training_18771
PEPMASS=319.2631530761719
SMILES=CCCCCC/C=C\CCCCCCCc1cc(cc(c1)O)O
INCHIKEY=TUGAUFMQYWZJAB
FORMULA=C21H34O2
DB=MASSBANK
ID=Training_18771
55.01784 	 24.755
55.05423 	 40.745
57.06988 	 31.7833333333333
59.04914 	 6.17333333333333
61.00728 	 14.39
67.05423 	 45.84
69.06988 	 17.4466666666667
71.04914 	 5.83
71.08553 	 10.97
73.02841 	 5.395
73.06479 	 0.48
79.01784 	 6.23333333333333
79.05423 	 21.64
81.06988 	 29.06
83.04914 	 9.39
83.08553 	 7.37333333333333
85.02841 	 6.06
85.10118 	 2.695
87.04406 	 0.49
89.05971 	 8.015
91.05423 	 21.015
93.06988 	 18.625
95.04914 	 15.37
95.08553 	 22.6933333333333
97.06479 	 21.52
97.10118 	 0.48
105.06988 	 18.78
107.04914 	 53.5
107.08553 	 6.36
109.10118 	 8.68666666666667
113.05971 	 11.805
115.05423 	 14.23
119.08553 	 12.58
121.10118 	 6.65
123.04406 	 39.76
137.05971 	 2.42
145.06479 	 5.3
159.08044 	 0.97
171.13796 	 4.395
177.09101 	 0.33
187.07536 	 3.33
189.09101 	 2.72
215.08553 	 45.64
216.09335 	 4.21
217.10118 	 5.95
261.12739 	 10.38
283.26316 	 2.52
303.13796 	 7.59
319.26316 	 0
END IONS

BEGIN IONS
NAME=Training_3804
PEPMASS=334.0621
SMILES=c1cc(ccc1/C=N/NC(=N)N/N=C/c1ccc(cc1)Cl)Cl
INCHIKEY=MOOFYEJFXBSZGE
FORMULA=C15H13Cl2N5
DB=MASSBANK
ID=Training_3804
58.03997 	 2.07
85.05087 	 16.57
110.9996 	 9.61333333333333
116.0369 	 8.6
123.99485 	 17.74
125.01525 	 27.846
126.02125 	 2.1
138.0105 	 86.47
139.0165 	 11.75
139.01833 	 11.36
140.02615 	 33.786
143.0478 	 18.0775
151.00575 	 19.22
152.01358 	 3.7
153.01957 	 15.25
153.0214 	 8.26666666666667
154.02923 	 6.37
155.03522 	 58.54
155.03705 	 84.7566666666667
164.001 	 7.59
171.06652 	 3.3
178.01665 	 50.742
179.02448 	 9.9975
180.0323 	 38.9
195.0432 	 27.308
196.05103 	 11.72
197.05885 	 1.96
317.03553 	 13.53
318.03078 	 4.2
319.0386 	 6.27
334.06208 	 48.844
END IONS

BEGIN IONS
NAME=Training_5077
PEPMASS=134.0713
SMILES=c1ccc2c(c1)[nH]c(=N)[nH]2
INCHIKEY=JWYUFVNJZUSCSM
FORMULA=C7H7N3
DB=MASSBANK
ID=Training_5077
39.02293 	 11.64
53.03858 	 4.15
63.02293 	 0.72
65.03858 	 29.2257142857143
66.03383 	 0.96
66.0464 	 3.77
80.04948 	 6.586
90.03383 	 1.53
92.04948 	 89.82625
93.0573 	 16.8066666666667
107.06037 	 19.64875
117.04472 	 13.75
132.05562 	 14.34
133.06345 	 86.29
134.07127 	 2306.18214285714
END IONS

BEGIN IONS
NAME=Training_18774
PEPMASS=579.1708374023438
SMILES=C[C@H]1[C@@H]([C@H]([C@H]([C@@H](O1)O[C@@H]1[C@H]([C@@H]([C@@H](CO)O[C@H]1c1c(cc(c2c(=O)cc(c3ccc(cc3)O)oc12)O)O)O)O)O)O)O
INCHIKEY=LYGPBZVKGHHTIE
FORMULA=C27H30O14
DB=MASSBANK
ID=Training_18774
57.03349 	 1.3
57.06988 	 0.3
68.99711 	 0.78
71.04914 	 2.81
79.01784 	 5.4
81.03349 	 2.62
85.02841 	 6.57
89.05971 	 0.38
109.02841 	 1.08
119.04914 	 7.6
121.02841 	 37.57
145.02841 	 4.61
153.01824 	 1.36
163.03897 	 3.91
165.01824 	 6.37
165.05462 	 2.76
167.03388 	 1.94
177.01824 	 1.45
179.03388 	 0.94
187.03897 	 3.1
191.03388 	 2.66
195.0288 	 1.92
195.06519 	 2.11
197.05971 	 0.82
205.04953 	 1.78
211.07536 	 1.13
213.05462 	 9.46
217.04953 	 3.59666666666667
227.07027 	 3.52
228.0781 	 1.78
241.04953 	 1.19
243.0288 	 2.37
243.06519 	 5.46
255.06519 	 6.835
256.07301 	 20.38
259.0601 	 2.09
261.03936 	 1.855
267.06518 	 1.89
270.05228 	 1.2
271.0601 	 4.13454545454545
279.06518 	 2.04
283.0601 	 25.6133333333333
284.06793 	 32.8475
285.07575 	 9.47
295.0601 	 5.75
297.07575 	 13.39
297.08162 	 4.22
307.0601 	 0.89
308.06793 	 2.38
309.07575 	 5.76
311.05501 	 4.46333333333333
312.06284 	 0.74
313.07067 	 48.7546666666667
323.05501 	 5.34
323.0914 	 8.75
323.09727 	 19.28
325.07067 	 3.92
327.08632 	 1.245
335.0914 	 0.38
337.07067 	 11.4921428571429
337.10705 	 0.37
341.06558 	 0.683333333333333
343.08123 	 6.78428571428571
349.07067 	 1.86
350.11487 	 0.33
351.08632 	 3.74333333333333
351.09219 	 9.24
352.08476 	 0.23
353.10197 	 0.52
355.08123 	 2.906
365.10197 	 2.02
366.10979 	 2.92
367.08123 	 7.27
367.10823 	 0.35
369.09688 	 0.845
379.08123 	 6.11090909090909
381.13326 	 100
382.13171 	 21.37
397.09179 	 17.6133333333333
398.09962 	 0.5
415.10236 	 23.3973333333333
416.09493 	 0.74
416.11018 	 1.7
423.10744 	 0.33
433.11292 	 92.7592857142857
434.10549 	 14.07
434.12075 	 15.77
435.11332 	 0.74
441.11801 	 0.34
459.12857 	 0.985
517.13405 	 0.2
525.13914 	 1.055
543.1497 	 0.67
561.16027 	 0.633333333333333
579.17083 	 42.1311764705882
END IONS

BEGIN IONS
NAME=Training_18777
PEPMASS=359.1488952636719
SMILES=COc1cc(c(C(=O)/C=C/c2ccc(c(c2)OC)OC)c(c1)OC)OC
INCHIKEY=TVKGYMYAOVADOP
FORMULA=C20H22O6
DB=MASSBANK
ID=Training_18777
53.03858 	 1.48
55.05423 	 4.51
57.06988 	 8.7
66.0464 	 0.51
67.05423 	 3.775
69.06988 	 10.94
71.08553 	 5.3
77.03858 	 0.39
79.05423 	 2.095
81.03349 	 1.02
81.06988 	 12.25
83.08553 	 9.51
89.05971 	 5.32
91.05423 	 3.34
92.02567 	 0.575
92.06205 	 0.38
93.06988 	 4.16
94.04132 	 0.6
95.04914 	 2.045
95.08553 	 12.77
96.05697 	 3.93
97.10118 	 8.52
101.00219 	 5.73
102.0464 	 0.37
103.05423 	 2.065
105.03349 	 3.47
105.06988 	 1.505
107.04914 	 4.32
107.08553 	 4.51
108.05697 	 0.63
109.02841 	 1.555
109.06479 	 2.15
109.10118 	 8.37
111.04406 	 1.05
113.05971 	 2.32
118.04132 	 1.03
119.04914 	 3.96333333333333
120.05697 	 2.04666666666667
121.10118 	 5.09
122.03623 	 3.41333333333333
123.04406 	 1.04
123.11683 	 4.36
124.05188 	 1.01
125.05971 	 0.7
130.04132 	 0.46
131.04914 	 64.07
132.05697 	 4.67666666666667
133.02841 	 2.89666666666667
133.06479 	 1.3425
135.04406 	 28.1875
135.08044 	 1.9
136.05188 	 0.32
137.02332 	 14.4
137.05971 	 2.895
139.07536 	 1.445
146.03623 	 0.31
147.04406 	 2.29333333333333
148.05188 	 6.365
149.02332 	 11.72
149.05971 	 0.81
150.03115 	 2.56
151.03897 	 6.06666666666667
151.07536 	 6.472
152.0468 	 26.786
155.03388 	 11.59
158.05736 	 8.37
160.05188 	 3.17333333333333
161.05971 	 0.43
163.07536 	 10.862
165.05462 	 6.388
167.07027 	 0.37
169.04953 	 1.065
175.0601 	 94.1
176.0468 	 0.826666666666667
176.06793 	 5.48
179.03388 	 0.35
180.04171 	 23.5366666666667
188.06793 	 9.85
189.09101 	 4.33
191.07027 	 15.33
195.06519 	 100
217.04953 	 23.29
219.06519 	 5.36
233.04445 	 6.69
247.0601 	 19.23
248.06793 	 5.05
261.07575 	 9.17
262.08357 	 6.74
263.0914 	 6.65
269.08083 	 6.85
317.13835 	 2.55
337.10705 	 5.42
341.10197 	 0.24
341.13835 	 2.7
357.13326 	 0.23
359.14891 	 27.6314285714286
END IONS

BEGIN IONS
NAME=Training_18780
PEPMASS=315.1590881347656
SMILES=C=CC(C)(C)c1cc2cc3C[C@@H](C(C)(C)O)Oc3cc2oc1=O
INCHIKEY=JCDLLLXYAICSQV
FORMULA=C19H22O4
DB=MASSBANK
ID=Training_18780
55.01784 	 6.435
57.06988 	 0.64
59.04914 	 0.44
68.99711 	 11.78
69.06988 	 0.35
87.04406 	 0.44
96.02058 	 0.88
97.06479 	 0.73
113.05971 	 0.6
115.05423 	 4.78
117.06988 	 3.41
119.04914 	 7.3
120.02058 	 100
128.06205 	 4.65
129.06988 	 8.75
133.06479 	 9.235
138.03115 	 1.13
141.06988 	 8.14
142.0777 	 10.775
143.08553 	 7.095
145.06479 	 11.155
157.06479 	 8.37
157.10118 	 7.94
158.07262 	 8
159.04406 	 8.25
159.06519 	 1.28
160.05188 	 8.785
161.05971 	 2.76
163.03897 	 0.31
165.06988 	 2.55
166.0777 	 5.465
167.08553 	 6.205
169.06479 	 3.67
170.07262 	 7.18
171.08044 	 7.085
173.05971 	 19.825
174.06753 	 11.34
178.0777 	 25.3
179.08553 	 42.05
184.05188 	 6.5
185.02332 	 17.87
185.05971 	 5.8
185.09609 	 14.2366666666667
187.03897 	 12.07
187.07536 	 14.72
188.0468 	 3.54
188.08318 	 8.52
189.05462 	 4.26
195.08044 	 12.22
197.05971 	 10.62
198.06753 	 35.72
199.07536 	 5.22
199.11174 	 6.25
201.05462 	 40.3566666666667
202.06245 	 8.575
203.03388 	 0.43
203.07027 	 1.865
205.08592 	 0.49
209.09609 	 7.815
211.07536 	 14.1
212.08318 	 22.735
213.09101 	 36.2633333333333
215.07027 	 4.75
215.10666 	 2.24
219.17434 	 4.99
223.07536 	 46.5766666666667
224.08318 	 16.84
226.06245 	 32.22
227.07027 	 4.98666666666667
227.10666 	 8.44666666666667
237.09101 	 13.26
239.07027 	 4.985
240.0781 	 11.2966666666667
241.08592 	 89.5233333333333
242.09375 	 15.25
243.10157 	 1.18
247.09649 	 0.33
255.10157 	 64.4233333333333
256.1094 	 9.75
259.09648 	 73.8466666666667
271.09648 	 0.34
273.11214 	 80.0733333333333
274.11996 	 9.99
287.12779 	 0.6
315.15909 	 50.9625
END IONS

BEGIN IONS
NAME=Training_18783
PEPMASS=337.2373352050781
SMILES=CC12CCCC(C)(C1CCC13CC(CCC23)C(C1)(CO)O)C(=O)O
INCHIKEY=MRBLTWPEPGRXQN
FORMULA=C20H32O4
DB=MASSBANK
ID=Training_18783
53.03858 	 7.02
55.05423 	 46.54
57.06988 	 16.6
67.05423 	 52.66
69.06988 	 51.83
71.04914 	 13.26
71.08553 	 12.51
79.05423 	 59.035
81.06988 	 80.245
83.04914 	 21.19
83.08553 	 26.185
85.06479 	 7.21
91.05423 	 42.16
93.06988 	 100
95.04914 	 24.24
95.08553 	 92.565
97.06479 	 13.04
97.10118 	 13.735
99.08044 	 9.82
105.06988 	 50.245
107.08553 	 84.935
109.06479 	 22.25
109.10118 	 42.29
111.08044 	 9.945
117.06988 	 16.14
119.08553 	 41.4
121.06479 	 10.15
121.10118 	 40.105
123.08044 	 31.23
123.11683 	 17.855
125.05971 	 0.9
125.09609 	 10.74
129.06988 	 9.91
131.08553 	 20.55
133.10118 	 34.325
135.08044 	 33.085
135.11683 	 49.635
137.09609 	 10.09
143.08553 	 11.69
145.10118 	 21.005
147.11683 	 17.65
149.09609 	 12.71
149.13248 	 11.86
151.11174 	 12.88
155.08553 	 6.53
157.10118 	 12.62
159.11683 	 15.335
161.13248 	 9.63
163.11174 	 11.33
169.10118 	 5.99
171.11683 	 9.73
173.13248 	 9.385
185.13248 	 10.37
187.03897 	 2.38
187.14813 	 10.5
199.03897 	 0.52
199.07536 	 0.72
199.14813 	 11.4
205.15869 	 12.84
209.02332 	 1.07
227.07027 	 100
245.08084 	 0.46
249.05462 	 9.23
259.20564 	 15.15
267.06518 	 1.19
337.23734 	 0
END IONS

BEGIN IONS
NAME=Training_18786
PEPMASS=431.2064208984375
SMILES=CC(C)CC(=O)OC1c2c(ccc3ccc(=O)oc23)OC1C(C)(C)OC(=O)CC(C)C
INCHIKEY=KPLBOWKEQXYXSD
FORMULA=C24H30O7
DB=MASSBANK
ID=Training_18786
55.01784 	 2.69
55.05423 	 4.86666666666667
57.06988 	 12.4966666666667
67.05423 	 10.6133333333333
69.03349 	 1.44
69.06988 	 8.06333333333333
71.08553 	 6.94666666666667
73.02841 	 0.94
79.05423 	 2.9
81.06988 	 18.3066666666667
83.04914 	 2.46
83.08553 	 10.24
85.10118 	 3.415
87.04406 	 0.28
89.05971 	 3.09
91.05423 	 3.98
93.06988 	 10.01
95.08553 	 19.1933333333333
97.06479 	 3.66
97.10118 	 6.135
99.08044 	 3.28
105.06988 	 3.34
107.08553 	 4.24333333333333
109.10118 	 31.3
111.08044 	 3.48
111.11683 	 3.27
113.05971 	 0.25
115.05423 	 8.44
119.08553 	 4.69
121.10118 	 14.13
123.11683 	 16.47
128.06205 	 21.88
129.06988 	 10.82
131.04914 	 5.94
133.08592 	 0.35
133.10118 	 5.77
135.08044 	 0.21
135.11683 	 10.07
137.13248 	 6.42
141.06988 	 4.76
141.12739 	 4.41
143.08553 	 24.61
145.06479 	 4.09
147.11683 	 4.25
149.13248 	 7.18
151.14813 	 3.04
153.06988 	 7.33
153.12739 	 3.52
155.08553 	 9.03
156.05697 	 5.31
157.06479 	 4.39
158.03623 	 1.67
159.04406 	 10.865
161.13248 	 4.45
163.14813 	 4.37
169.06479 	 1.63
171.04406 	 30.21
171.08044 	 19.515
173.13248 	 3.55
175.03897 	 4.09
181.06479 	 5.42
184.05188 	 12.545
185.05971 	 2.845
189.05462 	 0.22
199.03897 	 52.66
199.07536 	 30.44
212.0468 	 6.195
219.17434 	 7.22
227.07027 	 100
231.10157 	 0.67
241.08592 	 0.26
259.09648 	 1.7
349.17982 	 100
350.18765 	 33.77
431.20643 	 0
END IONS

BEGIN IONS
NAME=Training_18789
PEPMASS=329.1383361816406
SMILES=CC(=CC(=O)OC(C)(C)C1Cc2cc3ccc(=O)oc3cc2O1)C
INCHIKEY=PQCLZBCFLJVBGA
FORMULA=C19H20O5
DB=MASSBANK
ID=Training_18789
55.05423 	 16.805
57.06988 	 8.4
67.05423 	 5.7
68.99711 	 5.51
71.01276 	 1.75
71.08553 	 6.28
73.02841 	 5.8
81.06988 	 8.24
83.04914 	 33.98
83.08553 	 5.26
89.05971 	 15.98
91.05423 	 18.2433333333333
95.08553 	 13.26
97.10118 	 5.75
103.05423 	 1.39
105.06988 	 3.605
107.08553 	 5.44
109.10118 	 19.65
115.05423 	 3.305
117.06988 	 3.59
119.04914 	 1.895
119.08553 	 4.5
121.06479 	 4.28
121.10118 	 4.48
125.09609 	 8.27
128.06205 	 2.25
129.06988 	 3.58
130.0777 	 2.415
131.04914 	 6.60666666666667
131.08553 	 2.41
141.06988 	 2.48
142.0777 	 7.65
143.08553 	 1.805
144.05697 	 3.77
145.02841 	 20.84
145.06479 	 4.14
145.10118 	 4.59333333333333
147.04406 	 4.78
147.11683 	 4.54
151.07536 	 25.49
152.06205 	 4.32
153.06988 	 3.905
155.08553 	 11.0733333333333
157.06479 	 2.4
158.07262 	 6.80666666666667
159.04406 	 1.905
159.08044 	 1.56333333333333
159.11683 	 5.95
161.13248 	 6.88
165.06988 	 3.265
167.08553 	 0.85
168.05697 	 3.59
169.06479 	 5.105
170.07262 	 4.51
171.04406 	 3.025
171.08044 	 1.735
171.11683 	 6.09
172.05188 	 1.565
173.05971 	 3.74
173.09609 	 4.67
173.13248 	 11.32
175.03897 	 10.6666666666667
177.05462 	 100
183.08044 	 4.67
185.05971 	 8.82333333333333
185.09609 	 0.7
185.13248 	 6.2
186.06753 	 6.63
187.07536 	 0.93
187.14813 	 10.45
197.05971 	 5.295
199.03897 	 6.13
199.07536 	 1.43
200.0468 	 3.85
201.05462 	 2.17333333333333
201.09101 	 4.815
201.16378 	 7.59
211.07536 	 13.84
213.05462 	 42.3566666666667
214.06245 	 30.0166666666667
215.07027 	 1.37
227.07027 	 3.01333333333333
229.08592 	 84.4566666666667
233.15361 	 6.21
247.09649 	 18.2633333333333
265.08592 	 14.22
293.08083 	 33.6
307.09648 	 67.31
308.06793 	 8.23
308.10431 	 39.25
323.0914 	 6.3
325.10705 	 79.26
326.11487 	 46.09
329.13835 	 5.66
END IONS

BEGIN IONS
NAME=Training_18795
PEPMASS=279.1226806640625
SMILES=CC(C)(C(Cc1c(ccc2ccc(=O)oc12)OC)O)O
INCHIKEY=KGGUASRIGLRPAX
FORMULA=C15H18O5
DB=MASSBANK
ID=Training_18795
53.03858 	 0.24
55.05423 	 6.595
57.06988 	 13.165
59.04914 	 13.75
67.05423 	 4.16666666666667
69.03349 	 3.2
69.06988 	 9.89
71.04914 	 7.6
71.08553 	 6.74
79.05423 	 0.8
81.06988 	 6.655
83.04914 	 21.72
83.08553 	 9.77
85.06479 	 5.195
87.04406 	 6.84
89.05971 	 21.48
91.05423 	 1.17
93.06988 	 4.24
95.04914 	 3.975
95.08553 	 13.65
97.10118 	 6.02
103.05423 	 13.35
105.06988 	 4.29333333333333
107.08553 	 8.45
109.06479 	 7.07
109.10118 	 11.88
115.05423 	 1.33
117.06988 	 0.875
119.08553 	 6.07
121.06479 	 8.35
123.04406 	 9.34
131.04914 	 61.07
133.06479 	 1.37
135.04406 	 10.08
135.08044 	 7.25
139.07536 	 8.17
143.04914 	 0.23
145.06479 	 1.04
147.04406 	 0.74
147.08044 	 7.02
149.02332 	 44.46
159.04406 	 6.74
159.08044 	 7.19
161.05971 	 4.51
163.07536 	 8.28
165.09101 	 8.54
173.05971 	 1.635
175.03897 	 1.545
177.05462 	 1.27
187.03897 	 3.19333333333333
187.11174 	 16.12
189.05462 	 50.34
191.07027 	 8.69
201.05462 	 1.405
201.12739 	 11.85
203.07027 	 0.61
203.10666 	 7.01
205.04953 	 13.37
217.08592 	 0.87
219.06519 	 100
229.12231 	 19.3
243.10157 	 4.845
279.1227 	 0
END IONS

BEGIN IONS
NAME=Training_18798
PEPMASS=377.1594848632812
SMILES=C/C=C(\C)/C(=O)OC(C(c1cc2ccc(=O)oc2cc1OC)O)C(C)(C)O
INCHIKEY=GFMYIOGFYYHKLA
FORMULA=C20H24O7
DB=MASSBANK
ID=Training_18798
55.05423 	 10.67
78.0464 	 0.29
79.05423 	 0.7
83.04914 	 17.3666666666667
91.05423 	 2.17
103.05423 	 1.03
104.06205 	 4.535
105.06988 	 0.755
107.04914 	 2.31
115.05423 	 2.08
116.06205 	 1.91
117.06988 	 0.74
118.04132 	 0.82
119.04914 	 1.715
121.06479 	 2.34333333333333
131.04914 	 4.71333333333333
132.05697 	 3.74
133.06479 	 1.71
134.03623 	 1.02
135.04406 	 0.83
135.08044 	 0.51
143.04914 	 0.88
145.02841 	 1.1
145.06479 	 0.756666666666667
146.03623 	 2.79
147.04406 	 4.16
149.02332 	 0.7
149.05971 	 0.57
159.04406 	 0.99
160.05188 	 35.7
161.05971 	 5.235
162.03115 	 1.27666666666667
163.03897 	 1.5
163.07536 	 0.553333333333333
173.05971 	 0.35
174.03115 	 1.17
175.03897 	 17.85
177.05462 	 5.98666666666667
178.02606 	 2.45
187.03897 	 1.72333333333333
188.0468 	 1.85
189.01824 	 1.855
189.05462 	 2.42333333333333
190.02606 	 0.64
191.03388 	 99.8333333333333
192.04171 	 11.9
201.05462 	 0.5
203.03388 	 5.41333333333333
205.04953 	 47.03
206.05736 	 41.6
207.0288 	 11.12
207.06519 	 2.68
213.09101 	 0.91
217.08592 	 4.07
219.06519 	 16.4033333333333
227.07027 	 3.34
231.10157 	 1.80333333333333
235.0601 	 0.59
241.08592 	 0.49
245.08084 	 6.37
259.09648 	 8.31
271.09648 	 0.61
273.11214 	 0.72
277.10705 	 8.59
294.05228 	 20.08
295.11762 	 0.515
301.10705 	 2.35
309.07575 	 0.33
321.03936 	 2.45
322.04719 	 1.39
325.07067 	 100
353.06558 	 5.05
377.15948 	 72.255
END IONS

BEGIN IONS
NAME=Training_18801
PEPMASS=363.1074523925781
SMILES=Cc1cc(c(c(c1)Oc1c(cc(cc1OC)O)C(=O)OC)C(=O)OC)O
INCHIKEY=KYDNOVLBVBYOSW
FORMULA=C18H18O8
DB=MASSBANK
ID=Training_18801
57.06988 	 0.31
69.06988 	 0.32
81.06988 	 0.36
91.05423 	 0.38
95.08553 	 0.45
99.04406 	 0.52
99.08044 	 0.32
107.08553 	 0.28
117.06988 	 0.71
121.02841 	 0.45
125.09609 	 0.31
131.04914 	 0.59
135.00767 	 0.77
144.05697 	 0.75
145.02841 	 0.44
145.06479 	 1.055
149.02332 	 0.44
149.05971 	 0.78
151.03897 	 1.21666666666667
159.04406 	 0.44
163.03897 	 2.26
169.04953 	 1.71
172.05188 	 1.705
173.05971 	 0.96
174.06753 	 0.52
176.0468 	 0.45
177.05462 	 43.75
179.03388 	 13.23
184.05188 	 5.21
187.03897 	 0.74
187.07536 	 0.44
188.0468 	 0.485
189.05462 	 1.74
197.04445 	 33.16
198.06753 	 0.52
199.03897 	 26.28
199.07536 	 0.69
200.0468 	 17.73
201.05462 	 36.845
202.06245 	 2.91
205.04953 	 0.46
212.0468 	 2.69
215.05501 	 100
215.07027 	 5.65333333333333
216.04171 	 1.705
216.0781 	 0.835
217.04953 	 17.95
226.06245 	 0.31
227.07027 	 6.42
228.04171 	 21.41
229.04953 	 45.9933333333333
230.05736 	 5.26
233.06558 	 1.48
240.04171 	 0.81
243.06519 	 13.5633333333333
244.07301 	 10.5266666666667
245.08084 	 1.28
255.06519 	 5.89666666666667
256.03663 	 1.415
257.04445 	 46.75
258.05228 	 4.89
261.07575 	 0.52
261.11214 	 0.58
271.0601 	 10.3366666666667
272.06793 	 86.4033333333333
273.07575 	 12.5
284.03154 	 25.0866666666667
285.03936 	 7.65
287.0914 	 38.865
299.05501 	 48.52
300.06284 	 0.81
331.08123 	 7.06
345.09688 	 14.84
363.10744 	 0
END IONS

BEGIN IONS
NAME=Training_16948
PEPMASS=1221.63
SMILES=C[C@H]1[C@@H]([C@H]([C@H]([C@@H](O1)O[C@H]1[C@@H](CO[C@H]([C@@H]1O)O[C@H]1[C@H](C)O[C@H]([C@@H]([C@@H]1O)O)O[C@@H]1[C@H]([C@H]([C@@H](C)O[C@H]1OC(=O)[C@]12CCC(C)(C)C[C@H]1C1=CCC3[C@@]4(C)C[C@@H]([C@@H]([C@@](C)(CO)C4CC[C@@]3(C)[C@]1(C)C[C@H]2O)O[C@H]1[C@@H]([C@@H]([C@H]([C@H](C)O1)O)O)O)O)O)O)O)O)O)O
INCHIKEY=GFGWLAXJMCZYEJ
FORMULA=C59H96O26
DB=MASSBANK
ID=Training_16948
71.04914 	 12.58
83.04914 	 20.41
85.02841 	 44.7
97.02841 	 13.42
111.04406 	 49.02
115.03897 	 8.73
119.08553 	 8.71
127.03897 	 7.83
129.05462 	 54.88
147.06519 	 46.37
153.05462 	 17.53
161.13248 	 9.59
163.14813 	 7.85
171.06519 	 13.12
173.13248 	 11.85
175.14813 	 9.26
187.14813 	 31.6
189.16378 	 9.1
199.14813 	 7.33
201.16378 	 23.65
203.14304 	 35.29
205.15869 	 15.03
213.07575 	 9.55
217.15869 	 8.07
219.17434 	 7.22
225.07575 	 17.38
239.0914 	 51.29
243.08632 	 9.69
257.10197 	 31.49
275.11253 	 21.94
293.12309 	 91.47
405.31519 	 17.18
406.32302 	 7.03
407.33084 	 6.69
421.31011 	 8.44
423.32576 	 21.5
425.34141 	 8.29
433.31011 	 9.91
439.32067 	 11.98
441.33632 	 10.59
451.32067 	 44.68
452.3285 	 12.59
469.33124 	 60.45
470.33906 	 18.67
487.3418 	 100
488.34963 	 31.38
505.35237 	 7.81
597.37858 	 9.53
615.38914 	 8.75
633.39971 	 17.25
651.41027 	 56.12
797.46818 	 13.49
1221.62626 	 0
END IONS

BEGIN IONS
NAME=Training_18804
PEPMASS=369.1180114746094
SMILES=COC(=O)[C@@]1(C[C@H]([C@H]([C@@H](C1)OC(=O)/C=C/c1ccc(c(c1)O)O)O)O)O
INCHIKEY=MZNIJRAPCCELQX
FORMULA=C17H20O9
DB=MASSBANK
ID=Training_18804
55.01784 	 0.97
55.05423 	 2.39
57.06988 	 7.42
59.04914 	 2.7
63.02293 	 1.09
65.03858 	 1.59
67.05423 	 3.135
69.03349 	 1.625
69.06988 	 1.78
71.08553 	 3.81
78.0464 	 2.62
79.05423 	 2.11
81.06988 	 2.445
83.04914 	 2.41
83.08553 	 2.09
85.02841 	 0.84
85.10118 	 2.16
89.03858 	 37.03
89.05971 	 2.15
91.05423 	 18.46
93.03349 	 0.83
93.06988 	 1.61
95.04914 	 2.395
95.08553 	 3.18
97.10118 	 1.76
103.05423 	 3.18
105.06988 	 1.96
106.04132 	 6.39
107.04914 	 2.065
109.06479 	 0.76
109.10118 	 2.75
111.04406 	 0.95
117.03349 	 29.9133333333333
119.04914 	 2.68
121.02841 	 0.46
121.06479 	 2.7
131.04914 	 1.95
134.03623 	 16.095
135.04406 	 34.3233333333333
137.05971 	 0.65
139.03897 	 0.6
145.02841 	 13.7266666666667
147.04406 	 0.715
149.05971 	 49.48
162.03115 	 3.075
163.03897 	 59.2433333333333
164.96659 	 2.9
165.05462 	 0.985
177.05462 	 78.025
181.04953 	 0.95
182.97716 	 5.04
219.06519 	 0.37
251.12779 	 3.18
321.13326 	 2.21
351.10744 	 0.76
369.11801 	 0
END IONS

BEGIN IONS
NAME=Training_18807
PEPMASS=301.0706481933594
SMILES=COc1ccc(cc1O)/C=C\1/C(=O)c2c(cc(cc2O1)O)O
INCHIKEY=WKEOZXMSVNVPCM
FORMULA=C16H12O6
DB=MASSBANK
ID=Training_18807
55.05423 	 17.74
57.06988 	 35.73
59.04914 	 6.98
67.01784 	 2.31
67.05423 	 52.83
68.99711 	 6.09
69.06988 	 50.65
71.04914 	 6.05
71.08553 	 27.48
79.05423 	 6.85
81.06988 	 94.07
83.08553 	 50.22
85.06479 	 6.51
85.10118 	 10.18
87.04406 	 7.23
89.03858 	 4.37
89.05971 	 8.58
91.05423 	 48.69
93.06988 	 14.69
95.08553 	 100
96.02058 	 1.57
97.06479 	 7.73
97.10118 	 39.75
99.08044 	 6.32
103.07536 	 5.6
105.03349 	 5.15
105.06988 	 5.66
106.04132 	 2.67
107.08553 	 17.03
109.10118 	 58.76
111.08044 	 7.55
115.05423 	 2.83
117.03349 	 1.56
119.08553 	 9.12
121.02841 	 4.92
121.10118 	 24.45
123.00767 	 0.33
123.04406 	 2.205
124.0155 	 13.74
125.09609 	 5.36
128.06205 	 1.81
129.06988 	 4.52
133.10118 	 11.56
134.03623 	 35.6
137.02332 	 5.4
137.09609 	 4.62
141.06988 	 3.63
145.06479 	 2.48
147.04406 	 1.78
149.02332 	 9.5
149.05971 	 3.24
152.01041 	 8.75
153.01824 	 83.68
157.06479 	 4.425
161.02332 	 1.275
161.05971 	 1.55
163.03897 	 0.92
169.06479 	 0.84
170.02097 	 10.185
171.04406 	 5.76
175.03897 	 3.775
179.03388 	 2.335
184.05188 	 6.26
185.05971 	 4.22
187.03897 	 1.53
189.05462 	 1.41
197.05971 	 2.74
199.03897 	 5.65
201.05462 	 6.93
202.06245 	 4.35
212.0468 	 3.46
213.05462 	 22.98
217.04953 	 1.54
227.03388 	 2.21
227.07027 	 0.52
229.04953 	 24.86
230.05736 	 7.07
240.04171 	 4.49
241.04953 	 56.24
245.08084 	 9.525
253.04953 	 2.035
255.06519 	 1.23
257.04445 	 6.32
258.05228 	 25.41
268.03663 	 1.78
269.04445 	 39.715
271.0601 	 0.24
273.07575 	 2.94
283.0601 	 1.18
284.03154 	 1.19
285.03936 	 55.785
286.04719 	 66.24
299.05501 	 1.14
301.07067 	 26.4166666666667
END IONS

BEGIN IONS
NAME=Training_18810
PEPMASS=331.0812377929688
SMILES=COc1cc(cc(c1O)OC)/C=C\1/C(=O)c2c(cc(cc2O1)O)O
INCHIKEY=LOVMOOUQHWMIHZ
FORMULA=C17H14O7
DB=MASSBANK
ID=Training_18810
59.04914 	 3.66
65.03858 	 4.57
68.99711 	 16.51
91.05423 	 18.365
118.04132 	 4.45
119.04914 	 11.59
121.02841 	 6.29
123.04406 	 11.5066666666667
124.0155 	 13.54
131.04914 	 5.55
136.01549 	 4.72
137.02332 	 8.55
138.03115 	 5.53
141.06988 	 6.29
145.02841 	 2.85
147.04406 	 6.065
149.02332 	 56.935
152.01041 	 4.84
153.01824 	 70.565
153.05462 	 13.16
163.03897 	 8.92
164.0468 	 44.46
168.05697 	 13.73
169.06479 	 7.55
170.02097 	 5.735
171.04406 	 4.96
175.03897 	 0.93
179.03388 	 17.13
185.05971 	 7.62
187.03897 	 9.01
191.03388 	 9.975
196.05188 	 8.23
197.05971 	 8.505
200.0468 	 12.055
203.03388 	 11.26
203.07027 	 81.28
213.01824 	 1.63
213.05462 	 31.875
214.06245 	 6.455
215.07027 	 7.53
216.04171 	 4.77
217.04953 	 26
225.05462 	 5.3
227.03388 	 20.77
228.04171 	 49.365
229.04953 	 8.25
239.03388 	 2.7
240.04171 	 17.15
241.04953 	 52.68
242.05736 	 61.6
243.06519 	 14.565
245.04445 	 13.49
245.08084 	 4.24
253.04953 	 13.87
255.0288 	 8.83
256.03663 	 44.085
257.04445 	 7.605
267.06518 	 100
268.03663 	 12.33
269.04445 	 19.365
270.05228 	 39.965
271.0601 	 55.51
272.06793 	 14.63
273.03936 	 6.16
281.04445 	 2.82
283.02371 	 5.1
284.03154 	 11.66
285.03936 	 18.63
285.07575 	 17.14
286.04719 	 3.48
287.05501 	 5.81
288.06284 	 1.34
297.03936 	 2.09
298.04719 	 40
299.05501 	 23.52
300.06284 	 6.32
301.03428 	 9.27
315.04993 	 6.12
316.05775 	 30.94
331.08123 	 9.26666666666667
END IONS

BEGIN IONS
NAME=Training_18813
PEPMASS=345.1332702636719
SMILES=C/C=C(/C)\C(=O)OC1c2c(ccc3ccc(=O)oc23)OC(C)(C)C1O
INCHIKEY=QPLSCFLMIOADPA
FORMULA=C19H20O6
DB=MASSBANK
ID=Training_18813
53.03858 	 2.785
55.05423 	 66.75
57.06988 	 0.27
59.04914 	 5.565
67.05423 	 0.21
81.06988 	 0.38
83.04914 	 37.9133333333333
91.05423 	 5.31
95.04914 	 0.24
101.05971 	 0.38
103.05423 	 0.51
105.03349 	 0.53
107.04914 	 6.81666666666667
109.10118 	 0.26
115.05423 	 1.72
119.04914 	 2.88
123.04406 	 10.05
128.06205 	 3.99
129.06988 	 2.825
131.04914 	 8.95666666666667
133.02841 	 2.73
135.04406 	 2.295
141.06988 	 0.62
143.04914 	 3.02
143.08553 	 2.13333333333333
144.05697 	 0.35
145.06479 	 0.47
147.04406 	 4.77
147.08044 	 4.14
151.03897 	 0.47
153.06988 	 0.67
157.06479 	 0.34
159.04406 	 2.775
159.08044 	 4.09
161.02332 	 4.78
163.03897 	 0.91
171.04406 	 1.37
171.08044 	 2.335
175.03897 	 23.89
177.09101 	 0.77
181.06479 	 0.82
184.05188 	 1.84
185.05971 	 0.375
187.03897 	 7.06
188.0468 	 1.79
189.01824 	 5.91
191.03388 	 8.57
199.03897 	 2.33
199.07536 	 3.5
201.05462 	 0.49
203.07027 	 55.7275
213.01824 	 6.77
213.05462 	 0.79
215.07027 	 3.3
217.08592 	 0.44
227.07027 	 9.93666666666667
245.08084 	 5.20333333333333
247.09649 	 3.73
249.05462 	 0.21
265.04953 	 2.43
267.06518 	 100
285.07575 	 13.51
345.13326 	 0
END IONS

BEGIN IONS
NAME=Training_18816
PEPMASS=345.1332702636719
SMILES=C/C=C(/C)\C(=O)OC1C(c2c(ccc3ccc(=O)oc23)OC1(C)C)O
INCHIKEY=KJWFOHVSTFGWGZ
FORMULA=C19H20O6
DB=MASSBANK
ID=Training_18816
53.03858 	 3.01
55.05423 	 100
57.03349 	 4.63
57.06988 	 7.15
59.04914 	 2.09
67.05423 	 6.41
69.06988 	 6.28
71.04914 	 2.54
79.05423 	 2.13
81.06988 	 12.29
83.04914 	 39.8166666666667
83.08553 	 4.95
91.05423 	 6.84666666666667
93.06988 	 9.71
95.04914 	 4.16
95.08553 	 10.38
97.02841 	 5.49
97.10118 	 4.54
99.04406 	 6.65
101.05971 	 0.59
103.05423 	 3.905
105.03349 	 35.8966666666667
105.06988 	 6.03
107.04914 	 21.79
107.08553 	 7.68
109.06479 	 4.96
109.10118 	 9.12
115.05423 	 4.63
119.04914 	 2.06
119.08553 	 6.31
121.06479 	 77.12
123.08044 	 4.58
125.09609 	 4.67
128.06205 	 2.73
129.06988 	 1.89
131.04914 	 11.6975
133.02841 	 13.825
135.04406 	 8.76333333333333
137.05971 	 6.5
141.06988 	 2.415
143.08553 	 2.95333333333333
145.02841 	 0.45
145.06479 	 0.65
145.10118 	 4.92
147.04406 	 10.2066666666667
151.03897 	 2.57
153.06988 	 1.89333333333333
157.06479 	 0.31
159.04406 	 4.64333333333333
159.08044 	 0.87
161.02332 	 3.63333333333333
163.03897 	 5.765
169.06479 	 2.26
171.04406 	 1.43
171.08044 	 4.04666666666667
175.03897 	 26.98
181.06479 	 1.18
184.05188 	 1.095
185.05971 	 0.49
187.03897 	 5.51
187.07536 	 0.91
189.01824 	 11.11
191.03388 	 26.075
193.04953 	 12.29
199.03897 	 2.58
199.07536 	 7.45333333333333
201.05462 	 0.65
203.07027 	 13.25
205.04953 	 5.72
207.0288 	 0.2
207.06519 	 5.73
213.05462 	 5.11666666666667
215.07027 	 1.925
217.04953 	 2.81
217.08592 	 0.69
219.06519 	 5.94
225.05462 	 2.15
227.07027 	 43.66
233.08084 	 4.59
245.08084 	 6.385
249.07575 	 5.62
257.11722 	 2.82
261.07575 	 6.47
267.10157 	 7.1
269.11722 	 7.62
277.07067 	 23.55
281.11722 	 17.99
295.09648 	 11.55
297.11214 	 9.85
307.09648 	 4.73
309.11214 	 7.39
311.12779 	 10.24
327.1227 	 13.97
345.13326 	 0
END IONS

BEGIN IONS
NAME=Training_18819
PEPMASS=359.1488952636719
SMILES=COc1ccc(cc1O)C1C2COC(c3ccc(c(c3)O)OC)C2CO1
INCHIKEY=VRHZMFGDDGFRLP
FORMULA=C20H22O6
DB=MASSBANK
ID=Training_18819
53.03858 	 0.41
55.01784 	 0.87
65.03858 	 1.48
66.0464 	 1.13
67.05423 	 1.16
77.03858 	 0.2
79.05423 	 1.345
81.06988 	 1.04
83.04914 	 90.5
91.05423 	 1.53666666666667
94.04132 	 5.14
95.04914 	 2.77
103.05423 	 0.56
107.04914 	 0.87
108.02058 	 1.19
109.06479 	 0.63
111.04406 	 0.57
115.05423 	 5.225
117.06988 	 1.15666666666667
119.04914 	 0.97
121.06479 	 1.33666666666667
122.03623 	 13.095
131.04914 	 6.27
132.05697 	 1.98
133.02841 	 0.92
135.04406 	 0.28
135.08044 	 3.45
137.05971 	 100
141.05462 	 0.945
143.04914 	 3.25
145.06479 	 1.42
147.04406 	 3.97
148.05188 	 2.71
151.03897 	 14.66
159.04406 	 2.82
160.05188 	 0.85
161.02332 	 1.95
162.03115 	 3.59
169.06479 	 1.16
171.04406 	 0.47
175.03897 	 7.305
175.07536 	 3.67
176.0468 	 8.31
177.05462 	 6.74
187.03897 	 6.555
189.05462 	 4.62
191.07027 	 1.65
195.06519 	 0.87
199.07536 	 0.57
203.03388 	 2.68
203.07027 	 0.57
205.04953 	 18.67
212.08318 	 1.48
215.07027 	 1.37
217.08592 	 3.03
219.06519 	 100
225.05462 	 1.52
227.07027 	 49.3
228.0781 	 7.09
231.10157 	 1.89
237.07575 	 0.22
240.0781 	 4.04
245.08084 	 100
246.08866 	 14.67
249.05462 	 0.24
251.07027 	 4.75
255.10157 	 9.48
259.09648 	 0.83
267.06518 	 0.27
269.08083 	 0.34
273.11214 	 1.02
283.09648 	 4.65
287.0914 	 3.26
301.10705 	 27.3
309.07575 	 35.75
359.14891 	 0
END IONS

BEGIN IONS
NAME=Training_18822
PEPMASS=387.1438293457031
SMILES=C/C=C(/C)\C(=O)OC1c2c(ccc3ccc(=O)oc23)OC(C)(C)C1OC(=O)C
INCHIKEY=LYUZYPKZQDYMEE
FORMULA=C21H22O7
DB=MASSBANK
ID=Training_18822
55.01784 	 1.52
55.05423 	 3.845
57.06988 	 3.05
59.04914 	 5.05
61.00728 	 5.37
61.02841 	 1.48
65.03858 	 1.39
67.05423 	 3.09666666666667
69.03349 	 1.665
69.06988 	 2.62
71.08553 	 4.49
79.01784 	 12.12
79.05423 	 1.96
81.06988 	 3.99666666666667
83.04914 	 2.1
83.08553 	 2.455
87.04406 	 3.315
89.05971 	 21.5233333333333
91.05423 	 13.64
93.06988 	 2.63
95.08553 	 3.47333333333333
101.00219 	 4.46
103.05423 	 1.41
105.06988 	 1.63
107.07027 	 2.13
107.08553 	 5.05
109.10118 	 2.9
115.05423 	 5.18
119.04914 	 4.39
128.06205 	 15.61
129.06988 	 4.095
131.04914 	 6.53
133.08592 	 7.78
141.06988 	 2.89
143.08553 	 9.52
145.06479 	 3.2
147.04406 	 17.1
153.06988 	 5.535
156.05697 	 2.59
157.06479 	 2.09
159.04406 	 4.585
161.05971 	 4.73
169.06479 	 1.51
171.04406 	 6.2
171.08044 	 11.63
175.03897 	 61.91
177.05462 	 5.53
181.06479 	 6.88
184.05188 	 6.495
185.05971 	 3.785
187.03897 	 3.715
187.07536 	 1.5
189.05462 	 5.39666666666667
191.07027 	 16.12
193.04953 	 4.19
199.03897 	 7.905
199.07536 	 12.785
203.03388 	 3.765
203.07027 	 2.48
203.10666 	 32.5
209.05971 	 1.06
212.0468 	 1.56
215.07027 	 2.74
217.08592 	 12.2
223.09649 	 7.55
227.07027 	 58.22
231.06519 	 4.3
245.08084 	 52.51
245.11722 	 5.28
387.14383 	 0
END IONS

BEGIN IONS
NAME=Training_18825
PEPMASS=289.1070556640625
SMILES=CC(=O)OC(C)(C)C1Cc2c(ccc3ccc(=O)oc23)O1
INCHIKEY=IQTTZQQJJBEAIM
FORMULA=C16H16O5
DB=MASSBANK
ID=Training_18825
55.01784 	 5.23
55.05423 	 6.61
57.06988 	 37.1233333333333
59.04914 	 47.32
67.05423 	 13.9666666666667
69.06988 	 34.31
71.08553 	 20.3233333333333
79.01784 	 87.7
81.06988 	 24.9033333333333
83.08553 	 28.98
85.06479 	 19.19
85.10118 	 13.385
87.04406 	 22.89
89.05971 	 37.95
91.05423 	 8.355
93.03349 	 0.71
93.06988 	 24.92
95.08553 	 27.14
97.06479 	 17.51
97.10118 	 22.03
99.08044 	 15.76
103.05423 	 1.5
105.06988 	 7.27
107.08553 	 42.75
109.10118 	 60.64
115.05423 	 7.94
115.07536 	 31.78
119.04914 	 5.405
119.08553 	 18.64
121.06479 	 0.83
121.10118 	 36.4
123.11683 	 26.4
128.06205 	 28.725
129.06988 	 3.455
131.04914 	 32.55
133.10118 	 20.84
135.11683 	 25.2
140.06205 	 2.97
141.06988 	 4.38
142.0777 	 2.41
143.04914 	 3.82
143.08553 	 13.65
145.06479 	 4.705
145.10118 	 16.61
147.04406 	 19.515
147.11683 	 15.1
152.06205 	 7.07
153.06988 	 7.58
155.08553 	 3.135
156.05697 	 4.86
159.04406 	 12.46
159.11683 	 15.15
167.10666 	 21.05
170.07262 	 1.46
171.04406 	 5.675
171.08044 	 14.63
173.05971 	 4.06
173.13248 	 19.92
175.03897 	 75.2366666666667
181.06479 	 8.675
181.99984 	 26.6
184.05188 	 9.745
185.05971 	 5.17
185.09609 	 0.64
187.03897 	 35.3825
189.01824 	 3.415
189.05462 	 5.075
199.03897 	 8.595
199.07536 	 12.415
200.01041 	 20.12
201.05462 	 2.71
201.09101 	 1.61
202.00493 	 36.05
203.03388 	 5.36
203.07027 	 100
213.05462 	 1.38
217.08592 	 13.46
218.09375 	 8.85
227.07027 	 32.905
228.0781 	 42.22
229.08592 	 27.31
245.08084 	 47.605
246.08866 	 26.48
289.10705 	 0
END IONS

BEGIN IONS
NAME=Training_18831
PEPMASS=373.1492919921875
SMILES=COc1cc(/C=C/CO)cc(c1O[C@H]1[C@@H]([C@H]([C@@H]([C@@H](CO)O1)O)O)O)OC
INCHIKEY=QJVXKWHHAMZTBY
FORMULA=C17H24O9
DB=MASSBANK
ID=Training_18831
53.03858 	 7.44
55.01784 	 9.32
55.05423 	 5.57
57.03349 	 7.86
57.06988 	 5.67333333333333
59.04914 	 3.1
61.02841 	 4.92666666666667
65.03858 	 4.85
67.05423 	 6.89
69.03349 	 21.635
71.08553 	 3.26333333333333
73.02841 	 11.945
79.05423 	 19.525
81.03349 	 8.655
81.06988 	 6.17
85.02841 	 45.36
85.10118 	 0.9
87.04406 	 9.98
89.05971 	 14.075
90.0464 	 3.12
91.05423 	 76.195
93.06988 	 5.545
95.04914 	 17.52
95.08553 	 3.96
97.02841 	 11.745
99.04406 	 3.49
101.00219 	 1.23
103.05423 	 20.175
105.06988 	 92.78
107.04914 	 25.52
108.05697 	 5.9
109.02841 	 5.78
109.06479 	 12.875
113.05971 	 2.04
115.05423 	 21.115
118.04132 	 10.99
119.04914 	 53.73
121.06479 	 18.585
123.04406 	 5.02
123.08044 	 6.45
127.03897 	 4.94
131.04914 	 5.115
133.06479 	 73.805
134.03623 	 9.49
135.08044 	 4.13
137.05971 	 4.745
143.08553 	 1.52
147.04406 	 7.59
149.05971 	 15.245
151.07536 	 20.085
153.06988 	 1.15
155.08553 	 1.4
161.05971 	 83.94
163.07536 	 5.94
167.07027 	 20.165
171.08044 	 4.43
175.03897 	 34.32
179.07027 	 9.14
181.06479 	 3.04
181.08592 	 4.45
185.05971 	 2.48
187.03897 	 0.88
189.05462 	 1.66
199.03897 	 2.86
199.07536 	 7.3
203.03388 	 3.13
211.09649 	 9.39
215.07027 	 2.23
217.08592 	 17.07
218.09375 	 2.31
227.07027 	 100
228.0781 	 14.43
245.08084 	 86.04
246.08866 	 12.98
287.12779 	 2.41
287.14891 	 3.48
289.12818 	 5.22
289.16456 	 3.56
373.14931 	 0
END IONS

BEGIN IONS
NAME=Training_5087
PEPMASS=240.0786
SMILES=CC1(C)CON(Cc2ccccc2Cl)C1=O
INCHIKEY=KIEDNEWSYUYDSN
FORMULA=C12H14ClNO2
DB=MASSBANK
ID=Training_5087
55.05423 	 0.2
63.02293 	 0.453333333333333
72.98395 	 0.39
73.06479 	 0.265
89.03858 	 2.86117647058824
90.0464 	 2.77333333333333
98.9996 	 2.38333333333333
100.07569 	 1.27333333333333
125.01525 	 100
128.07061 	 7.92333333333333
240.07858 	 17.587619047619
END IONS

BEGIN IONS
NAME=Training_16949
PEPMASS=333.206
SMILES=C=C1C[C@]23C[C@H]1CC[C@H]2[C@]1(C)CCC[C@]2(CO)[C@H]1[C@H]([C@@H]3O)OC2=O
INCHIKEY=RDUNXXWNAKBVER
FORMULA=C20H28O4
DB=MASSBANK
ID=Training_16949
77.03858 	 2.48
81.06988 	 5.08
91.05423 	 4.25
93.06988 	 5.96
95.08553 	 6.41
105.06988 	 10.28
107.08553 	 3.06
109.10118 	 1.9
117.06988 	 8.53
119.08553 	 8.59
121.10118 	 6.12
129.06988 	 4.6
131.08553 	 3.93
132.09335 	 2.27
133.10118 	 2.12
135.08044 	 2.14
135.11683 	 2.11
141.06988 	 2.28
142.0777 	 2.56
143.08553 	 11.66
144.09335 	 2.51
145.10118 	 7.96
147.11683 	 6.69
149.09609 	 3.6
157.10118 	 9.83
159.11683 	 5.25
161.09609 	 3.04
161.13248 	 5.69
171.11683 	 8.72
173.13248 	 2.59
175.11174 	 3.73
181.10118 	 8.54
185.13248 	 4.03
195.11683 	 8.06
197.13248 	 2.85
199.14813 	 3.25
207.11683 	 3.93
213.12739 	 6.6
223.14813 	 6.98
241.19508 	 14.38
251.17943 	 16.24
259.20564 	 2.17
269.18999 	 100
287.20056 	 31.56
315.19547 	 6.63
333.20604 	 0
END IONS

BEGIN IONS
NAME=Training_18834
PEPMASS=265.15869140625
SMILES=c1ccc(cc1)CC/C=C/C(=O)CCc1ccccc1
INCHIKEY=UDNMYDZHPMNIEQ
FORMULA=C19H20O
DB=MASSBANK
ID=Training_18834
55.05423 	 1.15
57.06988 	 1.29666666666667
61.00728 	 0.91
65.03858 	 2.15
67.05423 	 1.14333333333333
69.06988 	 1.24333333333333
71.08553 	 0.69
79.01784 	 1.025
79.05423 	 1.745
81.06988 	 2.25333333333333
83.04914 	 0.52
83.08553 	 0.63
91.05423 	 75.2375
92.06205 	 8.35
93.03349 	 0.69
93.06988 	 1.54
95.04914 	 0.85
95.08553 	 2.12
103.05423 	 0.76
105.03349 	 0.61
105.06988 	 11.7075
107.08553 	 1.39
109.10118 	 1.39333333333333
115.05423 	 4.64
116.06205 	 1.18
117.06988 	 33.0066666666667
118.0777 	 0.39
119.08553 	 1.67666666666667
121.10118 	 2.26
123.11683 	 0.91
128.06205 	 5.71
129.06988 	 1.28
131.08553 	 1.66333333333333
133.10118 	 0.97
135.08044 	 0.77
135.11683 	 1.25
137.13248 	 0.51
141.06988 	 1.04
143.08553 	 6.37333333333333
144.09335 	 0.75
147.11683 	 0.615
149.09609 	 0.74
149.13248 	 0.985
154.0777 	 0.64
155.08553 	 0.59
159.11683 	 0.64
161.09609 	 1.99666666666667
161.13248 	 0.64
170.109 	 0.36
173.13248 	 0.53
175.14813 	 0.7
187.14813 	 0.83
189.16378 	 1.19
265.15869 	 0
END IONS

BEGIN IONS
NAME=Training_18837
PEPMASS=427.3934326171875
SMILES=C=C(C)[C@@H]1CC[C@]2(C)CC[C@]3(C)[C@H](CC[C@@H]4[C@@]5(C)CC[C@H](C(C)(C)[C@@H]5CC[C@@]34C)O)[C@@H]12
INCHIKEY=MQYXUWHLBZFQQO
FORMULA=C30H50O
DB=MASSBANK
ID=Training_18837
55.05423 	 26.17
57.03349 	 5.48
57.06988 	 46.634
59.04914 	 17.9125
61.00728 	 14.55
62.0151 	 26.775
67.05423 	 27.8375
69.03349 	 9.28
69.06988 	 29.6575
71.04914 	 17.97
71.08553 	 27.6025
79.01784 	 12.6133333333333
79.05423 	 26.95
81.03349 	 4.37
81.06988 	 33.234
83.04914 	 4.28
83.08553 	 14.675
85.06479 	 3.1
85.10118 	 12.9425
91.05423 	 49.504
93.06988 	 21.95
95.08553 	 36.344
97.10118 	 8.0125
101.00219 	 40.77
105.03349 	 4.77
105.06988 	 21.365
107.08553 	 28.252
109.06479 	 8.28
109.10118 	 17.896
117.06988 	 8.64
119.08553 	 21.898
121.06479 	 5.52
121.10118 	 22.3625
123.08044 	 7.04
123.11683 	 9.20666666666667
131.04914 	 3.25
131.08553 	 13.315
133.10118 	 16.92
135.08044 	 9.10666666666667
135.11683 	 15.6025
137.13248 	 4.03
143.08553 	 8.16
145.10118 	 11.545
147.11683 	 11.9475
149.13248 	 7.135
157.10118 	 9.96
159.11683 	 9.27
161.09609 	 5.555
161.13248 	 6.85
171.11683 	 6.57
173.13248 	 5.77
175.11174 	 4.06
175.14813 	 3.83
177.12739 	 3.14
177.16378 	 3.47
187.11174 	 14.18
187.14813 	 5.07
189.16378 	 9.17666666666667
191.17943 	 3.54
201.12739 	 3.19
201.16378 	 2.88
203.14304 	 3.12
205.15869 	 8.47
219.17434 	 5.79
243.17434 	 3.87
340.27607 	 5.39
381.31519 	 6.44
427.39344 	 0
END IONS

BEGIN IONS
NAME=Training_18843
PEPMASS=223.0601043701172
SMILES=COc1cc2ccc(=O)oc2c(c1O)OC
INCHIKEY=HOEVRHHMDJKUMZ
FORMULA=C11H10O5
DB=MASSBANK
ID=Training_18843
57.03349 	 1.77
57.06988 	 3.07
59.04914 	 5.14
61.00728 	 11.4
67.05423 	 2.06
69.06988 	 2.1
71.04914 	 1.53
71.08553 	 1.39
73.06479 	 1.38
77.03858 	 0.37
78.0464 	 10.7166666666667
79.01784 	 2.88
79.05423 	 4.02
81.06988 	 4.66
83.08553 	 2.04
85.06479 	 2.09
87.04406 	 9.4
88.03075 	 5.27
89.03858 	 0.24
89.05971 	 100
90.0464 	 3.005
91.05423 	 1.63
92.02567 	 2.65
92.98185 	 3.24
93.06988 	 1.99
94.04132 	 2.12
95.01276 	 2
95.04914 	 1.49
95.08553 	 4.44
101.05971 	 1.81
105.03349 	 15.305
106.04132 	 10.645
107.04914 	 5.90666666666667
107.07027 	 3.83
107.08553 	 2.48
109.02841 	 0.37
116.02567 	 0.26
117.03349 	 1.205
118.04132 	 2.63
119.01276 	 8.59
120.02058 	 1.525
121.02841 	 8
122.03623 	 2.565
123.04406 	 9.285
133.02841 	 12.38
134.03623 	 18.9233333333333
135.04406 	 23.6933333333333
135.08044 	 1.53
137.02332 	 1.14
139.07536 	 2.2
144.02058 	 2.945
146.03623 	 0.92
147.00767 	 1.95
149.02332 	 1.81333333333333
150.03115 	 9.15
151.03897 	 1.55
152.0468 	 2.89666666666667
161.02332 	 5.205
162.03115 	 75.1266666666667
163.03897 	 20.1733333333333
165.01824 	 5.17
167.07027 	 2.60666666666667
177.01824 	 2.48
178.02606 	 9.01
179.03388 	 24.1
180.04171 	 2.3
190.02606 	 79.7166666666667
193.01315 	 5.48666666666667
195.06519 	 3.26
205.01315 	 3.87
207.0288 	 29.7666666666667
208.03662 	 57.73
223.0601 	 72.0775
END IONS

BEGIN IONS
NAME=Training_18846
PEPMASS=259.0964660644531
SMILES=COc1cc(/C=C/c2cc(cc(c2)O)O)ccc1O
INCHIKEY=ANNNBEZJTNCXHY
FORMULA=C15H14O4
DB=MASSBANK
ID=Training_18846
55.01784 	 4.205
55.05423 	 2.295
57.06988 	 6.59
59.04914 	 4.1
67.05423 	 0.84
68.99711 	 4.63
69.06988 	 0.87
71.08553 	 0.85
73.02841 	 0.94
77.03858 	 3.76
79.01784 	 2.615
81.03349 	 8.9
81.06988 	 1.89
83.04914 	 0.91
83.08553 	 2.34
85.06479 	 0.44
87.04406 	 0.47
89.03858 	 6.01
89.05971 	 1.86
91.05423 	 5.575
93.06988 	 0.44
95.04914 	 4.79
95.08553 	 1.34
97.10118 	 0.71
101.05971 	 0.44
101.09609 	 2.02
103.05423 	 1.81
106.04132 	 2.97
107.04914 	 13.5733333333333
107.08553 	 0.47
109.10118 	 1.14
115.05423 	 4.315
117.06988 	 2.17
119.08553 	 0.67
121.06479 	 2.38
121.10118 	 0.36
122.03623 	 4.72
123.04406 	 7.705
128.06205 	 18.835
129.06988 	 11.16
131.04914 	 8.06
131.08553 	 2.45
133.02841 	 5.69
133.08592 	 0.52
134.03623 	 14.08
135.04406 	 42.91
137.05971 	 7.76
141.06988 	 12.9433333333333
142.0777 	 4.08
143.08553 	 3.88
144.05697 	 1.66
145.06479 	 5.94333333333333
149.05971 	 11.85
152.06205 	 30.23
153.06988 	 31.87
155.04914 	 2
156.05697 	 3.4
157.06479 	 7.87
159.04406 	 1.91
159.08044 	 3.76
160.05188 	 5.07
163.07536 	 1.15
165.06988 	 4.6
165.09101 	 0.45
168.05697 	 3.78
169.06479 	 26.5566666666667
170.07262 	 5.79
171.04406 	 2.36
171.08044 	 13.25
173.05971 	 8.49666666666667
175.07536 	 4.51
177.05462 	 1.56
181.06479 	 39.31
182.07262 	 16.71
184.05188 	 5.45
185.05971 	 3.35
187.03897 	 3.36
187.07536 	 10.415
189.05462 	 8.49
191.07027 	 2.65
193.06479 	 3.37
196.05188 	 2.27
197.05971 	 54.26
198.06753 	 13.42
199.07536 	 21.7766666666667
200.0468 	 3.135
201.05462 	 2.59
205.04953 	 0.7
209.05971 	 10.54
210.06753 	 4.86
213.05462 	 5.605
213.09101 	 7.695
214.06245 	 2.695
215.07027 	 25.685
216.04171 	 2.08
216.0781 	 5.85
217.08592 	 2.57
219.06519 	 100
225.05462 	 20.26
226.06245 	 6.33666666666667
227.07027 	 23.475
229.04953 	 3.05
229.08592 	 2.72
231.10157 	 1.55
241.08592 	 10.555
242.05736 	 3.16
242.09375 	 2.5
243.06519 	 11.83
257.08083 	 13.69
258.08866 	 41.52
259.09648 	 13.7175
END IONS

BEGIN IONS
NAME=Training_18849
PEPMASS=377.1594848632812
SMILES=C/C=C(/C)\C(=O)OC(c1cc2ccc(=O)oc2cc1OC)C(C(C)(C)O)O
INCHIKEY=BAHUBXAYVOCLNA
FORMULA=C20H24O7
DB=MASSBANK
ID=Training_18849
55.05423 	 11.43
57.03349 	 3.52
57.06988 	 7.35
59.04914 	 4.815
67.05423 	 13.5
69.06988 	 20.72
71.08553 	 7.57
79.05423 	 2.665
81.06988 	 20.82
83.04914 	 9.03
83.08553 	 17.87
85.06479 	 0.37
85.10118 	 4.13
87.04406 	 5.45
89.05971 	 11.28
91.05423 	 5.15
93.06988 	 7.58
95.08553 	 24.79
97.06479 	 4.77
97.10118 	 13.24
103.05423 	 3.39
104.06205 	 4.02
105.06988 	 4.34
107.04914 	 2.38
107.08553 	 7.97
109.10118 	 15.34
111.08044 	 4.22
111.11683 	 4.65
115.05423 	 5.19
117.06988 	 3.34
119.04914 	 1.9
121.06479 	 9.71
121.10118 	 16.61
123.11683 	 6.01
131.04914 	 10.22
132.05697 	 4.67
133.06479 	 5.5
133.08592 	 3.94
134.03623 	 1.5
135.08044 	 5.41
135.11683 	 16.43
145.06479 	 4.42
146.03623 	 2.77
147.04406 	 7.9
147.08044 	 1.86
148.05188 	 4.3
149.05971 	 1.91
149.13248 	 6.12
155.01276 	 100
159.04406 	 2.67
160.05188 	 14.815
161.05971 	 8.995
162.03115 	 1.76
163.07536 	 4.985
171.13796 	 13.14
173.05971 	 1.32
175.03897 	 8.415
175.11174 	 3.2
176.0468 	 6.12
177.05462 	 4.39
183.04406 	 14.26
187.03897 	 12.87
189.05462 	 6.28
191.03388 	 37.735
191.07027 	 8.505
199.07536 	 2.17
201.05462 	 5.36
203.03388 	 3.86
203.07027 	 0.5
204.04171 	 1.795
205.04953 	 48.15
206.05736 	 11.54
207.06519 	 1.45
217.08592 	 0.85
219.06519 	 100
227.07027 	 5.61666666666667
231.10157 	 32.155
239.12779 	 8.11
241.08592 	 0.48
245.08084 	 8.04
259.09648 	 8.385
277.10705 	 4.44
285.07575 	 3.67
286.04719 	 4.41
297.03936 	 20.39
299.0914 	 8.81
300.09922 	 5.73
309.03936 	 20.68
311.0914 	 5.57
312.09922 	 3.57
313.07067 	 7.67
317.17474 	 18.28
342.10979 	 5.81
359.14891 	 0.48
377.15948 	 4.16666666666667
END IONS

BEGIN IONS
NAME=Training_18852
PEPMASS=397.16455078125
SMILES=CC(=CCc1c(cc2c(c1O)c(=O)c1c(CC=C(C)C)c(c(cc1o2)O)O)O)C
INCHIKEY=VEZXFTKZUMARDU
FORMULA=C23H24O6
DB=MASSBANK
ID=Training_18852
55.01784 	 0.61
79.01784 	 11.59
107.04914 	 23.22
119.04914 	 0.51
121.02841 	 100
131.04914 	 0.27
133.02841 	 1.09
139.03897 	 7.13
145.06479 	 0.66
147.04406 	 7.17
149.05971 	 1.2
151.03897 	 3.48
155.04914 	 0.34
161.02332 	 2.7
167.03388 	 2.67
171.08044 	 0.75
173.05971 	 0.38
175.03897 	 0.22
178.02606 	 2.3
181.06479 	 1.16
185.05971 	 0.46
193.04953 	 22.68
195.08044 	 0.44
199.07536 	 2.32
201.05462 	 1.515
202.06245 	 0.26
203.03388 	 1.14
209.05971 	 2.06
213.05462 	 1.57
217.08592 	 0.57
223.07536 	 0.97
227.07027 	 2.27
229.04953 	 11.915
230.05736 	 2.36
231.0288 	 4.685
237.05462 	 0.3
239.03388 	 0.27
241.04953 	 0.29
241.08592 	 1.76
243.06519 	 0.4
245.08084 	 21.58
254.05736 	 0.66
255.06519 	 1.01
257.04445 	 65.73
258.05228 	 8.185
266.05736 	 0.51
269.04445 	 0.24
269.08083 	 5.1
270.05228 	 0.42
271.0601 	 0.61
272.06793 	 0.98
273.03936 	 0.38
277.08592 	 0.61
280.07301 	 0.33
281.04445 	 0.515
283.0601 	 0.77
285.03936 	 79.51
285.07575 	 0.74
286.04719 	 17.795
287.0914 	 9.7
293.04445 	 0.23
294.05228 	 1.60666666666667
295.09648 	 0.57
297.03936 	 0.91
299.05501 	 0.67
305.08083 	 0.435
308.06793 	 2.33
309.07575 	 0.24
311.05501 	 0.48
312.06284 	 0.24
321.07575 	 0.82
322.08357 	 0.28
323.0914 	 3.935
324.09922 	 0.91
339.08632 	 1.52
340.09414 	 1.01
341.10197 	 53.18
342.10979 	 4.59
397.16456 	 0
END IONS

BEGIN IONS
NAME=Training_18855
PEPMASS=287.0914001464844
SMILES=COc1c(/C=C/C(=O)c2ccc(cc2)O)ccc(c1O)O
INCHIKEY=DRDRYGIIYOPBBZ
FORMULA=C16H14O5
DB=MASSBANK
ID=Training_18855
53.03858 	 0.21
55.01784 	 1.315
55.05423 	 0.83
57.06988 	 14.82
59.04914 	 0.44
61.00728 	 1.32
65.03858 	 5.79
67.05423 	 1.8
68.99711 	 0.64
69.06988 	 1.48
71.01276 	 0.5
71.04914 	 0.87
71.08553 	 2.22
77.03858 	 0.51
79.01784 	 7.815
79.05423 	 0.42
81.06988 	 4.24
83.08553 	 2.95
85.10118 	 0.77
87.04406 	 1.68
89.05971 	 11.45
91.05423 	 2.305
93.03349 	 0.615
93.06988 	 0.67
94.04132 	 0.7
95.04914 	 0.83
95.08553 	 4.39
97.10118 	 2.02
103.03897 	 0.66
103.05423 	 0.23
105.03349 	 1.475
107.04914 	 13.11
107.08553 	 1.28
109.02841 	 0.73
109.10118 	 3.59
111.04406 	 5.28
113.02332 	 39.02
119.04914 	 1.88
121.02841 	 100
121.06479 	 1.24
121.10118 	 0.63
122.03623 	 6.87
123.04406 	 0.6
123.11683 	 0.58
124.03663 	 19.64
125.04445 	 6
131.04914 	 0.23
133.02841 	 5.28666666666667
133.08592 	 2.66
139.03897 	 3.57333333333333
141.06988 	 0.405
143.03388 	 81.98
144.05697 	 0.5
145.06479 	 0.445
147.04406 	 5.25666666666667
149.05971 	 0.8
150.03115 	 9.76333333333333
151.03897 	 2.52
152.06205 	 0.65
153.06988 	 1.105
157.06479 	 0.74
161.02332 	 2.725
163.03897 	 0.61
165.05462 	 0.6
167.03388 	 1.205
169.06479 	 1.11
170.07262 	 0.915
171.08044 	 0.675
178.02606 	 7.12
179.03388 	 0.89
181.04953 	 2.17
181.06479 	 2.43
185.04445 	 0.63
185.05971 	 0.605
193.04953 	 10.7866666666667
195.08044 	 0.57
197.05971 	 0.85
198.06753 	 0.67
199.07536 	 2.08
209.05971 	 1.61
213.05462 	 0.52
223.07536 	 0.42
225.05462 	 0.61
226.06245 	 0.57
227.07027 	 2.01
229.04953 	 0.39
231.06519 	 2.02
237.05462 	 1.1
241.08592 	 1.07
244.07301 	 0.74
245.08084 	 10.8
253.04953 	 0.39
254.05736 	 0.625
255.06519 	 3.57
261.07575 	 0.5
269.08083 	 3.205
272.06793 	 1.27
287.0914 	 5.8425
END IONS

BEGIN IONS
NAME=Training_18858
PEPMASS=451.1598510742188
SMILES=c1ccc(cc1)C(=O)OCC1=CC(C2C=CO[C@H](C12)O[C@H]1[C@@H]([C@H]([C@@H]([C@@H](CO)O1)O)O)O)O
INCHIKEY=LPLWWIHUJXWQSS
FORMULA=C22H26O10
DB=MASSBANK
ID=Training_18858
53.03858 	 1.1
55.01784 	 0.84
55.05423 	 0.805
57.03349 	 0.29
67.01784 	 5.63
67.05423 	 0.935
68.99711 	 4.36
69.03349 	 1.245
69.06988 	 0.2
79.05423 	 1.73
81.03349 	 1.095
81.06988 	 0.96
85.02841 	 1.07
89.03858 	 1.9
91.05423 	 2.09
93.06988 	 2.8
95.04914 	 2.12
95.08553 	 0.61
97.02841 	 0.33
103.05423 	 0.97
105.03349 	 3.355
105.06988 	 0.99
107.04914 	 1.34
107.08553 	 0.885
109.02841 	 0.29
117.03349 	 2.04
121.06479 	 1.12
127.03897 	 0.34
129.01824 	 1.5
131.04914 	 2.83
135.04406 	 7.965
137.02332 	 4.67
149.05971 	 0.68
153.01824 	 39.03
161.02332 	 4.5
171.0288 	 6.99
179.03388 	 2.41
185.05971 	 0.85
213.05462 	 1.35
227.03388 	 40.25
227.07027 	 1.25
241.04953 	 3.91
242.05736 	 1.74
269.04445 	 2.66
270.05228 	 2.12
287.05501 	 100
288.06284 	 86.92
299.05501 	 1.09
313.10705 	 100
329.06558 	 0.63
330.0734 	 0.71
451.15987 	 0
END IONS

BEGIN IONS
NAME=Training_18861
PEPMASS=291.1226806640625
SMILES=C=C(C)C(C(c1c(ccc2ccc(=O)oc12)OC)OC)O
INCHIKEY=DBPWCIPDCMVUFT
FORMULA=C16H18O5
DB=MASSBANK
ID=Training_18861
55.05423 	 1.905
57.06988 	 2.275
61.00728 	 1.76
62.0151 	 2.37
63.00767 	 6.89
67.05423 	 1.8
69.06988 	 1.43
71.08553 	 1.3
79.05423 	 2.19
81.06988 	 1.52
89.05971 	 1.75
91.05423 	 2.86
93.06988 	 1.51
95.04914 	 2.18
95.08553 	 1
103.05423 	 13.08
105.06988 	 2.595
115.05423 	 3.59
117.06988 	 1.625
119.04914 	 2.01
119.08553 	 3.44
121.10118 	 3.82
128.06205 	 1.93
131.04914 	 64.39
133.06479 	 2.285
133.10118 	 2.94
143.04914 	 3.145
145.06479 	 1.61
146.03623 	 1.86
159.0288 	 2.95
159.04406 	 20.96
160.05188 	 1.56
161.05971 	 4.08
161.09609 	 1.39
161.13248 	 2.55
172.98693 	 1.56
175.03897 	 5.85
175.14813 	 1.47
177.05462 	 4.45
178.02606 	 8.05
185.02332 	 1.04
187.03897 	 20.295
189.05462 	 54.28
199.03897 	 1.76
201.05462 	 1.155
202.02606 	 2.195
203.03388 	 23.765
203.14304 	 17.5
206.02097 	 1.85
217.04953 	 2.89
231.10157 	 8.18
291.1227 	 0
END IONS

BEGIN IONS
NAME=Training_16950
PEPMASS=727.317
SMILES=C(CCC(CCc1ccc(cc1)O)O[C@H]1[C@@H]([C@H]([C@@H]([C@@H](CO[C@@H]2[C@@H]([C@@](CO)(CO2)O)O)O1)O)O)O[C@@H]1[C@@H]([C@@](CO)(CO1)O)O)Cc1ccc(cc1)O
INCHIKEY=ZYZHMHXSPPAVCD
FORMULA=C35H50O16
DB=MASSBANK
ID=Training_16950
53.03858 	 2.12
55.01784 	 3.73
55.05423 	 3.88
57.03349 	 8.28
57.06988 	 10.935
59.04914 	 4.305
61.02841 	 2.21
67.05423 	 4.32
69.03349 	 26.605
71.04914 	 1.87
71.08553 	 5.81
73.02841 	 7.38
73.06479 	 2.46
79.05423 	 5.64
81.03349 	 4.68
81.06988 	 4.19
83.04914 	 1.77
83.08553 	 2.61
85.02841 	 14.9466666666667
87.04406 	 13.6466666666667
89.05971 	 12.54
91.05423 	 8.35
93.06988 	 3.65
95.04914 	 5.01
95.08553 	 3.46
97.02841 	 17.97
99.04406 	 2.42333333333333
103.05423 	 3.86
105.06988 	 6.19
107.04914 	 88.2733333333333
115.03897 	 15.4833333333333
115.05423 	 2.62
117.06988 	 2.99
119.04914 	 2.82
119.08553 	 1.89
121.06479 	 5.33333333333333
123.04406 	 1.9
127.03897 	 3.95333333333333
129.06988 	 2.82
131.04914 	 25.98
133.04953 	 27.85
133.06479 	 12.795
137.05971 	 8.575
139.03897 	 2.38
144.05697 	 3.62
145.04953 	 7.42
145.06479 	 6.91
147.04406 	 2.605
147.08044 	 10.1733333333333
149.05971 	 5.70333333333333
151.03897 	 3.785
157.04953 	 5.8
157.06479 	 3.65
159.08044 	 4.77333333333333
161.04445 	 2.58
161.05971 	 2.82
167.07027 	 7.445
171.08044 	 2.73
173.05971 	 10.8
173.09609 	 5.41
175.0601 	 2.36
177.05462 	 3.28
185.05971 	 2.995
187.11174 	 14.47
189.12739 	 12.12
203.07027 	 6.56
211.0601 	 3.24
213.12739 	 5.57
229.07066 	 13.48
247.08123 	 8.37
283.09648 	 13.34
283.16926 	 32.82
307.16926 	 100
315.1227 	 100
325.17982 	 5.6
331.16926 	 4.54
349.17982 	 28.23
361.17982 	 22.83
379.19039 	 13.51
415.21152 	 3.26
433.22208 	 3.07
727.31716 	 0
END IONS

BEGIN IONS
NAME=Training_18873
PEPMASS=439.1234741210938
SMILES=c1cc(c(cc1COC(=O)c1ccc(c(c1)O)O)O)O[C@H]1[C@@H]([C@H]([C@@H]([C@@H](CO)O1)O)O)O
INCHIKEY=MFOVLHFTNQGRLH
FORMULA=C20H22O11
DB=MASSBANK
ID=Training_18873
53.03858 	 10.51
55.05423 	 40.96
57.06988 	 27.32
65.03858 	 6.86
67.05423 	 54.115
69.03349 	 11.735
69.06988 	 25.85
71.04914 	 7.93
71.08553 	 8.36
79.01784 	 11.235
79.05423 	 20.305
81.03349 	 2.54
81.06988 	 52.705
83.04914 	 6.76
83.08553 	 20.43
85.02841 	 10.34
85.06479 	 7.3
89.05971 	 5.85
91.05423 	 18.685
93.06988 	 18.985
95.04914 	 19.66
95.08553 	 52.805
97.02841 	 6.475
97.06479 	 5.49
97.10118 	 7.395
103.05423 	 19.54
105.06988 	 12.37
107.04914 	 45.405
107.08553 	 11.3
109.02841 	 5.015
109.06479 	 6.84
109.10118 	 18.165
111.08044 	 1.98
113.02332 	 2.62
119.04914 	 8.78
119.08553 	 2.66
121.02841 	 8.43
121.06479 	 4.39
121.10118 	 3.62
123.04406 	 14.045
127.03897 	 2.83
131.04914 	 11.025
133.10118 	 5.64
137.02332 	 8.41
137.05971 	 16.59
147.04406 	 7.24
151.03897 	 1.96
163.14813 	 2.44
167.07027 	 2.43
185.04445 	 4.41
185.05971 	 3.72
189.05462 	 9.21
231.0288 	 100
249.03936 	 3.65
283.0601 	 2.32
393.08162 	 21.37
439.12349 	 0
END IONS

BEGIN IONS
NAME=Training_18876
PEPMASS=371.0972595214844
SMILES=COc1cc2ccc(=O)oc2c(c1O)O[C@H]1[C@@H]([C@H]([C@@H]([C@@H](CO)O1)O)O)O
INCHIKEY=CRSFLLTWRCYNNX
FORMULA=C16H18O10
DB=MASSBANK
ID=Training_18876
53.03858 	 0.23
55.05423 	 0.75
57.06988 	 6.865
65.03858 	 2.52
67.05423 	 0.99
69.03349 	 0.95
69.06988 	 0.86
71.08553 	 7.13
79.01784 	 0.56
79.05423 	 1.745
81.03349 	 0.513333333333333
82.04132 	 3.305
83.04914 	 0.32
85.02841 	 1.54666666666667
85.10118 	 1.56
89.05971 	 1.18
92.02567 	 0.33
93.03349 	 1.34
95.04914 	 0.75
97.02841 	 0.42
105.03349 	 0.46
107.04914 	 13.4166666666667
109.02841 	 0.6
110.03623 	 3.905
111.04406 	 0.645
119.01276 	 2.8
120.02058 	 0.79
121.02841 	 6.865
125.02332 	 0.34
125.05971 	 0.28
127.03897 	 1.1
133.02841 	 0.25
135.04406 	 14.3733333333333
138.03115 	 8.905
143.03388 	 1.07
149.02332 	 32.12
153.01824 	 100
153.05462 	 17.75
163.03897 	 19.2433333333333
165.05462 	 0.23
166.02606 	 12.8533333333333
167.03388 	 0.32
171.0288 	 0.46
175.00259 	 34.24
177.01824 	 1.93
181.04953 	 6.14333333333333
193.01315 	 2.79
194.02097 	 41.07
205.04953 	 0.37
209.04445 	 94.4433333333333
233.04445 	 0.55
261.03936 	 0.46
273.03936 	 0.52
301.03428 	 1.63
319.04484 	 16.4
371.09727 	 0
END IONS

BEGIN IONS
NAME=Training_18879
PEPMASS=789.114501953125
SMILES=c1c(cc(c(c1O)O)O)C(=O)O[C@@H]1[C@@H](CO)O[C@H]([C@@H]([C@H]1OC(=O)c1cc(c(c(c1)O)O)O)OC(=O)c1cc(c(c(c1)O)O)O)OC(=O)c1cc(c(c(c1)O)O)O
INCHIKEY=XFLTYUCKJRFDOU
FORMULA=C34H28O22
DB=MASSBANK
ID=Training_18879
55.01784 	 0.44
55.05423 	 1.76333333333333
57.06988 	 3.36
61.00728 	 0.22
67.05423 	 0.895
69.03349 	 1.11
69.06988 	 1.73
71.08553 	 2.67
79.01784 	 13.135
81.03349 	 1.315
81.06988 	 2.35
83.04914 	 0.905
83.08553 	 5.67
85.10118 	 1.55
87.04406 	 2.83
89.05971 	 3.43
93.06988 	 1.07
95.01276 	 0.27
95.04914 	 0.33
95.08553 	 2.88
97.02841 	 2.88
103.03897 	 1.88
107.01276 	 2.95
109.02841 	 1.27
109.10118 	 1.7
123.00767 	 1.06
123.04406 	 1.39
125.02332 	 7.615
125.09609 	 1.16
127.03897 	 2.13
131.04914 	 0.55
131.07027 	 1.1
133.08592 	 1.2
143.03388 	 35.24
153.01824 	 100
159.04406 	 0.43
163.03897 	 0.375
191.03388 	 0.25
205.04953 	 0.53
207.0288 	 0.255
215.10666 	 1.19
225.03936 	 3.55
225.12739 	 1.11
227.03388 	 2.78
227.10666 	 14.81
229.12231 	 4.45
233.04445 	 0.27
241.12231 	 4.49
253.12231 	 3.27
255.13796 	 1.77
257.08083 	 4.54
267.17434 	 1.07
271.09648 	 2.46
271.13287 	 1.24
283.16926 	 10.18
295.16926 	 4.43
297.18491 	 6.18
313.14344 	 4.95
313.17982 	 12
789.1145 	 0
END IONS

BEGIN IONS
NAME=Training_18885
PEPMASS=433.1129150390625
SMILES=c1cc(ccc1c1coc2c(c(cc(c2C2C(C(C(C(CO)O2)O)O)O)O)O)c1=O)O
INCHIKEY=HIWJJOYYZFELEZ
FORMULA=C21H20O10
DB=MASSBANK
ID=Training_18885
57.06988 	 22.04
68.99711 	 2.79
69.06988 	 3.97
71.08553 	 11.98
79.01784 	 18.44
81.03349 	 6.27
83.08553 	 3.06
85.10118 	 1.99
87.04406 	 29.04
89.05971 	 98.37
91.05423 	 53.24
95.08553 	 2.88
103.03897 	 5.88
107.04914 	 4.74
109.02841 	 3.74
119.04914 	 6.49
121.02841 	 8.65
130.06245 	 23.71
131.07027 	 5.03
133.08592 	 23.99
135.04406 	 3.95
145.02841 	 5.76
147.04406 	 2.99
149.02332 	 2.165
149.04445 	 2.15
157.06479 	 3.35
159.04406 	 3.43
162.03115 	 3.48
163.03897 	 3.03
165.01824 	 8.63
167.03388 	 3.23
167.05501 	 32.89
177.01824 	 2.65
179.03388 	 3.58
181.06479 	 3.78
185.05971 	 5.41
187.03897 	 4.05
190.02606 	 4.81
191.03388 	 4.54
192.96151 	 6.93
195.0288 	 5.19
197.05971 	 4.28
199.07536 	 2.67
205.04953 	 3.66
210.97207 	 3.4
211.07536 	 3.59
213.05462 	 7.38
225.05462 	 3.88
227.07027 	 8.57
238.06245 	 4.23
239.07027 	 4.2
241.04953 	 4.73
243.0288 	 3.57
243.06519 	 7.585
255.06519 	 12.1
256.07301 	 28.42
257.08083 	 4.83
259.0601 	 9.865
261.03936 	 3.47
266.05736 	 2.96
267.06518 	 13.025
270.05228 	 0.3
271.0601 	 3.975
277.05541 	 1.42
279.06518 	 3.43
281.08083 	 0.51
283.0601 	 93.515
284.06793 	 60.98
285.07575 	 26.89
289.07067 	 0.41
291.06518 	 2.55
295.0601 	 11.65
297.07575 	 16.125
305.08083 	 0.64
307.0601 	 2.85
308.06793 	 3.285
309.07575 	 6.695
311.05501 	 2.63
313.07067 	 63.93
321.07575 	 0.5
323.0914 	 17.565
325.07067 	 4.89
327.08632 	 1.94
333.07575 	 1.96
337.07067 	 23.67
339.08632 	 0.42
343.08123 	 1.71
349.07067 	 1.55
351.08632 	 5.42
355.08123 	 0.95
361.07067 	 0.41
367.08123 	 5.49
379.08123 	 5.2
397.09179 	 4.57
433.11292 	 0
END IONS

BEGIN IONS
NAME=Training_18888
PEPMASS=425.1442260742188
SMILES=C[C@@H]1C(=O)O[C@H]2[C@@H](C34[C@H]5C[C@@H](C(C)(C)C)C63[C@H](C(=O)O[C@H]6O[C@@]4(C(=O)O5)[C@@]12O)O)O
INCHIKEY=SQOJOAFXDQDRGF
FORMULA=C20H24O10
DB=MASSBANK
ID=Training_18888
55.05423 	 40.95
57.06988 	 58.745
67.05423 	 36.05
69.03349 	 35.13
69.06988 	 38
79.05423 	 46.73
83.01276 	 46.5
89.05971 	 2.11
91.05423 	 65.91
93.06988 	 39.25
95.08553 	 67.475
105.06988 	 78.36
107.04914 	 31.99
111.08044 	 27.795
113.09609 	 33.9
117.06988 	 50.09
119.08553 	 57.14
128.06205 	 40.01
129.06988 	 61.33
131.08553 	 53.63
133.06479 	 36.68
133.08592 	 0.43
141.06988 	 35.78
142.0777 	 56.68
143.08553 	 74.11
145.06479 	 41.22
145.10118 	 48.575
147.04406 	 29.18
147.08044 	 31.83
155.08553 	 56.86
157.06479 	 31.69
157.10118 	 64.67
159.08044 	 35.7
159.11683 	 41.56
161.05971 	 38.54
165.06988 	 28.2
167.08553 	 38.96
169.10118 	 58.79
171.08044 	 37.455
171.11683 	 31.63
173.05971 	 40.95
173.09609 	 42.2
175.07536 	 30.33
177.05462 	 21.18
179.08553 	 38.48
181.10118 	 29.18
183.08044 	 43.17
185.05971 	 27.4
185.09609 	 58.23
187.07536 	 30.515
187.11174 	 34.86
195.08044 	 29.57
197.09609 	 39.59
197.13248 	 28.25
199.07536 	 27.95
199.11174 	 25.35
201.09101 	 41.545
203.07027 	 17.4
203.10666 	 17.25
205.04953 	 17.83
213.09101 	 43.825
215.07027 	 17.36
215.10666 	 33.14
217.08592 	 23.04
225.09101 	 31.93
225.12739 	 37.23
227.10666 	 30.765
227.14304 	 30.82
229.04953 	 17.13
229.08592 	 38.41
231.10157 	 27.72
237.12739 	 30.76
241.08592 	 26.95
241.12231 	 21.54
243.10157 	 28.09
243.13796 	 29.76
245.08084 	 24.45
247.0601 	 17.33
249.07575 	 64.87
253.12231 	 51.295
255.13796 	 42.25
257.08083 	 20.53
259.09648 	 25.29
269.11722 	 23.01
271.13287 	 58.7
273.11214 	 26.68
281.11722 	 63.4
282.09453 	 100
283.10236 	 12.48
283.13287 	 35.67
289.14344 	 32.45
299.12779 	 88.49
301.14344 	 25.18
305.10197 	 49.46
309.11214 	 27.32
317.13835 	 50.98
327.1227 	 58.61
345.13326 	 100
363.14383 	 18.32
425.14422 	 0
END IONS

BEGIN IONS
NAME=Training_18891
PEPMASS=260.1128540039062
SMILES=C/C(=C/CO[C@H]1[C@@H]([C@H]([C@@H]([C@@H](CO)O1)O)O)O)/C#N
INCHIKEY=ZMELGIPFIBWPHX
FORMULA=C11H17NO6
DB=MASSBANK
ID=Training_18891
53.03858 	 1.295
55.05423 	 8.32
57.03349 	 0.79
57.06988 	 0.74
58.06513 	 6.205
62.06004 	 0.64
67.05423 	 0.61
69.03349 	 1.45
70.06513 	 4.57
71.08553 	 0.21
77.03858 	 0.65
79.05423 	 0.35
80.04948 	 0.28
81.03349 	 0.655
81.06988 	 0.32
82.06513 	 0.61
84.08078 	 0.79
85.02841 	 4.09
94.06513 	 0.31
95.04914 	 2.55
97.02841 	 0.805
98.06004 	 100
105.03349 	 100
109.02841 	 0.2
110.06004 	 2.37
112.07569 	 0.91
137.01074 	 1.69
138.99001 	 1.33
140.07061 	 2.87
155.02131 	 0.96
156.13829 	 0.22
212.06793 	 0.58
241.07066 	 0.53
242.1023 	 2.32
260.11286 	 0
END IONS

BEGIN IONS
NAME=Training_18894
PEPMASS=345.1332702636719
SMILES=COc1c(C(=O)/C=C/c2ccccc2)c(c(c(c1OC)OC)OC)O
INCHIKEY=LETBAZLAGJPEIM
FORMULA=C19H20O6
DB=MASSBANK
ID=Training_18894
51.02293 	 1.48
53.03858 	 13.26
55.01784 	 1.11
57.06988 	 1.16
59.04914 	 0.71
77.03858 	 3.84
81.03349 	 1.06
95.04914 	 19.29
101.00219 	 1.22
105.03349 	 100
115.05423 	 0.3
127.03897 	 0.21
131.04914 	 0.25
155.08553 	 0.25
168.05697 	 0.36
171.04406 	 0.42
181.06479 	 0.24
183.0288 	 2.18
183.08044 	 0.58
195.04406 	 0.62
196.05188 	 0.29
197.05971 	 0.52
201.12739 	 0.66
211.02371 	 1.05
211.07536 	 0.38
227.07027 	 0.94
239.07027 	 0.86
241.04953 	 2
245.08084 	 0.23
252.04171 	 0.29
253.08592 	 0.44
255.0288 	 0.45
255.06519 	 1.105
261.12739 	 100
262.13522 	 19.61
267.06518 	 1.13
268.07301 	 0.42
269.04445 	 0.69
270.05228 	 2.14
271.09648 	 0.47
283.0601 	 0.47
285.07575 	 0.36
285.11214 	 0.29
295.0601 	 0.86
296.06793 	 0.36
298.04719 	 0.715
298.08357 	 0.51
303.1227 	 2.62
313.07067 	 6.395
313.10705 	 1.46
314.07849 	 5.27
327.1227 	 0.28
328.09414 	 0.42
345.13326 	 0
END IONS

BEGIN IONS
NAME=Training_16951
PEPMASS=663.41
SMILES=C[C@H](C[C@H]([C@H]1C(C)(C)O1)OC(=O)C)[C@H]1C(=O)[C@@H]([C@@]2(C)[C@@H]3CCC4C(C)(C)[C@H](CC[C@]54C[C@@]35CC[C@]12C)O[C@H]1[C@@H]([C@H]([C@H](CO1)O)O)O)O
INCHIKEY=IHEJMZHKJYHVFF
FORMULA=C37H58O10
DB=MASSBANK
ID=Training_16951
95.08553 	 17.81
97.06479 	 8.96
105.06988 	 8.45
107.08553 	 19.11
109.10118 	 14.48
119.08553 	 10.97
121.10118 	 13.26
123.08044 	 15.07
125.09609 	 16.12
131.08553 	 14.16
133.10118 	 9.6
143.08553 	 9.89
145.10118 	 12.53
147.11683 	 13.66
149.09609 	 13.55
155.08553 	 19.61
157.10118 	 17.61
159.11683 	 20.07
161.13248 	 9.35
171.11683 	 11.59
173.13248 	 15.57
175.14813 	 7.11
177.12739 	 10.35
183.11683 	 11.17
185.13248 	 13.55
187.14813 	 21.63
191.14304 	 18.69
195.13796 	 8.07
197.13248 	 6.78
201.16378 	 9.26
225.16378 	 7.13
239.17943 	 28.65
241.19508 	 23.77
257.18999 	 15.35
259.20564 	 18.6
337.25259 	 15.89
355.26316 	 7.19
363.26824 	 37.56
381.27881 	 85.72
399.28937 	 44.42
417.31519 	 24.03
435.32576 	 67.97
453.33632 	 53.54
495.34689 	 36.28
513.35745 	 51.88
531.33163 	 100
567.36802 	 6.86
585.37858 	 45.2
645.39971 	 63.8
663.41027 	 0
END IONS

BEGIN IONS
NAME=Training_18897
PEPMASS=241.04953002929693
SMILES=c1ccc2c(c1)C(=O)c1c(ccc(c1C2=O)O)O
INCHIKEY=GUEIZVNYDFNHJU
FORMULA=C14H8O4
DB=MASSBANK
ID=Training_18897
55.05423 	 11.35
57.06988 	 12.59
59.04914 	 2.59
61.00728 	 50.42
62.0151 	 15.44
67.05423 	 11.11
69.06988 	 7.395
71.04914 	 2.65
79.01784 	 24.3
79.05423 	 9.08
81.06988 	 11.645
89.05971 	 27.185
93.06988 	 5.335
120.02058 	 32.29
138.01002 	 16.315
138.03115 	 13.14
156.02058 	 10.485
162.01002 	 3.36
164.99711 	 27.645
168.05697 	 43.63
180.02058 	 43.31
181.99984 	 33.7
183.00767 	 18.65
184.98693 	 27.835
194.03623 	 2.85
196.05188 	 24.31
198.03115 	 10.52
200.01041 	 20.855
213.05462 	 13.68
223.03897 	 10.72
224.0468 	 24.545
240.04171 	 4.88
241.04953 	 17.94
END IONS

BEGIN IONS
NAME=Training_18900
PEPMASS=252.232177734375
SMILES=CCCCCCC/C=C/C=C/C(=NCC(C)C)O
INCHIKEY=BBRMJCAPNGJKEM
FORMULA=C16H29NO
DB=MASSBANK
ID=Training_18900
53.03858 	 30.665
55.05423 	 73.805
56.04948 	 5.8
57.06988 	 68.04
58.06513 	 1.93
61.00728 	 7.92
65.03858 	 0.85
67.05423 	 29.4666666666667
68.06205 	 3.35
69.06988 	 35.1
70.06513 	 8.24333333333333
71.08553 	 2.11333333333333
72.04439 	 8.62
72.08078 	 3.33333333333333
73.06479 	 2.15
74.09643 	 8.48
77.03858 	 2.14
79.01784 	 8.97
79.05423 	 12.98
80.04948 	 0.97
81.03349 	 68.38
81.06988 	 34.0825
82.06513 	 2.26
83.04914 	 7.835
83.08553 	 10.24
84.04439 	 11.2033333333333
85.05222 	 0.42
85.10118 	 1.32
86.06004 	 1.7
91.05423 	 7.5525
93.06988 	 6.87333333333333
94.06513 	 2.115
95.04914 	 24.66
95.08553 	 33.31
96.04439 	 6.42
97.06479 	 1.35
97.10118 	 13.4733333333333
98.06004 	 33.05
100.07569 	 1.02
101.00219 	 0.87
105.06988 	 4.16333333333333
107.08553 	 3.2325
108.08078 	 1.205
109.06479 	 9.05333333333333
109.10118 	 7.6025
110.06004 	 2.4
111.11683 	 1.78
112.07569 	 7.56666666666667
114.12773 	 3.2
116.04948 	 3.87
119.08553 	 28.925
121.10118 	 1.96
123.08044 	 3.88333333333333
126.09134 	 10.3333333333333
128.10699 	 2.62
128.14338 	 9.53666666666667
133.06479 	 1.51
133.10118 	 3.27
135.08044 	 2.38
135.11683 	 2.225
137.09609 	 1.66
137.13248 	 6.05
140.10699 	 6.42
141.11482 	 2.93
142.12264 	 4.66
149.026 	 3.23
151.14813 	 4.91
152.10699 	 3.96
153.0573 	 1.23
154.12264 	 7.43666666666667
161.13248 	 9.165
167.13047 	 6.22
168.13829 	 5.215
172.11208 	 1.51
176.14338 	 2.36
178.15903 	 3.365
179.14304 	 18.44
181.05221 	 3.54
182.15394 	 3.48
195.06787 	 2.63
196.16959 	 44.67
219.17434 	 1.5
224.23728 	 3.45
252.23219 	 195.11
END IONS

BEGIN IONS
NAME=Training_18903
PEPMASS=395.1488952636719
SMILES=C=C(C)[C@H]1Cc2c(ccc3C(=O)[C@H]4c5cc(c(cc5OC[C@H]4Oc23)OC)OC)O1
INCHIKEY=JUVIOZPCNVVQFO
FORMULA=C23H22O6
DB=MASSBANK
ID=Training_18903
53.03858 	 5.36
55.01784 	 4.46
57.06988 	 20.99
59.04914 	 4.65
67.05423 	 4.92
69.06988 	 12.73
71.08553 	 4.67
79.01784 	 5.17
79.05423 	 11.585
81.06988 	 7.485
83.08553 	 5.21
87.04406 	 14.47
89.05971 	 30.25
91.05423 	 37.6833333333333
93.06988 	 4.47
94.04132 	 9.13
95.04914 	 14.74
95.08553 	 8.37
97.10118 	 4.05
103.05423 	 8.69
105.03349 	 5.69
105.06988 	 6.13
107.04914 	 9.735
107.08553 	 4.28
108.05697 	 7.645
109.06479 	 8.67
109.10118 	 5.9
115.05423 	 4.41
118.04132 	 6.37
119.04914 	 5.01
119.08553 	 5.04
121.06479 	 6.0725
121.10118 	 5.5
123.04406 	 4.28
124.05188 	 10.292
128.06205 	 1.45666666666667
129.06988 	 8.55
131.04914 	 5.765
133.02841 	 3.25
133.06479 	 10.8333333333333
133.08592 	 14.01
135.04406 	 3.0475
135.11683 	 4.28
136.05188 	 2.822
139.07536 	 11.6592307692308
142.0777 	 5.7
143.08553 	 0.29
145.02841 	 14.36
147.04406 	 14.6016666666667
147.08044 	 5.44636363636364
148.05188 	 8.04666666666667
149.02332 	 3.12
149.04445 	 7.74
149.05971 	 11.46
150.06753 	 4.59
151.07536 	 11.969
152.06205 	 6.67
153.01824 	 23.47
153.05462 	 0.83
155.07027 	 3.18
159.04406 	 3.55
161.02332 	 14.42
161.05971 	 5.9625
161.09609 	 6.54
162.06753 	 10.07
163.03897 	 2.40333333333333
163.07536 	 0.42
165.09101 	 9.1175
167.05501 	 40.34
167.07027 	 11.8863636363636
169.06479 	 4.316
170.07262 	 4.70666666666667
171.0288 	 12.78
171.08044 	 1.74571428571429
173.05971 	 2.6
175.03897 	 3.275
175.07536 	 1.28333333333333
176.0468 	 2.72666666666667
177.05462 	 17.6254545454545
178.06245 	 1.57833333333333
179.03388 	 34.65
179.07027 	 16.32
181.08592 	 6.68
185.05971 	 2.32714285714286
185.09609 	 1.545
189.09101 	 16.1690909090909
191.07027 	 31.3408333333333
192.0781 	 54.5445454545455
193.08592 	 6.54625
195.08044 	 25.294
198.06753 	 11.1118181818182
201.09101 	 0.423333333333333
203.07027 	 28.116
207.10157 	 0.4425
211.07536 	 0.33
213.09101 	 90.6657142857143
215.07027 	 0.54
215.10666 	 0.5425
217.08592 	 0.513333333333333
219.06519 	 1.62
220.07301 	 2.0475
223.07536 	 3.09125
225.03936 	 14.2
226.06245 	 0.472
229.08592 	 1.65
233.11722 	 0.663333333333333
241.08592 	 31.3883333333333
245.11722 	 0.43
257.11722 	 0.706666666666667
295.09648 	 3.94
299.0914 	 0.684
312.09922 	 1.29333333333333
317.04445 	 5.71
321.11214 	 5.62
323.0914 	 9.7
324.99202 	 3.73
327.08632 	 3.378
335.12779 	 3.085
336.13561 	 1.53333333333333
337.10705 	 5.82
337.14344 	 6.97
339.15909 	 0.494
343.00259 	 11.92
349.14344 	 0.486666666666667
352.13052 	 0.4825
353.13835 	 0.33
364.13052 	 0.846666666666667
365.13835 	 1.31
367.154 	 38.214
373.10705 	 5.76
377.13835 	 4.54
380.12544 	 4.14571428571429
395.14891 	 43.7113333333333
END IONS

BEGIN IONS
NAME=Training_18909
PEPMASS=321.0160522460938
SMILES=c1c(cc(c2c1C(=O)c1cc(c(c(c1C2=O)O)Cl)O)O)CO
INCHIKEY=GPTPSPAFUZTDEG
FORMULA=C15H9ClO6
DB=MASSBANK
ID=Training_18909
91.05423 	 9.24
121.02841 	 7.68
128.06205 	 8.23
139.05423 	 8.41
143.04914 	 6.61
155.04914 	 26.91
159.04406 	 12.11
168.05697 	 14.94
171.04406 	 14.29
173.01525 	 25.25
177.05462 	 7.92
181.99984 	 16.58
182.9996 	 1.36
183.04406 	 31.04
184.05188 	 55.16
184.98693 	 11.46
187.03897 	 7.3
189.01017 	 6.05
191.02582 	 21.26
199.03897 	 14.23
200.01041 	 10.66
201.01017 	 13.815
211.03897 	 11.69
212.0468 	 19.825
215.03388 	 5.86
217.00508 	 15.08
218.01291 	 28.88
219.02073 	 10.98
229.00508 	 12.54
229.04953 	 5.065
230.05736 	 1.48
233 	 6.765
240.04171 	 10.65
245 	 6.35
246.00782 	 17.77
247.01565 	 56.725
248.02347 	 7.47
248.99491 	 1.37
251.01056 	 2.8
257 	 15.6
257.04445 	 4.94
263.01056 	 11.21
265.02621 	 1.11
272.99491 	 9.32
274.00274 	 26.775
275.01056 	 100
276.01839 	 15.635
284.99491 	 13.465
291.00548 	 39.105
292.0133 	 37.22
293.02113 	 5.41
303.00548 	 15.495
304.0133 	 9.725
321.01604 	 119.26
END IONS

BEGIN IONS
NAME=Training_18912
PEPMASS=241.04953002929693
SMILES=c1cc2c(cc1O)C(=O)c1ccc(cc1C2=O)O
INCHIKEY=APAJFZPFBHMFQR
FORMULA=C14H8O4
DB=MASSBANK
ID=Training_18912
55.05423 	 53.51
57.06988 	 49.715
59.04914 	 70.81
61.00728 	 46.02
62.0151 	 24.02
67.05423 	 48.42
69.06988 	 35.085
71.04914 	 22.92
77.03858 	 1.82
79.01784 	 9.52
79.05423 	 18.145
81.06988 	 39.01
89.05971 	 82.575
91.01784 	 2.49
91.05423 	 12.255
93.06988 	 13.6366666666667
97.06479 	 5.99
102.0464 	 1.42
103.05423 	 3.09
105.06988 	 9.385
107.04914 	 2.06
115.05423 	 5.69
119.01276 	 5
120.02058 	 18.58
121.02841 	 100
128.06205 	 40.75
129.06988 	 16.92
138.01002 	 12.28
139.05423 	 43.88
141.06988 	 10.24
156.02058 	 9.19
157.06479 	 50.88
164.99711 	 14.755
167.04914 	 6.42
169.06479 	 2.16
180.02058 	 22.21
181.99984 	 7.24
183.00767 	 9.81
184.05188 	 7.79
184.98693 	 10.72
185.05971 	 17.48
197.05971 	 8.09
198.03115 	 5.27
200.01041 	 4.14
213.05462 	 30.55
241.04953 	 72.595
END IONS

BEGIN IONS
NAME=Training_18915
PEPMASS=917.6923217773438
SMILES=CC(=CCCC(C)(CCCC(C)(CCCC(C)(CCCC(C)(CCCC(C)(CCCC(C)(C(CC/C(=C/CC/C(=C/CO[C@H]1[C@@H]([C@H]([C@@H]([C@@H](CO)O1)O)O)O)/C)/C)O)O)O)O)O)O)O)C
INCHIKEY=MONOOAYGIBRELN
FORMULA=C51H96O13
DB=MASSBANK
ID=Training_18915
57.06988 	 0.44
65.03858 	 2.78
67.05423 	 25.0666666666667
69.06988 	 16.02
71.04914 	 6.705
77.03858 	 0.25
79.05423 	 31.015
81.06988 	 55.9275
83.08553 	 7.31333333333333
91.05423 	 20.71
93.06988 	 32.815
95.08553 	 48.4275
97.10118 	 5.50666666666667
99.08044 	 1.13
103.05423 	 0.33
105.06988 	 20.6775
107.08553 	 39.0625
109.10118 	 40.2975
111.11683 	 2.925
117.06988 	 5.38
119.08553 	 23.1525
121.10118 	 30.3
123.11683 	 26.4066666666667
125.09609 	 1.27
127.11174 	 10.26
129.06988 	 0.92
131.08553 	 5.84
133.10118 	 18.425
135.08044 	 0.29
135.11683 	 25.7025
137.13248 	 7.845
143.08553 	 2.62
144.09335 	 0.65
145.10118 	 9.0025
147.11683 	 17.0075
149.13248 	 27.2
153.09101 	 0.47
153.12739 	 10.655
157.10118 	 3.45
159.11683 	 10.9525
161.13248 	 13.7025
163.14813 	 14.0266666666667
171.11683 	 2.89
173.13248 	 10.6966666666667
175.14813 	 12.29
177.16378 	 10.595
185.13248 	 1.915
187.14813 	 6.83666666666667
189.16378 	 9.45
191.17943 	 5.81
193.12231 	 0.42
199.14813 	 3.04
201.16378 	 8.035
203.17943 	 12.735
213.16378 	 2.945
215.17943 	 7.18
217.19508 	 7.63
229.19508 	 6.75
231.21073 	 5.64
243.21073 	 4.67
245.22638 	 3.93
257.22638 	 5.67
261.13326 	 100
271.24203 	 4.34
289.25259 	 3.52
611.55503 	 4.75
629.56559 	 100
647.57616 	 20.11
665.58672 	 3.89
917.69237 	 0
END IONS

BEGIN IONS
NAME=Training_18918
PEPMASS=239.20054626464838
SMILES=CC(C)[C@@]1(CC[C@]2(C)CC=C(C)C[C@@H]([C@@H]12)O)O
INCHIKEY=SUAPQGLGNKUSLY
FORMULA=C15H26O2
DB=MASSBANK
ID=Training_18918
55.01784 	 1.18
55.05423 	 1.54333333333333
57.06988 	 2.685
59.04914 	 0.61
61.00728 	 15.765
67.05423 	 2.35
69.06988 	 1.245
71.04914 	 0.5
71.08553 	 0.835
79.05423 	 1.705
81.06988 	 3.02
83.01276 	 0.79
83.04914 	 1.91333333333333
83.08553 	 0.41
85.06479 	 0.3
89.05971 	 7.46
91.05423 	 1.33
93.06988 	 1.745
95.04914 	 0.92
95.08553 	 2.435
97.06479 	 0.555
102.01002 	 1
105.06988 	 1.19
107.08553 	 0.86
109.10118 	 0.81
111.04406 	 0.32
119.08553 	 0.54
120.02058 	 7.22
121.10118 	 0.49
123.04406 	 0.42
133.10118 	 0.39
135.11683 	 0.29
138.01002 	 4.24
156.02058 	 3.77
162.01002 	 1.07
164.99711 	 6.665
180.02058 	 11.435
183.17434 	 0.29
199.07536 	 0.73
239.20056 	 0
END IONS

BEGIN IONS
NAME=Training_18921
PEPMASS=387.1438293457031
SMILES=C/C=C(/C)\C(=O)OC1C(c2c(ccc3ccc(=O)oc23)OC1(C)C)OC(=O)C
INCHIKEY=XGPBRZDOJDLKOT
FORMULA=C21H22O7
DB=MASSBANK
ID=Training_18921
55.05423 	 16.4233333333333
57.06988 	 5.02
61.00728 	 10.68
65.03858 	 5.82
67.05423 	 17.02
69.06988 	 3.65
71.04914 	 2.04
71.08553 	 1.74
73.06479 	 6.52
79.01784 	 6.85
79.05423 	 5.385
81.06988 	 6.9175
83.04914 	 13
83.08553 	 3.95
85.06479 	 2.46
87.04406 	 2.365
89.03858 	 15.14
89.05971 	 22.7133333333333
91.05423 	 11.39
93.06988 	 4.17333333333333
95.04914 	 4.16
95.08553 	 6.11
97.06479 	 2.28
97.10118 	 2.79
101.05971 	 1.95
105.03349 	 1.82
105.06988 	 3.26666666666667
107.04914 	 2.34
107.08553 	 3.235
109.10118 	 4.01
111.04406 	 2.47
111.08044 	 2.31
115.05423 	 8.16
117.03349 	 6.06
119.08553 	 2.475
121.10118 	 4.94
123.08044 	 1.68
123.11683 	 2.73
125.09609 	 1.64
128.06205 	 28.28
129.03349 	 13.24
129.06988 	 6.14
131.04914 	 19.35
131.08553 	 1.74
133.08592 	 15.75
135.11683 	 3.86
137.09609 	 1.66
141.06988 	 3.53
143.08553 	 12.745
145.02841 	 40.8
145.10118 	 2.15
147.04406 	 12.645
147.11683 	 2.54
149.09609 	 1.82
149.13248 	 2.29
153.06988 	 4.665
155.08553 	 2.52
156.05697 	 2.23
157.02841 	 17.175
157.03428 	 21.98
158.03623 	 7.37
159.04406 	 8.09
159.11683 	 2.2
161.13248 	 1.9
163.03897 	 3.85
163.07536 	 1.95
171.04406 	 11.38
171.08044 	 12.41
171.11683 	 1.71
173.02332 	 68.3333333333333
174.03115 	 18.48
175.03897 	 12.31
177.01824 	 3.65
177.11213 	 2.11
181.06479 	 3.59
183.17434 	 2.57
184.05188 	 8.48
185.02332 	 8.925
185.05971 	 1.82
185.09609 	 2.93
187.03897 	 5.84333333333333
188.01041 	 4.83
189.05462 	 9.67
191.03388 	 6.44
195.08044 	 1.98
198.06753 	 6.44
199.03897 	 29.0733333333333
199.07536 	 18.29
199.08123 	 9.86
199.14813 	 1.9
201.01824 	 52.75
201.16378 	 3.23
203.03388 	 44.29
212.0468 	 3.3
213.05462 	 1.72
213.09101 	 7.5
215.03388 	 2.82
221.04445 	 3.935
223.07536 	 1.73
227.07027 	 57.15
231.0288 	 17.65
241.08592 	 3.665
249.03936 	 2.05
251.07027 	 3.16
269.08083 	 54.775
283.0601 	 9.87
285.07575 	 2.11
313.07067 	 1.76
329.06558 	 3.16
369.13326 	 18.48
387.14383 	 0
END IONS

BEGIN IONS
NAME=Training_18927
PEPMASS=331.1387329101562
SMILES=C1C=C(CO)[C@@H]2[C@H]1C=CO[C@H]2O[C@H]1[C@@H]([C@H]([C@@H]([C@@H](CO)O1)O)O)O
INCHIKEY=FCHJZJFIDNMNBS
FORMULA=C15H22O8
DB=MASSBANK
ID=Training_18927
53.03858 	 5.92
55.01784 	 9.89
55.05423 	 12.7833333333333
57.03349 	 4.7
57.06988 	 11.2333333333333
61.00728 	 13.11
65.03858 	 5.72
67.05423 	 22.9466666666667
69.03349 	 6.655
69.06988 	 12.86
71.04914 	 4.74333333333333
71.08553 	 5.18
79.01784 	 8.5
79.05423 	 27.0233333333333
81.03349 	 7.68
81.06988 	 30.3933333333333
83.04914 	 9.95
83.08553 	 8.17666666666667
85.02841 	 7.31333333333333
85.06479 	 3.18
87.04406 	 6.58
89.05971 	 26.45
91.05423 	 67.6166666666667
93.06988 	 29.2666666666667
95.04914 	 14.96
95.08553 	 31.71
97.06479 	 7.72
97.10118 	 6.42
99.04406 	 2.29
103.05423 	 9.16
105.06988 	 35.5533333333333
107.04914 	 19.53
107.08553 	 12.77
109.06479 	 8.48333333333333
109.10118 	 10.3333333333333
111.04406 	 9.98666666666667
111.08044 	 2.51
111.11683 	 2.21
117.06988 	 8.485
119.04914 	 5.78
119.08553 	 30.84
121.06479 	 11.5233333333333
121.10118 	 12.94
123.08044 	 7.35666666666667
123.11683 	 4.38
125.05971 	 9.29
127.03897 	 2.43
129.06988 	 5.12
131.04914 	 8.3
131.08553 	 7.81
133.06479 	 11.11
133.08592 	 9.72
133.10118 	 6.045
135.04406 	 24.25
135.11683 	 7.82
137.05971 	 3.84
145.10118 	 5.815
147.11683 	 2.48
148.97168 	 16.45
149.05971 	 12.575
149.13248 	 2.98
151.07536 	 7.98
153.05462 	 9.1
165.05462 	 2.8
166.98224 	 4.38
167.07027 	 2.61
187.14813 	 7.45
253.10705 	 2.55
331.13874 	 0
END IONS

BEGIN IONS
NAME=Training_16952
PEPMASS=585.181
SMILES=COC(=O)C1=COC(C2C(COC(=O)/C=C/c3ccc(c(c3)O)O)C(C(C12)O)O)OC1C(C(C(C(CO)O1)O)O)O
INCHIKEY=MHNHQOVNRYKGDF
FORMULA=C26H32O15
DB=MASSBANK
ID=Training_16952
79.05423 	 0.26
89.03858 	 0.75
95.04914 	 0.29
97.02841 	 0.23
107.04914 	 0.63
117.03349 	 2.68
119.04914 	 0.52
121.06479 	 0.3
135.04406 	 14.02
145.02841 	 10.73
147.04406 	 0.59
149.02332 	 0.25
163.03897 	 100
165.05462 	 1.08
175.03897 	 0.7
181.04953 	 0.25
193.04953 	 2.1
211.0601 	 1.02
225.07575 	 0.57
229.07066 	 1.61
243.08632 	 0.75
261.09688 	 0.96
387.10744 	 0.29
405.11801 	 1.36
423.12857 	 0.38
585.1814 	 0
END IONS

BEGIN IONS
NAME=Training_18930
PEPMASS=455.3519592285156
SMILES=C[C@@H]1CC[C@]23CC[C@@]4(C)[C@]5(C)CCC6C(C)(C)[C@H](CC[C@]6(C)C5C=C[C@@]4(C2[C@H]1C)OC3=O)O
INCHIKEY=UVBLDLGZDSGCSN
FORMULA=C30H46O3
DB=MASSBANK
ID=Training_18930
53.03858 	 11.69
55.05423 	 38.4833333333333
57.03349 	 11.04
57.06988 	 32.69
59.04914 	 7.29666666666667
65.03858 	 8.48
67.05423 	 53.4666666666667
69.03349 	 13.55
69.06988 	 39.31
71.04914 	 12.83
71.08553 	 14.3033333333333
79.01784 	 12.37
79.05423 	 38.2566666666667
81.06988 	 53.735
83.04914 	 15.535
83.08553 	 20.39
85.02841 	 11.32
85.06479 	 12.37
85.10118 	 7.05
87.04406 	 4.99
89.05971 	 8.86
91.05423 	 26.2225
93.06988 	 39.345
95.04914 	 37.22
95.08553 	 59.0975
97.06479 	 16.26
97.10118 	 14.24
101.00219 	 18.78
101.05971 	 2.55
103.05423 	 9.42
105.06988 	 37.21
107.04914 	 13.6833333333333
107.08553 	 35.355
109.02841 	 6.43
109.06479 	 14.955
109.10118 	 31.07
111.04406 	 12.505
111.08044 	 9.675
111.11683 	 8.34
117.06988 	 10.05
119.04914 	 9.35
119.08553 	 36.35
120.09335 	 8.04
121.06479 	 11.7033333333333
121.10118 	 27.4025
123.08044 	 10.48
123.11683 	 12.605
131.08553 	 14.39
133.02841 	 8.14
133.10118 	 33.73
135.04406 	 7.935
135.11683 	 24.4725
137.05971 	 7.225
145.10118 	 24.775
146.109 	 5.43
147.11683 	 53.67
148.12465 	 10.22
149.05971 	 13.56
149.13248 	 12.58
151.07536 	 8.72
151.11174 	 8.91
153.09101 	 10.15
157.10118 	 7.58
159.11683 	 42.22
160.12465 	 9.94
161.13248 	 30.505
163.07536 	 6.15
163.14813 	 19.5
167.07027 	 13.62
171.11683 	 7.29
173.13248 	 24.48
174.1403 	 6.77
175.14813 	 23.73
177.09101 	 16.13
177.16378 	 8.28
179.14304 	 5.76
185.13248 	 6.37
187.14813 	 16.48
189.16378 	 67.7
191.17943 	 9.78
199.14813 	 6.4
201.05462 	 4.05
201.16378 	 53.29
203.17943 	 81.56
207.17434 	 11.9
215.17943 	 13.48
219.17434 	 6.09
227.20056 	 6.99
229.19508 	 12.14
235.16926 	 6.23
241.19508 	 5.54
243.21073 	 7.96
251.07027 	 2.3
255.21073 	 7.01
370.09883 	 2.99
409.34649 	 8.89
412.1094 	 2.98
413.11722 	 100
414.12505 	 21.63
415.13287 	 2.68
437.34141 	 14.81
455.35197 	 0
END IONS

BEGIN IONS
NAME=Training_18933
PEPMASS=312.1077880859375
SMILES=c1cc(cc(c1CC#N)O[C@H]1[C@@H]([C@H]([C@@H]([C@@H](CO)O1)O)O)O)O
INCHIKEY=HVSMXONXCJBJIF
FORMULA=C14H17NO7
DB=MASSBANK
ID=Training_18933
53.03858 	 4.75
55.01784 	 10.08
55.05423 	 13.08
57.03349 	 7.43
57.06988 	 8.35333333333333
59.04914 	 5.64
60.08078 	 9.61
61.00728 	 1.98
61.02841 	 6.41
67.05423 	 11.0166666666667
69.03349 	 12.845
69.06988 	 7.9
70.06513 	 9.56
71.04914 	 3.55333333333333
71.08553 	 2.665
73.02841 	 4.92
79.01784 	 0.86
79.05423 	 12.705
81.03349 	 5.41
81.06988 	 12.25
83.04914 	 5.005
83.08553 	 3.84666666666667
85.02841 	 23.95
85.06479 	 0.59
85.10118 	 0.89
87.04406 	 7.01
89.05971 	 4.09
91.05423 	 13.54
93.06988 	 8.19333333333333
95.04914 	 10.55
95.08553 	 7.415
97.02841 	 12.365
97.06479 	 3.34333333333333
97.10118 	 1.925
100.07569 	 0.65
105.06988 	 7.395
107.04914 	 10.14
107.08553 	 4.92666666666667
109.06479 	 5.01
109.10118 	 4.27
111.04406 	 3
119.08553 	 2.15
121.10118 	 2.605
122.06004 	 44.405
123.04406 	 36.765
124.0393 	 7.42
125.09609 	 0.78
134.97984 	 0.75
135.04406 	 5.825
135.11683 	 0.7
137.04445 	 7.66
137.04713 	 4.94
137.09609 	 0.93
150.05496 	 44.295
151.03897 	 3.51
152.07061 	 4.74
152.9904 	 1.28
153.09101 	 0.94
154.12264 	 1.82
155.10666 	 0.64
180.08665 	 100
192.06552 	 16.25
217.10705 	 84.92
312.10778 	 0
END IONS

BEGIN IONS
NAME=Training_3454
PEPMASS=241.13
SMILES=CN1C=NC=C1C[C@H](NC(=O)CCN)C(O)=O
INCHIKEY=MYYIAHXIVFADCU
FORMULA=C10H16N4O3
DB=MASSBANK(HMDB)
ID=Training_3454
126.05496 	 14.47
132.0682 	 14.13
161.13969 	 14.13
196.10805 	 11.71
241.12952 	 0
END IONS

BEGIN IONS
NAME=Training_5101
PEPMASS=301.1183
SMILES=CCOC(=Nc1cccc(c1)OC(=Nc1ccccc1)O)O
INCHIKEY=WZJZMXBKUWKXTQ
FORMULA=C16H16N2O4
DB=MASSBANK
ID=Training_5101
65.03858 	 33.028
80.04948 	 15.035
81.03349 	 11.555
92.04948 	 9.505
93.03349 	 20.6955555555556
108.04439 	 44.2
110.06004 	 12.668
111.04406 	 10.1628571428571
136.03931 	 76.2147368421053
137.03858 	 6.88333333333333
146.06004 	 1.2
154.04987 	 27.8106666666667
155.04914 	 4.07666666666667
156.05294 	 0.91
164.07061 	 2.2625
182.08117 	 57.4575
183.08044 	 9.175
184.08424 	 0.86
301.11828 	 0
END IONS

BEGIN IONS
NAME=Training_18936
PEPMASS=317.2111206054688
SMILES=CC(C)(c1ccc2c(CCC3C2(C)CCCC3(C)C(=O)O)c1)O
INCHIKEY=ILQLITDRYFHAGM
FORMULA=C20H28O3
DB=MASSBANK
ID=Training_18936
55.01784 	 23.81
55.05423 	 15.76
57.06988 	 8.885
59.04914 	 10.33
67.05423 	 14.1433333333333
69.06988 	 17.16
79.05423 	 25.51
81.06988 	 29.045
83.04914 	 6.45
91.05423 	 28.75
93.06988 	 15.8866666666667
95.04914 	 8.27
95.08553 	 17.0733333333333
97.06479 	 6.31
105.06988 	 24.33
107.04914 	 6.88
107.08553 	 21.48
109.10118 	 15.73
113.05971 	 12.3
117.06988 	 12.49
119.08553 	 16.16
121.06479 	 7.2
121.10118 	 16.89
123.11683 	 8.75
129.06988 	 9.82
131.08553 	 19.85
133.06479 	 6.93
133.10118 	 13.08
135.08044 	 6.31
135.11683 	 5.31
143.08553 	 14.81
145.06479 	 6.27
145.10118 	 15.235
147.08044 	 8.245
147.11683 	 10.21
149.09609 	 16.35
155.08553 	 9.625
157.10118 	 9.94
159.08044 	 9.8
159.11683 	 12.48
163.11174 	 7.2
169.10118 	 11.86
171.08044 	 33.09
171.11683 	 9.115
173.13248 	 8.025
175.11174 	 8.46
183.11683 	 7.23
185.09609 	 7.48
185.13248 	 6.5
187.11174 	 5.8
189.12739 	 5.57
197.13248 	 9.73
199.11174 	 12.775
201.12739 	 6.5
211.14813 	 6.75
213.12739 	 16.375
215.14304 	 6.66
227.14304 	 8
228.15087 	 6.69
253.19508 	 9.18
269.18999 	 9.74
270.19782 	 12.7
271.20564 	 12.1
315.19547 	 32.81
316.2033 	 48.25
317.21112 	 3.65333333333333
END IONS

BEGIN IONS
NAME=Training_18945
PEPMASS=561.1602783203125
SMILES=COc1cc(/C=C/C(=O)O[C@@H]2[C@@H](C[C@](C[C@H]2OC(=O)/C=C/c2ccc(c(c2)O)O)(C(=O)O)O)O)cc(c1O)OC
INCHIKEY=BEDSGEULUAVXQH
FORMULA=C27H28O13
DB=MASSBANK
ID=Training_18945
51.02293 	 0.4
53.03858 	 0.57
55.05423 	 5.875
57.06988 	 15.99
63.02293 	 0.41
65.03858 	 7.83
67.05423 	 6.065
69.06988 	 6.105
76.03075 	 0.64
77.03858 	 0.97
79.05423 	 2.92
80.06205 	 0.66
81.06988 	 11.34
83.08553 	 13.55
89.03858 	 4.43666666666667
90.0464 	 0.85
91.05423 	 39.37
93.03349 	 0.35
93.06988 	 11.83
95.04914 	 1.165
95.08553 	 12.705
101.05971 	 10
103.05423 	 1.33
104.02567 	 0.53
105.03349 	 1.08
105.06988 	 12.39
107.04914 	 2.015
107.08553 	 12.66
108.04171 	 9.33
108.05697 	 1.06
109.10118 	 17.02
111.04406 	 15.68
115.07536 	 8.72
117.03349 	 3.56333333333333
118.04132 	 1.845
119.04914 	 50.1033333333333
119.08553 	 48.51
121.02841 	 1.02
121.10118 	 15.87
122.03623 	 0.7
123.11683 	 8.58
129.03349 	 1.97
129.05462 	 9.97
131.04914 	 0.28
132.02058 	 4.08666666666667
133.02841 	 1.11
134.03623 	 0.33
135.04406 	 8.20333333333333
135.11683 	 13.88
136.03662 	 54.29
136.05188 	 1.8
145.02841 	 4.69
146.03623 	 1.32
147.04406 	 59.315
149.02332 	 5.06
150.03115 	 0.55
160.01549 	 0.33
162.03115 	 0.85
163.03897 	 14.1433333333333
164.0468 	 3.67
167.07027 	 11.35
174.03115 	 0.585
175.03897 	 59.39
179.07027 	 5.96666666666667
192.04171 	 0.616666666666667
197.04445 	 16.25
207.06519 	 46.0566666666667
215.05501 	 57.37
246.10979 	 93.69
279.19547 	 10.98
288.12035 	 9.38
344.14657 	 14.75
359.17004 	 12.34
362.15713 	 11.28
363.16496 	 35.59
543.1497 	 0.34
561.16027 	 0
END IONS

BEGIN IONS
NAME=Training_18948
PEPMASS=339.1074523925781
SMILES=c1cc(ccc1/C=C/C(=O)O[C@@H]1C[C@](C[C@H]([C@@H]1O)O)(C(=O)O)O)O
INCHIKEY=BMRSEYFENKXDIS
FORMULA=C16H18O8
DB=MASSBANK
ID=Training_18948
53.03858 	 6.44
55.01784 	 7.28
55.05423 	 18.48
57.03349 	 6.085
57.06988 	 14.9966666666667
59.04914 	 5.195
65.03858 	 7.37
67.05423 	 17.3733333333333
69.03349 	 11.6
69.06988 	 15.76
71.04914 	 7.11
71.08553 	 4.21
79.05423 	 16.39
81.03349 	 1.28
81.06988 	 19.1
83.04914 	 6.34666666666667
83.08553 	 7.83333333333333
85.02841 	 2.995
85.06479 	 5.14
85.10118 	 0.59
87.04406 	 5.235
89.03858 	 21.7
89.05971 	 2.14
91.05423 	 29.78
93.06988 	 12.1133333333333
95.04914 	 5.84
95.08553 	 16.7666666666667
97.06479 	 5.02666666666667
97.10118 	 4.145
101.05971 	 3.96
103.05423 	 4.99
105.06988 	 12.275
107.04914 	 4.22
107.08553 	 7.76666666666667
109.02841 	 0.7
109.06479 	 4.885
109.10118 	 6.52666666666667
111.04406 	 2.9475
111.08044 	 4.49
117.03349 	 37.895
119.04914 	 42.492
119.08553 	 4.72
120.05697 	 1.2
121.06479 	 7.41
121.10118 	 5.6
123.04406 	 0.24
123.08044 	 3.64
123.11683 	 2.31
131.08553 	 5.13
133.10118 	 4.955
134.03623 	 5.36
135.04406 	 8
135.11683 	 3.12
137.05971 	 4.06
139.03897 	 0.31
145.02841 	 76.05
147.04406 	 80.204
148.05188 	 7
149.02332 	 2.99
149.05971 	 15.14
165.05462 	 1.31666666666667
167.03388 	 1.52
169.02841 	 2.58
173.99476 	 7.78
175.00259 	 97.93
177.05462 	 34.68
187.03897 	 1.04
193.01315 	 0.66
229.04953 	 1.98
257.08083 	 2.17
259.0601 	 1.64
273.07575 	 1.35
289.07067 	 3.95
291.08632 	 0.58
293.06558 	 0.37
321.09688 	 0.44
339.10744 	 0
END IONS

BEGIN IONS
NAME=Training_18951
PEPMASS=581.1653442382812
SMILES=c1cc(ccc1/C=C/C(=O)c1ccc(c(c1O)O)O[C@H]1[C@@H]([C@H]([C@@H]([C@@H](COC(=O)/C=C/c2ccc(cc2)O)O1)O)O)O)O
INCHIKEY=MXLIDYXKRCYRPL
FORMULA=C30H28O12
DB=MASSBANK
ID=Training_18951
53.03858 	 1.22
65.03858 	 2.58
69.03349 	 1.32
79.01784 	 1.67
81.03349 	 4.785
91.05423 	 21.895
95.04914 	 0.38
97.02841 	 0.595
99.04406 	 0.29
107.01276 	 2.52
109.02841 	 1.17
119.04914 	 56.335
121.02841 	 1.04
123.04406 	 0.35
125.02332 	 2.92
147.04406 	 99.14
153.01824 	 18.4
165.05462 	 0.49
179.03388 	 0.285
185.04445 	 14.32
186.0464 	 0.81
203.05501 	 27.74
204.05697 	 1.61
209.05971 	 0.23
227.07027 	 0.28
255.06519 	 1.77
258.05228 	 0.42
263.05501 	 0.31
273.07575 	 8.35
305.06558 	 0.61
323.07614 	 100
324.0781 	 13.01
341.08671 	 0.84
485.12309 	 7.07
486.13092 	 1.4
581.16535 	 0
END IONS

BEGIN IONS
NAME=Training_18954
PEPMASS=463.1446228027344
SMILES=c1cc(ccc1C(=O)OC[C@@H]1[C@H]([C@@H]([C@H]([C@H](O1)O[C@@]1(CO)[C@H]([C@@H]([C@@H](CO)O1)O)O)O)O)O)O
INCHIKEY=CDTIMEVVBBGLIF
FORMULA=C19H26O13
DB=MASSBANK
ID=Training_18954
53.03858 	 4.99
55.01784 	 3.075
55.05423 	 9.16
57.03349 	 3.88
57.06988 	 15.3166666666667
59.04914 	 1.19
61.02841 	 1.42
65.03858 	 8.22
67.05423 	 12.8866666666667
69.03349 	 9.885
69.06988 	 16.2466666666667
71.04914 	 4.79
71.08553 	 14.5
73.02841 	 1.5
79.05423 	 6.72333333333333
80.0468 	 1.67
81.03349 	 10.005
81.06988 	 22.54
83.04914 	 1.61
83.08553 	 14.58
85.02841 	 12.19
85.06479 	 13.06
85.10118 	 18.03
87.04406 	 2.82
89.05971 	 10.42
91.05423 	 11.0766666666667
93.06988 	 9.18333333333333
95.04914 	 8.185
95.08553 	 26.4933333333333
96.04171 	 1.71
97.02841 	 7.57
97.06479 	 10.2
97.10118 	 17.01
99.04406 	 3.14
101.05971 	 1.22
105.03349 	 29.89
105.06988 	 9.96
107.08553 	 9.11
109.02841 	 3.215
109.10118 	 16.7533333333333
111.04406 	 4.895
111.08044 	 9.45
111.11683 	 14.63
119.08553 	 13.36
121.02841 	 70.4366666666667
121.10118 	 32.81
122.05736 	 1.61
123.04406 	 3.43
123.11683 	 25.23
127.03897 	 3.76
131.04914 	 50.93
133.08592 	 1.14
133.10118 	 14.74
135.11683 	 25.45
137.05971 	 9.18
137.13248 	 11.86
139.03897 	 10.45
145.10118 	 8.09
147.11683 	 12.85
149.13248 	 17.01
153.05462 	 15.76
161.13248 	 10.09
163.14813 	 9.38
167.05501 	 1.26
184.07301 	 20.49
195.10157 	 8.24
209.11722 	 7.94
214.11996 	 19.07
223.0601 	 1.16
242.11488 	 27.66
249.07575 	 1.27
266.99829 	 6.87
283.02959 	 3.68
463.14462 	 0
END IONS

BEGIN IONS
NAME=Training_18957
PEPMASS=487.341796875
SMILES=C=C(C)[C@@H]1CC[C@@]2(CC[C@]3(C)C(CCC4[C@@]3(C)CCC3C(C)(C)[C@H]([C@H](C(=O)O)[C@]43C)O)C12)C(=O)O
INCHIKEY=WLCHQSHZHFLMJH
FORMULA=C30H46O5
DB=MASSBANK
ID=Training_18957
53.03858 	 8.8
55.05423 	 46.935
57.06988 	 31.9066666666667
67.05423 	 43.6133333333333
69.06988 	 37.4133333333333
71.04914 	 8.535
71.08553 	 9.86333333333333
79.05423 	 40.515
81.06988 	 51.2325
83.04914 	 11.07
83.08553 	 21.36
85.06479 	 6.1
91.05423 	 25.9933333333333
93.06988 	 35.995
95.04914 	 14.53
95.08553 	 69.6866666666667
97.06479 	 8.87666666666667
97.10118 	 10.6466666666667
101.05971 	 4.05
103.05423 	 17.09
105.06988 	 41.33
107.08553 	 44.845
109.06479 	 9.74
109.10118 	 31.71
111.04406 	 5.9
111.08044 	 8.61
117.06988 	 12.385
119.08553 	 67.9966666666667
121.06479 	 15.46
121.10118 	 47.2925
122.109 	 14.53
123.08044 	 8.575
123.11683 	 13.89
129.05462 	 3.49
129.06988 	 9.79
131.04914 	 24.7
131.08553 	 28.38
133.10118 	 37.04
135.11683 	 26.2566666666667
137.13248 	 8.54
143.08553 	 16.16
145.10118 	 37.37
147.11683 	 31.2933333333333
149.13248 	 19.98
153.09101 	 17.18
157.10118 	 12.355
159.11683 	 21.78
161.13248 	 16.9666666666667
163.14813 	 17.6466666666667
169.10118 	 6.76
171.11683 	 12.955
173.13248 	 24.545
175.14813 	 35.5033333333333
177.16378 	 30.065
185.13248 	 10.965
187.14813 	 24.66
189.16378 	 38.0866666666667
191.14304 	 10.85
193.15869 	 21.86
199.14813 	 10.36
201.16378 	 17.27
203.17943 	 53.035
219.13796 	 18.85
219.17434 	 4.09
220.18217 	 5.12
231.17434 	 10.47
237.14852 	 25.48
280.16691 	 4.76
369.29994 	 7.01
423.32576 	 31.08
441.33632 	 100
442.34415 	 51.69
451.32067 	 24.03
469.33124 	 13.27
487.3418 	 13.645
END IONS

BEGIN IONS
NAME=Training_16854
PEPMASS=335.222
SMILES=CCCCC[C@@H](/C=C/[C@@H]1[C@@H](C/C=C\CCCC(=O)O)C=CC1=O)O
INCHIKEY=UQOQENZZLBSFKO
FORMULA=C20H30O4
DB=MASSBANK
ID=Training_16854
91.05423 	 22.99
92.06205 	 14.11
93.06988 	 22.01
105.06988 	 8.65
107.04914 	 42.91
109.06479 	 11.65
109.10118 	 6.25
115.05423 	 10.18
117.06988 	 44.62
119.04914 	 17.67
119.08553 	 6.77
121.06479 	 10.53
127.11174 	 7.2
129.06988 	 60.32
131.08553 	 12.29
133.06479 	 13.1
133.10118 	 8.96
141.06988 	 27.44
142.0777 	 9.77
143.08553 	 29.27
145.06479 	 13.74
145.10118 	 20.97
147.08044 	 10.9
155.08553 	 15.85
157.10118 	 24.18
161.09609 	 13.27
163.11174 	 10.99
173.09609 	 23.05
173.13248 	 9.08
183.11683 	 16.92
185.09609 	 86.47
191.10666 	 20.65
201.12739 	 15.07
203.10666 	 100
219.13796 	 10.03
254.2029 	 7.92
281.18999 	 12.61
282.19782 	 10.15
299.20056 	 50.32
317.21112 	 44.3
335.22169 	 0
END IONS

BEGIN IONS
NAME=Training_16953
PEPMASS=1279.63
SMILES=C[C@H]1[C@@H]([C@H]([C@H]([C@@H](O1)O[C@@H]1C(C(C(CO)OC1O[C@H]1[C@@H]([C@@H](C(=O)O)O[C@H]([C@@H]1OC1C(C(C(C(CO)O1)O)O)O)O[C@H]1CC[C@@]2(C)C(CC[C@]3(C)C2CC[C@]24C5CC(C)(C)CC[C@]5(CO4)[C@@H](C[C@@]32C)OC(=O)C)C1(C)C)O)O)O)O[C@H]1[C@@H]([C@@](CO)(CO1)O)O)O)O
INCHIKEY=BOUVSSBZTIYDJB
FORMULA=C61H98O28
DB=MASSBANK
ID=Training_16953
71.04914 	 3.96
83.04914 	 3.67
85.02841 	 20.84
91.03897 	 20.06
97.02841 	 10.25
103.03897 	 3.27
109.10118 	 3.05
111.04406 	 11.63
115.03897 	 5.91
127.03897 	 16.87
129.05462 	 24.47
131.03388 	 3.69
133.04953 	 6.42
135.11683 	 4.83
141.01824 	 79.76
145.04953 	 36.49
147.06519 	 34.63
149.13248 	 6.67
159.0288 	 30.76
163.0601 	 100
175.14813 	 2.84
177.03936 	 11.05
187.14813 	 3.78
189.16378 	 3.76
201.16378 	 4.43
203.17943 	 6.27
205.19508 	 8.67
215.17943 	 6.12
233.18999 	 8.25
255.08632 	 9.11
269.06558 	 4.3
273.09688 	 11.97
279.10744 	 6.92
285.06049 	 4.04
287.07614 	 8.54
303.07106 	 3.4
305.08671 	 11.02
321.08162 	 21.74
323.09727 	 11.83
325.11292 	 3.18
339.09219 	 74.4
449.12897 	 3.81
467.13953 	 4.45
485.1501 	 16.83
1279.63174 	 0
END IONS

BEGIN IONS
NAME=Training_18960
PEPMASS=495.22247314453114
SMILES=C(CC[C@H](CCc1ccc(c(c1)O)O)O[C@H]1[C@@H]([C@H]([C@@H]([C@@H](CO)O1)O)O)O)Cc1ccc(c(c1)O)O
INCHIKEY=LSEDQFLRUJOXDX
FORMULA=C25H34O10
DB=MASSBANK
ID=Training_18960
51.02293 	 0.2
53.03858 	 1.31
55.01784 	 1.24
55.05423 	 0.45
57.03349 	 0.375
57.06988 	 0.56
67.05423 	 0.93
69.03349 	 0.735
69.06988 	 0.44
77.03858 	 0.55
79.05423 	 2.51
81.03349 	 0.78
81.06988 	 0.69
85.02841 	 2.43
91.05423 	 2.25
93.06988 	 0.42
95.04914 	 1.655
95.08553 	 0.71
97.02841 	 0.49
103.05423 	 3.98
105.06988 	 8.155
107.04914 	 100
109.10118 	 0.3
115.05423 	 2.39
117.06988 	 2.94
119.04914 	 0.2
121.06479 	 2.91
123.04406 	 42.23
131.04914 	 3.855
133.06479 	 47.57
137.05971 	 2.29
143.04914 	 0.21
145.06479 	 3.35
147.04406 	 4.56
149.05971 	 5.245
157.06479 	 0.32
159.08044 	 0.57
159.11683 	 0.23
161.05971 	 1.805
163.07536 	 4.24
173.05971 	 0.99
175.07536 	 0.75
177.09101 	 1.37
185.09609 	 0.35
187.07536 	 0.64
187.11174 	 1.9
203.10666 	 0.54
495.22247 	 0
END IONS

BEGIN IONS
NAME=Training_18963
PEPMASS=329.1230773925781
SMILES=c1cc(ccc1C(=O)CCO[C@H]1[C@@H]([C@H]([C@@H]([C@@H](CO)O1)O)O)O)O
INCHIKEY=NPAQHLFPEOMKAL
FORMULA=C15H20O8
DB=MASSBANK
ID=Training_18963
55.01784 	 0.395
57.06988 	 0.84
61.00728 	 0.29
65.03858 	 2.3
69.03349 	 1.03333333333333
73.02841 	 10.73
81.03349 	 0.43
85.02841 	 3.8125
87.04406 	 1.81
89.05971 	 0.87
91.05423 	 0.22
93.06988 	 0.305
95.04914 	 2.45
95.08553 	 0.22
97.02841 	 0.9075
103.05423 	 0.62
105.06988 	 0.21
109.02841 	 0.38
111.04406 	 1.78
115.03897 	 1.53
119.04914 	 2.16
121.02841 	 100
127.03897 	 0.49
133.04953 	 0.78
149.05971 	 33.02
167.07027 	 18.6366666666667
185.04445 	 0.4
203.05501 	 1.38
329.12309 	 0
END IONS

BEGIN IONS
NAME=Training_18966
PEPMASS=417.1755065917969
SMILES=c1ccc(cc1)CCO[C@H]1[C@@H]([C@H]([C@@H]([C@@H](CO)O1)O)O)O[C@H]1[C@@H]([C@@](CO)(CO1)O)O
INCHIKEY=UWKRNCNWJVCHGZ
FORMULA=C19H28O10
DB=MASSBANK
ID=Training_18966
55.01784 	 4.66
55.05423 	 4.74
57.03349 	 15.145
57.06988 	 5.445
59.04914 	 4.2
63.00767 	 1.12
65.03858 	 5.51
67.05423 	 4.85
69.03349 	 41.355
71.04914 	 3.03
75.04406 	 28.435
79.05423 	 7
81.03349 	 3.715
81.06988 	 3.935
85.02841 	 34.68
87.04406 	 23.275
91.05423 	 7.55
93.06988 	 3.45
95.04914 	 8.3
97.02841 	 22.8
103.05423 	 4.83
105.06988 	 7.56
107.04914 	 5.955
111.04406 	 4.94
115.03897 	 21.48
119.04914 	 3.94
119.08553 	 19.725
121.02841 	 87.255
127.03897 	 4.21
131.04914 	 3.03
135.04406 	 3.28
137.02332 	 3.53
137.05971 	 2.73
145.02841 	 4.53
147.04406 	 4.42
148.97168 	 30.2
159.04406 	 4.24
165.01824 	 3.865
166.98224 	 6.16
167.07027 	 3.75
175.03897 	 6.25
180.96151 	 2.34
187.03897 	 6.35
192.96151 	 100
203.03388 	 5.645
205.04953 	 7.935
210.97207 	 58.53
220.07301 	 44.98
224.98772 	 1.48
253.08592 	 2.73
255.06519 	 19.915
263.07027 	 3.07
271.0601 	 3.88
279.06518 	 6.025
281.08083 	 8.72
283.0601 	 3.41
291.06518 	 4.415
294.05228 	 4.27
297.07575 	 24
309.07575 	 57.82
324.09922 	 3.24
417.17552 	 0
END IONS

BEGIN IONS
NAME=Training_18972
PEPMASS=949.500244140625
SMILES=C=C[C@](C)(CC[C@@]1(C)[C@H](C)C[C@@H]([C@@]2(C)C(=CCC[C@H]12)C)O[C@H]1[C@@H]([C@@H]([C@H]([C@H](C)O1)O[C@H]1[C@@H]([C@H]([C@@H]([C@@H](COC(=O)C)O1)O)O)O)O)O)O[C@H]1[C@@H]([C@H]([C@H]([C@@H](C)O1)O[C@H]1[C@@H]([C@@H]([C@H]([C@H](C)O1)O)O)O)O)O
INCHIKEY=YGAXNRUXTMXSJA
FORMULA=C46H76O20
DB=MASSBANK
ID=Training_18972
57.06988 	 0.71
67.05423 	 14.28
69.03349 	 73.8
71.04914 	 28.8866666666667
71.08553 	 0.5
73.02841 	 10.49
75.04406 	 11.58
79.05423 	 11.345
81.03349 	 26.1033333333333
81.06988 	 14.62
83.04914 	 66.9
85.02841 	 69.6166666666667
87.04406 	 4.695
91.05423 	 11.22
93.06988 	 17.46
95.04914 	 11.385
95.08553 	 17.7725
97.02841 	 12.7
99.04406 	 13.92
101.05971 	 3.87
103.03897 	 3.56
105.06988 	 21.975
107.08553 	 16.5666666666667
109.02841 	 28.8333333333333
109.10118 	 13.9333333333333
111.04406 	 44.1933333333333
113.05971 	 4.62
117.06988 	 7.63
119.08553 	 27.0933333333333
121.10118 	 13.7
123.11683 	 6.35
127.03897 	 35.72
129.05462 	 19.2766666666667
129.06988 	 3.93
131.08553 	 12.095
133.10118 	 17.6333333333333
135.11683 	 6.52
137.05971 	 3.4
142.0777 	 3.1
143.08553 	 5.655
144.09335 	 2.44
145.04953 	 7.06
145.10118 	 15.1033333333333
147.06519 	 8.9
147.11683 	 9.46666666666667
149.13248 	 6.975
153.05462 	 11.39
155.08553 	 1.94
156.09335 	 3.21
157.04953 	 4.57
157.10118 	 7.865
158.109 	 1.76
159.11683 	 14.1633333333333
161.13248 	 6.49666666666667
163.14813 	 5.495
164.96659 	 1.04
168.96151 	 0.94
169.04953 	 9.6
169.10118 	 2.05
171.06519 	 3.74
171.11683 	 7.23
173.13248 	 11.7466666666667
175.14813 	 7.12666666666667
182.97716 	 1.67
185.13248 	 4.265
187.0601 	 19.95
187.14813 	 7.74666666666667
189.16378 	 16.475
192.96151 	 0.75
199.14813 	 3.35
201.16378 	 6.91666666666667
205.07066 	 44.26
210.97207 	 0.57
213.07575 	 3.58
213.16378 	 4.55
215.17943 	 10.015
229.19508 	 3.07
239.0914 	 12.205
248.93608 	 0.49
251.12779 	 1.02
257.10197 	 15.54
271.24203 	 56.81
275.11253 	 5.41
290.94665 	 1.01
293.12309 	 27.16
297.09688 	 3.59
315.10744 	 7.85
323.11253 	 100
351.12857 	 5.94
403.15987 	 4.23
621.36332 	 3.12
949.50027 	 0
END IONS

BEGIN IONS
NAME=Training_18975
PEPMASS=301.128173828125
SMILES=c1cc(ccc1CCO)O[C@H]1[C@@H]([C@H]([C@@H]([C@@H](CO)O1)O)O)O
INCHIKEY=OJDSCNUKKOKOQJ
FORMULA=C14H20O7
DB=MASSBANK
ID=Training_18975
55.01784 	 9.15
55.05423 	 18.77
57.06988 	 16.3966666666667
61.00728 	 68
62.0151 	 53.465
67.05423 	 14.115
69.03349 	 16.525
69.06988 	 12.33
71.04914 	 3.96
71.08553 	 9.34
79.01784 	 10.025
79.05423 	 10.22
81.06988 	 15.61
85.02841 	 19.54
86.03623 	 12.405
89.05971 	 43.5866666666667
91.05423 	 25.11
93.06988 	 11.725
95.08553 	 14.595
97.02841 	 8.49
99.04406 	 12.5
105.06988 	 9.54
109.10118 	 7.89
114.03114 	 11.4
121.06479 	 23.615
133.08592 	 15.74
148.97168 	 36.765
158.99241 	 0.28
167.03388 	 1.34
167.07027 	 0.69
169.04953 	 6.08
173.00806 	 0.76
174.98733 	 0.63
177.00298 	 0.61
185.04445 	 12.07
187.0601 	 1.01
187.07536 	 12.26
189.05462 	 100
191.01863 	 0.29
203.01863 	 0.55
207.06519 	 0.23
229.07066 	 3.87
243.08632 	 9.55
259.08123 	 4.57
301.12818 	 2.18
END IONS

BEGIN IONS
NAME=Training_18981
PEPMASS=413.2686157226562
SMILES=C(CCCCCCCc1cc(cc(c1)O)O)C/C=C\CCCc1cc(cc(c1)O)O
INCHIKEY=PFIQXUYXVYYERO
FORMULA=C26H36O4
DB=MASSBANK
ID=Training_18981
53.03858 	 0.69
55.01784 	 1.65
55.05423 	 1.47
57.06988 	 0.82
65.03858 	 1.54
67.05423 	 5.135
68.99711 	 1.97
69.06988 	 0.86
71.04914 	 2.56
79.01784 	 5.36
79.05423 	 0.89
81.06988 	 4.81333333333333
83.08553 	 0.38
91.05423 	 1.115
93.06988 	 0.97
95.04914 	 5.48
95.08553 	 4.9
103.05423 	 0.3
105.06988 	 0.29
107.04914 	 1.57
109.06479 	 0.81
111.04406 	 0.67
117.06988 	 0.37
119.08553 	 2.81
121.06479 	 0.98
123.04406 	 68.4066666666667
123.08044 	 6.68
135.08044 	 1.09
137.05971 	 2.98
149.05971 	 5.58
151.07536 	 0.53
163.07536 	 6.505
167.03388 	 9.24
177.09101 	 0.62
251.12779 	 11.78
413.26864 	 0
END IONS

BEGIN IONS
NAME=Training_18984
PEPMASS=301.0706481933594
SMILES=COc1cc(cc2c1C(=O)c1c(cc(cc1O)O)C2=O)CO
INCHIKEY=XNMZBRJAWRIJII
FORMULA=C16H12O6
DB=MASSBANK
ID=Training_18984
57.06988 	 39.84
67.05423 	 25.02
68.99711 	 0.38
69.03349 	 13.1
69.06988 	 22.22
71.04914 	 35.73
71.08553 	 24.15
79.01784 	 23.01
79.05423 	 13.88
81.06988 	 50.35
83.08553 	 16.32
85.02841 	 65.4
85.06479 	 20.38
85.10118 	 13.32
89.05971 	 52.16
91.05423 	 20.29
93.06988 	 48.79
95.01276 	 1.695
95.08553 	 45.76
97.02841 	 14.91
97.06479 	 16.66
97.10118 	 12.37
105.06988 	 13.91
107.04914 	 26.82
107.08553 	 61.43
109.02841 	 11.72
109.10118 	 31.36
111.04406 	 11.11
111.08044 	 52.37
119.08553 	 23.92
121.02841 	 2.59
121.10118 	 59.61
123.04406 	 46.06
123.08044 	 11.8
125.09609 	 14.78
127.03897 	 24.95
128.06205 	 2.41
131.04914 	 1.55
135.04406 	 100
137.02332 	 1.73
139.05423 	 1.72
145.04953 	 20.19
145.06479 	 1.205
145.10118 	 11.45
149.09609 	 15.25
151.03897 	 50.47
155.04914 	 5.85
156.05697 	 1.01
157.06479 	 1.19
159.04406 	 3.775
167.07027 	 24.38
171.04406 	 0.59
173.05971 	 2.455
183.04406 	 2.485
184.05188 	 9.05
185.05971 	 2.235
187.03897 	 11.32
188.0468 	 3.615
189.01824 	 0.38
189.05462 	 0.92
197.05971 	 1.4
199.03897 	 1.47
200.0468 	 0.71
201.05462 	 2.89333333333333
202.06245 	 0.48
211.03897 	 3.285
212.0468 	 6.16666666666667
213.05462 	 4.03
214.06245 	 0.56
215.03388 	 26.3966666666667
216.04171 	 1.4
223.03897 	 1.54
224.0468 	 0.39
225.05462 	 1.22
227.07027 	 0.86
228.04171 	 1.42
229.04953 	 7.54666666666667
230.05736 	 3.58
237.03936 	 12.09
239.03388 	 2.145
240.04171 	 11.3333333333333
241.04953 	 7.81666666666667
242.05736 	 1.745
243.0288 	 1.12
243.06519 	 2.46
244.03662 	 0.4
253.04953 	 0.75
255.06519 	 3.825
256.03663 	 0.71
257.04445 	 97.5766666666667
258.05228 	 19.7633333333333
259.0601 	 1.54
267.0288 	 1.14
267.06518 	 0.55
268.03663 	 6
269.04445 	 4.27
270.05228 	 6.1
271.0601 	 5.85
273.07575 	 0.57
283.0601 	 1.34
285.03936 	 3.07
285.07575 	 11.77
286.04719 	 50.6966666666667
301.07067 	 91.7475
END IONS

BEGIN IONS
NAME=Training_18987
PEPMASS=341.1594848632812
SMILES=CC(=CCc1cc(ccc1O[C@H]1[C@@H]([C@H]([C@@H]([C@@H](CO)O1)O)O)O)O)C
INCHIKEY=TZABDPRGZVHMRW
FORMULA=C17H24O7
DB=MASSBANK
ID=Training_18987
55.01784 	 22.95
55.05423 	 31.92
57.06988 	 43.8766666666667
59.04914 	 14.105
61.00728 	 54.54
65.03858 	 12.14
67.05423 	 41.385
69.03349 	 19.645
69.06988 	 26.015
71.04914 	 12.88
71.08553 	 20.82
78.01002 	 14.28
79.01784 	 28.0566666666667
79.05423 	 27.07
81.03349 	 14.38
81.06988 	 44.795
83.08553 	 14.395
85.02841 	 20.51
85.10118 	 16.58
87.04406 	 19.425
89.05971 	 32.055
91.05423 	 69.645
93.06988 	 30.88
94.04132 	 13.57
95.04914 	 30.14
95.08553 	 29.12
97.06479 	 6.34
103.03897 	 8.71
105.03349 	 18.49
105.06988 	 20.855
107.04914 	 40.215
107.08553 	 19.99
109.10118 	 17.25
115.05423 	 6.11
119.08553 	 13.975
121.02841 	 12.37
121.06479 	 13.605
121.10118 	 11.245
122.03623 	 13.54
123.04406 	 54.74
131.08553 	 10.11
133.08592 	 14.29
133.10118 	 7.64
135.04406 	 17.79
135.11683 	 6.32
137.05971 	 9.8
147.04406 	 9.84
149.02332 	 14.97
149.05971 	 15.815
149.09609 	 7.75
153.06988 	 5.6
163.07536 	 11.97
175.03897 	 6.21
177.09101 	 27.69
178.09883 	 18.68
191.03388 	 9.8
193.04953 	 6.37
205.98459 	 69.21
223.0601 	 28.6
229.04953 	 5.88
266.99241 	 17.18
281.08083 	 13.17
283.11762 	 18.26
295.0601 	 30.85
296.06793 	 5.92
298.14109 	 51.38
299.14891 	 9.69
311.11253 	 7.17
312.06284 	 5.41
313.07067 	 72.35
314.07849 	 13.13
326.136 	 6.17
341.15948 	 0
END IONS

BEGIN IONS
NAME=Training_18990
PEPMASS=305.1172180175781
SMILES=CC1(C)C=Cc2c(ccc3c(=O)cc(c4ccccc4)oc23)O1
INCHIKEY=RBKWJAHRWPDNPM
FORMULA=C20H16O3
DB=MASSBANK
ID=Training_18990
53.03858 	 1.76
67.05423 	 0.86
68.99711 	 6.19
77.03858 	 1.12
91.05423 	 2.635
93.06988 	 0.36
95.04914 	 7.1
96.02058 	 1
99.04406 	 0.47
103.05423 	 4.91
105.03349 	 48.3566666666667
106.04132 	 1.99
115.05423 	 4.62
116.06205 	 2.37
120.02058 	 100
129.03349 	 10.27
129.06988 	 8.685
131.04914 	 1.9
132.05697 	 2.08
133.02841 	 1.515
135.04406 	 0.84
138.03115 	 1.14
141.06988 	 2.935
144.05697 	 4.975
145.02841 	 1.82
147.04406 	 2.54666666666667
151.03897 	 2.6
157.06479 	 7.95
159.04406 	 2.12
159.08044 	 3.09
160.05188 	 7.61
173.02332 	 10.79
175.03897 	 1.9
175.07536 	 3.96666666666667
185.02332 	 4.46
185.05971 	 21.79
187.03897 	 3.81
187.07536 	 11.16
188.08318 	 7.27
191.08553 	 2.49
203.07027 	 2.04666666666667
206.09375 	 0.21
213.05462 	 3.095
215.08553 	 2.615
216.09335 	 3.795
219.08044 	 1.32
223.07536 	 4.39
233.09609 	 1.84
235.07536 	 0.21
239.07027 	 3.125
244.08827 	 3.065
245.09609 	 1.02
247.07536 	 7.6
251.07027 	 6.0375
261.09101 	 19.1966666666667
262.09883 	 4.86
263.07027 	 4.71333333333333
265.08592 	 2.515
273.09101 	 10.05
275.07027 	 42.7033333333333
276.0781 	 13.92
277.08592 	 1.55333333333333
277.12231 	 0.37
287.10666 	 84.2733333333333
289.08592 	 69.57
290.09375 	 60.77
291.10157 	 9.89
303.10157 	 2.48
305.11722 	 172.4875
END IONS

BEGIN IONS
NAME=Training_18993
PEPMASS=357.1332702636719
SMILES=C/C(=C\COc1ccc2ccc(=O)oc2c1OC)/CC1C=C(C)C(=O)O1
INCHIKEY=QUKDLMFYXITHBM
FORMULA=C20H20O6
DB=MASSBANK
ID=Training_18993
53.03858 	 0.38
55.01784 	 0.43
55.05423 	 0.525
65.03858 	 0.82
66.0464 	 0.45
67.05423 	 4.22333333333333
69.03349 	 1.26
69.06988 	 0.46
77.03858 	 0.41
79.05423 	 1.7
81.06988 	 1.85
85.02841 	 0.6
89.03858 	 0.64
91.05423 	 19.6166666666667
93.06988 	 3.08333333333333
94.04132 	 1.12
95.04914 	 1.715
95.08553 	 1.81
97.02841 	 5.89333333333333
99.04406 	 0.21
103.05423 	 1.585
104.06205 	 0.98
105.03349 	 1.18
105.06988 	 0.485
106.04132 	 0.28
107.08553 	 0.37
109.06479 	 0.68
109.10118 	 5.61
115.05423 	 0.74
117.06988 	 2.985
119.08553 	 7.83333333333333
121.06479 	 1.8
121.10118 	 0.61
122.03623 	 2.37
127.03897 	 0.32
129.06988 	 0.625
131.04914 	 0.33
132.02058 	 0.38
133.02841 	 7.505
134.03623 	 1.95
137.05971 	 0.86
137.09609 	 0.88
145.02841 	 0.42
147.04406 	 0.87
147.08044 	 5.16
149.05971 	 1.175
150.03115 	 10.495
161.02332 	 2.275
162.03115 	 3.97
163.03897 	 0.74
165.05462 	 0.48
165.09101 	 0.34
177.05462 	 1.805
178.02606 	 41.9133333333333
185.04445 	 0.8
190.02606 	 1.725
193.04953 	 72.4766666666667
201.03936 	 0.87
203.05501 	 3.75
205.04953 	 11.05
243.06519 	 0.43
245.08084 	 0.33
357.13326 	 0
END IONS

BEGIN IONS
NAME=Training_16954
PEPMASS=415.212
SMILES=CCC(C)/C=C(\C)/C=C/C1=CC2=CC(=O)C3(C)C(C2=CO1)C(C(=O)OC)C(C)(O)O3
INCHIKEY=VYXBNIDRQOAAHX
FORMULA=C24H30O6
DB=MASSBANK
ID=Training_16954
132.05697 	 1.9
145.06479 	 5.37
146.07262 	 2.92
155.08553 	 3.21
158.07262 	 6.04
159.08044 	 7.81
169.10118 	 3.72
181.10118 	 2.05
182.109 	 5.78
183.08044 	 3.18
183.11683 	 2.77
185.09609 	 2.18
186.06753 	 4.6
187.07536 	 2.63
193.10118 	 2.02
195.08044 	 2.85
195.11683 	 1.99
196.08827 	 2.59
197.09609 	 8.41
197.13248 	 7.09
198.10392 	 2.87
207.11683 	 12.1
209.09609 	 3.22
210.10392 	 10.55
211.11174 	 4.99
213.09101 	 2.3
221.13248 	 2.35
223.11174 	 4.61
224.11957 	 3.07
225.12739 	 26.09
237.12739 	 3.39
239.10666 	 2.37
239.14304 	 4.76
251.10666 	 3.38
252.11448 	 3.19
257.15361 	 2.03
265.12231 	 5.3
267.17434 	 8.46
279.10157 	 1.94
295.16926 	 2.85
309.18491 	 16.33
311.16417 	 3.79
323.16417 	 10.11
337.17982 	 4.04
355.19039 	 3.17
365.17474 	 2.2
369.20604 	 100
370.21386 	 19.73
397.20095 	 21.88
398.20878 	 4.23
415.21152 	 0
END IONS

BEGIN IONS
NAME=Training_18996
PEPMASS=333.1907653808594
SMILES=CC(=CCC(/C(=C/CO[C@H]1[C@@H]([C@H]([C@@H]([C@@H](CO)O1)O)O)O)/C)O)C
INCHIKEY=PBPYEEMQIFDGSQ
FORMULA=C16H28O7
DB=MASSBANK
ID=Training_18996
53.03858 	 7.65
55.01784 	 6.155
55.05423 	 22.27
57.03349 	 10.19
57.06988 	 14.45
59.04914 	 7.47
61.02841 	 16.28
65.03858 	 3
67.05423 	 12.9533333333333
69.03349 	 33.745
69.06988 	 39.9766666666667
71.04914 	 7.98
71.08553 	 16.3
73.02841 	 5.74
79.01784 	 3.42
79.05423 	 13.605
81.03349 	 15.01
81.06988 	 42.38
83.01276 	 2.18
83.04914 	 10.0366666666667
83.08553 	 8.27
85.02841 	 72.9433333333333
85.06479 	 10.16
85.10118 	 12.19
87.04406 	 7.15
89.05971 	 43.53
91.05423 	 42.5066666666667
93.06988 	 68.9766666666667
95.04914 	 10.205
95.08553 	 45.1633333333333
97.02841 	 27.86
97.06479 	 8.44333333333333
99.04406 	 9.72
105.03349 	 7.445
105.06988 	 19.24
107.08553 	 58.4366666666667
109.02841 	 7.435
109.06479 	 5.72
109.10118 	 38.04
111.08044 	 20.17
119.08553 	 32.09
121.06479 	 34.58
121.10118 	 67.35
123.08044 	 5.16
123.11683 	 26.045
125.05971 	 11.83
125.09609 	 13.76
127.03897 	 8.445
131.08553 	 12.45
133.08592 	 26.82
133.10118 	 46.32
135.11683 	 34.2166666666667
145.04953 	 3.2
145.10118 	 32.96
147.11683 	 48.38
149.09609 	 11.52
149.13248 	 18.34
153.09101 	 11.87
153.12739 	 11.46
157.10118 	 9.79
159.11683 	 22.8
161.13248 	 16.69
165.09101 	 19.27
173.13248 	 14.46
191.10666 	 9.85
203.14304 	 1.52
205.12231 	 14.89
219.17434 	 1.68
333.19078 	 0
END IONS

BEGIN IONS
NAME=Training_18999
PEPMASS=331.1539916992188
SMILES=C=C1C[C@]23C[C@H]1CC[C@H]2[C@]12C=C[C@@H]([C@@](C)([C@H]1[C@@H]3C(=O)O)C(=O)O2)O
INCHIKEY=SEEGHKWOBVVBTQ
FORMULA=C19H22O5
DB=MASSBANK
ID=Training_18999
55.01784 	 2.71
55.05423 	 7.89
57.06988 	 3.66333333333333
65.03858 	 3.25
67.05423 	 7.37
69.03349 	 1.28
69.06988 	 5.59
71.08553 	 2.06666666666667
79.05423 	 7.58
81.06988 	 9.425
83.04914 	 1.89
83.08553 	 3.47
91.05423 	 100
93.06988 	 8.35
95.04914 	 3.51
95.08553 	 8.15
97.10118 	 2.13
103.05423 	 2.28
105.06988 	 8.26
107.04914 	 1.35
107.08553 	 6.19
109.06479 	 1.6
109.10118 	 3.685
115.05423 	 1.32
117.06988 	 5.745
119.08553 	 52.63
121.06479 	 2.39
121.10118 	 3.09
123.08044 	 2.08
128.06205 	 1.75
129.06988 	 2.95
131.08553 	 4.365
133.10118 	 3.43
135.08044 	 1.94
135.11683 	 2.6
141.06988 	 1.9
142.0777 	 1.58
143.08553 	 3.2
145.10118 	 3.205
147.11683 	 1.95
155.08553 	 2.915
157.10118 	 3.56
159.11683 	 2.07
165.06988 	 1.98
166.0777 	 1.35
167.08553 	 1.78
169.10118 	 2.795
171.11683 	 2.24
179.08553 	 2.71
181.10118 	 3.01
183.11683 	 2.355
193.10118 	 3.03
195.08044 	 1.27
195.11683 	 2.875
197.13248 	 2.31
211.11174 	 2.15
211.14813 	 1.91
219.17434 	 0.86
223.11174 	 1.97
239.14304 	 2.24
239.17943 	 1.94
331.154 	 0
END IONS

BEGIN IONS
NAME=Training_19002
PEPMASS=285.0393676757812
SMILES=c1cc2c(c(c1)O)C(=O)c1c(cc(cc1O)C(=O)O)C2=O
INCHIKEY=FCDLCPWAQCPTKC
FORMULA=C15H8O6
DB=MASSBANK
ID=Training_19002
53.00219 	 2.33
55.05423 	 6.58666666666667
57.06988 	 25.4866666666667
59.04914 	 3.965
61.00728 	 13.8
62.0151 	 3.49
64.98694 	 1.89
67.05423 	 4.28333333333333
69.06988 	 3.73333333333333
73.02841 	 1.35
73.06479 	 4.39
78.01002 	 42.125
79.01784 	 2.22
79.05423 	 3.21
80.01041 	 4.99
81.06988 	 4.24666666666667
83.04914 	 2.72
85.06479 	 1.82
87.04406 	 1.78333333333333
89.03858 	 13.86
89.05971 	 42.1566666666667
91.05423 	 2.355
93.06988 	 1.9
95.04914 	 1.21
101.00219 	 1.79
105.06988 	 1.45
111.04406 	 17.78
113.05971 	 2.69
115.05423 	 19.18
116.98185 	 2.75
121.02841 	 24.605
123.04406 	 17.02
128.06205 	 26.27
129.05462 	 5.1
129.06988 	 12.23
134.99241 	 3.34
137.05971 	 9.63
147.04406 	 2.49
149.05971 	 8.08
155.04914 	 50.81
157.06479 	 28.65
161.05971 	 2.41
183.04406 	 35.005
211.03897 	 23.735
213.05462 	 5.78
239.03388 	 1.23
240.04171 	 20.31
241.04953 	 20.0533333333333
267.0288 	 0.77
285.03936 	 36.2075
END IONS

BEGIN IONS
NAME=Training_19005
PEPMASS=413.2686157226562
SMILES=C(=C\CCCCCc1cc(cc(c1)O)O)\CCCCCCCc1cc(cc(c1)O)O
INCHIKEY=INRCFVYVWPWZJS
FORMULA=C26H36O4
DB=MASSBANK
ID=Training_19005
53.03858 	 0.44
55.01784 	 1.75
55.05423 	 2.05
57.06988 	 0.803333333333333
65.03858 	 1.7
67.05423 	 5.825
68.99711 	 2.3
69.03349 	 0.3
69.06988 	 1.28
71.08553 	 0.25
79.05423 	 0.9
81.06988 	 1.41333333333333
83.08553 	 0.425
85.02841 	 1.09
87.04406 	 0.21
89.05971 	 0.84
91.05423 	 1.91
93.06988 	 0.855
95.04914 	 5.905
95.08553 	 1.49
97.02841 	 0.38
97.10118 	 0.25
103.05423 	 0.63
105.06988 	 0.59
107.04914 	 1.115
107.08553 	 0.46
109.02841 	 0.2
109.06479 	 0.95
109.10118 	 0.35
111.04406 	 0.725
117.06988 	 0.74
119.08553 	 6.2
121.06479 	 1.24
123.04406 	 100
127.03897 	 0.34
133.06479 	 0.24
135.08044 	 1.36
137.05971 	 2.47333333333333
148.05188 	 0.22
149.05971 	 6.885
151.07536 	 0.56
163.07536 	 8.085
165.09101 	 0.2
177.05462 	 0.26
177.09101 	 0.24
219.06519 	 71.49
285.09101 	 0.51
313.08592 	 0.38
381.11214 	 100
382.11996 	 17.12
413.26864 	 0
END IONS

BEGIN IONS
NAME=Training_19008
PEPMASS=759.2705688476562
SMILES=C=C[C@@H]1[C@H](C/C=C(\C=O)/[C@H]2[C@@H](C=C)[C@@H](OC=C2C(=O)OC)O[C@H]2[C@@H]([C@H]([C@@H]([C@@H](CO)O2)O)O)O)C(=CO[C@H]1O[C@H]1[C@@H]([C@H]([C@@H]([C@@H](CO)O1)O)O)O)C(=O)OC
INCHIKEY=MWLKXILGJPSPKZ
FORMULA=C34H46O19
DB=MASSBANK
ID=Training_19008
53.03858 	 13.61
55.01784 	 18.41
57.06988 	 2.26
59.04914 	 0.4
61.00728 	 0.67
67.05423 	 19.41
69.03349 	 13.275
71.08553 	 1.8
79.01784 	 0.29
79.05423 	 41.7
81.03349 	 15.15
85.02841 	 16.35
85.10118 	 1.36
89.05971 	 3.47
91.05423 	 48.5
95.04914 	 44.95
103.05423 	 22.28
105.03349 	 14.14
105.06988 	 12.9033333333333
107.04914 	 22.715
115.05423 	 31.75
117.06988 	 26.96
123.04406 	 12.735
128.06205 	 62.49
129.06988 	 34.5166666666667
131.04914 	 20.4
133.02841 	 14.35
133.06479 	 14.03
133.08592 	 0.36
135.04406 	 12.035
137.05971 	 13.96
139.03897 	 8.52
141.06988 	 31.65
143.08553 	 21.42
144.05697 	 13.465
145.06479 	 24.49
147.08044 	 11.66
151.03897 	 21.78
151.09649 	 0.57
152.06205 	 21.93
153.06988 	 59.81
155.08553 	 13.94
157.06479 	 21.51
159.04406 	 14.425
165.05462 	 100
165.06988 	 55.16
166.0777 	 28.71
167.07027 	 10.01
167.08553 	 15.88
169.06479 	 16.82
171.08044 	 13.64
175.07536 	 9.31
179.08553 	 15.51
181.06479 	 22.59
181.10118 	 11.55
183.08044 	 10.205
185.05971 	 23.2133333333333
189.05462 	 17.7066666666667
191.08553 	 7.22
194.07262 	 15.01
199.07536 	 15.53
203.03388 	 10.635
203.07027 	 24.675
205.10118 	 10.53
209.05971 	 17.37
209.09609 	 12.815
211.07536 	 10
213.05462 	 19.0733333333333
217.04953 	 11.735
223.11174 	 6.74
227.07027 	 21.4433333333333
233.09609 	 14.835
235.09649 	 25.74
237.05462 	 13.03
237.09101 	 16.205
245.04445 	 8.4
245.08084 	 13.945
251.10666 	 12.035
255.06519 	 32.9733333333333
255.10157 	 11.07
261.09101 	 12.89
265.08592 	 17.02
269.08083 	 10.68
279.10157 	 15.875
283.0601 	 21.1
283.09648 	 20.045
287.0914 	 23.98
289.08592 	 9.72
297.11214 	 11.76
301.07067 	 8.6
307.09648 	 19.83
307.11762 	 100
315.08632 	 51.73
315.1227 	 41.745
325.10705 	 14.65
333.09688 	 12.98
335.0914 	 15
339.1227 	 11.98
347.11253 	 49.81
349.10705 	 10.1
353.10197 	 22.24
357.13326 	 12.14
367.11762 	 51.78
368.12544 	 10.73
385.12818 	 53.66
386.136 	 8.96
399.14383 	 17.9
403.13874 	 19.63
417.15439 	 14.13
759.27061 	 0
END IONS

BEGIN IONS
NAME=Training_19014
PEPMASS=789.114501953125
SMILES=c1c(cc(c(c1O)O)O)C(=O)OC[C@@H]1[C@H]([C@@H]([C@H]([C@@H](O1)OC(=O)c1cc(c(c(c1)O)O)O)OC(=O)c1cc(c(c(c1)O)O)O)O)OC(=O)c1cc(c(c(c1)O)O)O
INCHIKEY=YXZYFHXWEOAXLF
FORMULA=C34H28O22
DB=MASSBANK
ID=Training_19014
55.01784 	 0.42
55.05423 	 0.64
57.06988 	 6.45
59.04914 	 2.83
67.05423 	 2.57
69.03349 	 2.88
69.06988 	 0.38
71.08553 	 0.46
79.01784 	 10.08
81.03349 	 4.64666666666667
81.06988 	 5.11
87.04406 	 0.24
89.05971 	 4.34
93.06988 	 6.26
95.04914 	 0.2
95.08553 	 47.21
97.02841 	 2.655
101.00219 	 4.61
107.01276 	 2.705
109.02841 	 2.94666666666667
109.10118 	 4.36
113.09609 	 4.84
121.10118 	 5.71
123.00767 	 0.94
123.04406 	 0.23
125.02332 	 7.97
131.04914 	 0.57
137.02332 	 1.325
143.03388 	 20.2
151.03897 	 9.27
153.01824 	 77.08
155.10666 	 4.95
156.97676 	 5.26
159.04406 	 0.405
163.03897 	 0.585
165.01824 	 0.2
174.98733 	 9.89
176.98185 	 4.66
187.03897 	 0.21
191.03388 	 0.41
205.04953 	 0.58
206.97716 	 5.06
207.0288 	 0.4
223.0601 	 0.77
233.04445 	 0.36
236.98772 	 5.5
237.11213 	 13.35
239.07027 	 12.91
265.08592 	 5.18
265.14344 	 4.27
267.06518 	 10.91
283.02959 	 8.35
284.06793 	 8.16
295.154 	 53
297.04524 	 5.05
297.07575 	 10.44
297.16965 	 12
299.06089 	 15.44
299.0914 	 12.94
299.1853 	 11.42
789.1145 	 0
END IONS

BEGIN IONS
NAME=Training_19017
PEPMASS=275.0914001464844
SMILES=COc1c(cc(/C=C/c2cc(cc(c2)O)O)cc1O)O
INCHIKEY=BKJYMZRGLINXRP
FORMULA=C15H14O5
DB=MASSBANK
ID=Training_19017
61.00728 	 52.4
62.0151 	 5.71
63.00767 	 6.48
68.99711 	 4.73
79.01784 	 8.81
81.03349 	 13.93
91.05423 	 8.215
93.06988 	 2.89
106.06245 	 20.46
107.04914 	 8.84
107.07027 	 0.6
109.04954 	 0.24
111.04406 	 4.255
115.05423 	 17.19
117.06988 	 8.69
123.04406 	 6.88333333333333
128.06205 	 4.82
129.06988 	 7.13
131.04914 	 17.58
132.05697 	 9.85
133.02841 	 21.2566666666667
134.03623 	 16.01
135.04406 	 12.8833333333333
137.02332 	 10.47
141.06988 	 26.81
144.05697 	 14.07
145.06479 	 3.89
151.05423 	 8.77
151.09649 	 0.62
152.06205 	 14.25
157.06479 	 20.0166666666667
159.08044 	 7.94
160.05188 	 23.89
163.03897 	 7.99
168.05697 	 14.07
169.06479 	 16.9733333333333
171.06519 	 5.33
173.05971 	 2.97
181.99984 	 6.21
185.05971 	 33.47
186.06753 	 9.77
187.07536 	 14.47
189.05462 	 8.05
197.05971 	 37.6533333333333
198.06753 	 15.36
200.01041 	 4.92
200.0468 	 13.44
213.05462 	 41.69
214.06245 	 11.58
215.07027 	 43.155
223.03897 	 2.37
225.05462 	 47.54
226.06245 	 12.37
229.08592 	 11.29
231.06519 	 12.55
241.04953 	 28.02
242.05736 	 9.575
243.06519 	 36.69
260.06793 	 14.42
275.0914 	 17.615
END IONS

BEGIN IONS
NAME=Training_19020
PEPMASS=547.344970703125
SMILES=CC(=O)N(CCCCN=C(CCC(=O)N(CCCCCN=C(CCC(=O)N(CCCCCN)O)O)O)O)O
INCHIKEY=GUZJCKBQAGGXGH
FORMULA=C24H46N6O8
DB=MASSBANK
ID=Training_19020
53.00219 	 0.2
55.01784 	 1.51
55.05423 	 2.005
56.04948 	 4.365
57.06988 	 0.24
58.02874 	 0.31
58.06513 	 0.64
67.05423 	 3.81
69.06988 	 18.665
70.06513 	 7.76333333333333
71.07295 	 2.915
72.04439 	 3.6
72.08078 	 9.18
73.02841 	 0.67
76.0393 	 5.87
80.04948 	 0.485
82.06513 	 1.665
84.08078 	 38.58
85.02841 	 2.03
85.0886 	 8.88
86.09643 	 1.335
87.09167 	 1.4
88.0393 	 9.25
88.07569 	 20.23
89.05971 	 0.44
100.0393 	 20.8566666666667
101.02332 	 0.52
102.09134 	 61.0733333333333
105.10224 	 2.98
110.06004 	 0.57
110.09643 	 0.565
112.0393 	 7.795
116.03422 	 0.21
120.08078 	 2.05
122.09643 	 2.3
123.09167 	 0.65
124.07569 	 0.535
130.04987 	 0.92
130.08625 	 2.29
131.04914 	 3.08
132.0516 	 0.91
136.07569 	 0.21
137.05971 	 9.02
137.10733 	 5.545
138.06217 	 5.05
138.09134 	 6.59
139.06278 	 0.47
140.07061 	 3.945
144.1019 	 22.97
148.07569 	 0.46
151.08659 	 0.27
154.08625 	 8.31
159.04406 	 20.74
160.04651 	 0.49
165.10224 	 9.485
166.08625 	 1.66
168.1019 	 3.055
169.09715 	 1.95
170.08117 	 0.79
175.07536 	 1.14
176.07782 	 0.9
183.1128 	 5.05
184.09682 	 2.29
187.07536 	 3.5
187.10772 	 4.15
188.07782 	 3.85
189.09101 	 0.86
190.09347 	 0.93
201.12337 	 39.28
217.08592 	 0.9
218.08838 	 0.91
229.11828 	 0.68
283.12885 	 0.48
292.10403 	 1.45
324.13025 	 1.21
381.10811 	 100
382.1146 	 16.38
383.11119 	 2.16
384.11767 	 0.46
398.13466 	 5.19
399.14114 	 58.61
525.17284 	 0.62
547.34499 	 0
END IONS

BEGIN IONS
NAME=Training_19025
PEPMASS=539.2122802734375
SMILES=COc1cc(ccc1O)[C@@H]1[C@@H](CO)[C@@](Cc2ccc(c(c2)OC)O[C@H]2[C@@H]([C@H]([C@@H]([C@@H](CO)O2)O)O)O)(CO1)O
INCHIKEY=SXGSYHDLSPXCMU
FORMULA=C26H34O12
DB=MASSBANK
ID=Training_19025
91.05423 	 0.72
105.03349 	 1.44
121.06479 	 51.04
131.04914 	 1.74
149.02332 	 3.47
151.03897 	 1.76
163.03897 	 0.76
165.05462 	 3.35
167.07027 	 1.28
175.03897 	 2.23
181.04953 	 0.55
193.04953 	 20.79
209.04445 	 8.53
211.0601 	 1.64
221.08084 	 3.48
223.0601 	 100
233.08084 	 1.99
241.07066 	 1.82
281.08083 	 5.19
283.0601 	 0.54
283.09648 	 2.38
295.0601 	 1.16
297.07575 	 2.24
297.11214 	 1.54
309.07575 	 1.7
311.05501 	 1.25
311.0914 	 2.51
312.06284 	 0.92
323.05501 	 1.88
325.07067 	 4.67
325.10705 	 12.1
327.1227 	 6.83
337.14344 	 0.72
339.04993 	 8.08
340.05775 	 3.46
341.06558 	 1.98
342.08866 	 36.03
355.08123 	 4.77
355.154 	 1.34
356.08905 	 5.51
357.11214 	 44.67
539.2123 	 0
END IONS

BEGIN IONS
NAME=Training_16956
PEPMASS=233.117
SMILES=CC1=C2C(=O)O[C@@H](c3ccoc3)[C@]2(C)CCC1
INCHIKEY=XYYAFLHHHZVPRN
FORMULA=C14H16O3
DB=MASSBANK
ID=Training_16956
53.03858 	 8.74
55.01784 	 7.41
55.05423 	 7.18
65.03858 	 7.69
67.05423 	 33.78
69.03349 	 5.35
69.06988 	 10.93
77.03858 	 7.92
79.05423 	 14.4833333333333
81.03349 	 29.7666666666667
81.06988 	 8.22
91.05423 	 42.06
93.06988 	 31.9466666666667
95.01276 	 37.8766666666667
95.04914 	 77.97
103.05423 	 8.425
105.06988 	 45.2766666666667
107.04914 	 5.8
107.08553 	 3.03
115.05423 	 27.95
116.06205 	 16.18
117.06988 	 35.3533333333333
119.08553 	 35.4833333333333
121.02841 	 6.17
121.06479 	 11.2825
121.10118 	 4.51
128.06205 	 25.6266666666667
129.06988 	 45.2966666666667
130.0777 	 22.84
131.04914 	 10.28
131.08553 	 39.1333333333333
133.06479 	 5.44
133.10118 	 4.58
141.06988 	 21.68
142.0777 	 13.745
143.08553 	 24.8633333333333
144.05697 	 13.18
144.09335 	 20.7466666666667
145.06479 	 28.43
145.10118 	 28.8833333333333
146.07262 	 6.285
147.08044 	 11.29
147.11683 	 3.05
152.06205 	 7.34
153.06988 	 15.94
154.0777 	 23.5466666666667
155.08553 	 7.28
156.09335 	 4.23
157.06479 	 14.12
157.10118 	 6.6
158.07262 	 10.21
159.08044 	 23.5266666666667
159.11683 	 47.1166666666667
161.05971 	 5.035
161.09609 	 6.31
163.03897 	 100
165.09101 	 5.22
169.10118 	 30.6
171.08044 	 8.715
171.11683 	 3.41
172.08827 	 16.7166666666667
173.05971 	 5.38
173.09609 	 18.38
179.08553 	 2.91
182.07262 	 3.955
185.05971 	 8.33
187.11174 	 74.5633333333333
197.09609 	 12.595
199.07536 	 5.16
200.08318 	 10.6866666666667
215.10666 	 39.6466666666667
219.10157 	 6.94
233.11722 	 9.0575
END IONS

BEGIN IONS
NAME=Training_19026
PEPMASS=335.1277770996094
SMILES=CC1(C)C=Cc2c(ccc3c(=O)c(c(c4ccccc4)oc23)OC)O1
INCHIKEY=QCLBGWSAIHOGCA
FORMULA=C21H18O4
DB=MASSBANK
ID=Training_19026
57.03349 	 0.21
57.06988 	 1
59.04914 	 1.97
69.03349 	 0.64
69.06988 	 0.39
71.04914 	 0.36
71.08553 	 0.71
81.03349 	 1.72
81.06988 	 0.42
83.08553 	 0.26
85.02841 	 1.24
85.10118 	 0.4
89.05971 	 1.96
93.06988 	 0.25
95.08553 	 0.75
97.02841 	 1.11
99.04406 	 0.57
101.05971 	 6.95
103.05423 	 1.36
105.03349 	 2.59666666666667
105.06988 	 1.67
107.01276 	 0.21
109.02841 	 1.9
109.10118 	 0.32
115.07536 	 0.23
119.04914 	 0.31
121.06479 	 0.275
127.03897 	 1.21
131.04914 	 30.1
133.06479 	 0.34
133.08592 	 0.54
135.11683 	 0.23
149.05971 	 1.61
153.01824 	 4.19
153.12739 	 0.72
159.04406 	 0.66
187.03897 	 16.16
195.10157 	 0.88
205.04953 	 4.3
231.08044 	 0.61
248.08318 	 0.35
249.09101 	 6.44
274.09883 	 0.96
277.08592 	 2.8
301.08592 	 1.76
302.09375 	 2.645
303.10157 	 1.02
305.08083 	 100
306.08866 	 19.06
317.11722 	 3.915
319.09648 	 1.605
320.10431 	 4.665
321.11214 	 1.69
333.11214 	 1.4
335.12779 	 17.7433333333333
END IONS

BEGIN IONS
NAME=Training_19029
PEPMASS=463.1234741210938
SMILES=c1ccc(cc1)/C=C/C(=O)OC[C@@H]1[C@H]([C@@H]([C@H]([C@@H](O1)OC(=O)c1cc(c(c(c1)O)O)O)O)O)O
INCHIKEY=REBRERQNUHGTMS
FORMULA=C22H22O11
DB=MASSBANK
ID=Training_19029
51.02293 	 0.32
53.03858 	 2.39
55.01784 	 0.97
55.05423 	 0.795
57.03349 	 1.275
57.06988 	 1.485
59.04914 	 0.41
61.00728 	 0.25
61.02841 	 0.35
67.05423 	 0.705
69.03349 	 3.4
71.04914 	 0.745
73.02841 	 1.64
77.03858 	 0.63
79.01784 	 1.55
79.05423 	 1.08
81.03349 	 5.81333333333333
83.04914 	 0.3
83.08553 	 0.34
85.02841 	 4.095
87.04406 	 0.82
91.05423 	 3.88333333333333
93.06988 	 0.565
95.04914 	 3.7
97.02841 	 3.97666666666667
99.04406 	 0.87
103.05423 	 59.01
105.06988 	 1.335
107.04914 	 0.86
107.08553 	 0.39
109.02841 	 1.61333333333333
115.03897 	 0.32
119.04914 	 2.42
125.02332 	 0.42
127.03897 	 1.315
131.04914 	 87.32
135.08044 	 0.905
143.03388 	 1.81
147.04406 	 100
149.05971 	 1.95
153.01824 	 61.13
169.02841 	 8.03
171.0288 	 0.6
185.05971 	 0.88
187.03897 	 0.61
203.07027 	 0.52
213.05462 	 1.52
223.0601 	 0.33
231.06519 	 1.64
275.0914 	 0.3
277.03428 	 3.21
313.07067 	 7.01
331.08123 	 30.79
463.12349 	 0
END IONS

BEGIN IONS
NAME=Training_19032
PEPMASS=631.1293334960938
SMILES=c1cc(ccc1/C=C/C(=O)OC[C@@H]1[C@H]([C@@H]([C@H]([C@@H](O1)OC(=O)c1cc(c(c(c1)O)O)O)OC(=O)c1cc(c(c(c1)O)O)O)O)O)O
INCHIKEY=QDSDUIWGMCGLHI
FORMULA=C29H26O16
DB=MASSBANK
ID=Training_19032
57.06988 	 1.15
61.00728 	 3.01
75.02293 	 1.225
75.04406 	 2.025
79.01784 	 4.455
81.03349 	 1.94
91.05423 	 100
93.03349 	 2.27
93.05462 	 8.04
97.02841 	 3.51
105.06988 	 1.78
107.01276 	 1.66
109.02841 	 1.715
119.04914 	 19.78
125.02332 	 3.7
127.03897 	 4.36
143.03388 	 6.52
147.04406 	 28.5733333333333
149.04445 	 1.325
153.01824 	 33.595
165.05462 	 0.67
167.05501 	 9.505
169.02841 	 2.65
169.03428 	 2.99
169.04953 	 1.45
171.0288 	 2.33
175.03897 	 3.99
187.03897 	 14
193.04953 	 1.12
197.02332 	 16.13
215.03388 	 10.24
225.03936 	 34.86
227.01863 	 8.015
227.03976 	 11.29
229.01902 	 3.57
229.04953 	 2.86
231.06519 	 5.28
247.0601 	 1.8
249.07575 	 5.31
257.04445 	 2.92
266.99829 	 5.985
268.00024 	 5.63
268.97755 	 9.995
268.99281 	 5.5
269.9795 	 5.09
270.97207 	 4.4
275.05501 	 100
283.02959 	 6.66
285.00885 	 15.965
286.0108 	 8.89
287.00337 	 7.95
293.06558 	 9.38
299.06089 	 3.25
304.02137 	 1.69
305.01394 	 1.18
359.0245 	 2.14
437.10784 	 2.78
455.1184 	 45.26
631.12936 	 0
END IONS

BEGIN IONS
NAME=Training_19035
PEPMASS=433.134033203125
SMILES=CC(=O)OCC1=C[C@@H]([C@@H]2C(=CO[C@H]([C@H]12)O[C@H]1[C@@H]([C@H]([C@@H]([C@@H](CO)O1)O)O)O)C(=O)O)O
INCHIKEY=DGDWCRWJRNMRKX
FORMULA=C18H24O12
DB=MASSBANK
ID=Training_19035
55.01784 	 9.68
55.05423 	 13.865
57.06988 	 26.835
59.04914 	 4.68
61.00728 	 7.33
65.03858 	 6.48
67.05423 	 14.045
69.03349 	 6.85
69.06988 	 11.53
71.04914 	 4.65
71.08553 	 10.42
73.02841 	 5.12
79.01784 	 10.695
79.05423 	 13.335
81.03349 	 4.54
81.06988 	 14.13
83.04914 	 4.47
83.08553 	 7.82
85.02841 	 8.765
85.10118 	 5.33
87.04406 	 8.455
89.05971 	 64.43
91.05423 	 87.145
93.03349 	 5.35
93.06988 	 9.665
95.04914 	 10.385
95.08553 	 12.065
97.10118 	 5.36
103.05423 	 9.66
105.06988 	 9.92
107.04914 	 7.49
107.08553 	 9.18
109.10118 	 6.02
119.04914 	 58.565
119.08553 	 11.7
121.06479 	 7.295
131.04914 	 7.52
133.08592 	 14.87
135.08044 	 5.11
147.04406 	 48.925
149.05971 	 9.21
159.04406 	 5.745
165.05462 	 19.38
175.03897 	 32.925
193.04953 	 7.56
203.14304 	 4.23
219.17434 	 8.185
223.0601 	 12.18
237.07575 	 29.04
433.13405 	 0
END IONS

BEGIN IONS
NAME=Training_19038
PEPMASS=319.2267456054688
SMILES=C/C(=C\C(=O)O)/CCC1(C)C(C)CCC2(C)C(=CC(=O)CC12)C
INCHIKEY=SLMFLTPPPXRYHP
FORMULA=C20H30O3
DB=MASSBANK
ID=Training_19038
55.05423 	 15.855
57.06988 	 2.605
65.03858 	 2.11
67.05423 	 22.55
69.03349 	 5.92
69.06988 	 18.725
79.05423 	 8.54
81.03349 	 2.61
81.06988 	 18.954
83.04914 	 21.848
83.08553 	 8.17
85.02841 	 5.28
91.05423 	 7.85666666666667
93.06988 	 10.7075
95.04914 	 10.39
95.08553 	 32.63
97.02841 	 2.26
97.06479 	 2.82
105.03349 	 5.98
105.06988 	 13.2175
107.04914 	 2.66
107.08553 	 19.16
109.02841 	 3.96
109.06479 	 13.588
109.10118 	 12.304
111.08044 	 4.42666666666667
117.06988 	 1.18
119.08553 	 15.944
121.06479 	 7.19
121.10118 	 19.33
123.08044 	 15.59
123.11683 	 5.836
125.02332 	 4.01
127.03897 	 4.22
131.08553 	 7.59
133.06479 	 12.42
133.10118 	 14.55
135.08044 	 83.846
137.09609 	 6.125
137.13248 	 3.29
143.08553 	 4.16
145.10118 	 9.6975
147.08044 	 6.38
147.11683 	 13.31
149.09609 	 9.93
149.13248 	 5.7575
151.03897 	 2.72
156.09335 	 1.77
157.10118 	 5.015
159.11683 	 9.035
160.08827 	 1.38
161.09609 	 8.18
161.13248 	 10.485
163.11174 	 7.355
163.14813 	 8.64
170.109 	 2.09
171.11683 	 6.8325
173.13248 	 6.9625
175.11174 	 11.324
175.14813 	 11.598
177.12739 	 5.14666666666667
177.16378 	 9.2425
185.13248 	 6.865
187.14813 	 9.12333333333333
189.12739 	 22.962
189.16378 	 5.78
191.14304 	 4.815
199.14813 	 5.19
201.12739 	 4.49
201.16378 	 6.385
203.14304 	 14.234
205.15869 	 23.06
215.17943 	 3.73
217.15869 	 6.03333333333333
219.17434 	 2.91
231.21073 	 5.98
241.19508 	 10.615
255.21073 	 6.11
259.20564 	 59.8775
260.21347 	 13.6
273.22129 	 42.195
274.22912 	 7.27
283.20564 	 4.88
301.21621 	 35.295
302.22403 	 4.03
319.22677 	 9.912
END IONS

BEGIN IONS
NAME=Training_19041
PEPMASS=313.128173828125
SMILES=C(=C\c1ccc(cc1)O)/CO[C@H]1[C@@H]([C@H]([C@@H]([C@@H](CO)O1)O)O)O
INCHIKEY=CNNXMGXBAZQZDE
FORMULA=C15H20O7
DB=MASSBANK
ID=Training_19041
55.01784 	 7.62
55.05423 	 10.125
57.03349 	 14.185
57.06988 	 19.2866666666667
59.04914 	 11.6866666666667
61.00728 	 6.17
67.05423 	 12.145
69.03349 	 11.26
69.06988 	 15.525
71.08553 	 10.515
73.02841 	 4.74
79.01784 	 5.86
79.05423 	 8.925
81.03349 	 9.26
81.06988 	 12.17
83.08553 	 24.26
85.02841 	 10.985
85.10118 	 9.52
87.04406 	 41.41
89.05971 	 33.9133333333333
91.05423 	 47.65
93.06988 	 7.32666666666667
95.04914 	 13.25
95.08553 	 13.705
97.02841 	 6.55
97.06479 	 5.71
97.10118 	 19.7
99.04406 	 3.76
101.00219 	 5.32
101.05971 	 6.155
103.03897 	 33.545
103.05423 	 8.92
105.06988 	 6.43
107.04914 	 62.425
107.08553 	 10.56
109.10118 	 15.68
111.08044 	 5.78
111.11683 	 8.13
119.08553 	 4.78
121.06479 	 5.88
121.10118 	 13.26
123.11683 	 7.71
125.09609 	 4.78
131.04914 	 5.59
131.07027 	 11.56
133.06479 	 5.03
133.08592 	 9.68
135.08044 	 7.06
135.11683 	 11.73
137.05971 	 12.6333333333333
139.11174 	 4.71
145.06479 	 5.125
149.02332 	 7.5
149.13248 	 6.75
151.03897 	 8.165
151.07536 	 8.46
161.05971 	 3.75
163.07536 	 3.15
165.06988 	 19.02
166.0777 	 7.29
171.13796 	 31.92
175.03897 	 9.72
177.09101 	 5.76
181.06479 	 7.51
194.07262 	 11.55
195.0288 	 3.53
210.06753 	 6.28
211.07536 	 5.45
221.05971 	 5.46
222.06753 	 6.225
223.02371 	 6.06
225.03936 	 19.32
268.00024 	 22.68
284.03154 	 10.38
313.12818 	 0
END IONS

BEGIN IONS
NAME=Training_19044
PEPMASS=317.2474975585938
SMILES=CCC/C=C\C/C=C\CCCCCCCc1cc(cc(c1)O)O
INCHIKEY=UFMJCOLGRWKUKO
FORMULA=C21H32O2
DB=MASSBANK
ID=Training_19044
53.00219 	 0.99
55.01784 	 35.01
55.05423 	 14.5
57.06988 	 20.14
59.04914 	 1.335
61.00728 	 0.85
67.05423 	 9.43
69.06988 	 4.8
71.08553 	 7.54666666666667
79.01784 	 0.54
79.05423 	 8.1
81.06988 	 10.1733333333333
83.04914 	 0.88
83.08553 	 1.525
85.10118 	 2.51
87.04406 	 2.45
89.05971 	 3.31
91.05423 	 7.48
93.06988 	 3.72
95.04914 	 5.13
95.08553 	 6.83
97.06479 	 0.8
101.00219 	 2.695
105.06988 	 5.79
107.04914 	 59.065
107.08553 	 0.31
109.10118 	 4.63
113.05971 	 15.41
119.08553 	 2.135
121.10118 	 1.48
123.04406 	 2.92
123.11683 	 1.8
131.08553 	 1.06
133.10118 	 0.99
135.08044 	 1.07
147.04406 	 0.31
163.07536 	 0.9
203.14304 	 0.36
215.08553 	 29.02
217.10118 	 7.34
219.17434 	 51.45
231.08044 	 1.39
259.11174 	 1
261.12739 	 52.675
317.24751 	 0
END IONS

BEGIN IONS
NAME=Training_19047
PEPMASS=271.0964660644531
SMILES=CC(=CCOc1c2c(cco2)cc2ccc(=O)oc12)C
INCHIKEY=OLOOJGVNMBJLLR
FORMULA=C16H14O4
DB=MASSBANK
ID=Training_19047
53.00219 	 1.14
53.03858 	 0.25
65.03858 	 1.31
67.05423 	 1.97
77.03858 	 0.23
89.03858 	 2.81
91.05423 	 5
95.04914 	 0.82
103.05423 	 1.96
105.03349 	 0.64
117.03349 	 0.47
119.04914 	 1.65
129.03349 	 4.89
131.04914 	 13.285
133.02841 	 0.55
145.02841 	 2.305
147.04406 	 58.19
157.02841 	 7.16
159.04406 	 4.785
173.02332 	 4.975
175.03897 	 15.855
185.02332 	 3.84
187.03897 	 0.525
201.01824 	 2.075
203.03388 	 63.235
215.03388 	 1.4
229.04953 	 0.36
271.09648 	 0
END IONS

BEGIN IONS
NAME=Training_19050
PEPMASS=371.0972595214844
SMILES=COc1cc2ccc(=O)oc2c(c1O[C@H]1[C@@H]([C@H]([C@@H]([C@@H](CO)O1)O)O)O)O
INCHIKEY=RVWWDDKOKZXKCJ
FORMULA=C16H18O10
DB=MASSBANK
ID=Training_19050
53.03858 	 0.6
55.01784 	 0.44
55.05423 	 1.75
57.06988 	 3.655
65.03858 	 2.84
67.05423 	 1.76
69.03349 	 1.9
69.06988 	 0.67
71.08553 	 0.42
79.01784 	 0.28
79.05423 	 4.14
81.03349 	 1.25
81.06988 	 1.39
82.04132 	 5.39
85.02841 	 1.66
89.05971 	 1.87
91.05423 	 2.18
93.03349 	 0.965
95.04914 	 2.37
95.08553 	 0.885
97.02841 	 0.39
107.04914 	 13.2966666666667
110.03623 	 3.275
120.02058 	 0.94
121.02841 	 4.18333333333333
135.04406 	 13.69
138.03115 	 8.53
139.03897 	 0.53
149.02332 	 41.1333333333333
153.05462 	 15.99
163.03897 	 19.16
165.05462 	 1.43
166.02606 	 17.52
177.01824 	 2.05
181.04953 	 6.15333333333333
189.09101 	 6.89
194.02097 	 38.1433333333333
207.10157 	 100
209.04445 	 95.16
371.09727 	 0
END IONS

BEGIN IONS
NAME=Training_19056
PEPMASS=449.1078186035156
SMILES=c1cc(c(cc1c1cc(=O)oc2cc(cc(c12)O[C@H]1[C@@H]([C@H]([C@@H]([C@@H](CO)O1)O)O)O)O)O)O
INCHIKEY=VAPVFWUBNBLVMB
FORMULA=C21H20O11
DB=MASSBANK
ID=Training_19056
55.01784 	 2.62
55.05423 	 14.52
57.06988 	 30.61
67.05423 	 27.34
68.99711 	 16.13
69.06988 	 36.69
71.04914 	 16.9
79.05423 	 14.47
81.03349 	 3.63
81.06988 	 71.07
83.08553 	 24.64
85.02841 	 1.18
91.05423 	 10.015
93.06988 	 54.1
95.08553 	 79.45
97.06479 	 14.05
97.10118 	 14.23
105.06988 	 40.69
107.08553 	 83.87
109.02841 	 2.74
109.06479 	 16.84
109.10118 	 84.11
111.00767 	 4.55
111.08044 	 12.55
115.05423 	 4.44
117.06988 	 1.02
119.08553 	 58.71
121.02841 	 2.5
121.10118 	 82.68
123.04406 	 3.02
123.11683 	 31.34
125.09609 	 28.11
127.03897 	 1.98
129.06988 	 4.3
131.04914 	 0.96
131.08553 	 23.78
133.10118 	 61.44
135.04406 	 2.75
135.11683 	 59.37
137.02332 	 37.9133333333333
139.05423 	 1
141.06988 	 6.335
145.06479 	 3.82
145.10118 	 47.08
147.04406 	 4.4
147.11683 	 58.88
149.02332 	 4.78
149.09609 	 20.98
149.13248 	 34.1
153.01824 	 38.685
155.04914 	 1.42
157.06479 	 8.09
157.10118 	 22.87
159.11683 	 43.43
161.05971 	 2.18
161.13248 	 34.62
163.03897 	 0.96
163.14813 	 14
169.06479 	 13.3533333333333
171.04406 	 1.23
171.11683 	 23.1
173.05971 	 5.72
173.13248 	 39.47
175.03897 	 2.815
175.07536 	 2.12
175.14813 	 43.51
177.05462 	 4.64
185.05971 	 7.275
185.13248 	 25.2
187.03897 	 0.25
187.07536 	 1.02
187.14813 	 46.98
189.05462 	 1.195
189.16378 	 23.73
197.05971 	 9.815
199.14813 	 26.1
200.0468 	 0.99
201.05462 	 3.82
201.16378 	 44.78
203.03388 	 18.3666666666667
213.05462 	 11.755
215.07027 	 0.99
221.04445 	 11.625
223.13287 	 29.86
225.05462 	 2.13
231.06519 	 6.58666666666667
241.04953 	 2.79
243.06519 	 3.665
245.04445 	 1.73
269.04445 	 3.675
287.05501 	 92.24
449.10784 	 0
END IONS

BEGIN IONS
NAME=Training_16957
PEPMASS=265.143
SMILES=CC1=CCCC(C)C(=O)CC2=C(C)C(=O)OC2(C1)O
INCHIKEY=SCOXWKWLFRIELY
FORMULA=C15H20O4
DB=MASSBANK
ID=Training_16957
53.03858 	 8.18
55.05423 	 17.01
67.05423 	 19.445
69.03349 	 10.505
69.06988 	 12.995
71.04914 	 14.76
79.05423 	 21.1866666666667
81.06988 	 22.59
83.01276 	 9.43
83.04914 	 17.8133333333333
91.05423 	 34.8066666666667
93.06988 	 30.1966666666667
95.04914 	 15.85
95.08553 	 13.92
99.04406 	 12.815
103.05423 	 8.315
105.06988 	 62.7633333333333
106.0777 	 9.13
107.08553 	 74.8066666666667
109.06479 	 15.2
109.10118 	 8.94
115.05423 	 7.845
116.06205 	 7.93
117.06988 	 14.795
119.08553 	 38.4633333333333
121.06479 	 24.54
121.10118 	 87.55
122.109 	 26.1266666666667
123.04406 	 8.4
123.08044 	 10.785
128.06205 	 11.51
129.06988 	 13.82
129.12739 	 20.05
130.0777 	 6.445
131.08553 	 34.6466666666667
133.06479 	 9.14
133.10118 	 27.13
135.08044 	 11.4133333333333
135.11683 	 8.195
137.05971 	 18.235
137.09609 	 7.64
141.06988 	 8.71
142.0777 	 8.45
143.08553 	 18.7066666666667
144.09335 	 7.37
145.06479 	 8.31
145.10118 	 20.8633333333333
146.07262 	 6.935
147.08044 	 11.1666666666667
147.11683 	 7.05
149.05971 	 10.56
149.09609 	 10.5766666666667
153.06988 	 4.47
155.08553 	 7.08
157.10118 	 7.485
158.109 	 10.2
159.08044 	 17.7233333333333
159.11683 	 12.1233333333333
161.09609 	 24.7066666666667
163.07536 	 8.04
163.11174 	 7.89
171.08044 	 7.44
173.09609 	 8.85
173.13248 	 26.28
175.07536 	 6.57
175.14813 	 4.82
177.05462 	 33.505
177.09101 	 20.625
183.11683 	 8.25
185.09609 	 9.5
186.10392 	 15.78
187.07536 	 16.085
187.11174 	 7.825
189.09101 	 13.8
189.12739 	 7.35
195.06519 	 14.44
201.12739 	 23
203.14304 	 8.41
205.08592 	 17.885
207.10157 	 19.88
214.09883 	 7.8
219.06519 	 23.09
219.13796 	 14.305
229.12231 	 46.235
247.13287 	 18.96
265.14344 	 0
END IONS

BEGIN IONS
NAME=Training_19059
PEPMASS=471.3468627929688
SMILES=C=C(C)C1CCC2(CCC3(C)C(CCC4C3(C)CCC3C(C)(C)C(C(C=O)C43C)O)C12)C(=O)O
INCHIKEY=SLWJVQQNDGLXTK
FORMULA=C30H46O4
DB=MASSBANK
ID=Training_19059
53.03858 	 6.85
55.05423 	 37.295
57.06988 	 63.0966666666667
59.04914 	 6.415
65.03858 	 5.79
67.05423 	 51.31
69.03349 	 15.0966666666667
69.06988 	 39.96
70.0777 	 17.85
71.04914 	 10.595
79.01784 	 18.54
79.05423 	 45.02
81.06988 	 58.0033333333333
83.04914 	 13.37
83.08553 	 17.72
85.02841 	 7.84
87.04406 	 62.27
89.05971 	 55.87
91.05423 	 65.2366666666667
93.06988 	 55.6675
95.04914 	 15.505
95.08553 	 47.7875
97.06479 	 13.2033333333333
97.10118 	 13.6
99.04406 	 6.55
103.03897 	 23.12
105.06988 	 57.5266666666667
107.08553 	 55.1075
109.06479 	 13.5933333333333
109.10118 	 37.62
111.08044 	 11.99
113.05971 	 4.89
117.06988 	 17.12
119.08553 	 63.195
121.06479 	 11.59
121.10118 	 70.73
123.08044 	 20.1433333333333
123.11683 	 17.2533333333333
125.09609 	 18.46
128.06205 	 7.67
129.06988 	 14.19
131.07027 	 12
131.08553 	 25.1066666666667
133.08592 	 25.94
133.10118 	 50.7433333333333
135.08044 	 15.495
135.11683 	 27.0466666666667
137.09609 	 13.63
142.0777 	 9.92
143.08553 	 15.84
145.10118 	 41.4975
147.08044 	 10.67
147.11683 	 59.7733333333333
148.12465 	 19.49
149.09609 	 20.51
149.13248 	 22.33
151.11174 	 15.825
151.14813 	 29.54
155.08553 	 10
156.09335 	 6.15
157.10118 	 24.95
159.08044 	 4.66
159.11683 	 39.6966666666667
161.09609 	 9.435
161.13248 	 18.445
163.07536 	 12.255
163.11174 	 38.71
163.14813 	 13.02
165.09101 	 15.87
165.12739 	 12.01
169.10118 	 9.68
171.11683 	 19.2166666666667
173.09609 	 5.65
173.13248 	 33.3266666666667
175.09649 	 7
175.11174 	 5.4
175.14813 	 30.07
177.16378 	 20.475
183.11683 	 9.085
185.13248 	 12.46
187.14813 	 22.15
189.09101 	 10.34
189.16378 	 33.2666666666667
193.15869 	 27.69
195.17434 	 33.13
198.1403 	 17.33
199.14813 	 18.26
201.16378 	 27.12
203.17943 	 35.45
213.16378 	 28.21
217.12231 	 5.32
217.15869 	 43.38
231.13796 	 16.21
231.17434 	 26.56
257.15361 	 20
259.16926 	 22.05
283.20564 	 27.69
301.21621 	 17.54
343.00259 	 13.37
359.03388 	 37.04
407.33084 	 35.79
435.32576 	 48.51
453.33632 	 27.18
471.34689 	 26
END IONS

BEGIN IONS
NAME=Training_19065
PEPMASS=315.2318420410156
SMILES=C=CC/C=C\C/C=C\CCCCCCCc1cc(cc(c1)O)O
INCHIKEY=OOXBEOHCOCMKAC
FORMULA=C21H30O2
DB=MASSBANK
ID=Training_19065
53.03858 	 13.36
55.01784 	 14.11
55.05423 	 22.545
57.06988 	 15.3933333333333
61.00728 	 21.54
65.03858 	 10.2
67.05423 	 44.2233333333333
68.99711 	 12.36
69.03349 	 7.8
69.06988 	 12.18
71.04914 	 7.12
71.08553 	 7.84333333333333
77.03858 	 1.85
79.05423 	 46.7375
80.06205 	 1.21
81.03349 	 12.875
81.06988 	 38.8625
83.04914 	 5.315
83.08553 	 5.88
85.02841 	 35.63
85.10118 	 4.92
87.04406 	 7.265
89.05971 	 14.44
91.05423 	 35.2775
92.06205 	 0.33
93.06988 	 40.705
95.04914 	 28.2966666666667
95.08553 	 28.18
97.02841 	 6.96
97.06479 	 5.92666666666667
101.05971 	 5.84
103.05423 	 3.485
105.06988 	 31.985
106.0777 	 0.87
107.04914 	 13.4266666666667
107.08553 	 21.5875
109.06479 	 17.29
109.10118 	 15.2966666666667
111.04406 	 7.14666666666667
115.05423 	 2.525
117.06988 	 6.205
119.04914 	 0.84
119.08553 	 8.49
121.06479 	 12
121.10118 	 14.2066666666667
123.04406 	 98.3633333333333
123.11683 	 12.99
125.05971 	 8.085
127.11174 	 3.54
129.06988 	 6.52
130.04132 	 0.47
131.04914 	 0.46
131.08553 	 8.365
132.05697 	 0.52
133.06479 	 5.06
133.10118 	 9.14
135.08044 	 7.34
135.11683 	 17.625
137.05971 	 22.8933333333333
145.06479 	 5.02
147.04406 	 4.62333333333333
147.08044 	 0.35
148.05188 	 2.07
149.05971 	 31.5166666666667
149.09609 	 4.53
151.07536 	 5.27
151.11174 	 3.92
153.12739 	 15.01
160.05188 	 2.59
161.05971 	 9.31333333333333
162.06753 	 1.21
163.07536 	 27.7875
165.09101 	 0.45
173.05971 	 5.68
175.07536 	 6.52333333333333
177.09101 	 10.545
185.03858 	 100
187.07536 	 6.02
189.09101 	 23.16
191.10666 	 0.99
191.14304 	 4.32
201.03349 	 65.52
203.04914 	 26.14
219.17434 	 47.61
259.16926 	 0.37
315.23186 	 0
END IONS

BEGIN IONS
NAME=Training_19068
PEPMASS=329.1594848632812
SMILES=CC(C)c1cc(c(C)cc1O)O[C@H]1[C@@H]([C@H]([C@@H]([C@@H](CO)O1)O)O)O
INCHIKEY=XFPSRAYOBUHKRV
FORMULA=C16H24O7
DB=MASSBANK
ID=Training_19068
53.03858 	 3.53
55.01784 	 4.235
55.05423 	 5.985
57.03349 	 6.40333333333333
57.06988 	 6.34
61.00728 	 8.66
61.02841 	 2.86
62.0151 	 3.68
67.05423 	 10.025
69.03349 	 8.24666666666667
69.06988 	 4.53
71.04914 	 17.6033333333333
73.02841 	 9.98333333333333
79.01784 	 2.4
79.05423 	 9.51
81.03349 	 7.445
81.06988 	 10.3266666666667
83.04914 	 5.76333333333333
83.08553 	 2.52
85.02841 	 46.5766666666667
87.04406 	 3.76
89.05971 	 12.13
91.05423 	 7.92
93.06988 	 9.49
95.04914 	 6.475
95.08553 	 6.63333333333333
97.02841 	 7.15
103.05423 	 5.68
105.06988 	 10.9
107.04914 	 3.81
107.08553 	 6.805
109.02841 	 4.96
109.06479 	 4.87
109.10118 	 6.85333333333333
111.04406 	 6.21
115.03897 	 6.45
115.05423 	 2.48
117.06988 	 2.71
119.08553 	 4.795
121.06479 	 26.79
123.04406 	 2.37
123.11683 	 8.86
125.02332 	 6.1
127.03897 	 6
127.07536 	 1.86
129.05462 	 10.25
129.06988 	 2.48
131.08553 	 2.51
133.08592 	 1.69
133.10118 	 5.57
135.08044 	 2.74
137.05971 	 6.77666666666667
137.09609 	 7.51
139.03897 	 10.17
141.05462 	 1.39
143.03388 	 8.42
145.04953 	 1.59
145.06479 	 3.01
145.10118 	 3.425
147.08044 	 3.7
149.05971 	 5.15
149.09609 	 9.635
151.07536 	 6.56
161.09609 	 5.79
163.03897 	 1.65
163.07536 	 4.97
165.09101 	 7.83
169.04953 	 29.53
171.06519 	 22.73
173.09609 	 7.34
177.09101 	 3.67
185.04445 	 3.91
185.09609 	 4.28
192.04171 	 85.65
193.04953 	 6.77
219.17434 	 1.56
229.07066 	 2.85
273.11214 	 4.35
329.15948 	 2.70333333333333
END IONS

BEGIN IONS
NAME=Training_19071
PEPMASS=463.1809997558594
SMILES=C[C@H]1[C@@H]([C@H]([C@H]([C@@H](O1)O[C@H]1[C@@H]([C@@H](CO)O[C@H]([C@@H]1O)OCCc1ccc(c(c1)O)O)O)O)O)O
INCHIKEY=DORPKYRPJIIARM
FORMULA=C20H30O12
DB=MASSBANK
ID=Training_19071
53.03858 	 3.79
55.01784 	 3.71
55.05423 	 6.05
57.03349 	 21.525
57.06988 	 2.48
59.04914 	 2.415
61.00728 	 41.02
61.02841 	 4.075
67.05423 	 4.46
69.03349 	 19.58
71.04914 	 67.79
73.02841 	 6.85
75.04406 	 9.52
78.01002 	 3.05
79.01784 	 6.6
79.05423 	 4.08
81.03349 	 3.07
81.06988 	 1.28
83.04914 	 10.965
85.02841 	 100
87.04406 	 3.205
91.05423 	 13.87
93.06988 	 2.67
95.04914 	 2.81
95.08553 	 2.69
97.02841 	 8.735
99.04406 	 2.23
101.05971 	 1.85
103.05423 	 4.27
105.06988 	 12.2
107.04914 	 2.835
109.02841 	 1.365
109.06479 	 2.02
111.04406 	 4.46
113.05971 	 1.33
115.05423 	 4.66
117.06988 	 1.58
119.04914 	 4.975
121.06479 	 3.465
123.04406 	 2.25
127.03897 	 2.76
129.05462 	 9.03
129.06988 	 6.31
131.04914 	 3.075
133.06479 	 5.065
135.04406 	 2.355
136.08827 	 5.44
137.05971 	 24.155
143.04914 	 1.77
145.06479 	 2.41
146.97716 	 28.5
147.04406 	 2.42
147.06519 	 1.04
148.97168 	 5.5
149.05971 	 5.875
151.07536 	 11.695
152.96659 	 6.22
153.05462 	 1.52
157.02841 	 5.63
157.06479 	 3.525
161.05971 	 6.67
165.05462 	 3.825
167.07027 	 2.94
168.96151 	 6.58
173.02332 	 6.77
173.05971 	 1.47
175.03897 	 2.6
175.07536 	 3.55
179.07027 	 5.1
185.02332 	 3.19
185.05971 	 1.58
185.96425 	 4.09
187.03897 	 6.1
189.05462 	 29.38
190.96699 	 100
191.07027 	 2.49
192.96151 	 2.5
197.02332 	 2.48
198.03115 	 26.98
199.03897 	 5.95
201.01824 	 26.68
203.03388 	 12.47
203.07027 	 3.38
206.97716 	 4.92
208.97755 	 72.45
213.09101 	 4.73
213.95916 	 5.46
219.06519 	 3.53
221.04445 	 3.92
221.08084 	 1.15
222.9932 	 5.61
227.07027 	 6.19
229.08592 	 7.02
233.08084 	 3.36
243.10157 	 25.1
244.1094 	 3.81
253.04953 	 5.17
265.99046 	 2.54
269.08083 	 8.9
269.13835 	 6.88
269.21112 	 3.26
463.181 	 0
END IONS

BEGIN IONS
NAME=Training_19074
PEPMASS=345.1696472167969
SMILES=CC1C(C)C(c2ccc(c(c2)OC)O)OC1c1ccc(c(c1)OC)O
INCHIKEY=GMXMKSFJQLFOSO
FORMULA=C20H24O5
DB=MASSBANK
ID=Training_19074
53.03858 	 0.44
55.01784 	 2.8
57.06988 	 2.12666666666667
65.03858 	 5.23
67.05423 	 0.935
69.06988 	 0.486666666666667
71.08553 	 1.36333333333333
79.05423 	 3.99333333333333
81.06988 	 1.22666666666667
83.08553 	 0.87
85.06479 	 0.63
85.10118 	 0.91
89.05971 	 6.98
91.05423 	 3.9
93.03349 	 5.71
94.04132 	 4.88
95.04914 	 2.395
95.08553 	 0.935
103.05423 	 3.69
105.03349 	 1.09
105.06988 	 36.715
107.04914 	 3.48333333333333
108.02058 	 0.78
109.06479 	 2.27
109.10118 	 0.58
110.03623 	 1.93
111.04406 	 9.38
115.05423 	 1.3
117.06988 	 1.68
119.04914 	 3.115
119.08553 	 1.03
121.06479 	 0.405
122.03623 	 7.76
123.04406 	 7.52
124.05188 	 3.04
125.05971 	 8.525
128.06205 	 2.19
131.04914 	 0.61
131.08553 	 0.54
133.06479 	 18.7233333333333
133.08592 	 1.05
136.05188 	 0.59
137.05971 	 100
137.09609 	 0.65
143.08553 	 3.525
145.06479 	 2.53
147.04406 	 0.67
147.08044 	 0.61
149.05971 	 1.33
150.06753 	 0.47
151.03897 	 21.56
151.07536 	 8.355
153.05462 	 10.93
159.08044 	 3.33
162.06753 	 1.71
163.07536 	 0.95
165.09101 	 15.615
171.08044 	 2.62
177.09101 	 1.23
181.08592 	 0.27
188.08318 	 3.5
191.10666 	 0.34
199.11174 	 1.51
203.10666 	 5.68
221.11722 	 3.72
241.12231 	 0.82
285.11214 	 0.95
305.08083 	 15.8
306.08866 	 3
320.10431 	 3.27
321.11214 	 0.68
345.16965 	 0
END IONS

BEGIN IONS
NAME=Training_19077
PEPMASS=313.1434326171875
SMILES=C(/C=C/C(=O)CCc1ccc(c(c1)O)O)Cc1ccc(cc1)O
INCHIKEY=IWGKJEFGMDTVIL
FORMULA=C19H20O4
DB=MASSBANK
ID=Training_19077
51.02293 	 0.72
53.03858 	 1.32
55.01784 	 1.07
55.05423 	 5.835
57.06988 	 9.44
67.05423 	 7.63
69.06988 	 9.77
71.04914 	 12.85
71.08553 	 4.36
77.03858 	 4.035
79.05423 	 2.06
81.06988 	 13.8333333333333
83.04914 	 11.82
83.08553 	 18.47
85.06479 	 18.48
85.10118 	 0.32
91.05423 	 16.75
93.06988 	 11.685
95.04914 	 8.81666666666667
95.08553 	 47.39
97.00728 	 2.35
97.06479 	 13.98
97.10118 	 15.58
99.04406 	 39.43
99.08044 	 11.58
101.05971 	 13.48
103.05423 	 9.275
105.03349 	 4.07
105.06988 	 8.5225
106.04132 	 1.99
107.04914 	 80.37
107.08553 	 25.45
109.06479 	 26.66
109.10118 	 28.79
111.08044 	 21.93
115.05423 	 1
117.06988 	 3.07
118.04132 	 2.9
119.04914 	 0.23
119.08553 	 16.18
121.06479 	 13.82
121.10118 	 21.23
123.04406 	 80.565
123.08044 	 33.55
123.11683 	 12.86
124.05188 	 4.64
125.05971 	 14.53
125.09609 	 24.88
127.07536 	 13.68
131.04914 	 11.5333333333333
133.06479 	 15.78
133.10118 	 18.31
135.08044 	 18.01
135.11683 	 10.65
137.05971 	 0.67
137.09609 	 14.09
139.07536 	 11.72
145.06479 	 3.3
145.10118 	 14.83
147.08044 	 0.37
147.11683 	 14.19
149.05971 	 18.14
149.09609 	 19.13
151.07536 	 12.17
151.11174 	 12.08
153.09101 	 17.31
157.06479 	 0.62
159.08044 	 0.4
161.05971 	 0.38
163.07536 	 3.36
163.11174 	 10.35
165.09101 	 16.7
167.10666 	 11.88
175.07536 	 0.37
175.11174 	 10.23
185.09609 	 0.45
197.09609 	 1.83
203.10666 	 1.13
313.14344 	 0
END IONS

BEGIN IONS
NAME=Training_5115
PEPMASS=304.2635
SMILES=CC(Cc1ccc(cc1)C(C)(C)C)CN1C[C@H](C)O[C@H](C)C1
INCHIKEY=RYAUSSKQMZRMAI
FORMULA=C20H33NO
DB=MASSBANK
ID=Training_5115
55.05423 	 1.095
56.04948 	 1.07333333333333
57.06988 	 7.41666666666667
58.06513 	 0.798
59.04914 	 1.06285714285714
70.06513 	 1.76777777777778
72.08078 	 1.167
79.05423 	 1.58
81.06988 	 1.10555555555556
86.09643 	 0.525
88.07569 	 0.666666666666667
91.05423 	 4.468
93.06988 	 0.8925
98.09643 	 22.1146666666667
100.11208 	 0.6875
102.09134 	 2.36714285714286
103.05423 	 0.325
104.06205 	 2.57
105.06988 	 15.1228571428571
107.08553 	 2.79583333333333
112.11208 	 1.13333333333333
114.09134 	 0.553333333333333
115.05423 	 0.598
116.10699 	 22.1633333333333
117.06988 	 12.5961538461538
119.08553 	 19.15
128.10699 	 0.5025
130.12264 	 46.3242857142857
131.08553 	 1.95909090909091
132.09335 	 25.2992857142857
133.10118 	 0.954
145.10118 	 1.43777777777778
146.109 	 1.095
147.11683 	 94.07
159.11683 	 0.88
161.13248 	 2.804
187.14813 	 0.635
189.16378 	 10.178
248.20089 	 10.2444444444444
262.21654 	 4.11
286.25293 	 2.978
304.26349 	 155.177333333333
END IONS

BEGIN IONS
NAME=Training_19080
PEPMASS=331.1539916992188
SMILES=c1cc(ccc1CCC(=O)CC(CCc1ccc(c(c1)O)O)O)O
INCHIKEY=OAGXTVOZBKKJKA
FORMULA=C19H22O5
DB=MASSBANK
ID=Training_19080
51.02293 	 0.23
53.03858 	 1.03
55.01784 	 1.17
55.05423 	 0.635
57.06988 	 31.46
59.04914 	 11.96
67.05423 	 2.13
69.03349 	 0.4
69.06988 	 3.445
71.04914 	 0.71
71.08553 	 16.29
75.02293 	 1.42
77.03858 	 1.685
79.01784 	 12.15
79.05423 	 1.95666666666667
81.06988 	 4.27
83.04914 	 0.41
83.08553 	 5.12
85.06479 	 0.36
85.10118 	 10.09
89.03858 	 0.66
89.05971 	 38.36
91.05423 	 6.43
93.06988 	 3.84333333333333
95.04914 	 2.90666666666667
95.08553 	 6.17
97.06479 	 0.37
99.04406 	 1.18
101.00219 	 61.75
103.05423 	 19.63
105.06988 	 7.7875
107.04914 	 100
107.08553 	 7.28
109.06479 	 0.95
109.10118 	 6.8
111.08044 	 0.39
115.05423 	 2.085
117.06988 	 4.255
119.04914 	 0.59
119.08553 	 3.67
121.06479 	 4.52333333333333
121.10118 	 5.64
123.04406 	 50.1366666666667
125.05971 	 0.33
129.06988 	 1.23
131.04914 	 28.28
131.08553 	 8.5
133.06479 	 19.4033333333333
133.08592 	 8.26
133.10118 	 4.92
135.04406 	 1.155
135.08044 	 0.863333333333333
135.11683 	 4.46
137.05971 	 2.6725
145.06479 	 2.285
147.08044 	 0.595
148.1094 	 5.83
149.05971 	 17.88
151.07536 	 1.1
157.06479 	 1.85
161.05971 	 0.36
163.07536 	 2.32666666666667
185.04445 	 16.97
185.09609 	 1.37
219.17434 	 18.88
292.98694 	 73.25
331.154 	 0
END IONS

BEGIN IONS
NAME=Training_19083
PEPMASS=367.1023559570312
SMILES=c1ccc2c(c1)c(cc(c2O)C(=O)O)O[C@H]1[C@@H]([C@H]([C@@H]([C@@H](CO)O1)O)O)O
INCHIKEY=SGTNXGSCHXKQJX
FORMULA=C17H18O9
DB=MASSBANK
ID=Training_19083
53.03858 	 4.43
55.01784 	 6.54
55.05423 	 16.265
57.03349 	 10.15
57.06988 	 29.4533333333333
59.04914 	 7.645
67.05423 	 13.99
69.03349 	 18.61
69.06988 	 12.04
71.04914 	 3.76
71.08553 	 14.1066666666667
79.05423 	 11.435
80.0468 	 3.5
81.03349 	 10.12
81.06988 	 20.2633333333333
83.04914 	 3.85
83.08553 	 10.7666666666667
85.02841 	 16.32
85.10118 	 10.19
87.04406 	 7.405
89.05971 	 15.37
91.05423 	 18.3533333333333
93.06988 	 14.47
95.04914 	 8.78
95.08553 	 17.5666666666667
96.04171 	 10.98
97.02841 	 11.015
97.10118 	 13.3
99.04406 	 10.05
101.05971 	 6.32
103.05423 	 11.25
105.03349 	 10.37
105.06988 	 8.265
107.04914 	 3.24
107.08553 	 15.94
109.02841 	 8.96
109.10118 	 12.03
115.05423 	 4.75
117.06988 	 3.79
118.06245 	 5.5
119.08553 	 8.705
120.0781 	 4.58
121.02841 	 6.51
121.10118 	 25.2
123.11683 	 10.99
125.09609 	 17.415
127.03897 	 10.82
130.06245 	 4.76
131.04914 	 10.63
133.02841 	 7.01
133.10118 	 14.76
135.04406 	 3.58
135.11683 	 16.3
143.04914 	 3.9
146.05736 	 6.19
147.04406 	 15.725
148.07301 	 5.375
149.02332 	 50.61
159.04406 	 20.145
163.03897 	 25.7833333333333
167.03388 	 12.69
174.05228 	 6.64
175.03897 	 13.905
176.0468 	 10.65
186.05228 	 6.31
187.03897 	 18.38
189.11213 	 7.14
191.07027 	 23.1
204.06284 	 7.48
207.06519 	 22.26
219.06519 	 25.2
224.06793 	 13.79
231.06519 	 20
267.06518 	 22.79
271.0601 	 11.73
283.0601 	 12.19
285.07575 	 14.3
295.02371 	 24.49
297.07575 	 16.85
299.05501 	 100
300.06284 	 31.14
313.03428 	 12.05
325.03428 	 47.36
326.0421 	 12.56
327.04993 	 43.19
328.05775 	 14.95
329.06558 	 13.42
331.08123 	 11.27
367.10236 	 0
END IONS

BEGIN IONS
NAME=Training_19086
PEPMASS=427.13873291015614
SMILES=C=C(C)C1Cc2c(cc(c3C(=O)C4c5cc(c(cc5OC(C4Oc23)O)OC)OC)O)O1
INCHIKEY=RMAYNNFCPNGTQW
FORMULA=C23H22O8
DB=MASSBANK
ID=Training_19086
66.0464 	 4.69
68.99711 	 13.11
69.03349 	 0.55
79.05423 	 14.65
81.06988 	 13.965
85.02841 	 1.66
87.04406 	 0.33
89.05971 	 0.53
91.05423 	 8.35
94.04132 	 15.34
95.04914 	 13.47
97.02841 	 0.41
105.06988 	 5.69
107.04914 	 5.01
108.05697 	 3.76
109.06479 	 7.995
113.02332 	 1.83
119.04914 	 3.84
121.02841 	 3.81
121.06479 	 6.21
122.03623 	 21.45
123.04406 	 8.39
124.05188 	 13.69
125.05971 	 5.74
135.04406 	 6.2
137.05971 	 3.9
139.07536 	 18.105
140.0468 	 3.29
143.03388 	 2.23
147.04406 	 16.72
148.05188 	 3.44
149.02332 	 9.9
149.05971 	 7.9
150.03115 	 27.14
151.07536 	 7.66
153.05462 	 2.29
155.07027 	 3.505
161.05971 	 2.87
163.03897 	 3.84
164.0468 	 4.45
165.05462 	 44.505
167.07027 	 14.195
175.03897 	 3.975
175.07536 	 1.03
176.0468 	 5.68
177.01824 	 4.12
177.05462 	 4.83
178.02606 	 4.71
179.07027 	 2.76
181.04953 	 0.92
183.06519 	 3.84
185.04445 	 2.28
189.05462 	 5.03
191.07027 	 20.255
193.04953 	 100
195.06519 	 10.23
201.05462 	 6.615
203.03388 	 4.115
203.05501 	 1.64
203.07027 	 4.365
207.06519 	 3.695
211.0601 	 2.91
217.04953 	 2.09
217.08592 	 1.89
219.06519 	 5.29
227.07027 	 0.97
231.06519 	 4.57
245.08084 	 4.05
259.0601 	 1.17
273.07575 	 1.07
275.07614 	 1.79
291.06518 	 3.22
292.03663 	 1.02
293.04445 	 1.41
305.04445 	 15.18
306.05228 	 2.91
307.0601 	 3.91
308.06793 	 4.76
309.07575 	 3.38
317.04445 	 1.02
323.0914 	 4.095
333.03936 	 2.34
333.07575 	 3.83
335.05501 	 23.87
335.0914 	 1.04
336.06284 	 3.76
337.10705 	 1.35
346.04719 	 1.05
347.05501 	 2.4
351.08632 	 13.525
359.05501 	 1.72
363.08632 	 2.55
363.1227 	 2.6
365.06558 	 23.64
365.10197 	 2.78
366.0734 	 4.17
366.10979 	 2.75
371.05501 	 1.09
377.06558 	 2.47
381.13326 	 19.44
389.06558 	 2.29
395.07614 	 1.51
401.06558 	 3.51
402.0734 	 0.34
407.07614 	 0.5
419.07614 	 24.22
420.08397 	 5.11
427.13874 	 0
END IONS

BEGIN IONS
NAME=Training_16958
PEPMASS=297.133
SMILES=C/C=C(\C)/C(=O)O[C@H]1C=CC(=O)O[C@H]1/C=C/[C@@H]([C@@H](C)O)O
INCHIKEY=JTHHOHSDOJJNFN
FORMULA=C15H20O6
DB=MASSBANK
ID=Training_16958
53.03858 	 5.6875
55.05423 	 69.71
57.03349 	 2.9225
57.06988 	 8.4025
59.04914 	 1.75333333333333
62.0151 	 2.02
65.03858 	 3.17
67.05423 	 19.4975
69.03349 	 2.4575
69.06988 	 5.9925
71.01276 	 0.885
71.04914 	 2.225
71.08553 	 3.835
73.06479 	 2.19
77.03858 	 6.38333333333333
79.05423 	 45.8971428571429
81.03349 	 5.815
81.06988 	 21.8542857142857
83.04914 	 49.3714285714286
85.02841 	 3.82333333333333
85.06479 	 2.76
85.10118 	 2.81
87.04406 	 2.145
89.05971 	 2.5
91.05423 	 32.24
93.05462 	 3.64
93.06988 	 10.004
95.04914 	 27.2528571428571
95.08553 	 15.335
97.02841 	 1.81
97.06479 	 4.195
97.10118 	 3.52
99.00767 	 1.77
99.04406 	 1.29
101.05971 	 12.07
103.03897 	 2.39
103.05423 	 2.225
105.06988 	 10.155
107.04914 	 30.6242857142857
107.08553 	 8.21
109.02841 	 6.11
109.06479 	 13.57
109.10118 	 7.45
111.04406 	 3.09
111.08044 	 2.085
113.02332 	 1.04
113.05971 	 1.59
115.05423 	 2.72333333333333
117.06988 	 1.88666666666667
118.04132 	 0.89
119.04914 	 38.8057142857143
121.06479 	 10.932
121.10118 	 3.555
123.04406 	 7.108
123.08044 	 2.025
123.11683 	 2.73
125.05971 	 5.57
130.06245 	 7.08
131.07027 	 0.26
133.06479 	 5.98833333333333
133.08592 	 0.74
135.04406 	 14.39
135.08044 	 4.24
135.11683 	 3.86
137.05971 	 14.92
137.13248 	 2.83
139.07536 	 2.98333333333333
145.08592 	 2.76
151.07536 	 4.85
153.05462 	 15.15
161.05971 	 11.0533333333333
163.07536 	 45.52
175.03897 	 10.13
177.05462 	 83.56
179.07027 	 2.77333333333333
181.08592 	 3.80333333333333
191.07027 	 36.21
203.07027 	 1.18
219.06519 	 40.66
221.08084 	 100
237.07575 	 1.29
238.02606 	 67.8
239.0914 	 3.72
253.04953 	 100
297.13326 	 0
END IONS

BEGIN IONS
NAME=Training_19089
PEPMASS=595.1657104492188
SMILES=c1cc(ccc1c1cc(=O)c2c(cc(c(c2o1)C1C(C(C(C(CO)O1)O)O)OC1C(C(C(C(CO)O1)O)O)O)O)O)O
INCHIKEY=FYTOTHFWELWOCG
FORMULA=C27H30O15
DB=MASSBANK
ID=Training_19089
53.03858 	 1.75
55.01784 	 1.89
55.05423 	 5.7
57.03349 	 3.035
57.06988 	 14.26
59.04914 	 4.83
61.02841 	 1.82
67.05423 	 15.69
69.03349 	 8.955
69.06988 	 15.03
71.08553 	 10.72
73.02841 	 0.39
81.03349 	 5.255
81.06988 	 29.54
83.08553 	 15.65
85.02841 	 9.36
85.10118 	 4.94
89.05971 	 9.55
91.05423 	 26.795
93.06988 	 5.66
95.04914 	 1.04
95.08553 	 31.03
97.02841 	 3.3075
97.10118 	 12.53
99.04406 	 0.34
103.03897 	 0.26
103.07536 	 5.78
107.08553 	 6.4
109.02841 	 2.72666666666667
109.10118 	 19.3
111.11683 	 4.75
119.04914 	 11.53
121.02841 	 14.2
121.10118 	 7.85
123.04406 	 100
123.11683 	 10.49
127.03897 	 1.04
131.04914 	 4.09
133.10118 	 4.34
135.11683 	 6.35
137.05971 	 7.19
137.13248 	 4.3
141.01824 	 4.44
145.02841 	 10.3
145.04953 	 0.35
147.11683 	 3.31
149.02332 	 7.19
149.05971 	 14.04
149.13248 	 3.59
163.03897 	 5.85
165.01824 	 33.77
167.03388 	 16.35
177.01824 	 5.41
183.0288 	 18.63
187.03897 	 4.36
188.06793 	 4.78
191.03388 	 5.24
193.08592 	 5.29
195.0288 	 4.795
201.03936 	 3.5
205.04953 	 2.55
214.08357 	 9.81
215.03388 	 1.01
216.06284 	 3.74
219.17434 	 11.74
229.04953 	 5.2
233.04445 	 0.9
239.07027 	 5.01
242.05736 	 0.96
242.07849 	 3.56
243.0288 	 0.92
243.06519 	 0.83
255.06519 	 2.58
256.07301 	 2.08
261.03936 	 0.77
267.06518 	 12.4766666666667
268.97755 	 3.42
270.05228 	 4.94666666666667
271.0601 	 7.915
279.06518 	 5.51
281.08083 	 9.30333333333333
283.0601 	 64.4625
284.06793 	 24.3466666666667
285.00885 	 26.99
285.07575 	 4.03333333333333
287.05501 	 0.97
293.08083 	 0.92
295.0601 	 12.68
297.07575 	 3.4625
303.01942 	 5.51
305.08083 	 2.51333333333333
307.0601 	 1.8075
308.06793 	 2.28333333333333
309.07575 	 19.81
310.08357 	 1.6
311.05501 	 0.78
312.06284 	 0.37
313.07067 	 82.8725
321.07575 	 2.65
323.0914 	 10.7375
324.09922 	 1.3
325.07067 	 1.31333333333333
327.08632 	 0.91
333.07575 	 3.36
335.05501 	 0.42
337.07067 	 24.4133333333333
338.07849 	 5.85
339.08632 	 0.52
343.08123 	 4.95
349.07067 	 11.39
351.08632 	 2.31
352.09414 	 0.54
355.08123 	 1.46
355.17513 	 5.73
361.07067 	 8.04
362.07849 	 0.92
367.08123 	 6.76
369.09688 	 0.72
379.08123 	 9.41
380.08905 	 3.12
397.09179 	 11.83
398.09962 	 3.05
415.10236 	 26.84
416.11018 	 5.49
433.11292 	 37.88
434.12075 	 7.87
475.12349 	 4.99
577.15518 	 0.38
595.16575 	 10.268
END IONS

BEGIN IONS
NAME=Training_19092
PEPMASS=331.1539916992188
SMILES=C(CCC(=O)CCc1ccc(c(c1)O)O)Cc1ccc(c(c1)O)O
INCHIKEY=UHRUXUCWHIGENP
FORMULA=C19H22O5
DB=MASSBANK
ID=Training_19092
51.02293 	 0.83
53.03858 	 0.64
55.01784 	 0.36
57.06988 	 5.69
61.00728 	 0.87
65.03858 	 0.3
67.05423 	 1.32333333333333
69.06988 	 1.99
71.08553 	 6.25
73.06479 	 2.02
75.04406 	 6.26
77.03858 	 1.375
81.06988 	 3.05
83.04914 	 3.06
83.08553 	 2.3
85.02841 	 6
85.10118 	 4.17
87.04406 	 3.19
89.05971 	 20.46
91.05423 	 3.97333333333333
93.06988 	 1.94
95.04914 	 2.62
95.08553 	 4.89
97.02841 	 1.87
97.10118 	 2.33
103.05423 	 5.255
105.03349 	 2.65
107.08553 	 2.95
109.10118 	 3.54
111.04406 	 1.75
115.05423 	 0.22
117.06988 	 0.88
119.08553 	 2.275
121.10118 	 4.42
123.04406 	 100
123.11683 	 2.06
125.09609 	 2.67
127.03897 	 2.54
129.05462 	 2.08
131.04914 	 7.46
133.08592 	 5.95
133.10118 	 1.64
135.04406 	 0.38
135.08044 	 1.89
135.11683 	 4.11
137.05971 	 2.695
139.11174 	 1.84
145.06479 	 0.53
147.11683 	 1.61
149.05971 	 3.955
149.13248 	 2.38
151.03897 	 6.01
157.06479 	 0.24
163.03897 	 0.24
163.07536 	 1.11
163.14813 	 1.77
165.09101 	 3.72
169.04953 	 1.66
175.07536 	 0.51
185.04445 	 100
187.0601 	 6.82
189.16378 	 3.16
191.17943 	 1.89
203.12779 	 2.78
259.154 	 2.38
331.154 	 0
END IONS

BEGIN IONS
NAME=Training_19095
PEPMASS=795.4525146484375
SMILES=CC1C(C(C(C(O1)OC1CCC2(C)C(CCC3(C)C2CC=C2C4CC(C)(C)CCC4(CCC32C(=O)O)C(=O)OC2C(C(C(C(CO)O2)O)O)O)C1(C)C)O)O)O
INCHIKEY=ZCBRYYRPNSHPER
FORMULA=C42H66O14
DB=MASSBANK
ID=Training_19095
57.03349 	 4.79
57.06988 	 12.865
67.05423 	 8.51
69.03349 	 6.205
69.06988 	 6.215
71.04914 	 6.655
73.02841 	 3.8
75.04406 	 12.82
79.01784 	 4.6
79.05423 	 9.48
81.03349 	 3.97
81.06988 	 12.27
83.04914 	 8.41
85.02841 	 17.42
87.04406 	 8.03
89.05971 	 13.35
91.05423 	 100
93.03349 	 4.13
93.05462 	 15.77
93.06988 	 11.3
95.04914 	 6.03
95.08553 	 10.465
97.02841 	 4.51
105.06988 	 10.425
107.04914 	 3.7
107.08553 	 13.235
109.06479 	 3.56
109.10118 	 6.72
111.04406 	 4.755
111.08044 	 5.73
119.08553 	 8.31
121.06479 	 3.57666666666667
121.10118 	 8.615
125.09609 	 12.5
127.03897 	 4.79
129.05462 	 5.09
131.08553 	 4.19
133.10118 	 5.055
135.04406 	 4.45
135.08044 	 5.28
135.11683 	 6.375
137.05971 	 6.395
145.02841 	 5.3
147.08044 	 6.6
147.11683 	 5.13
149.13248 	 4.76
151.03897 	 7.36
151.07536 	 0.65
161.05971 	 7.19
165.05462 	 0.28
167.05501 	 12.63
169.04953 	 5.15
177.05462 	 9.62
179.07027 	 2.57
181.12231 	 6.66
191.07027 	 4.99
193.04953 	 4.34
205.04953 	 6.9
207.06519 	 1.6
209.08084 	 4.5
219.06519 	 3.14
223.0601 	 3.18
225.03936 	 12.34
227.03976 	 7.505
236.06793 	 16.35
237.07575 	 24.35
251.0914 	 100
266.99829 	 4.55
283.02959 	 4.15
301.05541 	 13.39
335.0914 	 0.33
361.10705 	 9.04
389.13835 	 6.04
404.16183 	 1.48
419.1853 	 95.24
795.45253 	 0
END IONS

BEGIN IONS
NAME=Training_19098
PEPMASS=397.200927734375
SMILES=CC(=CCc1c(cc(c(C(=O)/C=C/c2ccc(cc2)OC)c1OC)OC)OC)C
INCHIKEY=GGNVSANPVOEGII
FORMULA=C24H28O5
DB=MASSBANK
ID=Training_19098
69.03349 	 0.51
69.06988 	 3.33
79.05423 	 5.96
85.02841 	 1.73
91.05423 	 50.19
95.04914 	 2.98
97.02841 	 0.77
103.05423 	 3.15
104.06205 	 2.21
105.06988 	 2.48
107.04914 	 8.87333333333333
109.06479 	 4.88
115.05423 	 9.84
116.06205 	 4.53
117.06988 	 8.47
118.04132 	 1.92
119.04914 	 1.54
119.08553 	 6.15333333333333
121.06479 	 3.4775
123.04406 	 1.35
129.06988 	 1.835
131.04914 	 2.445
132.05697 	 8.66666666666667
133.06479 	 5.99
135.04406 	 1.52333333333333
135.08044 	 4.755
137.05971 	 2.97333333333333
145.06479 	 3.11
147.08044 	 38.795
149.05971 	 2.865
151.07536 	 1.58
161.05971 	 8.17333333333333
163.03897 	 3.705
165.05462 	 7.88
179.07027 	 1.06
185.04445 	 50.44
191.07027 	 0.935
191.10666 	 1.70333333333333
193.04953 	 5.54666666666667
195.06519 	 13.41
195.08044 	 2.87
205.04953 	 1.085
206.05736 	 0.8
207.06519 	 1.345
208.08827 	 1.39
209.09609 	 1.39
219.06519 	 1.76666666666667
221.05971 	 1.58
221.08084 	 1.695
221.09609 	 0.71
223.07536 	 2.15
225.09101 	 1.78
233.08084 	 1.46
236.08318 	 1.64
237.09101 	 1.47
238.09883 	 1.69
249.05462 	 1.24
249.11213 	 0.33
251.07027 	 2.27
251.10666 	 1.2
253.08592 	 1.92
253.12231 	 0.96
259.09648 	 0.2
263.12779 	 32.81
264.0781 	 2.12
265.04953 	 6.34
265.08592 	 1.16333333333333
266.09375 	 1.25
267.10157 	 1.81
277.10705 	 1.98
279.06518 	 1.61
279.10157 	 1.7
280.07301 	 100
281.08083 	 1.31
281.11722 	 0.89
294.08866 	 2.315
295.09648 	 1.54
297.11214 	 0.61
298.08357 	 1.34
309.11214 	 7.24
310.08357 	 1.38
325.10705 	 4.26
326.11487 	 1.05
341.13835 	 39.6866666666667
397.20095 	 2.2975
END IONS

BEGIN IONS
NAME=Training_19101
PEPMASS=421.1492919921875
SMILES=COc1cc(/C=C/c2cc(cc(c2)O)O)ccc1O[C@H]1[C@@H]([C@H]([C@@H]([C@@H](CO)O1)O)O)O
INCHIKEY=CVPYYBCSHSCXJQ
FORMULA=C21H24O9
DB=MASSBANK
ID=Training_19101
53.03858 	 6.91
55.01784 	 10
57.03349 	 7.13
57.06988 	 2.97
61.02841 	 6.74
67.05423 	 1.63
68.99711 	 14.72
69.03349 	 15.84
69.06988 	 1.82
71.01276 	 6.68
71.08553 	 2.66
79.05423 	 6.68
81.03349 	 7.38
81.06988 	 1.65
83.08553 	 1.87
85.02841 	 35.83
85.10118 	 1.24
89.05971 	 2.3
91.05423 	 11.185
93.06988 	 0.94
95.04914 	 10.675
95.08553 	 3.33
97.02841 	 11.795
97.10118 	 1.5
101.05971 	 1.64
107.04914 	 66.395
107.08553 	 1.22
109.02841 	 4.16
109.10118 	 2.17
111.04406 	 3.35
115.05423 	 5.14
121.06479 	 18.39
121.10118 	 1.01
122.03623 	 6.03
123.04406 	 14.775
123.11683 	 1.31
128.06205 	 16.28
129.05462 	 1.02
129.06988 	 11.755
131.04914 	 7.655
133.02841 	 3.49
134.03623 	 16.96
135.04406 	 49.805
137.05971 	 35.61
141.06988 	 5.32
143.08553 	 10.79
147.04406 	 6.19
149.05971 	 15.26
150.06753 	 10.16
152.06205 	 20.74
153.06988 	 39.395
157.06479 	 19.19
159.04406 	 3.6
161.05971 	 5.11
165.06988 	 7.1
167.08553 	 5.78
169.06479 	 8.58
171.08044 	 17.135
173.05971 	 2.69
175.07536 	 4.97
181.06479 	 69.095
184.05188 	 6.94
195.08044 	 7.215
197.05971 	 10.3
198.06753 	 10.51
199.07536 	 83.585
209.05971 	 12.955
211.07536 	 3.15
213.09101 	 12.59
223.07536 	 8.27
226.06245 	 6.915
227.07027 	 27.955
237.07575 	 4.68
239.07027 	 4.7
241.08592 	 7.24
244.07301 	 4.23
251.07027 	 4.87
251.17943 	 0.99
259.09648 	 40.21
269.08083 	 3.26
271.09648 	 16.62
421.14931 	 0
END IONS

BEGIN IONS
NAME=Training_19104
PEPMASS=347.29443359375
SMILES=CCCCCC/C=C\CCCCCCCCCc1cccc(c1O)O
INCHIKEY=FNLMCNKPGGHKQL
FORMULA=C23H38O2
DB=MASSBANK
ID=Training_19104
55.01784 	 18.5
55.05423 	 55.56
57.06988 	 41.4066666666667
65.03858 	 7.76
67.05423 	 30.9766666666667
69.03349 	 14.75
69.06988 	 32.2933333333333
71.08553 	 11.9366666666667
79.01784 	 18.04
79.05423 	 41.31
81.06988 	 32.1366666666667
83.08553 	 9.71
85.06479 	 0.65
87.04406 	 9.8
89.05971 	 22.9
91.05423 	 81.7
93.06988 	 17.6466666666667
95.04914 	 30.83
95.08553 	 22.0533333333333
97.06479 	 10.54
97.10118 	 0.46
105.06988 	 31.4
107.04914 	 6.415
107.08553 	 16.62
109.10118 	 8.27
113.05971 	 23.24
117.06988 	 22.825
119.08553 	 28.41
121.06479 	 43.42
121.10118 	 0.4
123.04406 	 92.545
123.11683 	 0.22
125.05971 	 57.385
133.06479 	 23.475
133.10118 	 0.21
135.11683 	 0.59
137.05971 	 17.14
147.11683 	 0.21
149.13248 	 0.2
163.07536 	 15.74
175.11174 	 1.58
219.17434 	 32.15
347.29446 	 0
END IONS

BEGIN IONS
NAME=Training_19107
PEPMASS=315.1590881347656
SMILES=CC(=CC(C/C(=C/COc1ccc2ccc(=O)oc2c1)/C)O)C
INCHIKEY=VNADFOGBKXRWGC
FORMULA=C19H22O4
DB=MASSBANK
ID=Training_19107
53.03858 	 1.89
55.01784 	 2.32
55.05423 	 4.695
57.06988 	 2.09
65.03858 	 2.67
67.05423 	 4.815
68.99711 	 2.18
69.03349 	 1.17
69.06988 	 3.755
71.08553 	 0.66
79.05423 	 5.46
81.06988 	 8.36
83.04914 	 3.23
83.08553 	 0.77
89.03858 	 1.12
91.05423 	 21.475
93.06988 	 12.925
95.04914 	 5.88
95.08553 	 3.69
105.06988 	 5.08
107.04914 	 25.145
107.08553 	 9.635
109.06479 	 2.13
109.10118 	 1.93
115.05423 	 1.13
119.04914 	 17.44
119.08553 	 0.98
121.10118 	 0.93
123.04406 	 2.33
123.11683 	 1.05
131.04914 	 3.22
131.08553 	 1.09
133.02841 	 3
133.10118 	 1.1
135.04406 	 2.5
135.11683 	 2.19
137.02332 	 2.11
147.04406 	 1.82
151.11174 	 1.695
159.04406 	 5.08
161.05971 	 0.69
163.03897 	 100
175.03897 	 3.79
179.03388 	 2.43
181.12231 	 0.3
187.03897 	 1.78
187.07536 	 0.99
215.07027 	 3.44
225.11213 	 100
315.15909 	 0
END IONS

BEGIN IONS
NAME=Training_19110
PEPMASS=203.1277770996094
SMILES=CC(CC1CCC(C(C)C(=O)O)O1)O
INCHIKEY=IVOODSRSVJPWLY
FORMULA=C10H18O4
DB=MASSBANK
ID=Training_19110
53.00219 	 1.34
53.03858 	 1.89
55.01784 	 2.96
55.05423 	 23.16
57.03349 	 3.82
57.06988 	 5.78666666666667
59.04914 	 8.59
61.00728 	 28.97
61.02841 	 0.86
63.00767 	 1.35
65.03858 	 0.8
67.05423 	 29.5833333333333
69.03349 	 50.725
69.06988 	 24.45
71.04914 	 31.28
71.08553 	 8.35
75.04406 	 1.26
77.03858 	 5.77
79.01784 	 3.69
79.05423 	 12.26
81.03349 	 5.15
81.06988 	 9.4075
83.04914 	 17.5533333333333
83.08553 	 17.8325
85.02841 	 2.54
85.06479 	 11.7666666666667
85.10118 	 7.54
87.04406 	 2.50666666666667
89.05971 	 24.91
91.05423 	 28.21
93.06988 	 69.7125
94.0777 	 5.5
95.04914 	 29.69
95.08553 	 3.02333333333333
97.06479 	 32.5166666666667
97.10118 	 1.66
99.08044 	 1.33
101.05971 	 1.73
105.06988 	 3.175
107.04914 	 2.415
107.07027 	 1.28
107.08553 	 1.71666666666667
109.06479 	 2.775
109.10118 	 1.95
111.08044 	 37.68
112.08827 	 3.61
116.06205 	 2.78
119.08553 	 0.65
121.10118 	 16.03
123.08044 	 2.41
125.05971 	 37.8333333333333
129.09101 	 5.84
131.08553 	 3.96
133.08592 	 3.66
137.05971 	 2.69
139.11174 	 1.585
143.07027 	 13.65
149.09609 	 8.77
151.09649 	 4.7
167.10666 	 12.54
185.11722 	 1.56
203.12779 	 0
END IONS

BEGIN IONS
NAME=Training_19116
PEPMASS=401.2533569335938
SMILES=CCC(CC1CCC(C(C)C(=O)OC(C)CC2CCC(C(C)C(=O)O)O2)O1)O
INCHIKEY=JZCRGJSEBZCNAR
FORMULA=C21H36O7
DB=MASSBANK
ID=Training_19116
53.00219 	 0.45
53.03858 	 2.21
55.05423 	 46.77
57.03349 	 9.33
57.06988 	 3.68
59.04914 	 16.77
65.03858 	 0.49
67.05423 	 30.16
69.03349 	 30.25
69.06988 	 26.68
71.04914 	 11.3166666666667
75.04406 	 0.94
77.03858 	 0.79
79.05423 	 25.0166666666667
81.06988 	 55.9266666666667
82.0777 	 2.8
83.04914 	 17.0266666666667
83.08553 	 11.73
85.06479 	 4.12666666666667
87.04406 	 1.37
91.05423 	 6.07
93.06988 	 42.8366666666667
95.04914 	 3.425
95.08553 	 3.09333333333333
97.06479 	 18.0033333333333
97.10118 	 28.9433333333333
101.05971 	 12.32
105.06988 	 3.08333333333333
107.08553 	 48.51
109.06479 	 1.52
111.08044 	 25.38
115.07536 	 1.34
119.08553 	 1.17
121.10118 	 11.4933333333333
123.08044 	 1.35
125.05971 	 32.0133333333333
125.09609 	 76.6866666666667
129.05462 	 28.96
129.09101 	 1.01
135.11683 	 10.08
137.09609 	 2.12333333333333
139.11174 	 5.76666666666667
143.07027 	 18.01
145.10118 	 1.27
149.09609 	 2.03
153.12739 	 2.635
163.11174 	 7.415
167.10666 	 17.82
181.12231 	 54.785
185.11722 	 13.06
199.13287 	 37.2
212.06793 	 2.02
213.07575 	 0.61
217.14344 	 7.17
230.07849 	 100
231.08632 	 29.01
383.24282 	 0.93
401.25338 	 0
END IONS

BEGIN IONS
NAME=Training_16959
PEPMASS=765.478
SMILES=CC[C@@H]1C[C@H]2CC[C@@H]([C@H](C)C(=O)O[C@@H](C)C[C@@H]3CC[C@H]([C@@H](C)C(=O)O[C@H](CC)C[C@H]4CC[C@@H]([C@H](C)C(=O)O[C@@H](C)C[C@@H]5CC[C@H]([C@@H](C)C(=O)O1)O5)O4)O3)O2
INCHIKEY=ZBDGIMZKOJALMU
FORMULA=C42H68O12
DB=MASSBANK
ID=Training_16959
71.04914 	 1.69
79.05423 	 1.91
81.06988 	 7.18
83.04914 	 2.03
83.08553 	 2.64
85.06479 	 1.76
91.05423 	 0.87
93.06988 	 16.28
95.08553 	 0.88
97.06479 	 3.31
97.10118 	 7.57
105.06988 	 0.94
107.08553 	 17.69
111.08044 	 57.6
121.10118 	 16.53
123.08044 	 1.3
125.05971 	 21.8
125.09609 	 100
135.11683 	 8.3
137.09609 	 1.8
139.11174 	 13.94
143.07027 	 31.86
145.10118 	 1.29
149.09609 	 5.85
153.12739 	 3.41
163.11174 	 8.76
167.10666 	 74.16
181.12231 	 86.19
183.10157 	 1.37
185.11722 	 69.24
199.13287 	 87.69
203.12779 	 3.49
309.20604 	 1.14
351.2166 	 1.43
365.23225 	 8.18
369.22717 	 8.8
383.24282 	 54.81
563.35784 	 0.96
581.36841 	 2.59
765.47835 	 0
END IONS

BEGIN IONS
NAME=Training_19119
PEPMASS=337.128173828125
SMILES=C/C(=C\Cc1c(c2c(COC2=O)c(C)c1OC)O)/C(CC(=O)O)O
INCHIKEY=OGJCZLOIKMTMKF
FORMULA=C17H20O7
DB=MASSBANK
ID=Training_19119
55.05423 	 16.95
57.03349 	 2.82
57.06988 	 8.96
67.05423 	 14.555
69.03349 	 7.46
69.06988 	 8.435
71.04914 	 5.31
71.08553 	 3.82
79.01784 	 15.69
79.05423 	 30.1633333333333
81.06988 	 20.5466666666667
83.04914 	 6.34
83.08553 	 6.92
91.05423 	 37.8933333333333
92.98185 	 33.97
93.06988 	 15.99
95.04914 	 38.49
95.08553 	 8.11
97.06479 	 4.45
97.10118 	 11.97
103.05423 	 48.51
105.06988 	 34.35
107.04914 	 10.98
107.08553 	 28.9
109.10118 	 4.79
111.08044 	 31.1
119.04914 	 22.05
119.08553 	 3.22
121.06479 	 12.68
121.10118 	 13.23
123.08044 	 3.68
125.09609 	 100
128.06205 	 23.76
129.06988 	 29.63
135.11683 	 10.1
137.05971 	 9.88
137.09609 	 3.85
139.07536 	 2.58
139.11174 	 9.26
141.06988 	 36.04
142.0777 	 32.36
143.07027 	 40.33
143.08553 	 18.22
145.06479 	 19.77
147.04406 	 20.67
147.08044 	 24.36
149.05971 	 20.54
149.09609 	 2.81
153.06988 	 17.88
153.12739 	 3.42
154.0777 	 15.94
155.08553 	 28.7
156.09335 	 27.76
159.04406 	 52.46
161.05971 	 27.725
163.11174 	 7.93
165.05462 	 41.63
165.06988 	 20.85
167.08553 	 20.98
167.10666 	 28.23
169.06479 	 21.14
171.08044 	 22.98
175.07536 	 10.49
177.05462 	 67.225
178.02606 	 21.34
181.12231 	 78.78
183.08044 	 28.76
184.08827 	 34.53
185.11722 	 6.33
187.11174 	 12.81
191.07027 	 9.37
193.01315 	 26.45
193.04953 	 26.95
195.06519 	 28.48
199.11174 	 24.565
199.13287 	 12.2
205.04953 	 8.69
207.06519 	 84.31
211.07536 	 34.17
212.08318 	 74.94
213.09101 	 27.75
215.07027 	 25.02
215.10666 	 20.27
217.04953 	 51.61
219.06519 	 22.89
221.04445 	 69.385
225.09101 	 13.73
227.10666 	 63.62
229.08592 	 16.66
229.10705 	 30.45
231.06519 	 20.77
239.07027 	 15.66
245.08084 	 15.3
255.10157 	 55.315
256.1094 	 34.76
257.10197 	 59.02
258.08866 	 10.03
259.09648 	 26.49
268.07301 	 11.47
270.0734 	 12.24
273.11214 	 55.8
274.11996 	 17.4
283.09648 	 23.33
285.09688 	 13.51
337.12818 	 0
END IONS

BEGIN IONS
NAME=Training_19122
PEPMASS=377.1594848632812
SMILES=COc1cc(ccc1O)C(C1COC(c2ccc(c(c2)OC)O)C1CO)O
INCHIKEY=MWQRAOGWLXTMIC
FORMULA=C20H24O7
DB=MASSBANK
ID=Training_19122
53.03858 	 5.74
55.01784 	 9.42
55.05423 	 5.5
57.03349 	 2.35
57.06988 	 7.69333333333333
59.04914 	 0.58
62.0151 	 8.07
65.03858 	 10.4
67.05423 	 8.4
69.06988 	 4.68333333333333
71.08553 	 2.65
79.01784 	 0.34
79.05423 	 15.23
81.03349 	 28.625
81.06988 	 9.92333333333333
83.08553 	 0.85
89.05971 	 6.39
91.05423 	 13.8866666666667
93.06988 	 7.42
94.04132 	 10.61
95.04914 	 13.425
95.08553 	 6.24333333333333
97.06479 	 0.41
97.10118 	 0.74
99.08044 	 0.45
103.05423 	 14.36
105.06988 	 11.88
107.04914 	 10.385
107.08553 	 5.36
108.02058 	 6.77
109.06479 	 6.455
109.10118 	 0.9
111.04406 	 7.06
115.05423 	 16.37
117.06988 	 8.635
119.04914 	 7.95
119.08553 	 4.52
121.06479 	 4.21
121.10118 	 2.44
122.03623 	 25.01
123.04406 	 14.62
123.08044 	 0.44
125.09609 	 0.69
128.06205 	 11.4
129.05462 	 0.44
129.06988 	 13.14
131.04914 	 11.545
137.05971 	 100
139.11174 	 1.23
141.06988 	 5.79
143.04914 	 8.44
145.06479 	 7.965
147.04406 	 8.195
149.05971 	 4.97
151.03897 	 65.885
153.05462 	 4.75
157.06479 	 8.33
160.05188 	 8.02
161.05971 	 8.795
163.07536 	 4.03
165.06988 	 13.14
167.08553 	 6.78
175.07536 	 13.005
179.08553 	 11.39
181.06479 	 8.62
187.07536 	 7.675
189.05462 	 0.37
189.09101 	 6.58
195.08044 	 8.7
203.07027 	 7.92
207.08044 	 7.42
225.09101 	 9.86
237.09101 	 4.55
239.10666 	 3.95
253.08592 	 5.67
267.10157 	 4.02
269.11722 	 8.98
283.09648 	 5.05
287.12779 	 0.53
349.07067 	 8.27
377.15948 	 0
END IONS

BEGIN IONS
NAME=Training_19125
PEPMASS=335.185302734375
SMILES=CC(C)C(=O)O[C@H]1[C@@H]2[C@H](C)C(=O)O[C@@H]2C[C@@H](C)[C@@H]2C=CC(=O)[C@@]12C
INCHIKEY=WKUOPGZYLRFCHJ
FORMULA=C19H26O5
DB=MASSBANK
ID=Training_19125
55.01784 	 11.72
55.05423 	 21.88
57.06988 	 10.4933333333333
67.05423 	 23.97
69.03349 	 10.145
69.06988 	 13.8966666666667
71.04914 	 7.89333333333333
71.08553 	 5.5
79.05423 	 19.235
81.06988 	 28.7633333333333
83.04914 	 7.47
83.08553 	 5.12
85.06479 	 5.94
89.05971 	 7.835
91.05423 	 22.2933333333333
93.06988 	 20.4733333333333
95.04914 	 13.35
95.08553 	 28.1533333333333
97.06479 	 4.51
99.08044 	 4.35
105.06988 	 27.28
107.04914 	 7.18
107.08553 	 18.9466666666667
109.06479 	 11.7
109.10118 	 10.5366666666667
111.08044 	 4.56
115.05423 	 7.39
117.06988 	 18.065
119.08553 	 21.0233333333333
121.06479 	 11.72
121.10118 	 10.47
123.08044 	 10.4233333333333
123.11683 	 5.62
125.09609 	 6.99
127.11174 	 8.6
128.06205 	 8.91
129.06988 	 18.46
130.0777 	 14.17
131.08553 	 50.57
133.10118 	 15.0866666666667
135.08044 	 10.8
135.11683 	 8.17
137.09609 	 4.91
141.06988 	 8.97
142.0777 	 12.05
143.08553 	 14.53
144.09335 	 7.93
145.10118 	 50.3333333333333
147.08044 	 7.99
147.11683 	 9.17
149.09609 	 6.285
151.11174 	 6.39
153.06988 	 9.67
155.08553 	 19.605
157.10118 	 10.805
158.07262 	 19.44
159.08044 	 22.205
159.11683 	 14.9966666666667
161.09609 	 8.87
168.09335 	 10.94
172.08827 	 7.85
173.09609 	 44.07
173.13248 	 20.185
175.14813 	 4.31
181.99984 	 44.35
183.11683 	 23.94
187.11174 	 9.57
199.13287 	 5.61
200.01041 	 30.18
201.12739 	 42.81
219.17434 	 9.57
229.12231 	 13.79
247.13287 	 8.73
291.15909 	 8.33
305.08083 	 83.17
306.08866 	 20.2
319.19039 	 14.4
335.1853 	 0
END IONS

BEGIN IONS
NAME=Training_19128
PEPMASS=299.1641540527344
SMILES=C(CCC(=O)CCc1ccc(cc1)O)Cc1ccc(cc1)O
INCHIKEY=QUHYUSAHBDACNG
FORMULA=C19H22O3
DB=MASSBANK
ID=Training_19128
53.03858 	 1.16
55.01784 	 1.5
55.05423 	 3.52
57.03349 	 0.88
57.06988 	 3.13
59.04914 	 0.58
67.05423 	 3.99
69.03349 	 0.71
69.06988 	 3.075
71.04914 	 1.025
71.08553 	 1.28
77.03858 	 2.57
79.05423 	 3.16
81.06988 	 4.52
83.04914 	 0.725
83.08553 	 1.565
85.06479 	 0.88
87.04406 	 0.85
89.05971 	 9.71
91.05423 	 4.325
92.0468 	 50.71
93.06988 	 3.08
95.04914 	 3.695
95.08553 	 4.29
97.06479 	 0.98
97.10118 	 1.29
99.08044 	 0.66
103.05423 	 0.59
105.06988 	 4.505
106.06245 	 98.63
107.04914 	 100
107.07027 	 3.17
109.06479 	 0.89
109.10118 	 1.14
111.08044 	 0.69
117.06988 	 0.81
119.04914 	 0.84
119.08553 	 1.55
121.06479 	 0.935
121.10118 	 1.315
123.00767 	 86.12
123.08044 	 0.71
125.09609 	 0.69
129.06988 	 0.88
131.04914 	 0.93
131.08553 	 1.14
133.06479 	 5.28
133.08592 	 2.63
143.08553 	 0.73
145.10118 	 1.09
146.07262 	 1.07
147.08044 	 0.96
147.11683 	 0.86
199.07536 	 1.19
273.14852 	 1.395
299.16417 	 0
END IONS

BEGIN IONS
NAME=Training_19131
PEPMASS=435.1285705566406
SMILES=c1cc(c(cc1/C=C/C(=O)OC[C@@H]1[C@H]([C@@H]([C@H]([C@H](Oc2ccc(cc2)O)O1)O)O)O)O)O
INCHIKEY=OONDLKCAZJZRCW
FORMULA=C21H22O10
DB=MASSBANK
ID=Training_19131
53.03858 	 3.05
55.01784 	 4.23
61.00728 	 20.51
65.03858 	 2.72
68.99711 	 2.97
79.01784 	 12.285
81.03349 	 3.28333333333333
81.06988 	 0.69
85.02841 	 8.07
89.03858 	 6.445
90.0464 	 0.68
91.05423 	 7.16
93.06988 	 0.59
95.04914 	 2.65
95.08553 	 0.63
97.02841 	 1.16
105.06988 	 0.92
107.04914 	 4.255
107.08553 	 0.57
109.02841 	 1.605
109.06479 	 1.9
117.03349 	 9.225
119.01276 	 6.82
119.04914 	 12.1
119.08553 	 0.67
121.02841 	 23.1166666666667
121.06479 	 0.76
127.03897 	 0.46
133.02841 	 0.37
133.10118 	 0.83
135.04406 	 18.32
136.05188 	 3.07
145.02841 	 13.7866666666667
147.11683 	 0.6
149.05971 	 0.61
163.03897 	 51.4433333333333
165.01824 	 6.68
177.01824 	 2.85
177.05462 	 0.65
179.03388 	 3.41
181.04953 	 0.97
184.95642 	 1.02
187.03897 	 4.59
191.03388 	 3.8
192.96151 	 1.41
210.97207 	 0.86
211.07536 	 4.4
213.05462 	 15.87
217.04953 	 5.65
227.07027 	 5.79
228.0781 	 4.59
243.0288 	 2.79
243.06519 	 4.08
255.06519 	 22.46
256.07301 	 34.96
257.08083 	 20.74
259.0601 	 2.94
261.03936 	 3.69
271.0601 	 3.265
271.13287 	 100
272.1407 	 56.77
273.14852 	 98.19
275.16417 	 3.51
279.06518 	 2.77
280.07301 	 2.79
283.0601 	 69.04
284.06793 	 91.56
285.07575 	 43.03
295.0601 	 14.12
296.06793 	 10.63
297.06049 	 0.45
297.07575 	 21.84
298.08357 	 21.45
307.08123 	 6.81
308.06793 	 3.67
309.07575 	 6.675
310.08357 	 4.25
311.05501 	 3.37
312.06284 	 3.56
313.07067 	 58.445
314.07849 	 100
323.0914 	 14.67
324.09922 	 17.715
325.07067 	 7.23
325.09179 	 5.09
326.07849 	 7.34
328.09414 	 2.88
337.07067 	 15.4
338.07849 	 19.99
343.08123 	 4.66
351.08632 	 3.96
352.09414 	 6.18
356.08905 	 1.74
379.08123 	 3.98
380.08905 	 7.12
397.09179 	 4.74
398.09962 	 9.03
435.12857 	 0
END IONS

BEGIN IONS
NAME=Training_19134
PEPMASS=251.16416931152338
SMILES=CC(CC[C@H]1[C@@H]2C[C@@H]3C(=C)C(=O)O[C@@H]3C[C@]12C)O
INCHIKEY=MTIXBBDFRVGBOQ
FORMULA=C15H22O3
DB=MASSBANK
ID=Training_19134
53.03858 	 3.95
55.01784 	 7.86
55.05423 	 18.08
57.06988 	 6.595
67.05423 	 22.425
69.03349 	 6.26666666666667
69.06988 	 7.305
71.04914 	 7.055
79.05423 	 24.03
81.06988 	 18.015
83.04914 	 4.22
85.02841 	 100
85.06479 	 42.305
91.05423 	 52.335
92.06205 	 13.25
93.06988 	 34.72
95.04914 	 10.175
95.08553 	 23.8225
97.02841 	 21.69
103.05423 	 11.17
105.06988 	 77.82
107.08553 	 22.7125
109.06479 	 5.28
109.10118 	 21.265
111.08044 	 8.27666666666667
115.05423 	 14.935
116.06205 	 12.75
117.06988 	 42.9533333333333
118.0777 	 13.71
119.08553 	 79.17
121.06479 	 12.3
121.10118 	 15.23
123.11683 	 12.66
125.05971 	 10.8
125.09609 	 11.01
127.03897 	 25.22
128.06205 	 15.55
129.06988 	 20.6066666666667
130.0777 	 16.68
131.08553 	 45.6275
133.06479 	 6.1
133.10118 	 16.24
135.08044 	 9.38
135.11683 	 9.72333333333333
137.05971 	 5.07
137.09609 	 9.06
139.07536 	 20.64
141.06988 	 4.69
142.0777 	 16.355
143.08553 	 24.22
144.05697 	 9.76
144.09335 	 9.2
145.06479 	 20.32
145.10118 	 61.79
147.08044 	 17.9466666666667
147.11683 	 23.9875
149.09609 	 10.875
151.07536 	 7.41
153.09101 	 14.45
155.08553 	 11.56
155.10666 	 43.4
157.10118 	 32.0433333333333
159.08044 	 17.86
159.11683 	 32.31
161.09609 	 20.545
161.13248 	 23.555
165.09101 	 10.61
171.11683 	 8.935
173.09609 	 18.94
173.13248 	 9.13
175.07536 	 20.98
175.11174 	 18.7533333333333
177.09101 	 12.285
182.109 	 11.46
183.11683 	 13.98
185.13248 	 22.5233333333333
187.11174 	 15.88
187.14813 	 41.24
189.12739 	 7.26
191.10666 	 11.56
197.13248 	 15.32
199.14813 	 16.64
205.15869 	 15.85
215.14304 	 49.36
233.15361 	 33.135
251.16417 	 4.32
END IONS

BEGIN IONS
NAME=Training_19143
PEPMASS=269.1747131347656
SMILES=CC(C)C(=O)C1(CCC(C)C(=O)C1)C(C)CC(=O)O
INCHIKEY=ZIOCYJNRYIRTQD
FORMULA=C15H24O4
DB=MASSBANK
ID=Training_19143
53.00219 	 7.13
55.05423 	 25.76
57.06988 	 29.155
67.05423 	 24.59
69.03349 	 71.19
69.06988 	 31.78
71.04914 	 58.03
79.05423 	 16.745
81.06988 	 31.6466666666667
83.04914 	 4.02
83.08553 	 19.945
85.06479 	 8.68666666666667
91.05423 	 18.515
93.06988 	 43.6
95.04914 	 13.765
95.08553 	 25.1866666666667
97.06479 	 14.3466666666667
97.10118 	 10.47
103.07536 	 0.91
105.06988 	 24.3366666666667
107.08553 	 62.8033333333333
109.06479 	 12.85
109.10118 	 26.93
110.07262 	 11.52
111.08044 	 9.31333333333333
113.05971 	 11.355
117.06988 	 10.85
119.08553 	 25.0433333333333
121.06479 	 52.0666666666667
121.10118 	 75.2966666666667
123.04406 	 23.98
123.08044 	 16.945
123.11683 	 13.465
125.05971 	 9.65
127.07536 	 10.62
130.0777 	 5.71
131.08553 	 12.7566666666667
133.10118 	 15.21
135.08044 	 17.3466666666667
135.11683 	 27.0966666666667
137.09609 	 8.31
138.06753 	 9.115
139.07536 	 3.29
139.11174 	 7.425
141.09101 	 8.12
145.10118 	 36.61
147.08044 	 5.47
147.11683 	 10.85
149.09609 	 27.7533333333333
149.13248 	 16.995
151.11174 	 9.16333333333333
153.09101 	 6.44
153.12739 	 18.5066666666667
161.09609 	 8.375
163.11174 	 51.64
163.14813 	 17.35
165.09101 	 4.48
167.10666 	 9.20333333333333
173.09609 	 12.005
173.13248 	 12.685
175.03897 	 2
175.11174 	 8.665
177.09101 	 7.77
177.16378 	 13.42
181.12231 	 10.86
187.03897 	 0.66
187.14813 	 19.375
189.12739 	 5.12
191.10666 	 39.5066666666667
191.14304 	 17.335
193.08592 	 14.775
199.07536 	 0.47
203.03388 	 0.22
205.15869 	 52.03
206.16652 	 6.34
208.1094 	 26.49
209.11722 	 28.23
215.07027 	 0.82
215.14304 	 9.2
217.08592 	 2.46
218.09375 	 0.25
223.16926 	 100
224.17708 	 9.03
227.07027 	 57.32
228.0781 	 8.4
233.15361 	 23.665
245.08084 	 100
246.08866 	 14.15
251.16417 	 24.13
269.17474 	 2.61
END IONS

BEGIN IONS
NAME=Training_19146
PEPMASS=389.1594848632812
SMILES=CCC(C)C(=O)O[C@@H]1[C@@H](c2c(ccc3ccc(=O)oc23)OC1(C)C)OC(=O)C
INCHIKEY=GVBNSPFBYXGREE
FORMULA=C21H24O7
DB=MASSBANK
ID=Training_19146
55.01784 	 2.26666666666667
55.05423 	 7.035
57.03349 	 0.31
57.06988 	 66.7766666666667
59.04914 	 3.34
65.03858 	 3.09
67.05423 	 4.2
69.03349 	 1.65
69.06988 	 3.58333333333333
71.08553 	 1.98
73.02841 	 0.78
79.05423 	 4.455
81.06988 	 5.97333333333333
83.04914 	 5.405
83.08553 	 1.355
85.02841 	 2.15
85.06479 	 5.11
87.04406 	 2.6
89.05971 	 29.025
91.05423 	 28.09
93.06988 	 7.05666666666667
95.04914 	 4.4
95.08553 	 4.41
97.02841 	 1.09
105.06988 	 7.815
107.08553 	 4.26
109.06479 	 1.86
109.10118 	 2.67
111.08044 	 6.12
115.03897 	 0.82
115.05423 	 4.49
119.04914 	 2.85
119.08553 	 4.21
121.10118 	 2.3
125.09609 	 0.26
127.03897 	 0.58
128.06205 	 21.47
129.06988 	 5.54
131.04914 	 4.25
133.04953 	 0.86
133.08592 	 6.64
133.10118 	 1.9
141.06988 	 2.94
143.08553 	 8.39
143.10666 	 0.21
145.04953 	 0.68
145.06479 	 2.88
145.10118 	 1.94
147.04406 	 8.65
153.06988 	 6.91
155.08553 	 2.6
159.04406 	 4.91
171.04406 	 4.95
171.08044 	 8.48
175.03897 	 50.055
181.06479 	 5.155
184.05188 	 7.89
185.05971 	 3.01
187.03897 	 2.81
189.05462 	 4.46
199.03897 	 6.115
199.07536 	 9.02
201.03936 	 1.85
203.03388 	 3.235
215.07027 	 1.89
217.08592 	 11.15
227.07027 	 40.535
245.08084 	 26.575
317.08083 	 2.9
333.07575 	 43.99
335.0914 	 100
343.11762 	 6.05
389.15948 	 0
END IONS

BEGIN IONS
NAME=Training_19149
PEPMASS=449.2380981445312
SMILES=CC(=CCC/C(=C/CO[C@H]1[C@@H]([C@H]([C@@H]([C@@H](CO[C@H]2[C@@H]([C@H]([C@H](CO)O2)O)O)O1)O)O)O)/C)C
INCHIKEY=AWDKYYYAAQQLEF
FORMULA=C21H36O10
DB=MASSBANK
ID=Training_19149
53.03858 	 17.32
55.01784 	 14.39
55.05423 	 20.94
57.03349 	 23.62
57.06988 	 17.1133333333333
59.04914 	 1.75
61.02841 	 10.04
67.05423 	 27.7666666666667
69.03349 	 35.19
69.06988 	 28.8633333333333
71.04914 	 10.15
71.08553 	 6.78
73.02841 	 21.245
79.01784 	 3.13
79.05423 	 24.1833333333333
81.03349 	 28.18
81.06988 	 68.27
83.04914 	 12.07
83.08553 	 3.32
85.02841 	 42.49
85.10118 	 2.16
87.04406 	 6.04
89.05971 	 2.6
91.05423 	 48.0133333333333
93.06988 	 59.6133333333333
95.04914 	 23.52
95.08553 	 37.8966666666667
97.02841 	 31.2
97.06479 	 10.82
97.10118 	 2.53
99.04406 	 10.945
101.00219 	 8.21
101.02332 	 10.675
105.06988 	 31.76
107.04914 	 26.915
107.08553 	 50.2466666666667
109.02841 	 12.42
109.06479 	 13.295
109.10118 	 13.9
115.03897 	 9.51
119.03388 	 29.02
119.08553 	 10.765
121.10118 	 7.22
123.04406 	 3.44
123.11683 	 5.515
125.09609 	 1.51
127.03897 	 12.41
133.10118 	 9.28
135.11683 	 22.635
147.08044 	 4.71
163.07536 	 1.48
167.03388 	 30.45
173.08084 	 4.99
183.06519 	 2.3
209.08084 	 3.68
219.17434 	 2.07
281.24751 	 3.17
283.26316 	 1.91
309.16965 	 1.65
313.20095 	 10.97
331.21152 	 10.56
341.19587 	 9.52
341.26864 	 100
343.21152 	 37.37
447.22247 	 17.9
449.23812 	 0
END IONS

BEGIN IONS
NAME=Training_19152
PEPMASS=319.2631530761719
SMILES=CCCCCC/C=C\CCCCCCCc1cccc(c1O)O
INCHIKEY=GWOCLAPCXDOJRL
FORMULA=C21H34O2
DB=MASSBANK
ID=Training_19152
53.03858 	 4.79
55.01784 	 15.29
55.05423 	 18.845
57.06988 	 34.03
59.04914 	 6.68
61.00728 	 12.66
67.05423 	 23.68
69.06988 	 15.5
71.04914 	 6.84
71.08553 	 11.35
73.02841 	 5.525
79.01784 	 6.33
79.05423 	 12.14
81.06988 	 16.46
83.04914 	 4.59
83.08553 	 7.845
85.10118 	 3.65
89.05971 	 7.71
91.05423 	 12.46
93.06988 	 7.86666666666667
95.04914 	 14.41
95.08553 	 10.4766666666667
97.06479 	 16.235
105.06988 	 6.775
107.04914 	 4.81
107.08553 	 5.65
109.10118 	 8.34
113.05971 	 6.715
117.06988 	 6
119.08553 	 4.14666666666667
121.10118 	 4.3
123.04406 	 30.605
131.08553 	 0.61
143.08553 	 0.69
145.10118 	 0.62
155.08553 	 0.33
157.10118 	 1.1
159.11683 	 0.57
163.07536 	 2.63
171.13796 	 5.22
183.11683 	 0.88
185.13248 	 1.58
195.11683 	 0.29
211.11174 	 0.21
215.08553 	 48.13
216.09335 	 3.98
217.10118 	 5.72
229.12231 	 0.2
251.10666 	 13.93
253.12231 	 0.25
261.12739 	 15.29
319.26316 	 0
END IONS

BEGIN IONS
NAME=Training_16960
PEPMASS=399.176
SMILES=C[C@@H](C([C@H](C)O)(C(=O)OCc1ccccc1N=C(CCC(C(=O)O)N)O)O)O
INCHIKEY=NFINSJKQOBJWEB
FORMULA=C18H26N2O8
DB=MASSBANK
ID=Training_16960
55.01784 	 0.44
56.04948 	 1.815
57.06988 	 4.79
58.06513 	 18.9
61.00728 	 26.9
68.04948 	 1.46
71.04914 	 4.43
79.01784 	 33.18
79.05423 	 1.25333333333333
84.04439 	 13.05
85.02841 	 0.335
89.05971 	 77.15
91.05423 	 0.51
94.06513 	 0.413333333333333
95.04914 	 0.42
95.08553 	 16.67
96.04439 	 0.31
102.05496 	 0.505
106.06513 	 100
108.08078 	 0.23
113.02332 	 1.02
114.05496 	 2.02666666666667
116.04948 	 0.23
117.0573 	 0.33
118.06513 	 5
123.04406 	 10.68
126.12773 	 4.68
129.06988 	 0.25
130.04987 	 1.16
130.06513 	 3.17666666666667
131.07295 	 0.83
132.04439 	 0.72
132.08078 	 0.48
133.08592 	 17.42
134.06004 	 0.365
134.97984 	 10.96
142.04987 	 1.26
143.07295 	 0.49
144.08078 	 5.13
145.07602 	 0.77
146.06004 	 0.45
146.09643 	 0.54
147.08044 	 5.11
148.07569 	 0.35
151.03897 	 9.38
152.9904 	 13.56
154.06513 	 2.275
156.08078 	 0.64
158.06004 	 0.79
160.07569 	 0.903333333333333
162.09134 	 2.99
165.09101 	 50.45
171.09168 	 58.4133333333333
172.07569 	 6.35
172.09682 	 5.66
174.09134 	 1.03
175.07536 	 6.72
181.07602 	 0.53
183.10157 	 6.92
185.026 	 9.95
189.10224 	 3.705
190.08625 	 2.91333333333333
192.1019 	 44.81
193.08592 	 100
199.08659 	 0.86
200.07061 	 1.26666666666667
203.07027 	 7.32
206.97984 	 28.82
211.04165 	 4.78
213.02092 	 5.01
217.09715 	 32.6133333333333
218.08117 	 11.615
220.09682 	 25.1
221.08084 	 26.61
224.9904 	 23.9
229.05221 	 5.38
235.10772 	 27.43
235.1441 	 4.97
238.10738 	 9.29
239.0914 	 7.41
270.04825 	 4.72
281.14958 	 16.87
283.11762 	 14.33
285.07173 	 46.66
399.17619 	 0
END IONS

BEGIN IONS
NAME=Training_19155
PEPMASS=289.1434326171875
SMILES=C=C1CCC2C(=C)C(=O)OC2C2C(=C)C(CC12)OC(=O)C
INCHIKEY=GKMFOEIZCLMZDE
FORMULA=C17H20O4
DB=MASSBANK
ID=Training_19155
53.03858 	 23.71
55.01784 	 10.13
55.05423 	 18.365
57.03349 	 30.47
57.06988 	 23.3
59.04914 	 13.99
65.03858 	 6.06
67.05423 	 29.02
69.06988 	 74.19
71.04914 	 13.42
71.08553 	 23.7
79.05423 	 43.9033333333333
81.03349 	 28.38
81.06988 	 55.5466666666667
83.08553 	 71.11
85.06479 	 15.2
85.10118 	 16.55
91.05423 	 83.1533333333333
93.06988 	 41.2266666666667
95.04914 	 22.68
95.08553 	 90.58
97.06479 	 22.59
97.10118 	 59.38
99.08044 	 22.5
103.05423 	 12.43
103.07536 	 17.18
105.06988 	 45.9933333333333
107.04914 	 28.63
107.08553 	 21.2633333333333
109.02841 	 47.455
109.06479 	 15.14
109.10118 	 57.24
111.08044 	 19.05
111.11683 	 24.43
115.05423 	 23.02
116.06205 	 8.38
117.06988 	 45.105
119.08553 	 36.5433333333333
121.06479 	 16.04
121.10118 	 34.95
123.08044 	 15.12
123.11683 	 28.46
125.09609 	 14.3
128.06205 	 18.53
129.06988 	 49.505
130.0777 	 17.44
131.08553 	 43.685
133.06479 	 10.91
133.10118 	 26.8
135.04406 	 23.85
135.08044 	 8.66
135.11683 	 22.86
137.05971 	 16.22
139.07536 	 14.23
139.11174 	 17.99
141.06988 	 30.055
142.0777 	 23.245
143.08553 	 26.255
145.06479 	 17.75
145.10118 	 37.09
147.08044 	 6.61
147.11683 	 19.33
149.05971 	 19.9
151.03897 	 17.3
153.06988 	 19.755
155.08553 	 65.06
157.10118 	 38.125
158.07262 	 7.46
159.08044 	 14.76
159.11683 	 16.28
161.05971 	 14.92
161.13248 	 13.68
163.07536 	 8.54
165.06988 	 6.31
167.08553 	 8.97
168.09335 	 28.34
173.02332 	 100
173.09609 	 21.895
173.13248 	 16.3
183.11683 	 33.92
185.09609 	 7.66
187.07536 	 10.08
189.09101 	 25.81
193.04953 	 38.77
193.10118 	 12.64
201.09101 	 43.69
201.12739 	 25.04
211.11174 	 10.91
215.10666 	 25.43
229.12231 	 11.89
247.09649 	 52.41
257.15361 	 70.61
289.14344 	 0
END IONS

BEGIN IONS
NAME=Training_19158
PEPMASS=585.360595703125
SMILES=C1CCN=C(CCC(=NCCCCCN(C(=O)CCC(=NCCCCCN(C(=O)CCC(=NCC1)O)O)O)O)O)O
INCHIKEY=ABHHIGWFFMCQOC
FORMULA=C27H48N6O8
DB=MASSBANK
ID=Training_19158
55.01784 	 1.89
55.05423 	 1.59
56.04948 	 5.615
58.06513 	 0.23
67.05423 	 2.965
69.06988 	 18.665
70.06513 	 1.95333333333333
72.04439 	 6.54
73.02841 	 1.15
80.04948 	 0.52
82.02874 	 2
82.06513 	 1.22
84.08078 	 57.1666666666667
85.02841 	 0.24
85.0886 	 13.0166666666667
86.09643 	 28.1766666666667
98.09643 	 1.48
100.0393 	 67.1
101.02332 	 1.04666666666667
101.10733 	 0.34
102.09134 	 40.0966666666667
110.06004 	 0.9
110.09643 	 0.615
111.09167 	 0.77
112.0393 	 8.95
112.07569 	 4.74
119.11789 	 1.42
120.08078 	 1.49
122.09643 	 1.325
126.05496 	 0.265
128.03422 	 0.565
130.04987 	 0.823333333333333
137.10733 	 3.38333333333333
138.09134 	 5.76
140.07061 	 1.99
140.10699 	 6.36666666666667
142.08625 	 0.25
148.07569 	 0.585
154.08625 	 3.52
156.1019 	 0.36
163.03897 	 0.32
165.10224 	 6.68
166.08625 	 3.49333333333333
167.11789 	 6.50666666666667
168.1019 	 76.5766666666667
183.1128 	 10.9533333333333
184.09682 	 4.84
185.02198 	 10.25
185.12845 	 10.2633333333333
186.02444 	 0.82
186.11247 	 4.71
201.12337 	 15.6933333333333
203.13902 	 1.94
227.03254 	 0.51
229.06664 	 1.19
265.11828 	 0.83
266.14992 	 2.86
267.13393 	 27.28
283.12885 	 4.7
285.1445 	 6.87
299.09006 	 0.4
317.08939 	 27.44
318.08866 	 3.06
319.08844 	 0.24
347.0748 	 0.65
367.23398 	 2.945
385.24455 	 31.005
389.08537 	 3.8
390.08464 	 0.61
403.25511 	 1.7
467.25003 	 4.13
479.10716 	 100
480.11499 	 21.29
481.12281 	 2.98
485.26059 	 1.83
567.35007 	 3.24
585.36064 	 55.4
END IONS

BEGIN IONS
NAME=Training_19164
PEPMASS=296.1128540039062
SMILES=c1ccc(cc1)C(C#N)O[C@H]1[C@@H]([C@H]([C@@H]([C@@H](CO)O1)O)O)O
INCHIKEY=ZKSZEJFBGODIJW
FORMULA=C14H17NO6
DB=MASSBANK
ID=Training_19164
55.05423 	 11.14
57.03349 	 5.995
57.06988 	 17.28
58.06513 	 3.37
59.04914 	 6.89
60.04439 	 1.34
61.00728 	 6.72666666666667
67.05423 	 18.29
69.03349 	 7.305
69.06988 	 9.03
70.06513 	 5.88
71.08553 	 6.775
73.02841 	 4.78
79.01784 	 2.66
79.05423 	 7.835
81.06988 	 9.18
83.04914 	 5.07
83.08553 	 4.72
85.02841 	 6.43
85.06479 	 5.48
85.10118 	 3.68
86.06004 	 6.45
86.09643 	 2.79
87.04406 	 12.415
89.05971 	 8.95
91.05423 	 36.76
93.06988 	 7.95
95.04914 	 5.06
95.08553 	 10.0766666666667
97.02841 	 5.08
97.10118 	 2.86
100.07569 	 4.35
103.03897 	 11.21
105.06988 	 4.955
107.04914 	 4.92
107.08553 	 4.02
109.10118 	 3.655
118.06245 	 3.08
119.08553 	 3.23
121.10118 	 3.48
126.09134 	 27.3
131.08553 	 1.8
133.10118 	 1.51
138.05496 	 13.06
143.08553 	 2.84
145.10118 	 2.45
147.11683 	 2.31
156.13829 	 3.15
156.97676 	 25.92
157.10118 	 2.78
159.11683 	 2.71
163.03897 	 6.45
169.10118 	 1.61
170.11756 	 48.045
171.11683 	 3.66
173.09609 	 1.78
173.13248 	 2.69
176.98185 	 6.66
183.11683 	 6.1
187.11174 	 2.57
197.09609 	 1.39
199.11174 	 2.87
201.09101 	 1.39
201.12739 	 5.03
215.10666 	 2.16
223.02371 	 11.15
225.03936 	 8.97
229.10705 	 3.49
246.11247 	 2.09
296.11286 	 0
END IONS

BEGIN IONS
NAME=Training_19167
PEPMASS=239.16416931152338
SMILES=CC1(C)CCCC2(C)C=C(C(CC12)O)C(=O)O
INCHIKEY=LQZXAHKUYJVAAR
FORMULA=C14H22O3
DB=MASSBANK
ID=Training_19167
55.05423 	 1.34
57.06988 	 1.14666666666667
59.04914 	 0.596666666666667
61.00728 	 25.85
62.0151 	 0.74
67.05423 	 0.735
69.06988 	 0.64
71.08553 	 0.745
79.05423 	 0.98
81.06988 	 1.21
82.0777 	 0.46
85.02841 	 0.41
85.10118 	 0.69
86.109 	 0.38
89.05971 	 6.95333333333333
91.05423 	 1.57
93.06988 	 0.545
95.08553 	 0.833333333333333
102.01002 	 1.01
105.06988 	 0.68
107.04914 	 100
107.08553 	 0.545
109.10118 	 0.505
120.02058 	 7.69
121.06479 	 0.6
123.04406 	 0.36
133.06479 	 45.79
133.08592 	 0.61
135.11683 	 0.23
138.01002 	 4.265
138.03115 	 2.15
149.05971 	 0.71
152.99711 	 0.93
156.02058 	 2.295
162.01002 	 1.06
163.13287 	 0.33
164.99711 	 7.28
177.09101 	 1.31
180.02058 	 11.455
183.00767 	 2.35
191.10666 	 0.48
192.11448 	 1.25
198.03115 	 1.765
239.16417 	 0
END IONS

BEGIN IONS
NAME=Training_19170
PEPMASS=477.2118835449219
SMILES=c1cc(ccc1CCC(=O)CC(CCc1ccc(cc1)O)O[C@H]1[C@@H]([C@H]([C@@H]([C@@H](CO)O1)O)O)O)O
INCHIKEY=PVPDIJGSCANSAG
FORMULA=C25H32O9
DB=MASSBANK
ID=Training_19170
69.03349 	 0.35
73.02841 	 0.74
79.05423 	 1.22
81.03349 	 0.29
85.02841 	 1.07
89.05971 	 2.06
91.05423 	 2.84
93.06988 	 2.72
95.04914 	 1.67
97.02841 	 0.89
105.06988 	 3.46
107.04914 	 31.01
109.02841 	 0.49
115.03897 	 0.21
121.06479 	 3.635
127.03897 	 0.99
128.06205 	 1.08
129.06988 	 2.585
131.04914 	 5.03
133.06479 	 13.555
135.08044 	 1.36
144.05697 	 2.41
145.04953 	 0.24
145.06479 	 1.735
147.08044 	 1.04
149.05971 	 9.845
153.01824 	 11.04
157.06479 	 3.74
171.0288 	 1.83
171.08044 	 1.38
173.05971 	 3.275
175.07536 	 0.89
191.07027 	 0.95
215.07027 	 1.25
233.08084 	 0.93
275.07614 	 0.52
297.06049 	 1
315.07106 	 0.2
317.08671 	 0.2
337.12818 	 10.11
477.21191 	 0
END IONS

BEGIN IONS
NAME=Training_19173
PEPMASS=437.1442260742188
SMILES=c1cc(ccc1CC(C(=O)c1ccc(c(c1O)[C@H]1[C@@H]([C@H]([C@@H]([C@@H](CO)O1)O)O)O)O)O)O
INCHIKEY=CSATWRZOLKGPRW
FORMULA=C21H24O10
DB=MASSBANK
ID=Training_19173
53.03858 	 4.98
55.01784 	 6.23
55.05423 	 9.62
57.03349 	 4.65
57.06988 	 14.0666666666667
59.04914 	 2.93666666666667
61.00728 	 6.93
67.05423 	 12.2833333333333
69.03349 	 6.035
69.06988 	 10.3566666666667
71.04914 	 4.76
71.08553 	 4.97333333333333
77.03858 	 1.43
79.01784 	 3.10333333333333
79.05423 	 11.715
81.03349 	 5.205
81.06988 	 15.14
83.04914 	 4.755
83.08553 	 6.25
85.02841 	 10.195
85.06479 	 3.63
85.10118 	 4.97
87.04406 	 4.96
89.05971 	 9.67
91.05423 	 31.2825
93.03349 	 2.07
93.05462 	 1.71
93.06988 	 8.24
95.04914 	 8.43
95.08553 	 13.6033333333333
97.02841 	 4.545
97.06479 	 5.35
97.10118 	 3.825
99.04406 	 3.05
103.03897 	 3.935
103.05423 	 2.86
105.03349 	 1.27
105.06988 	 5.33
107.04914 	 100
107.08553 	 1.38
109.02841 	 3.32
109.06479 	 2.97333333333333
109.10118 	 6.415
111.08044 	 2.41
117.06988 	 3.13
119.04914 	 12.34
119.08553 	 3.82
121.02841 	 3.03
121.06479 	 3.6
121.10118 	 4.36
123.04406 	 3.86333333333333
123.08044 	 3.26
123.11683 	 4.36
127.03897 	 4.67
129.09101 	 1.65
131.04914 	 5.39
133.02841 	 4.73
133.08592 	 2.18
133.10118 	 4.42
135.04406 	 2.78666666666667
135.11683 	 5.03
137.05971 	 3.11333333333333
145.06479 	 1.87
147.04406 	 10.48
149.02332 	 4.94
159.04406 	 3.57
161.02332 	 3.95
163.03897 	 4.66
167.03388 	 3.095
173.02332 	 1.85
173.05971 	 2.11
175.03897 	 2.62
177.05462 	 3.59
179.03388 	 10.05
187.03897 	 2.28
189.05462 	 1.97
193.04953 	 1.81
197.09609 	 1.57
199.03897 	 1.45
201.05462 	 1.46
203.03388 	 7.89
207.08044 	 1.88
215.03388 	 2.28
217.04953 	 1.96
225.09101 	 4.34
229.04953 	 1.8
235.07536 	 2.64
239.07027 	 2
241.08592 	 4.44
245.04445 	 1.66
251.07027 	 1.88
253.08592 	 8.21
263.07027 	 2.12
265.08592 	 2.64
269.08083 	 1.51
271.09648 	 10.84
281.08083 	 6.47
293.08083 	 1.73
293.15948 	 1.33
295.09648 	 7.92
299.0914 	 4.09
307.09648 	 2.3
311.05501 	 28.02
323.0914 	 7.29
335.0914 	 2.21
337.10705 	 1.88
343.08123 	 3.37
343.99515 	 4.5
353.10197 	 3.43
360.02645 	 5.06
365.10197 	 2.5
383.11253 	 2.32
437.14422 	 0
END IONS

BEGIN IONS
NAME=Training_19176
PEPMASS=319.0812377929688
SMILES=Cc1cc(c(c(c1)O)C(=O)c1c(cc(cc1O)O)C(=O)OC)O
INCHIKEY=GIJDACMRFIMBET
FORMULA=C16H14O7
DB=MASSBANK
ID=Training_19176
53.03858 	 14.42
55.01784 	 12.5
55.05423 	 14.7966666666667
57.06988 	 5.91
67.05423 	 8.24333333333333
69.03349 	 7.75
69.06988 	 10.67
71.08553 	 4.04
78.01002 	 0.28
79.05423 	 8.56
81.03349 	 5.90333333333333
81.06988 	 15.755
83.04914 	 53.355
85.06479 	 2.59
89.05971 	 5.62
91.01784 	 1.15
91.05423 	 12.875
93.03349 	 0.21
93.06988 	 9.325
95.04914 	 5.01
95.08553 	 9.51
96.02058 	 1.35
97.02841 	 0.31
99.04406 	 4.52
101.05971 	 2.44
105.06988 	 12.75
107.04914 	 6.11333333333333
107.08553 	 4.89
108.02058 	 3.06
109.02841 	 1.23
109.06479 	 6.93
110.03623 	 1.07
111.04406 	 7.74
115.05423 	 6.25
117.06988 	 9.76
119.01276 	 1.03
119.08553 	 6.215
120.02058 	 0.58
121.02841 	 1.23
123.04406 	 0.67
124.0155 	 7.06
125.05971 	 4.86666666666667
126.03114 	 1.14
127.03897 	 0.66
128.06205 	 6.84
129.06988 	 6.2
131.08553 	 6.2
135.00767 	 1.71
135.04406 	 1.27
136.01549 	 8.47
137.02332 	 1.88
137.05971 	 17.545
139.03897 	 2.82
141.05462 	 0.69
145.06479 	 10.22
149.02332 	 0.42
149.09609 	 4.43
151.03897 	 12.32
152.01041 	 9.14
155.10666 	 0.22
157.06479 	 7.15
163.00259 	 1.07
163.03897 	 0.43
165.01824 	 1.59
167.03388 	 11.17
167.10666 	 7.09
169.04953 	 3.255
171.06519 	 12.27
173.05971 	 8.35
175.07536 	 7.17
176.01041 	 0.67
181.01315 	 0.6
185.05971 	 11.64
194.02097 	 1.13
195.0288 	 55.845
199.07536 	 7.64
201.05462 	 26.815
204.00532 	 3.14
207.10157 	 26.24
213.05462 	 6.86
215.07027 	 11.14
215.0914 	 33.65
219.0288 	 10.29
222.01589 	 1.72
224.01041 	 16.03
225.01824 	 41.12
227.03388 	 14.96
227.07027 	 25.19
229.04953 	 61.9
230.05736 	 54.38
237.03936 	 4.88
240.04171 	 5.975
242.02097 	 0.36
243.0288 	 1.39
243.06519 	 5
255.06519 	 13
259.0601 	 7.06
285.03936 	 60.865
286.04719 	 46.025
287.05501 	 4.32
301.07067 	 2.04
319.08123 	 0
END IONS

BEGIN IONS
NAME=Training_19179
PEPMASS=251.16416931152338
SMILES=CC1=C2CC(C(=C)C(=O)O)[C@H](CC2(C)CCC1)O
INCHIKEY=MMLPRYWSGSVRRN
FORMULA=C15H22O3
DB=MASSBANK
ID=Training_19179
53.03858 	 7.29
55.01784 	 7.43
55.05423 	 15.955
57.06988 	 24.42
67.05423 	 18.8566666666667
69.03349 	 2.67
69.06988 	 26.0033333333333
71.04914 	 4.37
71.08553 	 27.77
79.05423 	 18.82
81.06988 	 31.2233333333333
83.04914 	 6.415
83.08553 	 6.88
85.06479 	 5.21666666666667
85.10118 	 13.04
89.05971 	 71.27
91.05423 	 31.53
93.06988 	 38.5166666666667
95.04914 	 24.22
95.08553 	 61.0566666666667
97.06479 	 4.77
97.10118 	 7.8
99.08044 	 2.96
103.05423 	 7.025
105.03349 	 4.11
105.06988 	 49.0133333333333
107.04914 	 9.855
107.08553 	 19.1333333333333
109.06479 	 16.22
109.10118 	 19.7066666666667
115.05423 	 7.71
117.06988 	 18.1
119.08553 	 25.4833333333333
121.06479 	 47.6633333333333
121.10118 	 17.72
123.08044 	 6.57333333333333
123.11683 	 2.46
125.09609 	 5.68
128.06205 	 10.83
129.06988 	 12.87
130.0777 	 7.89
131.04914 	 99.29
131.08553 	 22.835
133.06479 	 43.13
133.08592 	 9.83
133.10118 	 13.4633333333333
135.04406 	 5.55
135.08044 	 6.96333333333333
135.11683 	 7.125
137.05971 	 7.25
141.06988 	 3.86
142.0777 	 9.25
143.08553 	 17.835
145.06479 	 4.19
145.10118 	 14.9033333333333
147.08044 	 16.915
147.11683 	 8.57
149.05971 	 39.455
151.07536 	 9.24
155.08553 	 5.17
157.10118 	 13.31
159.11683 	 16.8
161.05971 	 42.31
161.09609 	 5.44
161.13248 	 10.11
163.03897 	 38.08
163.07536 	 15.99
165.05462 	 3.07
173.09609 	 9.04
175.07536 	 18.625
175.11174 	 8.07
175.14813 	 6.03
185.13248 	 16.475
187.11174 	 5.63
187.14813 	 7.72
189.09101 	 6.06
189.12739 	 5.92
203.14304 	 13.97
213.12739 	 5.85
219.17434 	 11.76
231.13796 	 76.78
251.16417 	 0
END IONS

BEGIN IONS
NAME=Training_5129
PEPMASS=328.0791
SMILES=CC(C(=O)O)Oc1ccc(cc1)Oc1ccc(cn1)C(F)(F)F
INCHIKEY=YUVKUEAFAVKILW
FORMULA=C15H12F3NO4
DB=MASSBANK
ID=Training_5129
63.02293 	 3.47
64.03075 	 3.87
65.03858 	 33.3175
75.02293 	 3.9825
77.03858 	 3.17
78.03383 	 2.94
81.03349 	 2.5775
91.05423 	 57.226
92.02567 	 6.12833333333333
93.03349 	 4.945
94.04132 	 5.16333333333333
103.05423 	 3.275
104.01309 	 3.7
109.02841 	 2.67
110.03623 	 3.375
111.04406 	 2.53
119.04914 	 5.575
120.04439 	 3.445
121.02841 	 2.54
121.06479 	 1.27333333333333
126.01498 	 6.095
127.02281 	 11.72
130.06513 	 8.99
131.04914 	 18.8525
133.0448 	 3.1
140.04948 	 4.89
141.0573 	 25.702
142.04132 	 0.89
144.0244 	 1.565
145.03223 	 4.365
146.02121 	 11.9583333333333
147.02903 	 23.548
148.03931 	 2.66
151.03538 	 2.265
152.04321 	 3.825
152.0468 	 1.11
158.06004 	 13.9466666666667
159.04788 	 3.06
163.02281 	 6.97333333333333
164.03063 	 38.014
164.03178 	 81.09
167.07027 	 1.57
167.07295 	 1.22
168.04439 	 8.94
168.04553 	 10.34
169.05221 	 4.62
178.04628 	 4.24
179.01772 	 46.295
180.03812 	 7.7775
185.04468 	 5.05
186.05496 	 1.94
187.04279 	 2.875
188.05062 	 6.785
188.05176 	 9.49
190.04628 	 8.8825
190.04743 	 15.99
198.05251 	 13.345
199.03653 	 2.715
199.06034 	 1.13333333333333
206.0412 	 2.655
207.04902 	 5.475
208.05685 	 3.925
208.05799 	 4.93
209.04468 	 6.62
210.05251 	 5.244
211.06034 	 3.76
213.07843 	 1.72
218.0412 	 14.5883333333333
226.04743 	 6.84142857142857
226.08381 	 2.415
227.05525 	 48.465
236.06816 	 2.3675
238.04743 	 48.29
239.05525 	 0.81
254.04234 	 65.93875
254.07872 	 19.45
255.05016 	 30.44
256.05799 	 16.2591666666667
264.06308 	 1.1175
282.07364 	 80.045
310.06855 	 0.33
328.07912 	 22.6683333333333
END IONS

BEGIN IONS
NAME=Training_16962
PEPMASS=516.259
SMILES=CC1CCC2C(C)(C)[C@@H](CC[C@]2(C)C21Cc1c(cc3c(CN(C(CCC(=O)O)C(=O)O)C3=O)c1O2)O)O
INCHIKEY=QZGOQORSUIQVIR
FORMULA=C28H37NO8
DB=MASSBANK
ID=Training_16962
55.05423 	 3.28
57.03349 	 1.67
67.05423 	 5.95
69.03349 	 8.63
69.06988 	 2.9425
70.04132 	 1.91
79.05423 	 3.18
80.04948 	 1.385
81.06988 	 5.5075
84.04439 	 1.74333333333333
85.02841 	 8.01
86.03623 	 1.68
87.04406 	 10.73
88.05188 	 2.38
89.05971 	 1.67
91.05423 	 2.815
93.06988 	 4.1675
95.08553 	 8.06333333333333
97.02841 	 11.25
105.06988 	 3.28
107.04914 	 46.96
107.08553 	 5.15333333333333
109.10118 	 5.89166666666667
115.03897 	 13.43
117.04205 	 2.13
119.08553 	 3.82833333333333
121.10118 	 4.26666666666667
123.11683 	 1.618
131.04914 	 2.51
133.04953 	 8.01
133.06479 	 3.1
133.10118 	 6.38666666666667
134.06004 	 2.415
135.04406 	 2.23
135.05261 	 2.15
135.11683 	 4.675
147.08044 	 2.65
147.11683 	 2.895
148.03931 	 1.745
149.13248 	 2.11666666666667
150.05496 	 1.57
160.07569 	 3.42
161.05971 	 1.64
163.14813 	 1.69
173.05971 	 2.885
175.14813 	 3.19666666666667
176.03422 	 2.09333333333333
178.04132 	 4.31
178.04987 	 4.845
187.07536 	 7.50333333333333
188.06205 	 6.05
188.07061 	 15.62
189.07843 	 1.86
189.12739 	 5.67
189.16378 	 9.12166666666667
190.04987 	 1.92
190.1716 	 9.18
191.17943 	 7.35
200.07061 	 1.49
201.05462 	 2.565
204.06552 	 2.605
207.10157 	 7.93
207.17434 	 4.1
214.04987 	 2.765
216.05697 	 96.56
216.06552 	 74.6516666666667
217.06479 	 16.45
217.07334 	 17.27
218.07262 	 12.33
218.08117 	 9.62833333333333
223.09649 	 1.07
225.11213 	 100
228.05697 	 4.04
228.06552 	 3.225
229.07334 	 1.855
230.07262 	 2.44
230.08117 	 2.1975
242.07262 	 2.83
242.08117 	 2.512
243.08044 	 3.38
244.05188 	 7
244.06043 	 6.9275
244.08827 	 2.57
244.09682 	 2.145
246.07608 	 0.56
254.08117 	 5.545
255.08044 	 2.29
255.089 	 6.005
256.08827 	 10.35
256.09682 	 7.92666666666667
262.06245 	 21.61
262.071 	 15.565
264.0781 	 2.5
268.08827 	 3.84
268.09682 	 3.168
270.10392 	 3.2
270.11247 	 2.212
275.07027 	 14.92
282.10392 	 2.37
282.11247 	 2.455
284.09173 	 0.605
284.17038 	 2.43
290.05736 	 7.48
290.06591 	 4.4875
296.11957 	 3.73
296.12812 	 2.13
300.0781 	 4.24
300.08665 	 3.485
302.09375 	 7.61
302.1023 	 5.01
308.06793 	 13.52
308.07648 	 11.43
314.1023 	 2.09
317.08083 	 4.47
328.07301 	 3.06
328.08156 	 2.19666666666667
335.0914 	 49.99
336.09922 	 5.46
338.16652 	 2.62
346.08357 	 7.32
346.09213 	 3.73
351.19547 	 2.15666666666667
360.09922 	 2.39
360.10778 	 2.05
365.23225 	 2.88
368.21347 	 6.5
368.22202 	 3.29666666666667
386.22403 	 2.57
386.23258 	 3.88666666666667
398.23258 	 0.61
406.22241 	 100
406.23767 	 59.985
407.20643 	 0.24
407.23024 	 24.66
407.24282 	 22.1575
408.20168 	 0.26
409.22208 	 72.35
410.21733 	 15.24
422.23258 	 2.97
424.23298 	 47.7
424.24824 	 34.7633333333333
425.2408 	 10.37
425.25338 	 12.9475
434.21733 	 5.25
434.23258 	 3.235
452.22789 	 60.56
452.24315 	 29.2
453.23572 	 13.17
453.24829 	 6.8125
470.25371 	 14.08
480.23806 	 9.155
481.22208 	 3.72
485.21699 	 16.6
486.21224 	 4.15
498.24863 	 34.785
499.23264 	 12.23
516.25919 	 4.32666666666667
END IONS

BEGIN IONS
NAME=Training_19182
PEPMASS=301.1070556640625
SMILES=COc1cc(c(c(c1C(=O)/C=C/c1ccccc1)OC)O)O
INCHIKEY=VMTHPSSNJFUGBF
FORMULA=C17H16O5
DB=MASSBANK
ID=Training_19182
55.01784 	 3.46
55.05423 	 14.01
56.02567 	 1.55
57.03349 	 0.2
57.06988 	 62.69
67.05423 	 51.51
68.02567 	 4.13
68.99711 	 4.465
69.03349 	 9.99
69.06988 	 33.41
70.04132 	 3.875
71.01276 	 0.98
71.08553 	 52.21
78.01002 	 0.35
79.05423 	 18.74
80.02567 	 0.78
81.03349 	 0.27
81.06988 	 75.66
83.04914 	 10.76
83.08553 	 28.03
84.02058 	 3.445
85.02841 	 0.46
85.06479 	 9.88
85.10118 	 29.74
87.00767 	 0.42
89.05971 	 100
91.05423 	 6.915
93.06988 	 54.28
95.04914 	 0.395
95.08553 	 91.99
96.02058 	 1.325
97.02841 	 0.43
97.10118 	 15.48
98.03623 	 3.86
99.00767 	 0.675
103.05423 	 5.58666666666667
105.06988 	 41.63
107.04914 	 14.11
107.08553 	 58.17
109.02841 	 0.84
109.10118 	 70.45
111.04406 	 10.3
111.08044 	 12.38
112.0155 	 0.22
119.08553 	 56.55
121.10118 	 60.49
123.04406 	 0.265
123.11683 	 22.27
124.0155 	 7.685
125.02332 	 0.56
126.03114 	 3.215
131.04914 	 3.87666666666667
131.08553 	 27.05
133.10118 	 51.08
135.11683 	 42.76
137.02332 	 0.44
137.05971 	 21.95
139.00259 	 1.43
142.02606 	 4.13
145.10118 	 45.08
147.11683 	 36.95
149.13248 	 32.09
151.03897 	 0.756666666666667
151.07536 	 22.57
153.01824 	 0.44
154.02606 	 2.58333333333333
155.03388 	 0.3
157.04953 	 0.26
157.10118 	 16.33
159.11683 	 41.62
161.13248 	 33.5
165.05462 	 28.75
166.9975 	 3.93666666666667
171.11683 	 17.18
173.13248 	 38.55
179.03388 	 0.25
182.02097 	 73.73
183.02293 	 3.94
183.0288 	 5.8
185.13248 	 20.41
191.07027 	 16.88
194.02097 	 0.44
197.04445 	 73.9333333333333
198.0464 	 9.65
209.04445 	 0.45
286.08357 	 0.6
301.10705 	 1.85
END IONS

BEGIN IONS
NAME=Training_19185
PEPMASS=401.1594848632812
SMILES=COc1ccc(cc1OC)C1C2COC(c3cc(c4c(c3)OCO4)OC)C2CO1
INCHIKEY=UTPBMRNHPNUBLT
FORMULA=C22H24O7
DB=MASSBANK
ID=Training_19185
53.03858 	 5.63
55.05423 	 3.73
57.06988 	 6.255
65.03858 	 3.55
67.05423 	 4.175
79.05423 	 24.295
81.03349 	 1.49
81.06988 	 2.325
87.04406 	 3.255
89.05971 	 1.92
91.05423 	 15.93
95.04914 	 11.065
95.08553 	 1.66
105.06988 	 3.79
107.04914 	 27.505
108.05697 	 18.82
109.06479 	 3.69
115.05423 	 6.36
117.06988 	 4.95
121.06479 	 2.255
128.06205 	 2.57
129.06988 	 4.86
133.06479 	 5.195
135.04406 	 7.68
136.05188 	 5.475
137.05971 	 2.255
144.05697 	 3.9
145.06479 	 7.02
147.04406 	 1.16
150.03115 	 4.74
151.07536 	 98.775
157.06479 	 7.71
159.04406 	 5.61
159.08044 	 2.595
161.05971 	 3.18
165.05462 	 82.6
173.05971 	 8.085
174.06753 	 11.11
175.07536 	 1.92
177.09101 	 2.41
185.04445 	 1.36
187.03897 	 3.5
187.07536 	 1.99
188.08318 	 4.33
189.09101 	 11.855
201.03936 	 6.11
201.09101 	 10.875
203.05501 	 3.77
203.10666 	 4.1
211.07536 	 3.87
215.07027 	 6.85
233.11722 	 1.07
239.07027 	 4.5
255.10157 	 0.68
261.09101 	 1.9
269.08083 	 6.23
271.11762 	 100
273.11214 	 2.75
277.08592 	 2.38
282.08866 	 4.16
291.10157 	 2.69
292.1094 	 3.67
297.07575 	 7.87
303.04993 	 0.64
307.09648 	 1.74
312.09922 	 14.11
315.1227 	 0.56
319.09648 	 4.74
320.10431 	 1.94
325.10705 	 4.84
334.11996 	 2.76
338.11487 	 2.34
401.15948 	 0
END IONS

BEGIN IONS
NAME=Training_19188
PEPMASS=413.1806030273438
SMILES=CC(CC(C)O[C@H]1[C@@H]([C@H]([C@@H]([C@@H](CO)O1)O)O)O)OC(=O)/C=C/c1ccc(cc1)O
INCHIKEY=RMFDCHYDPYVNFA
FORMULA=C20H28O9
DB=MASSBANK
ID=Training_19188
55.05423 	 0.62
57.06988 	 1.36
65.03858 	 1.79
67.05423 	 0.54
69.03349 	 0.85
69.06988 	 1.02
71.08553 	 0.82
73.06479 	 0.35
79.01784 	 0.38
81.06988 	 1.41
83.08553 	 1.13
85.02841 	 0.36
85.10118 	 0.49
87.04406 	 1.63
89.05971 	 30.8
91.05423 	 9.9725
93.06988 	 0.59
95.08553 	 1.71
97.10118 	 0.44
105.06988 	 0.78
107.07027 	 0.67
107.08553 	 0.76
109.10118 	 1.46
115.05423 	 0.6
119.04914 	 36.3066666666667
119.08553 	 0.8
121.10118 	 0.96
123.11683 	 1.04
133.08592 	 12.65
135.08044 	 0.35
135.11683 	 0.57
145.10118 	 0.44
147.04406 	 100
147.11683 	 0.38
149.09609 	 0.35
159.08044 	 0.45
159.11683 	 0.55
165.05462 	 1.26
173.13248 	 0.41
177.09101 	 1.09
177.11213 	 1.56
187.14813 	 0.87
203.14304 	 0.35
215.14304 	 0.84
229.15869 	 0.48
233.11722 	 0.4
239.17943 	 0.38
251.12779 	 1.45
285.22129 	 0.52
363.18021 	 1.24
413.18061 	 0
END IONS

BEGIN IONS
NAME=Training_19191
PEPMASS=321.2424011230469
SMILES=CC(CCC1=C(C)C(=O)CC2C(C)(C)CCC[C@]12C)CC(=O)O
INCHIKEY=BARZJLALPXZLMN
FORMULA=C20H32O3
DB=MASSBANK
ID=Training_19191
55.05423 	 44.795
57.06988 	 9.745
59.04914 	 5.13
67.05423 	 26.6466666666667
69.06988 	 59.1733333333333
71.04914 	 12.42
71.08553 	 9.22
73.06479 	 10.385
79.05423 	 19.11
81.06988 	 42.1433333333333
83.04914 	 9.955
83.08553 	 15.8866666666667
85.06479 	 5.16
85.10118 	 3.75
89.05971 	 3.66
91.05423 	 18.8
93.06988 	 19.05
95.08553 	 48.2633333333333
97.06479 	 12.95
97.10118 	 11.4933333333333
105.06988 	 27.485
107.08553 	 36.39
109.10118 	 73.6366666666667
111.08044 	 6.03
111.11683 	 8.13
113.09609 	 7.41
117.06988 	 5.79
119.08553 	 27.0033333333333
121.06479 	 9.89
121.10118 	 26.9966666666667
123.08044 	 13.36
123.11683 	 25.3933333333333
131.08553 	 31.375
133.10118 	 28.3666666666667
135.08044 	 33.29
135.11683 	 11.71
137.05971 	 9.63
137.09609 	 28.845
139.11174 	 8.39
143.08553 	 4.46
145.10118 	 18.71
147.11683 	 23.1433333333333
149.09609 	 12.96
149.13248 	 11.11
151.11174 	 14.615
153.09101 	 3.82
157.10118 	 9.16
159.11683 	 18.7233333333333
161.09609 	 7.525
161.13248 	 24.855
163.11174 	 9.265
163.14813 	 14.06
165.12739 	 8.84
171.11683 	 42.105
173.13248 	 27.97
175.11174 	 9.28
175.14813 	 17.16
177.12739 	 7.575
177.16378 	 11.86
179.10666 	 9.53
179.14304 	 14.27
183.11683 	 10.03
187.11174 	 3.08
187.14813 	 26.73
189.12739 	 11.15
189.16378 	 7.51
191.14304 	 7.73
193.12231 	 8.71
197.13248 	 8.98
201.16378 	 16.34
203.14304 	 8.65
205.15869 	 12.88
207.13796 	 7.69
211.14813 	 6.56
215.14304 	 8.43
233.15361 	 9.43
243.21073 	 8.95
247.16926 	 8.37
253.19508 	 61.85
257.18999 	 12.39
257.22638 	 9.42
275.20056 	 7.8
299.20056 	 100
303.23186 	 29
321.24242 	 0
END IONS

BEGIN IONS
NAME=Training_19194
PEPMASS=335.2216796875
SMILES=CC(C)C1(CCC2C(=C1)C(=O)CC1C2(C)CCCC1(C)C(=O)O)O
INCHIKEY=UFEHYRPBLFGEJW
FORMULA=C20H30O4
DB=MASSBANK
ID=Training_19194
55.01784 	 8.27
55.05423 	 26.36
57.06988 	 9.82333333333333
59.04914 	 11.98
67.05423 	 35.725
69.03349 	 1.03
69.06988 	 29.79
71.04914 	 16.685
71.08553 	 0.42
79.05423 	 31.63
81.06988 	 38.0466666666667
85.02841 	 9.26
86.03623 	 2.29
89.05971 	 8.59
91.05423 	 36.94
93.06988 	 44.51
95.04914 	 17.02
95.08553 	 40.0833333333333
97.02841 	 0.89
97.06479 	 10.95
97.10118 	 0.46
99.04406 	 0.24
101.05971 	 0.31
105.06988 	 67.045
107.04914 	 100
107.08553 	 100
109.06479 	 13.03
109.10118 	 47.865
117.06988 	 22.73
119.08553 	 38.6233333333333
121.06479 	 7.66
121.10118 	 42.0266666666667
123.08044 	 17.775
123.11683 	 18.875
125.09609 	 9.30666666666667
127.03897 	 0.8
129.06988 	 17.44
131.08553 	 48.165
133.06479 	 3.17
133.10118 	 40.95
135.08044 	 28.66
135.11683 	 9.245
137.09609 	 9.13
139.11174 	 26.42
142.0777 	 9.33
143.03388 	 9.21
143.08553 	 31.805
145.04953 	 0.46
145.10118 	 46.03
147.08044 	 22.1166666666667
147.11683 	 33.115
149.09609 	 47.44
153.09101 	 37.265
155.08553 	 16.2
157.10118 	 31.155
159.08044 	 10.27
159.11683 	 32.03
161.09609 	 14.48
161.13248 	 9.64666666666667
163.11174 	 17.9
169.10118 	 18.87
171.11683 	 22.7066666666667
173.09609 	 7.74
173.13248 	 23.1033333333333
175.11174 	 10.365
183.11683 	 18.805
185.03858 	 10.69
185.13248 	 23.7
187.11174 	 18.77
187.14813 	 17.55
189.12739 	 13.25
197.13248 	 25.29
199.14813 	 21.135
201.12739 	 8.695
201.16378 	 42.785
203.04914 	 35.78
211.14813 	 25.57
213.12739 	 17.11
215.14304 	 24.06
227.17943 	 18.15
229.15869 	 19.39
241.19508 	 17.07
251.17943 	 20.25
253.19508 	 48.78
269.18999 	 39.1
271.20564 	 35.79
283.16926 	 0.3
335.22169 	 0
END IONS

BEGIN IONS
NAME=Training_19197
PEPMASS=463.2326354980469
SMILES=C(CCC(CCc1ccc(cc1)O)O[C@H]1[C@@H]([C@H]([C@@H]([C@@H](CO)O1)O)O)O)Cc1ccc(cc1)O
INCHIKEY=MAUAGULXOHJIER
FORMULA=C25H34O8
DB=MASSBANK
ID=Training_19197
53.03858 	 0.64
55.01784 	 1.2
55.05423 	 8.545
57.03349 	 0.725
57.06988 	 0.24
67.05423 	 0.45
69.03349 	 1.3
73.02841 	 0.7
79.05423 	 2.07
81.03349 	 0.84
81.06988 	 0.55
83.04914 	 100
85.02841 	 2.695
85.06479 	 2.62
91.05423 	 5.38
93.06988 	 1.86
95.04914 	 2.185
97.02841 	 1.15
101.05971 	 2.53
103.03897 	 1.03
103.05423 	 1.01
105.06988 	 2.12
107.04914 	 100
109.02841 	 1.56
111.00767 	 0.52
115.05423 	 1.76
117.06988 	 2.57
119.04914 	 0.97
119.08553 	 1.43
121.06479 	 5.06
126.03114 	 1.84
128.06205 	 1.25
129.06988 	 1.195
131.04914 	 19.535
133.06479 	 10.355
141.05462 	 4.625
143.08553 	 0.92
144.05697 	 3.515
145.06479 	 6.96
147.08044 	 7.755
149.05971 	 2.36
155.08553 	 0.55
157.06479 	 2.64
159.08044 	 2.95
161.09609 	 1.3
167.10666 	 7.15
169.04953 	 6.39
169.06479 	 1.16
171.08044 	 2.335
173.05971 	 14.99
173.09609 	 3.095
183.08044 	 0.42
185.05971 	 0.62
185.09609 	 1.09
185.11722 	 19.08
185.13248 	 0.42
187.11174 	 2.345
197.05971 	 2.65
199.07536 	 0.58
203.07027 	 0.85
211.11174 	 0.55
213.12739 	 1.35
215.07027 	 1.18
224.01041 	 15.61
225.01824 	 40.25
233.08084 	 0.81
242.02097 	 0.42
243.0288 	 1.34
291.06518 	 1
309.07575 	 25.1
409.12818 	 58.77
463.23264 	 0
END IONS

BEGIN IONS
NAME=Training_19200
PEPMASS=357.1180114746094
SMILES=COc1ccc(/C=C\C(=O)O)c(c1)O[C@H]1[C@@H]([C@H]([C@@H]([C@@H](CO)O1)O)O)O
INCHIKEY=FQWZGEBZILOCET
FORMULA=C16H20O9
DB=MASSBANK
ID=Training_19200
53.03858 	 9.42
55.01784 	 13.21
55.05423 	 13.695
57.03349 	 8.48
57.06988 	 22.57
59.04914 	 8.08
65.03858 	 9.17
67.05423 	 15.52
69.03349 	 10.21
69.06988 	 9.42
71.04914 	 10.545
71.08553 	 9.805
79.05423 	 15.45
81.03349 	 8.165
81.06988 	 14.52
83.04914 	 8.23
84.05697 	 34.03
85.02841 	 13.745
85.10118 	 7.99
87.04406 	 29.885
89.05971 	 26.3
90.0464 	 0.9
91.05423 	 33.13
93.06988 	 9.65666666666667
94.06245 	 10.29
95.04914 	 14.13
95.08553 	 8.51
97.02841 	 8.25
97.06479 	 1.07
103.05423 	 10.0366666666667
105.06988 	 13.8366666666667
107.04914 	 9.035
107.08553 	 7.58
108.0781 	 8.3
109.02841 	 1.66
110.05736 	 9.79
113.02332 	 8.92
117.06988 	 10.35
118.04132 	 9.47666666666667
119.04914 	 4.58
119.08553 	 7.63
120.0781 	 11.59
121.06479 	 59.56
123.08044 	 3.035
125.05971 	 9.67333333333333
130.06245 	 7.01
131.04914 	 9.99
133.06479 	 38.0866666666667
133.08592 	 10.43
136.05188 	 0.53
136.08827 	 17.89
136.1094 	 9.34
137.05971 	 9.655
147.04406 	 5.15
149.05971 	 8.55333333333333
151.07536 	 8.55
152.10431 	 14.86
153.05462 	 38.1733333333333
154.09883 	 20.005
156.06284 	 45.12
158.05736 	 7.63
160.07301 	 22.41
161.05971 	 6.33
168.09922 	 11.11
172.07301 	 11.79
172.1094 	 8.95
177.05462 	 74.1033333333333
188.06793 	 10.09
189.05462 	 5.79
189.07575 	 14.17
190.08357 	 29.51
191.0914 	 9.49
195.06519 	 27.72
208.1094 	 8.3
226.11996 	 32.06
244.13053 	 11.44
253.12818 	 7.76
357.11801 	 0
END IONS

BEGIN IONS
NAME=Training_19209
PEPMASS=423.1398010253906
SMILES=Cc1cc(cc(c1C(=O)O[C@@H]1[C@@H](CO)O[C@H]([C@@H]1O)n1ccc(nc1=O)O)OC)OC
INCHIKEY=LQYPUZKOEZWGBX
FORMULA=C19H22N2O9
DB=MASSBANK
ID=Training_19209
53.03858 	 0.25
55.05423 	 1.13
57.06988 	 0.4
65.03858 	 0.55
67.05423 	 1.42
69.03349 	 2.575
79.05423 	 1.49
81.03349 	 2.17
81.06988 	 0.52
89.05971 	 0.33
91.05423 	 3.22
93.03349 	 2.16
93.06988 	 1.23
95.04914 	 1.98
95.08553 	 0.5
96.008 	 0.39
97.02841 	 0.33
105.06988 	 0.39
106.04132 	 0.2
107.04914 	 0.315
108.05697 	 1.05
113.03455 	 5.27
119.04914 	 0.585
121.02841 	 1.145
121.06479 	 3.32
123.08044 	 1.455
136.05188 	 9.42666666666667
137.05971 	 0.59
139.07536 	 0.45
145.06479 	 0.78
149.05971 	 1.32
151.07536 	 0.27
164.0468 	 3.93666666666667
167.07027 	 12.38
173.05971 	 15.58
174.06351 	 11.38
179.07027 	 100
180.07407 	 9.29
181.04953 	 3.54
185.04445 	 100
187.07536 	 0.58
188.07916 	 0.58
190.06245 	 3.21
191.06625 	 2.18
193.08592 	 0.39
205.08592 	 27.18
206.08972 	 22.39
217.08592 	 8.56
218.08972 	 6.41
231.0288 	 0.73
235.09649 	 1.16
236.10029 	 1.47
249.03936 	 1.16
309.09688 	 26.8
311.11253 	 10.555
312.11633 	 2.32
339.10744 	 15.18
367.10236 	 10.24
394.13707 	 12.14
395.14489 	 2
421.12416 	 3.66
422.13198 	 2.2
423.13981 	 2.6825
END IONS

BEGIN IONS
NAME=Training_19212
PEPMASS=647.2181396484375
SMILES=C[C@H]1[C@@H]([C@H]([C@H]([C@H](OC[C@@H]2[C@H]([C@@H]([C@H]([C@H](Oc3cc4c(ccc(=O)o4)cc3OC)O2)O[C@H]2[C@@H]([C@@H]([C@H]([C@H](C)O2)O)O)O)O)O)O1)O)O)O
INCHIKEY=LLQBCHODNVGKSF
FORMULA=C28H38O17
DB=MASSBANK
ID=Training_19212
53.03858 	 0.26
55.05423 	 0.98
57.03349 	 3.715
57.06988 	 0.29
69.03349 	 0.53
71.04914 	 9.22666666666667
73.02841 	 0.26
81.03349 	 0.21
83.04914 	 3.66
85.02841 	 7.4375
89.03858 	 0.53
89.05971 	 2.04
95.04914 	 5.83
105.03349 	 0.24
111.04406 	 1.27666666666667
117.03349 	 0.54
122.03623 	 2.43
129.05462 	 3.17666666666667
133.02841 	 21.3333333333333
133.08592 	 0.32
137.05971 	 4.79666666666667
147.06519 	 1.845
149.05971 	 2.56
150.03115 	 1.64
161.02332 	 0.63
165.05462 	 2.76
178.02606 	 9.855
185.04445 	 16.39
193.04953 	 100
209.04445 	 0.21
212.05267 	 1.3
239.0914 	 1.525
259.10236 	 0.26
284.11018 	 100
285.11801 	 12.47
355.10236 	 6.51
501.16027 	 4.005
647.21818 	 0
END IONS

BEGIN IONS
NAME=Training_16963
PEPMASS=261.149
SMILES=C=C([C@@H]1CC=C2C=CC(=O)[C@H](C)[C@@]2(C)C1)C(=O)OC
INCHIKEY=JGZDPLNVUOFETD
FORMULA=C16H20O3
DB=MASSBANK
ID=Training_16963
79.05423 	 12.12
91.05423 	 60.94
93.06988 	 9.35
95.04914 	 13.83
103.05423 	 15.24
105.06988 	 39.71
109.06479 	 8.95
115.05423 	 36.27
116.06205 	 17.39
117.06988 	 61.81
119.08553 	 13.66
121.06479 	 81.73
128.06205 	 33.7
129.06988 	 53.71
130.0777 	 13.32
131.04914 	 8.66
131.08553 	 23.53
133.06479 	 6.51
135.08044 	 22.25
141.06988 	 41.21
142.0777 	 100
143.08553 	 29.02
144.05697 	 14.88
145.06479 	 35.78
145.10118 	 22.65
147.08044 	 13.86
152.06205 	 8.24
153.06988 	 52.26
154.0777 	 14.04
155.08553 	 38.29
157.06479 	 17.06
157.10118 	 54.32
158.07262 	 36.37
159.08044 	 45.73
160.08827 	 9.83
165.06988 	 10.65
167.08553 	 26.53
168.09335 	 32.56
169.06479 	 7.28
169.10118 	 6.62
171.08044 	 23.74
172.08827 	 18.07
173.09609 	 49.41
175.11174 	 16.91
178.0777 	 11.79
181.06479 	 17.19
183.11683 	 35.31
185.09609 	 8.18
186.10392 	 15.03
187.07536 	 15.36
193.10118 	 8.46
196.08827 	 13.38
201.12739 	 36.71
211.11174 	 22.99
229.12231 	 20.65
261.14852 	 9.86
END IONS

BEGIN IONS
NAME=Training_19215
PEPMASS=262.1285095214844
SMILES=CCC(C)(C#N)O[C@H]1[C@@H]([C@H]([C@@H]([C@@H](CO)O1)O)O)O
INCHIKEY=WEWBWVMTOYUPHH
FORMULA=C11H19NO6
DB=MASSBANK
ID=Training_19215
53.03858 	 1.025
55.05423 	 14.055
56.04948 	 1.68
57.03349 	 1.89
57.06988 	 4.98
60.04439 	 1.23
61.00728 	 2.985
67.05423 	 4.99
69.03349 	 4.30666666666667
69.06988 	 1.615
70.06513 	 10.05
71.08553 	 0.47
79.01784 	 7.07
79.05423 	 2.65666666666667
81.03349 	 4.62
81.06988 	 5.52
83.04914 	 2.01
84.04439 	 1.74
84.08078 	 1.32
85.02841 	 5.92666666666667
87.04406 	 0.31
88.07569 	 1.15
89.05971 	 0.27
91.05423 	 7.15
93.06988 	 3.12
95.04914 	 2.125
95.08553 	 2.555
97.02841 	 4.84333333333333
98.06004 	 60.015
99.04406 	 1.99
100.07569 	 0.25
105.03349 	 100
105.06988 	 6.26
107.08553 	 0.693333333333333
109.02841 	 9.93
109.10118 	 0.23
110.06004 	 0.39
119.08553 	 0.21
120.97676 	 3.5
123.04406 	 7.47
127.03897 	 6.49
131.08553 	 5.405
133.06479 	 2.73
135.08044 	 0.7
137.00806 	 2.11
138.99001 	 0.32
140.07061 	 0.795
145.02841 	 8.52
149.01074 	 0.65
151.07536 	 6.44
153.09101 	 0.2
161.01074 	 0.26
161.05971 	 0.42
167.03388 	 0.3
175.07536 	 25.06
179.02131 	 0.41
179.07027 	 4.33
191.02131 	 0.77
207.06519 	 0.26
242.1023 	 0.22
262.12851 	 0
END IONS

BEGIN IONS
NAME=Training_19218
PEPMASS=585.1966552734375
SMILES=C[C@]12C[C@]3([C@@H]4C[C@]1(C4(COC(=O)c1ccccc1)[C@@H](O2)O3)O[C@H]1[C@@H]([C@H]([C@@H]([C@@H](COC(=O)c2ccccc2)O1)O)O)O)O
INCHIKEY=LATYEZNGPQKAIK
FORMULA=C30H32O12
DB=MASSBANK
ID=Training_19218
51.02293 	 0.875
53.03858 	 5.07
55.01784 	 0.48
57.03349 	 0.425
61.02841 	 0.64
67.05423 	 0.38
69.03349 	 2.85
71.04914 	 0.25
73.02841 	 0.5
77.03858 	 2.02
79.05423 	 3.595
81.03349 	 5.18
85.02841 	 3.01666666666667
87.04406 	 1.33
91.03897 	 0.27
91.05423 	 0.505
93.06988 	 0.26
95.04914 	 14.465
97.02841 	 3.08
99.04406 	 0.513333333333333
103.05423 	 0.41
105.03349 	 100
109.02841 	 1.69333333333333
109.06479 	 0.39
121.06479 	 4.985
123.04406 	 2.215
123.08044 	 3.6
127.03897 	 1.335
133.06479 	 6.36333333333333
145.02841 	 3.12
151.07536 	 2.87666666666667
153.09101 	 0.29
161.05971 	 1.005
175.07536 	 7.77
179.07027 	 1.75
185.04445 	 10.83
197.08084 	 1.025
201.05462 	 1.28
213.07575 	 0.71
219.06519 	 22.73
269.10197 	 1.53
307.08123 	 1.92
323.0914 	 2.3
337.12818 	 0.32
341.10197 	 37.51
363.10744 	 0.36
381.11801 	 6.11
475.15987 	 0.26
485.14422 	 0.47
503.15479 	 100
585.19665 	 0
END IONS

BEGIN IONS
NAME=Training_19224
PEPMASS=481.1704406738281
SMILES=C[C@]12C[C@]3([C@@H]4C[C@]1([C@]4(COC(=O)c1ccccc1)[C@@H](O2)O3)O[C@H]1[C@@H]([C@H]([C@@H]([C@@H](CO)O1)O)O)O)O
INCHIKEY=YKRGDOXKVOZESV
FORMULA=C23H28O11
DB=MASSBANK
ID=Training_19224
51.02293 	 1.125
53.03858 	 9.65
55.01784 	 1.42
57.03349 	 1.17
57.06988 	 2.17
67.05423 	 0.82
69.03349 	 4.24666666666667
71.04914 	 1.3
71.08553 	 1.8
73.02841 	 0.31
77.03858 	 2.27
79.05423 	 2.79333333333333
81.03349 	 2.57333333333333
81.06988 	 1.24666666666667
83.01276 	 0.37
85.02841 	 6.925
89.05971 	 4.44
91.05423 	 2.01
92.06205 	 0.3
93.03349 	 1.35
93.06988 	 0.735
95.04914 	 7.635
95.08553 	 1.14
97.02841 	 2.72
99.04406 	 1.61
99.08044 	 1.12
103.05423 	 1.17
105.03349 	 100
105.06988 	 27.33
107.04914 	 0.63
107.08553 	 1.495
108.05697 	 0.585
109.02841 	 0.74
109.06479 	 1.685
109.10118 	 3.55
111.04406 	 1.645
115.05423 	 0.22
115.07536 	 1.61
119.04914 	 1.04
121.06479 	 10.7533333333333
123.04406 	 2.41
123.08044 	 10.0333333333333
123.11683 	 1.65
125.05971 	 1.67
127.03897 	 1.55666666666667
133.06479 	 27.255
133.10118 	 6.4
137.05971 	 7.64
139.03897 	 8.54
143.07027 	 1.38
145.02841 	 21.25
145.04953 	 1.53
149.02332 	 6.59
151.03897 	 4.4
151.07536 	 12.4866666666667
151.11174 	 2.11
153.05462 	 2.29
153.09101 	 4.44
161.05971 	 4.32
167.07027 	 1.17
169.08592 	 0.47
173.13248 	 2.82
177.05462 	 100
179.03388 	 1.98
179.07027 	 6.63
191.14304 	 2.46
197.04445 	 9.25
197.08084 	 16.725
199.03897 	 36.21
209.15361 	 2.59
215.05501 	 35.97
217.04953 	 2.46
249.07575 	 0.6
267.08632 	 0.59
301.10705 	 2.67
303.08632 	 3.2
319.11762 	 4.36
373.09179 	 4.4
389.14422 	 5.74
391.10236 	 8.92
481.17044 	 0
END IONS

BEGIN IONS
NAME=Training_19236
PEPMASS=337.1070556640625
SMILES=CC1(C)C=Cc2c(cc3c(c(=O)cc(c4ccc(cc4)O)o3)c2O)O1
INCHIKEY=YXOATFKTEDZPFL
FORMULA=C20H16O5
DB=MASSBANK
ID=Training_19236
55.05423 	 3.185
57.06988 	 4.665
65.03858 	 3.33
67.05423 	 5.73
69.06988 	 3.41
71.08553 	 3.2
79.05423 	 3.72
81.06988 	 2.31
83.08553 	 2.72
85.10118 	 1.33
91.05423 	 7.72
92.99711 	 4.59
95.08553 	 1.81
97.10118 	 1.04
107.04914 	 5.8
115.05423 	 2.77
119.04914 	 9.07
121.02841 	 13.615
123.00767 	 2.28
135.04406 	 10.555
141.01824 	 5.19
141.06988 	 2.36
145.02841 	 4.67
145.06479 	 5.22
149.02332 	 3.88
165.01824 	 11.635
165.06988 	 3.415
167.03388 	 2.47666666666667
173.05971 	 2.67
177.01824 	 6.74
183.0288 	 6.18
183.08044 	 4.61
185.04445 	 2.67
197.05971 	 3.4
200.0468 	 9.92
201.05462 	 4.57666666666667
202.0777 	 5
211.07536 	 4.05
215.03388 	 100
219.06519 	 2.745
220.08827 	 3.485
228.04171 	 4.47
229.04953 	 3.92
233.04445 	 3.09
239.07027 	 7.28333333333333
243.08044 	 2.96
245.09609 	 4.9
247.07536 	 4.23
248.08318 	 3.61333333333333
255.06519 	 5.575
263.10666 	 4.225
267.06518 	 21.4833333333333
271.0601 	 4.035
276.0781 	 4.6
277.08592 	 3.23
279.06518 	 7.02333333333333
281.08083 	 5.43666666666667
281.11722 	 3.335
283.0601 	 100
291.10157 	 5.78666666666667
293.08083 	 5.385
294.05228 	 1.98
295.0601 	 32.6833333333333
295.09648 	 11.07
297.07575 	 4.19333333333333
303.10157 	 0.27
304.07301 	 2.885
305.08083 	 3.895
307.0601 	 23.48
308.06793 	 19.89
309.07575 	 11.4866666666667
309.11214 	 6.415
319.09648 	 35.03
321.07575 	 30.5
322.08357 	 33.4733333333333
323.0914 	 6.335
337.10705 	 75.3925
END IONS

BEGIN IONS
NAME=Training_19239
PEPMASS=501.1602478027344
SMILES=CC1C(C(C(C(OCC2C(C(C(C(Oc3cc4c(ccc(=O)o4)cc3OC)O2)O)O)O)O1)O)O)O
INCHIKEY=FCIZPHNZRNLUJD
FORMULA=C22H28O13
DB=MASSBANK
ID=Training_19239
55.05423 	 0.46
57.03349 	 2.28
71.04914 	 8.84
75.04406 	 4.85
81.06988 	 4.33
83.04914 	 14.31
84.05697 	 8.16
85.02841 	 38.5433333333333
86.03623 	 18.38
87.04406 	 3.62
89.03858 	 0.29
89.05971 	 7.3
91.05423 	 48.41
95.04914 	 6.83
99.04406 	 4.21
105.03349 	 0.33
111.04406 	 15.4433333333333
113.05971 	 6.04
117.03349 	 0.76
122.03623 	 2.18
127.03897 	 5.24
129.05462 	 45.15
133.02841 	 22.7466666666667
137.05971 	 6.385
139.11174 	 5.01
147.06519 	 14.14
149.04445 	 8.16
149.05971 	 2.35
150.03115 	 2.085
153.05462 	 14.03
157.04953 	 4.4
161.02332 	 0.63
165.05462 	 3.58
167.05501 	 43.07
171.06519 	 5.87
178.02606 	 13.0566666666667
181.12231 	 6
193.04953 	 100
213.16378 	 11.62
221.08084 	 5.95
225.03936 	 29.19
239.0914 	 51.95
251.17943 	 7.41
269.18999 	 3.69
285.00885 	 26.82
299.06089 	 55.72
315.10744 	 2.98
342.9932 	 3.47
359.0245 	 32.26
435.1497 	 5.66
477.16027 	 7.72
501.16027 	 0
END IONS

BEGIN IONS
NAME=Training_3827
PEPMASS=640.3844
SMILES=CC(C)/C=C(\C)/[C@@H]1[C@@H](C)/C(=N/OC)/C[C@]2(C[C@@H]3C[C@@H](CC=C(C)C[C@@H](C)C=CC=C4CO[C@@H]5[C@@H](C(=C[C@@H](C(=O)O3)[C@]45O)C)O)O2)O1
INCHIKEY=YZBLFMPOMVTDJY
FORMULA=C37H53NO8
DB=MASSBANK
ID=Training_3827
59.04914 	 37.25
60.05697 	 82.88
99.04406 	 52.75
117.09101 	 18.63
122.09643 	 9.63
123.11683 	 11.88
131.08553 	 12.13
133.08592 	 30.5
145.06479 	 30.25
150.09134 	 12.5
159.08044 	 9.75
159.11683 	 12.88
161.11722 	 11.25
164.14338 	 17.75
165.1512 	 9.38
166.15903 	 29.25
171.11683 	 24.25
199.11174 	 100
204.13829 	 9.5
215.10666 	 10.38
217.12231 	 10.38
218.15394 	 47.13
219.16177 	 23.13
283.26316 	 66.63
311.29446 	 31.62
337.27372 	 16.25
339.28937 	 23.25
341.30502 	 31.37
416.24985 	 69.66
416.26428 	 19
417.25768 	 25.39
418.2655 	 29.72
418.27993 	 13.13
434.26042 	 34.06
436.29049 	 13.75
448.27607 	 42.72
478.25025 	 34.895
496.26081 	 50.275
497.26864 	 30.995
498.27646 	 69.81
499.27171 	 41.18
499.28429 	 14.58
510.27646 	 12.04
528.27445 	 74.92
528.28703 	 100
529.28228 	 32.82
529.29485 	 32.96
640.38439 	 8.82333333333333
END IONS

BEGIN IONS
NAME=Training_19242
PEPMASS=1031.5421142578123
SMILES=CC1CCC2(C(C)C3(C(CC4C5CC=C6CC(CCC6(C)C5CCC34C)OC3C(C(C(C(C)O3)OC3C(C(C(C(C)O3)OC3C(C(C(C(CO)O3)O)O)O)O)O)O)OC3C(C(C(C(C)O3)O)O)O)O2)O)OC1
INCHIKEY=PMTDHEPUPHYRST
FORMULA=C51H82O21
DB=MASSBANK
ID=Training_19242
73.02841 	 4.12
75.04406 	 6.045
79.05423 	 8.735
81.03349 	 5.17
81.06988 	 19.39
83.04914 	 64.615
85.02841 	 66.9866666666667
87.04406 	 3.415
91.05423 	 20.485
93.06988 	 10.225
95.04914 	 10.655
95.08553 	 8.21
97.02841 	 4.15
97.06479 	 6.37
99.04406 	 5.645
105.06988 	 11.575
107.08553 	 8.955
109.02841 	 3.975
109.06479 	 6.52
109.10118 	 4.5
111.04406 	 39.49
113.05971 	 5.645
117.06988 	 4.84
119.08553 	 6.31
121.06479 	 9.355
121.10118 	 7.075
123.08044 	 3.52
125.05971 	 4.49
125.09609 	 6.66
127.03897 	 5.79
129.05462 	 11.205
129.06988 	 5.34
131.08553 	 9.175
133.10118 	 6.575
135.11683 	 3.12
139.11174 	 10.1
142.0777 	 3.87
143.08553 	 7.515
145.04953 	 0.21
145.10118 	 9.355
147.11683 	 5.8
149.09609 	 4.3
153.05462 	 7.69
155.08553 	 4.2
157.04953 	 4.71
157.10118 	 15.125
159.11683 	 5.41
163.11174 	 7.32
167.10666 	 5.84
169.10118 	 5.49
171.06519 	 4.68
171.11683 	 9.52
181.10118 	 2.87
183.11683 	 3.48
185.13248 	 3.2
195.11683 	 4.35
209.13248 	 2.24
211.14813 	 3.18
213.16378 	 8.69
239.0914 	 4.34
281.10197 	 0.25
307.11762 	 6.63
439.15987 	 100
1031.54214 	 0
END IONS

BEGIN IONS
NAME=Training_19245
PEPMASS=417.1755065917969
SMILES=c1ccc(cc1)CCO[C@H]1[C@@H]([C@H]([C@@H]([C@@H](CO)O1)O)O)O[C@H]1[C@@H]([C@H]([C@@H](CO1)O)O)O
INCHIKEY=CGZNTHDUAFIKOH
FORMULA=C19H28O10
DB=MASSBANK
ID=Training_19245
55.01784 	 8.48
55.05423 	 24.685
57.03349 	 31.185
57.06988 	 17.775
59.04914 	 8.83
61.00728 	 11.94
67.05423 	 17.495
69.03349 	 26.0066666666667
69.06988 	 25.125
73.02841 	 21.7866666666667
75.04406 	 10.82
79.01784 	 81.09
79.05423 	 27.27
81.06988 	 23.3533333333333
83.04914 	 19.665
83.08553 	 11.97
85.02841 	 38.5733333333333
87.04406 	 33.74
89.05971 	 42.38
91.03897 	 0.2
91.05423 	 93.685
93.06988 	 19.905
95.04914 	 11.57
95.08553 	 13.8366666666667
97.02841 	 19.6666666666667
97.06479 	 7.955
105.06988 	 27.435
107.04914 	 9.78
107.08553 	 11.5233333333333
109.02841 	 0.36
109.06479 	 8.9
109.10118 	 4.94
111.04406 	 13.52
115.03897 	 5.39
117.06988 	 10.86
119.08553 	 54.9033333333333
121.02841 	 11.98
121.06479 	 10.69
121.10118 	 7.705
125.09609 	 8.25
127.03897 	 6.555
131.08553 	 10.64
133.04953 	 0.31
133.10118 	 7.38666666666667
135.11683 	 0.28
143.08553 	 12.32
145.04953 	 1.49
145.10118 	 7.71
147.11683 	 0.34
149.13248 	 0.26
157.10118 	 21.49
159.11683 	 0.28
161.13248 	 0.29
171.11683 	 6.51666666666667
173.13248 	 0.39
175.14813 	 0.26
185.13248 	 0.33
187.14813 	 0.42
192.09922 	 9.18
201.16378 	 0.2
203.05501 	 0.67
213.16378 	 29.8
259.08123 	 1.9
324.1051 	 18.6
329.08671 	 0.46
339.12857 	 16.15
347.09727 	 100
417.17552 	 16.3766666666667
END IONS

BEGIN IONS
NAME=Training_16964
PEPMASS=472.269
SMILES=C/C=C/C=C/C=C/C(=O)O[C@@H]1[C@H](C2=C(C(=O)N(C2)C(C)C(=O)O)[C@@]2(C)CCCC(C)(C)[C@H]12)OC
INCHIKEY=XLXWUZYXNWCPMH
FORMULA=C27H37NO6
DB=MASSBANK
ID=Training_16964
91.05423 	 1.24
93.06988 	 3.15
103.05423 	 0.97
119.08553 	 2.25
121.06479 	 6.08
121.10118 	 1.4
131.08553 	 1.55
135.08044 	 1.88
136.07569 	 0.99
143.08553 	 1.48
145.10118 	 3.14
147.08044 	 1.13
149.09609 	 10.72
152.07061 	 1.79
157.10118 	 1.51
158.09643 	 1.45
161.09609 	 9.13
164.10699 	 1.03
173.08352 	 1.32
174.09134 	 2.29
175.11174 	 6.15
180.06552 	 1.28
185.13248 	 3.85
186.09134 	 3.3
188.10699 	 2.49
189.12739 	 0.98
190.12264 	 1.27
192.1019 	 1.41
200.10699 	 2.11
204.1019 	 1.47
213.12739 	 1.9
217.15869 	 23.26
218.11756 	 1.82
228.17468 	 1.64
232.09682 	 1.97
234.11247 	 1.42
245.15361 	 1.38
256.16959 	 13.06
260.20089 	 2.09
274.18016 	 1.45
288.19581 	 100
302.17507 	 17.73
306.20637 	 1.54
316.19072 	 1.18
334.20128 	 53.45
426.26389 	 1.74
472.26936 	 8.95
END IONS

BEGIN IONS
NAME=Training_19248
PEPMASS=945.5053100585938
SMILES=C[C@H](CC/C=C(\C)/C(=O)OC1C(C(C(C(CO)O1)O)O)O)[C@H]1CC([C@@]2(C)C3CC[C@H]4C(C)(C)[C@H](CC[C@]54C[C@@]35CC([C@]12C)O)O[C@H]1C(C(C(C(COC2C(C(C(CO2)O)O)O)O1)O)O)O)O
INCHIKEY=NZBYUSXAWFZDAY
FORMULA=C47H76O19
DB=MASSBANK
ID=Training_19248
57.06988 	 8.88
67.05423 	 17.6766666666667
69.03349 	 36.03
69.06988 	 12.3133333333333
71.04914 	 6.42
73.02841 	 33.71
79.05423 	 20.94
81.03349 	 14.71
81.06988 	 21.59
83.08553 	 7.91
85.02841 	 100
87.04406 	 6.37
89.05971 	 6.25
91.05423 	 30.1733333333333
93.03349 	 9.69
93.06988 	 20.6833333333333
95.01276 	 7.04
95.04914 	 11.57
95.08553 	 33.5033333333333
97.02841 	 45.94
97.10118 	 6.735
99.04406 	 8.14
105.06988 	 17.55
107.08553 	 22.7066666666667
109.02841 	 12.41
109.10118 	 18.2233333333333
115.03897 	 11.74
117.06988 	 9.27
119.08553 	 21.7166666666667
121.10118 	 17.3466666666667
123.11683 	 8.77
125.09609 	 9.7
127.03897 	 18.38
129.06988 	 8.73
131.08553 	 14.325
133.10118 	 14.4633333333333
135.04406 	 5.54
135.11683 	 9.83666666666667
137.05971 	 17.51
142.0777 	 6.43
143.08553 	 11.57
145.02841 	 5.17
145.04953 	 13.5
145.10118 	 21.33
147.04406 	 10.55
147.11683 	 12.0566666666667
149.13248 	 9.21
153.05462 	 11.18
155.08553 	 9.6
156.09335 	 7.17
157.10118 	 19.475
159.11683 	 20.1
161.13248 	 10.55
163.03897 	 4.33
167.03388 	 11.22
169.10118 	 10.59
170.109 	 4.2
171.11683 	 17.18
173.13248 	 18.475
175.14813 	 9.75
181.10118 	 4.82
183.11683 	 13.535
185.13248 	 16.38
187.14813 	 11.49
195.11683 	 8.27
197.13248 	 12.8
199.14813 	 8.42
201.16378 	 8.17
209.13248 	 8.88
211.14813 	 9.845
213.16378 	 7.3
219.06519 	 11.68
223.14813 	 5.685
225.16378 	 7.925
237.16378 	 4.21
239.17943 	 7.58
251.17943 	 6.39
253.19508 	 6.45
255.06519 	 19.33
257.04445 	 13.93
279.21073 	 5.86
283.0601 	 28.39
285.07575 	 14.88
286.04719 	 9.05
299.05501 	 10.21
301.07067 	 14.25
303.04993 	 16.32
313.07067 	 8.02
327.04993 	 17.37
339.08632 	 7.07
353.10197 	 9.52
359.07614 	 6.72
367.08123 	 14.38
371.11253 	 40.93
399.10744 	 11.35
419.11253 	 100
420.30815 	 7.15
435.33163 	 27.76
447.10744 	 41.17
465.11801 	 40.12
945.50536 	 0
END IONS

BEGIN IONS
NAME=Training_19251
PEPMASS=443.1336669921875
SMILES=C=C(C)C1Cc2c(cc(c3c2OC2C(O)Oc4cc(c(cc4C2(C3=O)O)OC)OC)O)O1
INCHIKEY=CDZUQIFWCXAIFB
FORMULA=C23H22O9
DB=MASSBANK
ID=Training_19251
55.01784 	 11.88
55.05423 	 10.66
57.03349 	 1.44
67.05423 	 12.57
68.99711 	 26.9
69.03349 	 1.61
69.06988 	 11.76
71.04914 	 10.9
75.04406 	 0.65
79.01784 	 11.04
79.05423 	 27.58
81.03349 	 1.13
81.06988 	 24.165
83.04914 	 2.9
85.02841 	 15.11
87.04406 	 0.42
91.05423 	 25.955
93.06988 	 12.14
95.01276 	 0.8
95.04914 	 16.34
97.02841 	 1.26
99.04406 	 0.78
103.03897 	 0.4
105.06988 	 18.92
107.04914 	 16.96
109.02841 	 3.13
109.06479 	 15.5
110.03623 	 10.97
111.04406 	 2.42
113.02332 	 1.85
121.02841 	 4.995
125.05971 	 21.61
127.03897 	 2.87
129.05462 	 3.76
135.04406 	 16.64
137.02332 	 17.75
137.05971 	 2.92
145.06479 	 8.69
147.04406 	 35.74
149.02332 	 11.92
149.05971 	 14.885
151.03897 	 100
153.05462 	 16.02
155.03388 	 0.56
161.05971 	 8.89
163.03897 	 19.485
165.01824 	 25.18
165.05462 	 5.63
169.04953 	 5.58
175.03897 	 10.39
176.0468 	 14.11
177.01824 	 16.7
177.05462 	 13.65
181.04953 	 100
183.0288 	 15.0266666666667
185.04445 	 3.02
189.05462 	 9.74
191.03388 	 11.59
191.07027 	 56.07
193.04953 	 15.885
195.06519 	 7.78
196.07301 	 43.28
198.05228 	 29.62
201.03936 	 0.63
201.05462 	 13.395
203.03388 	 11.71
205.04953 	 13.02
207.06519 	 40.355
211.0601 	 2.99
217.04953 	 21.72
219.06519 	 50.83
223.0601 	 18.23
224.06793 	 10.58
227.05501 	 25.3
233.04445 	 10.87
235.0601 	 9.39
253.04953 	 15.12
259.0601 	 12.62
269.04445 	 14.81
271.0601 	 10.57
281.04445 	 20.88
283.0601 	 15.225
295.08123 	 0.82
297.03936 	 16.95
301.07067 	 12.81
309.03936 	 10.95
311.05501 	 17.74
313.07067 	 29.66
313.09179 	 1.22
315.08632 	 24.82
325.07067 	 33.69
326.07849 	 16.46
329.06558 	 24.71
339.04993 	 61.64
341.06558 	 45.49
342.0734 	 8.43
343.08123 	 15.32
353.02919 	 9.81
353.06558 	 29.55
354.03702 	 17.44
354.0734 	 34.73
357.06049 	 9.65
367.04484 	 18.68
367.08123 	 10.15
369.06049 	 22.03
370.06832 	 14.69
371.07614 	 10.67
411.10744 	 10.14
412.11527 	 11.43
441.11801 	 23.35
443.13366 	 0
END IONS

BEGIN IONS
NAME=Training_19254
PEPMASS=697.1974487304688
SMILES=C[C@H]1[C@@H]([C@H]([C@H]([C@@H](O1)O[C@@H]1[C@H]([C@@H]([C@@H](COC(=O)C)O[C@H]1Oc1cc(c2c(=O)c(c(c3ccc(c(c3)OC)O)oc2c1OC)O)O)O)O)O)O)O
INCHIKEY=JGGRFKDDIGORCC
FORMULA=C31H36O18
DB=MASSBANK
ID=Training_19254
53.03858 	 2.185
55.01784 	 1.24
55.05423 	 1.31
57.03349 	 6.67
61.02841 	 0.22
69.03349 	 5.435
71.04914 	 14.1633333333333
73.02841 	 1.245
75.04406 	 0.52
81.03349 	 6.555
83.04914 	 3
85.02841 	 17.01
87.04406 	 0.24
97.02841 	 1.84
99.04406 	 1.25
103.03897 	 0.885
109.02841 	 3.18333333333333
111.04406 	 1.32666666666667
121.02841 	 3.97
127.03897 	 2.81333333333333
129.05462 	 1.175
135.04406 	 1.25
137.05971 	 3.99
139.00259 	 1.51
147.04406 	 4.51
147.06519 	 0.44
151.03897 	 3.74333333333333
168.00532 	 3.72
169.04953 	 0.42
171.06519 	 0.36
183.0288 	 5.32
187.0601 	 1
189.07575 	 0.3
199.03897 	 1.25
205.07066 	 1.02
215.03388 	 1.18
216.04171 	 1.99
217.04953 	 2.17
233.04445 	 5.95
237.07575 	 0.33
243.0288 	 1.82
244.03662 	 13.89
245.04445 	 11.14
255.08632 	 0.45
258.05228 	 2.23
259.0601 	 1.83
261.03936 	 25.42
272.03154 	 14.875
273.03936 	 33.23
286.04719 	 1.89
287.05501 	 5.16666666666667
289.03428 	 16.08
290.0421 	 5.91
300.02645 	 8.68333333333333
301.03428 	 52.46
303.04993 	 6.7
304.05775 	 1.115
313.20095 	 0.3
315.04993 	 9.88
316.05775 	 2.25
317.02919 	 5.37333333333333
318.03702 	 1.24
331.04484 	 11.3
331.21152 	 0.21
332.05267 	 69.5333333333333
333.06049 	 14.24
347.07614 	 68.3133333333333
406.23499 	 0.39
434.2299 	 0.7
452.24047 	 100
453.24829 	 27.18
697.19744 	 0
END IONS

BEGIN IONS
NAME=Training_19257
PEPMASS=430.2587890625
SMILES=C[C@@H]1CCC2C(C)(C)[C@@H](CC[C@]2(C)[C@]21Cc1c(cc3c(CN(CCO)C3=O)c1O2)O)O
INCHIKEY=ZHECNBLIOXZXBL
FORMULA=C25H35NO5
DB=MASSBANK
ID=Training_19257
55.05423 	 9.01
67.05423 	 14.9
69.06988 	 5.94333333333333
70.06513 	 1.14
72.08078 	 1.1
79.05423 	 7.54
81.06988 	 8.66
83.08553 	 0.89
86.09643 	 3.27
89.05971 	 2.13
91.05423 	 6.77
93.06988 	 6.13
95.08553 	 14.135
105.06988 	 9.7
107.08553 	 9.36
109.10118 	 7.765
119.08553 	 7.57
121.10118 	 5.73
122.06004 	 4.83
123.04406 	 4.43
123.11683 	 2.86
133.02841 	 4.97
133.08592 	 0.56
133.10118 	 6.29333333333333
134.03623 	 5.44
135.01622 	 100
135.04406 	 7.25
135.11683 	 7.80333333333333
137.13248 	 1.09
140.07061 	 4.03
147.04406 	 6.82
147.11683 	 4.42666666666667
148.07569 	 8.195
149.13248 	 0.93
150.05496 	 6.17
151.03897 	 5.56
161.02332 	 3.98
161.05971 	 3.625
162.03115 	 10.24
162.05496 	 6.81
163.03897 	 3.735
165.05462 	 49.21
167.09408 	 1.71
173.05971 	 6.99
175.03897 	 3.88
175.14813 	 7.44
176.07061 	 24.1
177.07843 	 2.06
178.04987 	 19.58
187.03897 	 16.11
187.07536 	 15.9133333333333
189.16378 	 6.37666666666667
191.05769 	 17.4733333333333
191.17943 	 7.58333333333333
192.06552 	 9.78333333333333
194.08117 	 4.505
195.089 	 1.75
201.05462 	 4.45
204.06552 	 50.45
205.04953 	 18.21
205.07334 	 45.55
206.08117 	 7.38333333333333
216.06552 	 15.3766666666667
220.06043 	 0.92
222.07608 	 83.0725
223.08391 	 21.885
224.09173 	 2.42666666666667
229.07334 	 12.235
234.07608 	 4.67333333333333
242.08117 	 5.63666666666667
243.089 	 2.36
244.09682 	 7.78
246.07608 	 4.04333333333333
248.09173 	 0.705
258.11247 	 2.01
260.09173 	 29.665
261.09956 	 4.905
262.10738 	 10.7433333333333
274.10738 	 7.75
276.12303 	 1.475
288.12303 	 4.29333333333333
300.12303 	 1.67
302.13869 	 5.61
304.15434 	 0.74
314.13869 	 0.905
316.15434 	 1.32
330.16998 	 0.77
344.18563 	 2.69
394.23767 	 3.63666666666667
412.24824 	 36.555
430.2588 	 33.8175
END IONS

BEGIN IONS
NAME=Training_19260
PEPMASS=409.1241455078125
SMILES=Cc1cc(cc(c1C(=O)O[C@@H]1[C@@H](CO)OC([C@@H]1O)n1ccc(nc1=O)O)OC)O
INCHIKEY=LOUBNBRAJPSMEC
FORMULA=C18H20N2O9
DB=MASSBANK
ID=Training_19260
53.03858 	 0.2
55.05423 	 0.3
59.04914 	 12.07
66.0464 	 0.48
69.03349 	 4.94666666666667
69.06988 	 28.51
70.02874 	 0.79
73.06479 	 36.61
75.04406 	 14.43
79.01784 	 25.66
79.05423 	 3.74
81.06988 	 1.26
87.04406 	 11.24
89.05971 	 16.51
91.05423 	 0.56
94.04132 	 1.44
95.04914 	 2.37
96.008 	 0.41
105.05462 	 13.14
107.04914 	 5.18
109.06479 	 1.24
113.03455 	 16.19
121.06479 	 24.08
122.03623 	 7.32
131.04914 	 8.57
135.04406 	 19.895
137.05971 	 0.65
147.04406 	 8.37
149.05971 	 13.16
150.03115 	 3.23
155.08553 	 8.5
165.05462 	 100
171.08044 	 7.52
173.09609 	 77.24
175.11174 	 100
189.09101 	 28.92
191.10666 	 12.3
283.09246 	 54.08
297.09688 	 1.67
299.08738 	 36.5
311.08738 	 11.29
318.04825 	 7.86
319.05608 	 8.02
327.08229 	 12.96
333.07173 	 11.27
347.05099 	 7.22
351.08229 	 12.03
359.08738 	 9.83
361.06664 	 13.51
362.07447 	 7.15
373.10303 	 7.53
375.11868 	 8.42
377.09794 	 8.86
379.07721 	 19.2
391.11359 	 9.58
393.12924 	 11.07
409.12416 	 0
END IONS

BEGIN IONS
NAME=Training_19263
PEPMASS=523.2326049804688
SMILES=CC(=CCc1cc(ccc1O)CC1(C(=C(C(=O)O1)OC)c1cc(CC=C(C)C)c(c(c1)O)O)C(=O)OC)C
INCHIKEY=LARSXHUKWMVHRB
FORMULA=C30H34O8
DB=MASSBANK
ID=Training_19263
55.01784 	 1.6
55.05423 	 19.29
57.03349 	 20.37
57.06988 	 28.58
59.04914 	 38.17
65.03858 	 1.8
67.05423 	 31.34
69.06988 	 17.5033333333333
71.04914 	 17.05
71.08553 	 44.19
79.05423 	 3.79
81.06988 	 19.9866666666667
83.08553 	 22.44
85.06479 	 18.73
85.10118 	 18.07
87.04406 	 43.52
89.05971 	 55.44
91.05423 	 20.45
93.06988 	 12.375
95.04914 	 1.67
95.08553 	 49.87
97.06479 	 14.93
97.10118 	 16.27
99.04406 	 15.7
99.08044 	 35.29
101.05971 	 22.47
103.05423 	 1.75
105.06988 	 5.11
107.04914 	 1.48
107.08553 	 22.99
109.10118 	 34.21
115.05423 	 3.92
117.05462 	 93.46
117.06988 	 6.565
119.04914 	 14.14
119.08553 	 8.615
121.06479 	 10.3966666666667
121.10118 	 19.73
123.11683 	 13.62
125.09609 	 14.1
129.06988 	 6.1
131.08553 	 1.82
133.06479 	 39.7733333333333
133.08592 	 16.39
133.10118 	 18.74
135.11683 	 15
137.05971 	 6.6
142.0777 	 4.32
145.06479 	 2.84
147.04406 	 1.94
147.08044 	 1.66333333333333
147.11683 	 6.41333333333333
155.08553 	 3.2
157.10118 	 26.49
158.07262 	 2.58
160.08827 	 3.04
165.05462 	 29.43
173.09609 	 1.74
175.11174 	 97.08
177.12739 	 15.53
189.05462 	 1.36
205.08592 	 41.14
205.12231 	 0.44
207.06519 	 21.74
219.08044 	 3.11
219.13796 	 13.73
233.08084 	 68.41
235.07536 	 3.48
235.09649 	 24.34
245.05971 	 1.53
247.07536 	 5.57
249.09101 	 1.72
255.10157 	 14.28
262.06245 	 1.7
263.07027 	 3.21333333333333
264.0781 	 2.63
273.11214 	 15.89
275.07027 	 3.365
277.08592 	 1.495
279.06518 	 1.315
279.10157 	 1.19
283.09648 	 21.38
289.08592 	 0.87
291.06518 	 3.35
292.07301 	 1.66
295.09648 	 0.71
299.12779 	 14.76
301.10705 	 40.1
303.06518 	 1.19
305.08083 	 0.44
307.0601 	 0.74
307.09648 	 1.84666666666667
316.22443 	 15.16
317.13835 	 18.24
319.0601 	 1.22
319.13287 	 0.48
320.21934 	 90.93
321.07575 	 0.48
323.0914 	 1.245
329.11722 	 0.91
330.12505 	 0.43
331.13287 	 1.12
334.23499 	 100
335.0914 	 2.06
335.24282 	 23.66
347.12779 	 3.03
348.13561 	 0.69
351.08632 	 0.61
357.11214 	 0.79
359.12779 	 1.92
363.15909 	 1.165
375.1227 	 1.215
379.154 	 1.93
391.154 	 2.27
403.11762 	 1.08
407.14891 	 3.18
431.1853 	 0.97
441.16965 	 1.03
445.20095 	 0.96
459.18021 	 0.85
463.21152 	 4.18
473.19587 	 1.21
491.20643 	 1.01
523.23265 	 0
END IONS

BEGIN IONS
NAME=Training_19266
PEPMASS=331.0812377929688
SMILES=CC(C(c1cc2c(c(c1)O)C(=O)c1c(cc(cc1O)O)C2=O)O)O
INCHIKEY=BMKQPAJRQUUYGC
FORMULA=C17H14O7
DB=MASSBANK
ID=Training_19266
57.06988 	 7
67.05423 	 0.49
68.99711 	 3.33
69.06988 	 1.305
71.04914 	 1.35
71.08553 	 6.89
79.01784 	 3.39
79.05423 	 1.26
81.06988 	 3.23
83.08553 	 1.66
85.10118 	 3.41
89.05971 	 16.75
91.05423 	 3.385
93.06988 	 0.38
95.01276 	 2.93
95.08553 	 4.7
105.03349 	 7.25
105.06988 	 1.19
107.08553 	 4.06
109.10118 	 5.12
115.05423 	 9.92
119.08553 	 15.85
121.02841 	 3.58
121.10118 	 4.93
123.11683 	 1.47
129.06988 	 3.8
133.08592 	 4.15
133.10118 	 11.79
135.11683 	 2.34
137.02332 	 5.36
139.05423 	 4.81
141.06988 	 8.41
143.04914 	 19.42
145.06479 	 2.69
145.10118 	 3
147.11683 	 2.37
157.06479 	 13.54
159.04406 	 3.29
159.11683 	 2.74
165.09101 	 1.31
167.04914 	 6.98
169.06479 	 3.16
171.04406 	 23.52
173.05971 	 4.93
175.11174 	 29.34
183.04406 	 2.78
184.05188 	 7.15
185.05971 	 7.22
187.03897 	 2.81
189.05462 	 2.05
195.04406 	 5.38
197.05971 	 2.78
199.03897 	 59.79
199.0601 	 45.85
201.05462 	 2.15
211.03897 	 2.95
212.0468 	 10.79
213.05462 	 28.52
215.03388 	 2.47
217.04953 	 0.44
223.03897 	 8.86
225.05462 	 2.355
227.03388 	 19.415
229.04953 	 5.77
231.06519 	 0.78
239.03388 	 6.89
240.04171 	 10.615
241.04953 	 57.81
242.05736 	 9.63
243.06519 	 1.48
245.04445 	 2.175
251.03388 	 5.12
253.04953 	 0.99
257.04445 	 38.135
258.05228 	 35.11
259.0601 	 10.425
267.0288 	 11.44
267.06518 	 0.69
268.03663 	 8.225
269.04445 	 70.04
270.05228 	 12.29
271.0601 	 6.87
285.03936 	 1.575
286.04719 	 12.81
287.05501 	 44.345
288.06284 	 7.45
295.0601 	 1.75
313.07067 	 0.32
331.08123 	 0
END IONS

BEGIN IONS
NAME=Training_19269
PEPMASS=502.2799072265625
SMILES=CC(C)[C@@H](C(=O)O)N1Cc2c(cc(c3C[C@]4([C@H](C)CCC5C(C)(C)[C@@H]([C@@H](C[C@]45C)O)O)Oc23)O)C1=O
INCHIKEY=JJWKFIISZGZPHY
FORMULA=C28H39NO7
DB=MASSBANK
ID=Training_19269
55.05423 	 14.6
67.05423 	 6.85
69.06988 	 3.3
72.08078 	 9.66
79.05423 	 4.75
81.06988 	 5.27
82.06513 	 7.34
91.05423 	 5.36
93.06988 	 3.18333333333333
95.04914 	 0.34
95.08553 	 5.19
99.08044 	 0.73
105.06988 	 5.36
107.08553 	 4.88
109.06479 	 0.54
109.10118 	 4.01333333333333
119.08553 	 4.7075
121.06479 	 0.52
121.10118 	 4.5575
123.08044 	 0.2
123.11683 	 0.43
131.08553 	 2.425
133.10118 	 5.085
134.06004 	 6.49
135.04406 	 4.84
135.08044 	 0.91
135.11683 	 1.865
137.13248 	 1.24
143.08553 	 1.39
145.10118 	 4.545
147.08044 	 1.03
147.11683 	 2.155
148.07569 	 5.42
149.09609 	 0.39
149.13248 	 2.345
150.05496 	 10.65
150.09134 	 8.67
151.03897 	 5.73
155.08553 	 0.44
157.10118 	 1.65
159.08044 	 1.55
159.11683 	 2.285
161.05971 	 3.67
162.03115 	 6.02
162.05496 	 8.33
163.03897 	 3.7
163.07536 	 0.23
169.10118 	 0.2
171.11683 	 1.01
173.09609 	 0.78
173.13248 	 1.63
175.11174 	 0.64
175.14813 	 0.385
176.03422 	 6.8
176.07061 	 4.51
177.09101 	 0.46
177.11482 	 8.75
177.16378 	 0.51
178.04987 	 30.8433333333333
182.109 	 0.25
185.13248 	 8.69
187.07536 	 2.66666666666667
187.14813 	 3.07
189.09101 	 5.53
189.12739 	 0.24
189.16378 	 3.69
190.04987 	 28.8133333333333
191.05769 	 6.65333333333333
191.14304 	 0.6
192.06552 	 4.335
197.13248 	 1.73
203.14304 	 2.13
204.1019 	 11.9533333333333
205.10973 	 5.11
205.15869 	 1.13666666666667
207.17434 	 0.5
215.14304 	 4.92
216.06552 	 3.3
218.08117 	 4.065
219.089 	 4.11
230.08117 	 2.54666666666667
232.09682 	 60.0666666666667
233.10465 	 32.59
233.15361 	 2.94
234.11247 	 14.3666666666667
242.08117 	 4.02
244.09682 	 3.09
246.11247 	 2.92
248.09173 	 0.95
270.11247 	 3.105
272.12812 	 1.06
273.14852 	 29.34
276.08665 	 1.23
278.1023 	 9.685
284.12812 	 7.70666666666667
291.15909 	 100
312.15942 	 0.45
330.1336 	 3.29
396.21693 	 0.63
407.24282 	 4.52
414.2275 	 0.73
420.25332 	 3.215
421.26114 	 0.62
438.26389 	 47.49
439.27171 	 17.385
456.27445 	 69.1233333333333
457.28228 	 26.01
466.2588 	 4.26
467.26662 	 0.97
484.26936 	 22.01
485.27719 	 4.79
502.27993 	 13.8825
END IONS

BEGIN IONS
NAME=Training_19272
PEPMASS=385.2584533691406
SMILES=CCCCCC(=O)OC1C=C(CO)C(CO)(C2(C)C(CCC(C)(C)C12)O)O
INCHIKEY=PBKUOHTZGOWWBK
FORMULA=C21H36O6
DB=MASSBANK
ID=Training_19272
53.03858 	 6.3
55.05423 	 44.695
57.06988 	 56.755
59.04914 	 23.245
65.03858 	 5.11
67.05423 	 52.455
69.03349 	 15.7466666666667
69.06988 	 40.81
71.04914 	 5.2
71.08553 	 23.86
79.01784 	 6.8
79.05423 	 36.155
81.06988 	 100
83.04914 	 9.475
83.08553 	 20.325
85.10118 	 7.845
87.04406 	 22.33
91.05423 	 20.13
93.06988 	 36.37
95.04914 	 21.04
95.08553 	 51.605
97.06479 	 5.36
97.10118 	 12.24
99.08044 	 6.93
105.06988 	 32.63
107.04914 	 12.09
107.08553 	 24.935
109.06479 	 7.48
109.10118 	 21.8
113.05971 	 26.36
117.06988 	 8.33
119.04914 	 4.04
119.08553 	 26.425
121.06479 	 16.25
121.10118 	 15.775
123.11683 	 8.41
127.03897 	 0.7
129.06988 	 7.56
131.08553 	 15.23
133.06479 	 4.96
133.10118 	 19.02
135.08044 	 19.83
135.11683 	 10.25
142.0777 	 4.32
143.08553 	 10.025
145.10118 	 14.86
147.04406 	 100
147.11683 	 10.16
150.05228 	 3.29
151.03897 	 1.47
155.08553 	 5.91
157.10118 	 8.265
159.11683 	 8.44
161.05971 	 0.45
165.05462 	 0.59
173.13248 	 6.9
185.04445 	 1.23
185.05971 	 2.29
185.13248 	 12.49
186.06753 	 1.16
187.03897 	 1.11
187.07536 	 0.51
189.05462 	 0.7
203.05501 	 11.2
204.0781 	 0.6
213.05462 	 2.56
213.12739 	 9.19
214.06245 	 1.37
227.07027 	 2.24
229.08592 	 2.62
231.06519 	 9.35
232.07301 	 5.87
235.03897 	 0.38
237.05462 	 2.24
241.04953 	 2.12
241.08592 	 0.66
242.05736 	 0.61
245.08084 	 0.36
251.07027 	 24.31
255.06519 	 0.73
259.0601 	 0.45
263.03388 	 0.63
267.06518 	 0.29
269.08083 	 2.32
273.07575 	 26.41
274.08357 	 5.16
281.04445 	 4.58
285.07575 	 1.43
291.08632 	 0.69
292.09414 	 0.77
295.0601 	 22.33
296.06793 	 3.1
307.11762 	 10.11
313.07067 	 5.19
314.07849 	 0.6
385.25847 	 0
END IONS

BEGIN IONS
NAME=Training_19275
PEPMASS=683.2545776367188
SMILES=COc1cc(ccc1OC1C(C(C(C(CO)O1)O)O)O)[C@@H]1[C@H]2CO[C@H](c3ccc(c(c3)OC)OC3C(C(C(C(CO)O3)O)O)O)[C@H]2CO1
INCHIKEY=ZJSJQWDXAYNLNS
FORMULA=C32H42O16
DB=MASSBANK
ID=Training_19275
57.06988 	 1.93
61.00728 	 4.18
65.03858 	 0.49
69.03349 	 1.115
71.08553 	 0.715
75.02293 	 2.01
79.01784 	 2.26
79.05423 	 0.88
81.03349 	 0.52
81.06988 	 0.68
85.02841 	 7.635
89.05971 	 1.37666666666667
91.05423 	 100
93.03349 	 1.96
94.04132 	 2.54
97.02841 	 2.1325
103.05423 	 2.71
111.04406 	 0.83
114.06753 	 5.18
115.05423 	 5.41
117.06988 	 1.41
121.06479 	 2.68
122.03623 	 4.06
123.04406 	 2.81
127.03897 	 1.44
128.06205 	 0.91
129.06988 	 3.81666666666667
131.04914 	 2.68
137.05971 	 76.32
143.04914 	 6.61
144.05697 	 1.29
146.03623 	 0.54
147.08044 	 5.32
149.04445 	 16.015
151.03897 	 4.48
151.07536 	 2.43
153.05462 	 2.2
157.06479 	 4.885
159.04406 	 1.61
160.05188 	 10.1625
161.05971 	 7.83666666666667
162.03115 	 1.6
163.07536 	 0.8
167.05501 	 28.41
172.05188 	 1.81
174.06753 	 1.925
175.07536 	 47.266
177.09101 	 1.23
187.07536 	 14.51
189.09101 	 13.0566666666667
199.07536 	 3.31
201.09101 	 3.25
205.08592 	 14.7766666666667
209.00806 	 2.54
217.08592 	 7.75
219.10157 	 0.8
221.08084 	 4.14
223.0601 	 1.26
225.03936 	 37.02
227.01863 	 8.22
231.08044 	 3.35
235.09649 	 26.82
239.0914 	 16.24
249.09101 	 5.49
253.12231 	 4.15
263.10666 	 2.9
265.08592 	 3.05
266.99829 	 4.99
268.97755 	 8.735
281.05032 	 0.93
281.11722 	 3.53
283.02959 	 4.64
283.09648 	 1.4
285.00885 	 24.53
291.10157 	 6.9
299.06089 	 8.505
303.15909 	 2.83
308.10431 	 4.01
309.11214 	 3.58
311.12779 	 14.06
321.16965 	 100
323.12779 	 7.4
324.98264 	 5.015
341.01394 	 1.21
341.13835 	 12.52
342.9932 	 6.945
344.00103 	 0.88
359.0245 	 16.61
683.25456 	 0
END IONS

BEGIN IONS
NAME=Training_16855
PEPMASS=327.107
SMILES=c1cc(ccc1/C=C/C(=O)O)O[C@H]1[C@@H]([C@H]([C@@H]([C@@H](CO)O1)O)O)O
INCHIKEY=LJFYQZQUAULRDF
FORMULA=C15H18O8
DB=MASSBANK
ID=Training_16855
53.03858 	 11.62
55.01784 	 11.84
55.05423 	 27.81
57.03349 	 7.64
57.06988 	 17.8
59.04914 	 7.145
61.00728 	 16.435
62.0151 	 26.935
67.05423 	 34.015
69.06988 	 17.1433333333333
71.04914 	 8.46
71.08553 	 7.3
73.02841 	 8.76
79.01784 	 9.47
79.05423 	 21.56
81.06988 	 30.5433333333333
83.04914 	 9.73
83.08553 	 13.12
85.02841 	 7.615
85.06479 	 6.65
87.04406 	 7.41666666666667
89.05971 	 67.33
91.05423 	 18.7766666666667
93.06988 	 26.09
95.04914 	 17.47
95.08553 	 27.75
97.06479 	 9.29
97.10118 	 8.14
103.05423 	 1.04
105.06988 	 15.845
107.08553 	 11.3266666666667
109.06479 	 7.4
109.10118 	 10.75
111.04406 	 7.245
113.05971 	 4.24
119.04914 	 20.2933333333333
119.08553 	 10.0733333333333
121.10118 	 7.86666666666667
123.11683 	 2.47
131.08553 	 6.82
133.08592 	 22.685
133.10118 	 7.82
135.08044 	 1.88
135.11683 	 8.97
137.05971 	 0.93
137.13248 	 7.02
141.09101 	 1.33
147.04406 	 56.2933333333333
165.05462 	 17.29
205.98459 	 100
206.99241 	 12.65
253.09179 	 0.91
327.10744 	 0
END IONS

BEGIN IONS
NAME=Training_16965
PEPMASS=477.176
SMILES=CC1=CCC2(C(CCC(C2(C(=O)OC)O)OC(=O)C)C21CC(c1ccoc1)OC2=O)C(=O)OC
INCHIKEY=NOSUBWMAOPEEBW
FORMULA=C24H28O10
DB=MASSBANK
ID=Training_16965
121.06479 	 3.97
131.08553 	 8.46
143.08553 	 3.37
145.10118 	 6.59
147.08044 	 5.4
155.08553 	 6.34
157.06479 	 3.67
157.10118 	 3.66
159.08044 	 8.74
167.08553 	 6.34
169.06479 	 4.43
171.08044 	 3.33
173.09609 	 11.64
179.08553 	 4.42
180.09335 	 3.1
181.10118 	 4.59
183.08044 	 5.67
185.09609 	 4.6
187.07536 	 9.67
192.09335 	 4.04
193.10118 	 3.19
195.08044 	 9.61
195.11683 	 14.51
197.09609 	 4.91
201.09101 	 2.98
205.10118 	 11.24
207.11683 	 6.01
208.08827 	 3.17
209.09609 	 5.05
217.10118 	 4.16
220.08827 	 3.26
223.11174 	 31.93
225.09101 	 3.8
225.12739 	 4.86
233.09609 	 9.9
235.11174 	 14.35
241.12231 	 3.34
251.10666 	 89.12
253.12231 	 14.33
261.09101 	 6.8
269.11722 	 11.35
279.10157 	 8.14
293.11722 	 6.76
295.13287 	 4.87
297.11214 	 5.95
311.12779 	 16.13
329.13835 	 14.38
339.1227 	 5.67
357.13326 	 100
385.12818 	 3.74
403.13874 	 51.18
477.17552 	 0
END IONS

BEGIN IONS
NAME=Training_19278
PEPMASS=299.185302734375
SMILES=CCC(C)CC(=O)OC1C(C(C)C)C(C=C(CO)C1=O)O
INCHIKEY=BUOADWXGPJXKRM
FORMULA=C16H26O5
DB=MASSBANK
ID=Training_19278
53.00219 	 4.6
53.03858 	 7.26
55.01784 	 4.93
55.05423 	 4.92666666666667
57.03349 	 1.19
57.06988 	 5.085
59.04914 	 3.33333333333333
61.00728 	 5.44
65.03858 	 6.83
67.05423 	 41.0433333333333
69.06988 	 3.53
71.08553 	 56.455
77.03858 	 2.11
79.05423 	 10.6366666666667
81.03349 	 3.01
81.06988 	 11.9275
83.04914 	 1.85666666666667
83.08553 	 7.79
85.02841 	 1.01
89.05971 	 8.2
91.05423 	 20.9875
93.06988 	 6.75
94.04132 	 1.13
95.04914 	 33.5733333333333
95.08553 	 9.9875
97.06479 	 2.17666666666667
97.10118 	 4.16
99.04406 	 6.17666666666667
99.08044 	 13.535
103.05423 	 1.98
104.06205 	 2.24
105.03349 	 2.44
105.06988 	 4.37
107.04914 	 8.25666666666667
107.08553 	 3.85666666666667
108.02058 	 9.56
108.05697 	 2.2
109.02841 	 3.12
109.10118 	 15.08
111.04406 	 68.15
111.11683 	 1.69
115.05423 	 3.26
117.06988 	 3.945
119.08553 	 21.2766666666667
120.05697 	 1.37
120.09335 	 1.77
121.10118 	 2.58
122.03623 	 1.05
122.07262 	 2.54
123.04406 	 94.3333333333333
123.11683 	 2.25
127.03897 	 1.57
132.05697 	 1.73
135.08044 	 1.31
135.11683 	 2.68
136.01549 	 2.21
137.09609 	 15.7033333333333
141.05462 	 1.28
147.08044 	 6.565
150.06753 	 5.095
151.07536 	 0.39
153.09101 	 14.21
154.02606 	 1.67
161.13248 	 1.45
165.09101 	 24.75
183.10157 	 2.74
185.03858 	 23.97
193.12231 	 28.58
201.03349 	 100
203.04914 	 81.22
210.06753 	 8.33
238.06245 	 15.645
266.05736 	 8.04
284.06793 	 5.11
299.1853 	 0
END IONS

BEGIN IONS
NAME=Training_19284
PEPMASS=609.29052734375
SMILES=C[C@H]1[C@@H]([C@H]([C@H]([C@H](OC[C@@H]2[C@H]([C@@H]([C@H]([C@H](OC(CCCCc3ccc(cc3)O)CCc3ccc(cc3)O)O2)O)O)O)O1)O)O)O
INCHIKEY=JYQIWENZJDPRSV
FORMULA=C31H44O12
DB=MASSBANK
ID=Training_19284
55.05423 	 0.44
57.03349 	 1.085
57.06988 	 3.72
59.04914 	 0.54
61.00728 	 4.15
61.02841 	 0.67
67.05423 	 0.58
69.03349 	 1.1
71.04914 	 2.5125
71.08553 	 1.7
75.02293 	 2.21
79.01784 	 1.45
79.05423 	 0.36
81.03349 	 5.27
83.01276 	 2.12
83.04914 	 0.34
85.02841 	 10.9033333333333
85.06479 	 9.43
87.04406 	 2.5
89.05971 	 2.37
91.05423 	 61.5866666666667
93.03349 	 0.59
93.06988 	 0.62
95.04914 	 15.82
97.02841 	 2.94333333333333
97.06479 	 1.44
99.04406 	 2.24
103.05423 	 0.54
105.06988 	 0.41
107.04914 	 42.53
107.08553 	 1.38
109.10118 	 4.03
111.04406 	 2.715
115.03897 	 4.1
117.06988 	 0.63
119.04914 	 2.675
119.08553 	 5.63
121.06479 	 1.93
123.04406 	 19.13
125.05971 	 0.85
127.03897 	 4.96
129.05462 	 11.61
131.04914 	 11.32
132.05697 	 0.8
133.06479 	 5.62666666666667
135.08044 	 1.63
137.09609 	 23.83
144.05697 	 0.37
145.04953 	 2.14
145.06479 	 2.76666666666667
147.04406 	 5.90666666666667
147.06519 	 15.68
147.08044 	 7.58
149.04445 	 15.81
150.0464 	 0.35
153.09101 	 3.08
157.06479 	 2.52
159.08044 	 0.635
163.07536 	 5.41
165.09101 	 60.29
167.05501 	 24.795
168.05697 	 0.75
169.03428 	 0.76
171.08044 	 6.86
173.05971 	 8.08
183.10157 	 3.44
185.09609 	 3.12
187.07536 	 24.96
187.11174 	 5.03
189.12739 	 17
191.07027 	 10.75
195.06519 	 1.89
199.07536 	 0.41
205.08592 	 0.6
211.07536 	 0.75
213.12739 	 7.54
219.17434 	 0.47
221.08084 	 4.44
223.0601 	 0.47
225.11213 	 1.61
229.08592 	 4.29
239.0914 	 19.61
240.94625 	 0.38
247.09649 	 20.52
265.01902 	 0.505
266.99829 	 10.125
268.00024 	 0.38
268.97755 	 19.49
271.13287 	 14.46
281.05032 	 2.89
283.02959 	 8.985
283.16926 	 38.42
285.00885 	 34.455
286.0108 	 7.45
289.14344 	 62.96
295.16926 	 3.02
299.06089 	 17.27
299.16417 	 4.1
303.04993 	 3.72
307.16926 	 41.45
319.16926 	 3.72
325.17982 	 3.22
331.16926 	 5.74
344.98185 	 9.86
349.16456 	 100
349.17982 	 41.09
355.06597 	 0.65
367.19039 	 2.76
373.17982 	 5.1
375.19547 	 4.95
391.19039 	 3.22
393.20604 	 3.76
400.98694 	 5.51
409.20095 	 4.86
418.9975 	 10.95
609.29055 	 0
END IONS

BEGIN IONS
NAME=Training_19287
PEPMASS=327.1802062988281
SMILES=CC(C)CC(=O)OC1C(C(C)C)C(C=C(CO)C1=O)OC(=O)C
INCHIKEY=IVEJMWCGEFICJC
FORMULA=C17H26O6
DB=MASSBANK
ID=Training_19287
51.02293 	 0.71
53.03858 	 14.205
55.01784 	 1.18
55.05423 	 1.55
57.06988 	 54.0633333333333
59.04914 	 0.46
61.00728 	 1.13
67.05423 	 17.5066666666667
68.99711 	 1.83
69.06988 	 0.485
71.04914 	 1.01
71.08553 	 0.58
75.02293 	 0.52
77.03858 	 2.745
79.01784 	 2.2
79.05423 	 3.10666666666667
81.03349 	 3.0825
81.06988 	 3.525
83.04914 	 0.35
83.08553 	 0.51
85.06479 	 7.9
87.04406 	 0.47
89.05971 	 6.44
91.05423 	 16.3633333333333
92.06205 	 0.41
93.06988 	 1.94666666666667
95.04914 	 34.96
96.05697 	 1.28
97.06479 	 0.71
101.05971 	 0.48
103.05423 	 0.56
103.07536 	 0.5
104.06205 	 1.78
105.03349 	 5.72
105.06988 	 1.85
107.04914 	 1.67
107.08553 	 1.1
109.02841 	 0.83
109.06479 	 1.57
109.10118 	 6.42333333333333
111.04406 	 2.5325
115.05423 	 1.5
117.06988 	 1.84
119.08553 	 17.5033333333333
120.09335 	 0.36
121.06479 	 0.78
122.07262 	 2.65
123.04406 	 60.35
124.05188 	 3.01
125.05971 	 0.69
129.05462 	 0.43
129.06988 	 0.51
131.04914 	 0.82
132.05697 	 1.71
133.06479 	 0.7
135.04406 	 0.54
135.08044 	 1.66
137.05971 	 3.87
137.09609 	 14.4
138.10392 	 0.91
139.07536 	 0.3
140.99711 	 100
142.00493 	 12.05
142.9975 	 8.51
147.08044 	 5.475
148.08827 	 0.32
149.05971 	 0.54
150.06753 	 10.53
151.07536 	 1.36
153.09101 	 3.3
155.07027 	 3.1
155.10666 	 0.37
159.0288 	 4.1
165.09101 	 80.7833333333333
166.09883 	 6.91
171.04406 	 2.49
173.08084 	 2.26
183.10157 	 2.18
197.05971 	 1.73
200.0468 	 2.2
207.10157 	 7.64
217.10705 	 9.92
225.05462 	 4.79
225.11213 	 0.71
228.04171 	 5.33
239.07027 	 2.05
253.04953 	 16.54
266.05736 	 1.13
267.06518 	 13.195
268.07301 	 5.85
269.04445 	 5.635
271.0601 	 30.005
281.04445 	 0.97
285.07575 	 0.41
294.05228 	 6.26
295.0601 	 24.055
296.06793 	 18.41
297.03936 	 2.755
298.04719 	 27.57
299.05501 	 27.375
312.06284 	 0.47
313.07067 	 22.65
314.07849 	 2.62
327.18021 	 0
END IONS

BEGIN IONS
NAME=Training_19290
PEPMASS=178.0532379150391
SMILES=C=CCS(=O)CC(C(=O)O)N
INCHIKEY=XUHLIQGRKRUKPH
FORMULA=C6H11NO3S
DB=MASSBANK
ID=Training_19290
53.00219 	 0.465
55.01784 	 3.11
57.02092 	 3.49
57.06988 	 5.09
58.995 	 0.47
60.04439 	 3.46
61.01065 	 34.4333333333333
62.0151 	 2.3
62.06004 	 2.18
62.98991 	 1.475
63.00767 	 18.45
63.99774 	 0.57
67.99265 	 0.25
69.06988 	 2.87
70.02874 	 4.615
70.06513 	 1.365
71.03656 	 0.26
71.08553 	 3.22
73.01065 	 9.615
73.02841 	 3.25
74.0059 	 17.23
74.02366 	 36.28
74.09643 	 2.37
75.03148 	 27.03
77.00219 	 4.99
78.01339 	 3.76
79.02121 	 3.83
81.06988 	 2.92
83.08553 	 3.69
86.0059 	 7.155
87.99774 	 0.68
88.0393 	 45.8
89.00556 	 1.37
89.04195 	 4.09
89.04713 	 2.93
90.00081 	 2.97
91.00864 	 8.05
91.03897 	 16.09
92.01646 	 4.775
95.01276 	 8.34
96.008 	 0.34
96.05697 	 2.38
97.01065 	 10.28
97.02841 	 28.02
98.97734 	 98.0925
99.04406 	 7.44
100.07569 	 2.36
101.00556 	 6.32
101.977 	 0.71
102.09134 	 6.48
102.98483 	 0.38
103.03897 	 2.68
107.00018 	 5.8
107.00355 	 1.18
108.99539 	 1.06
109.02841 	 5.2
110.02366 	 4
111.04406 	 33.1
113.02332 	 8.39
113.05971 	 1.33
114.05496 	 1.89
115.03897 	 1.73
116.9879 	 44.4425
119.00355 	 0.24
119.01613 	 0.77
120.01138 	 8.77
123.01104 	 3.45
125.01074 	 1.58
127.03897 	 39.57
129.05462 	 54.59
131.00355 	 0.49
132.04776 	 0.37
134.99847 	 10.265
137.01412 	 18.665
144.99539 	 5.44
161.02669 	 2.1
178.05324 	 0
END IONS

BEGIN IONS
NAME=Training_19296
PEPMASS=316.2270812988281
SMILES=CCCCCCC/C=C/C=C/C(=NCCc1ccc(cc1)O)O
INCHIKEY=VVRNYAJXAUQHEN
FORMULA=C20H29NO2
DB=MASSBANK
ID=Training_19296
51.02293 	 1.17
53.03858 	 22.675
55.01784 	 5.66
55.05423 	 16.795
57.06988 	 0.63
65.03858 	 0.79
67.05423 	 12.28
69.06988 	 3.955
72.04439 	 0.23
73.06479 	 1.18
75.04406 	 5.94
77.03858 	 3.145
79.05423 	 6.8075
81.03349 	 21.3825
81.06988 	 5.7575
83.04914 	 3.38
83.08553 	 1.52
85.02841 	 4.41
91.05423 	 14.56
92.06205 	 1.28
93.06988 	 32.505
95.04914 	 11.905
95.08553 	 5.2975
97.02841 	 7.31
97.06479 	 0.25
97.10118 	 3.78666666666667
98.06004 	 0.5
99.04406 	 1.86
102.0464 	 0.46
103.05423 	 26.5633333333333
105.06988 	 2.59
107.08553 	 7.1
109.02841 	 2.36
109.06479 	 0.966666666666667
109.10118 	 1.885
111.04406 	 0.66
111.08044 	 2.91
119.04914 	 0.34
119.08553 	 3.81
120.05697 	 0.76
121.06479 	 100
121.10118 	 100
123.08044 	 0.92
123.11683 	 1.4
126.09134 	 0.24
131.08553 	 3.99
133.10118 	 0.706666666666667
135.11683 	 0.52
136.07569 	 0.54
138.09134 	 0.49
139.11174 	 4.69
145.10118 	 0.88
147.08044 	 0.65
149.09609 	 29.13
161.13248 	 2.17
167.10666 	 22.23
179.14304 	 13.475
191.10666 	 1.51
196.16959 	 2.065
222.18524 	 1.44
316.22711 	 8.6025
END IONS

BEGIN IONS
NAME=Training_19299
PEPMASS=1003.4744262695311
SMILES=C=CC(C)(CC/C=C(\C)/C(=O)O)O[C@H]1[C@@H]([C@H]([C@@H]([C@@H](CO)O1)OC(=O)/C(=C/CCC(C)(C=C)O[C@H]1[C@@H]([C@H]([C@@H]([C@@H](COC(=O)/C(=C/CCC(C)(C=C)O[C@H]2[C@@H]([C@H]([C@@H]([C@@H](CO)O2)O)O)O)/C)O1)O)O)O)/C)O)O
INCHIKEY=HVNMJMDAMCBOTE
FORMULA=C48H74O22
DB=MASSBANK
ID=Training_19299
69.03349 	 1.17
71.01276 	 0.49
71.04914 	 1.235
75.04406 	 3.59
77.03858 	 1.67
79.05423 	 17.07
81.03349 	 6.01
81.06988 	 5.885
83.04914 	 1.73
85.02841 	 6.57
91.05423 	 15.0733333333333
93.06988 	 69.7533333333333
95.04914 	 7.85
95.08553 	 4.69
97.02841 	 7.15666666666667
99.04406 	 1.99
103.05423 	 2.18
105.06988 	 13.155
107.08553 	 11.69
109.02841 	 3.12
109.06479 	 1.49
109.10118 	 1.23
111.04406 	 1.56
111.08044 	 4.265
115.05423 	 0.99
116.06205 	 1.48
117.06988 	 1.71
119.08553 	 10.155
121.10118 	 52.6833333333333
122.109 	 7.21
123.08044 	 2.195
125.05971 	 1.03
127.03897 	 0.95
128.06205 	 0.71
129.06988 	 1.425
131.08553 	 8.275
133.10118 	 2.1
135.08044 	 1.06
137.09609 	 1.08
139.11174 	 3.24
143.08553 	 1.29
145.10118 	 2.83
147.00767 	 2.59
147.08044 	 1.405
147.11683 	 1.03
149.02332 	 3.36
149.09609 	 9.52666666666667
150.10392 	 1.82
157.10118 	 1.7
159.11683 	 2.23
161.09609 	 0.96
165.01824 	 13.47
167.03388 	 5.7
167.10666 	 4.015
171.11683 	 1.09
173.09609 	 1.1
175.11174 	 0.91
183.0288 	 1.48
185.04445 	 4.13
185.13248 	 1
187.14813 	 1.07
189.09101 	 3.12
207.10157 	 21.18
237.07575 	 1.76
287.12779 	 1.76
293.13835 	 1.33
305.13835 	 25.16
306.1403 	 3.29
331.11762 	 2.09
333.13326 	 14.67
334.13522 	 2.19
335.14891 	 1.1
349.12818 	 42.22
350.13013 	 6.69
351.14383 	 40.42
352.14578 	 6.1
353.15948 	 11.21
367.13874 	 16.01
368.1407 	 2.33
369.15439 	 5.06
447.34689 	 0.97
515.22756 	 6.21
516.22951 	 1.24
517.24321 	 31.18
518.24516 	 7.86
519.25886 	 3.73
533.23812 	 86.19
534.24008 	 22.29
535.25377 	 100
536.25573 	 25.48
537.26942 	 3.06
683.34259 	 1.46
701.35315 	 69.21
863.40598 	 2.86
1003.47445 	 0
END IONS

BEGIN IONS
NAME=Training_5143
PEPMASS=226.1339
SMILES=Cc1cc(C2CC2)nc(n1)Nc1ccccc1
INCHIKEY=HAORKNGNJCEJBX
FORMULA=C14H15N3
DB=MASSBANK
ID=Training_5143
65.03858 	 10.2283333333333
67.02908 	 2.11
67.05423 	 7.505
68.04948 	 4.69333333333333
77.03858 	 9.1475
79.05423 	 11.2042857142857
80.04948 	 5.575
81.06988 	 8.67833333333333
82.06513 	 5.964
89.03858 	 2.645
91.05423 	 23.9725
92.04948 	 17.43625
93.0573 	 51.738
94.06513 	 4.89
104.04948 	 5.216
105.04472 	 5.12
106.06513 	 30.9288888888889
107.06037 	 2.39
107.07295 	 2.965
108.08078 	 81.703
109.07603 	 5.2725
109.0886 	 3.41
109.10227 	 18.99
110.09752 	 3.68
115.05423 	 2.155
116.04948 	 8.89375
117.0573 	 7.76333333333333
118.05255 	 22.5085714285714
118.06513 	 15.0125
119.06037 	 35.675
123.09167 	 11.76
124.1006 	 6.39
130.06513 	 1.68
131.06037 	 8.67375
132.0682 	 17.31
133.07602 	 58.871
133.10227 	 66.98
134.09752 	 12.61
142.06513 	 4.12875
143.06037 	 12.01875
144.08078 	 40.1366666666667
145.07602 	 8.72625
146.09752 	 2.66
154.06513 	 1.66
156.0682 	 2.19
157.07602 	 2.365
158.09643 	 3.606
158.09752 	 6.39
159.09168 	 16.9377777777778
160.1006 	 5.46
167.07295 	 5.79714285714286
168.0682 	 4.456
168.08078 	 8.68625
169.07602 	 5.5175
169.10227 	 8.07
170.08385 	 2.54333333333333
170.09752 	 2.93
171.09168 	 2.5625
181.07602 	 2.756
182.08385 	 4.34
182.09643 	 3.59
182.09752 	 6.1
183.0791 	 3.2225
183.09168 	 6.22833333333333
184.08692 	 20.9155555555556
184.1006 	 24.13
185.10733 	 41.457
186.10367 	 12.22
191.07295 	 1.86
193.07602 	 9.085
194.08385 	 12.81375
194.09752 	 6.72
196.08692 	 5.36
198.10257 	 9.405
198.10367 	 19.39
207.09168 	 7.634
208.0995 	 4.315
209.10733 	 33.6911111111111
210.10257 	 46.815
210.10367 	 100
211.1104 	 19.185
224.11822 	 7.8075
226.13387 	 4171.272
246.10127 	 0
END IONS

BEGIN IONS
NAME=Training_19302
PEPMASS=841.421630859375
SMILES=C=CC(C)(CC/C=C(\C)/C(=O)O[C@@H]1[C@@H](CO)O[C@H]([C@@H]([C@H]1OC(=O)/C(=C/CCC(C)(C=C)O)/C)O)OC(C)(C=C)CC/C=C(\C)/C(=O)O[C@H]1[C@@H]([C@H]([C@@H]([C@@H](CO)O1)O)O)O)O
INCHIKEY=OIMUSOLEDHKDCV
FORMULA=C42H64O17
DB=MASSBANK
ID=Training_19302
65.03858 	 0.52
67.05423 	 2.46333333333333
69.03349 	 10.135
71.04914 	 1.205
75.04406 	 4.89
77.03858 	 0.79
79.05423 	 27.2
81.03349 	 9.455
81.06988 	 6.715
83.04914 	 0.88
85.02841 	 4.85
91.05423 	 18.825
93.06988 	 100
95.04914 	 4.58333333333333
95.08553 	 3.17
97.02841 	 9.19
97.06479 	 0.67
99.04406 	 2.07
103.05423 	 1.82
105.06988 	 13.81
107.08553 	 16.07
109.02841 	 3.6
109.06479 	 0.99
111.04406 	 0.92
111.08044 	 2.75333333333333
113.09609 	 0.97
115.05423 	 0.59
116.06205 	 1.41
117.06988 	 1.7
119.08553 	 9.835
121.10118 	 61.475
123.08044 	 1.46333333333333
127.03897 	 4.05
129.06988 	 1.37
131.08553 	 9.015
133.10118 	 2.565
135.08044 	 1.16
139.07536 	 0.22
139.11174 	 3.27
143.08553 	 1.37
145.10118 	 3.6
147.08044 	 0.835
147.11683 	 0.83
149.09609 	 6.23666666666667
157.10118 	 2.34
159.11683 	 3.57
161.09609 	 0.93
167.10666 	 3.25
171.11683 	 1.83
173.09609 	 1.16
175.11174 	 0.535
185.13248 	 1.24
187.14813 	 1.99
189.12739 	 0.63
213.16378 	 1.21
293.13835 	 1.34
351.14383 	 22.56
529.24321 	 1.06
587.28507 	 0.75
655.34767 	 0.82
656.3555 	 0.22
683.34259 	 100
684.35041 	 36.43
685.35824 	 7.34
743.36372 	 1.25
841.42163 	 0
END IONS

BEGIN IONS
NAME=Training_19308
PEPMASS=315.1802062988281
SMILES=C=CC(/C=C(\C)/CO[C@H]1[C@@H]([C@H]([C@@H]([C@@H](CO)O1)O)O)O)C(=C)C
INCHIKEY=FOWZPEXPOVXJSN
FORMULA=C16H26O6
DB=MASSBANK
ID=Training_19308
53.03858 	 23.83
55.01784 	 11.34
55.05423 	 18.775
57.06988 	 34.2633333333333
59.04914 	 11.605
61.00728 	 12.22
67.05423 	 24.655
69.03349 	 15.245
69.06988 	 20.305
71.04914 	 6.87
71.08553 	 18.57
79.01784 	 7.68333333333333
79.05423 	 16.89
81.03349 	 24.34
81.06988 	 22.455
83.04914 	 9.44
83.08553 	 4.45
85.02841 	 16.98
85.10118 	 11.26
87.04406 	 55.07
89.05971 	 15.23
91.05423 	 34.3366666666667
93.06988 	 31.58
95.01276 	 23.24
95.04914 	 19.2666666666667
95.08553 	 16.5133333333333
97.02841 	 4.69
97.10118 	 6.71
103.03897 	 11.68
103.05423 	 23.64
105.06988 	 15.51
107.08553 	 13.5333333333333
109.10118 	 16.86
115.05423 	 9.2
117.06988 	 11.5
119.08553 	 16.27
121.06479 	 57.125
121.10118 	 24.45
128.06205 	 10.46
129.06988 	 12.47
131.07027 	 5.29
133.06479 	 5.23
133.10118 	 43.08
135.08044 	 5.98
135.11683 	 8.18
141.06988 	 15.56
142.0777 	 16.25
143.08553 	 6.795
145.02841 	 16.34
145.10118 	 18
147.11683 	 13.68
152.06205 	 6.92
153.06988 	 31.155
155.08553 	 16.955
157.10118 	 17.155
159.11683 	 19.11
161.05971 	 10.75
165.06988 	 34.72
166.0777 	 58.215
168.09335 	 66.46
171.11683 	 23.59
173.13248 	 18.16
175.14813 	 16.42
177.05462 	 99.19
181.10118 	 78.545
183.11683 	 27.7
185.13248 	 32.86
187.14813 	 22.59
189.05462 	 9.47
192.06284 	 21.19
197.13248 	 25.65
199.14813 	 37.4
201.16378 	 11.95
204.06284 	 20.37
211.14813 	 14.51
213.16378 	 30.61
218.07849 	 15.66
223.0601 	 21.33
227.10666 	 11.18
256.09414 	 100
257.10197 	 19.91
268.09414 	 35.81
270.10979 	 42.48
282.10979 	 14.82
284.12544 	 15.06
296.12544 	 36.82
315.18021 	 0
END IONS

BEGIN IONS
NAME=Training_16966
PEPMASS=553.228
SMILES=CC1=C(C(=O)O)C(C)(C)CC(C1)O[C@H]1[C@@H]([C@H]([C@@H]([C@@H](COC(=O)/C=C/c2cc(c(c(c2)OC)O)OC)O1)O)O)O
INCHIKEY=RNEQSBBQXWZUJN
FORMULA=C27H36O12
DB=MASSBANK
ID=Training_16966
81.03349 	 0.61
85.02841 	 0.56
91.05423 	 3.73
93.06988 	 0.48
99.04406 	 0.3
103.05423 	 0.32
105.06988 	 1.1
107.04914 	 0.49
109.02841 	 0.31
117.03349 	 0.21
119.04914 	 14.78
121.10118 	 2.89
127.03897 	 0.21
131.04914 	 0.22
132.02058 	 0.86
135.04406 	 0.22
136.05188 	 0.41
147.04406 	 24.32
149.09609 	 17.39
160.01549 	 0.21
164.0468 	 1.11
167.10666 	 1.82
175.03897 	 52.94
179.07027 	 4.28
192.04171 	 1.02
207.06519 	 100
225.07575 	 1.22
351.10744 	 4.03
369.11801 	 9.84
553.22795 	 0
END IONS

BEGIN IONS
NAME=Training_19314
PEPMASS=573.2694091796875
SMILES=CCC(C)C(=O)OC1CC(C23C4CC(C5(COC3OC(C14C)O)C2C(=O)CC1(C)C(CC2C51O2)c1ccoc1)O)O
INCHIKEY=QATFYHWTNMSERU
FORMULA=C31H40O10
DB=MASSBANK
ID=Training_19314
53.03858 	 19.88
55.05423 	 29.6
57.06988 	 37.3633333333333
67.05423 	 39.545
69.06988 	 19.225
75.04406 	 90.15
79.05423 	 52.12
81.03349 	 22.47
81.06988 	 19.5833333333333
89.05971 	 1.21
91.05423 	 53.33
93.06988 	 34.385
95.04914 	 37.97
95.08553 	 16.1566666666667
101.00219 	 26.57
105.06988 	 47.51
107.07027 	 1.62
107.08553 	 32.715
109.02841 	 13.67
109.06479 	 20.235
109.10118 	 11.465
115.05423 	 25.34
117.06988 	 48.43
119.08553 	 59.42
121.06479 	 20.345
121.10118 	 22.97
128.06205 	 29.69
129.06988 	 48.68
131.08553 	 26.3466666666667
133.06479 	 24.11
133.10118 	 41.965
135.08044 	 12.2
141.06988 	 32.97
142.0777 	 46.6
143.08553 	 34.41
145.06479 	 18.955
145.10118 	 37.245
147.08044 	 15.57
147.11683 	 14.28
153.06988 	 21.18
155.08553 	 26.8633333333333
156.09335 	 33.93
157.10118 	 52.165
159.08044 	 16.765
159.11683 	 21.555
161.05971 	 19.7366666666667
163.07536 	 28.3533333333333
165.05462 	 6.72
165.06988 	 35.06
166.0777 	 19.11
167.07027 	 1.63
167.08553 	 42.12
168.09335 	 23.68
169.10118 	 48.965
171.08044 	 9.36
171.11683 	 32.51
173.09609 	 13.02
173.13248 	 17.6
179.08553 	 34.27
181.04953 	 3.52
181.10118 	 36.91
183.11683 	 58.23
185.09609 	 15.15
185.13248 	 22.95
187.07536 	 10.93
191.07027 	 1.8
192.09335 	 22.48
193.10118 	 40.48
195.11683 	 35.15
197.08084 	 3.27
197.09609 	 12.53
197.13248 	 29.15
199.11174 	 12.65
199.14813 	 19.66
205.10118 	 21.34
207.11683 	 26.14
209.09609 	 14.865
209.13248 	 21.19
211.11174 	 19.57
211.14813 	 13.22
213.09101 	 11.24
217.04953 	 14.15
219.06519 	 1.25
221.08084 	 1.31
221.13248 	 22.05
223.11174 	 13.58
223.14813 	 13.16
225.09101 	 10.02
225.16378 	 39.45
227.10666 	 12.09
231.06519 	 1.39
231.11683 	 20.28
237.12739 	 13.005
239.10666 	 11.69
239.14304 	 8.72
247.11174 	 12.99
249.12739 	 12.51
259.00259 	 100
259.11174 	 8.7
265.12231 	 7.77
267.13796 	 11.62
275.0914 	 2.03
277.00728 	 73.83
277.12231 	 7.71
278.0151 	 12.15
283.0601 	 4.22
291.02293 	 3.16
293.03858 	 1.67
295.13287 	 8.03
299.14304 	 7.74
303.08632 	 2.48
313.15869 	 17.98
315.13796 	 9.72
317.15361 	 8.08
323.0914 	 1.91
325.10705 	 2.27
329.15361 	 13.82
331.16926 	 21.68
341.15361 	 10.56
343.16926 	 10.78
345.14852 	 13.13
347.16417 	 24.92
349.07067 	 1.87
359.16417 	 50.72
360.172 	 9.1
361.17982 	 47.28
362.18765 	 9.19
363.15909 	 13.55
367.08123 	 50
368.08318 	 9.16
371.16417 	 19.65
377.17474 	 42.84
378.18256 	 7.64
379.19039 	 9.94
382.1047 	 23.48
383.10666 	 4.52
389.17474 	 80.71
390.18256 	 18.91
395.1853 	 15.34
397.12818 	 35.99
398.13013 	 7.29
407.1853 	 99.3
408.19313 	 21.61
425.19587 	 100
453.19078 	 7.29
573.26942 	 0
END IONS

BEGIN IONS
NAME=Training_19320
PEPMASS=327.1074523925781
SMILES=CC(C)(C)C1(C[C@H]2[C@@]3(CC(=O)O2)C(=O)O[C@H]2[C@@]13[C@@H](C(=O)O2)O)O
INCHIKEY=MOLPUWBMSBJXER
FORMULA=C15H18O8
DB=MASSBANK
ID=Training_19320
53.03858 	 6.86
55.01784 	 4.56
55.05423 	 5.975
57.06988 	 30.7633333333333
59.04914 	 4.965
61.00728 	 4.76
62.0151 	 9.68
67.05423 	 10.86
69.06988 	 9.88
71.08553 	 24.07
75.04406 	 31.42
79.01784 	 100
79.05423 	 11.54
81.03349 	 4.34
81.06988 	 16.01
83.01276 	 19.32
83.08553 	 11.465
85.10118 	 14.71
87.04406 	 7.935
89.05971 	 51.1233333333333
91.05423 	 16.54
93.06988 	 9.67
95.04914 	 9.855
95.08553 	 17.4933333333333
97.10118 	 16.11
103.05423 	 5.8
105.06988 	 6.675
107.04914 	 11.5166666666667
107.08553 	 10.3666666666667
109.02841 	 21.27
109.10118 	 23.715
111.08044 	 3.74
115.05423 	 4.21
119.08553 	 12.1166666666667
121.06479 	 3.19
121.10118 	 16.815
131.04914 	 4.28
133.06479 	 3.3
133.08592 	 9.41
133.10118 	 42.13
135.11683 	 21.67
137.05971 	 13.695
145.10118 	 27.72
147.04406 	 14.17
147.11683 	 20.81
149.05971 	 10.705
151.03897 	 4.01
152.06205 	 8.63
153.06988 	 6.075
157.10118 	 27.6
159.11683 	 27.76
161.05971 	 5.815
161.13248 	 13.2
165.06988 	 7.97
168.05697 	 5.18
169.10118 	 14.1
171.11683 	 28.48
173.13248 	 23.37
177.05462 	 63.87
181.06479 	 4.65
183.11683 	 26.51
185.13248 	 32.11
187.14813 	 24.75
193.06479 	 4.51
197.13248 	 46.78
199.14813 	 60.82
203.07027 	 4.66
205.98459 	 100
210.06753 	 4.88
221.05971 	 4.49
223.07536 	 4.33
225.09101 	 4.36
327.10744 	 0
END IONS

BEGIN IONS
NAME=Training_19326
PEPMASS=529.2796020507812
SMILES=CC(=O)OC1CC(C2(C)C3CCC4(C)C(c5ccoc5)C(=O)C5C4(C3(C)C(CC2C1(C)C)OC(=O)C)O5)O
INCHIKEY=PVCLMZBWMWIHKX
FORMULA=C30H40O8
DB=MASSBANK
ID=Training_19326
53.03858 	 8.65
55.01784 	 8.43
55.05423 	 18.04
57.06988 	 7.725
67.05423 	 14.25
69.03349 	 7.42
69.06988 	 10.48
79.05423 	 28.21
81.03349 	 11.2825
81.06988 	 14.285
85.02841 	 0.43
91.05423 	 20.145
93.06988 	 21.89
95.04914 	 11.9966666666667
95.08553 	 19.73
97.02841 	 0.68
97.10118 	 5.58
103.05423 	 9.7
105.06988 	 43.7766666666667
107.04914 	 7.695
107.08553 	 13.2366666666667
109.02841 	 15.58
109.06479 	 5.41
109.10118 	 17.5833333333333
115.05423 	 10.35
117.06988 	 16.72
119.08553 	 36.15
121.06479 	 15.07
121.10118 	 12.6433333333333
123.04406 	 6.54
128.06205 	 9.67
129.06988 	 14.98
131.04914 	 70.63
131.08553 	 16.35
133.06479 	 50.005
133.10118 	 47.6633333333333
135.08044 	 14.13
137.02332 	 2.48
137.05971 	 2.965
141.06988 	 8.61
142.0777 	 28.23
143.08553 	 17.85
145.06479 	 9.58
145.10118 	 25.4133333333333
147.11683 	 9.37
149.05971 	 15.58
151.03897 	 49.52
155.08553 	 16.35
156.09335 	 29.83
157.10118 	 40.1933333333333
159.08044 	 2.19
159.11683 	 22.4266666666667
161.05971 	 56.565
161.09609 	 2.16
161.13248 	 10.36
163.07536 	 15.895
165.05462 	 100
167.08553 	 8.78
169.04953 	 0.49
169.10118 	 12.6033333333333
170.109 	 22.86
171.11683 	 30.88
173.02332 	 0.55
173.13248 	 8.58666666666667
175.03897 	 1.44
177.05462 	 4.365
179.07027 	 24.51
179.08553 	 5.4
181.10118 	 11.1
183.06519 	 1.58
183.11683 	 12.4366666666667
184.12465 	 12.1733333333333
185.04445 	 0.68
185.13248 	 26.8733333333333
187.14813 	 3.24
191.07027 	 1.435
193.04953 	 10.38
193.10118 	 8.01
195.11683 	 7.59333333333333
197.13248 	 26.1566666666667
199.14813 	 43.5266666666667
203.07027 	 1.64
209.13248 	 3.18
210.1403 	 2.62
211.11174 	 2.13
211.14813 	 9.89
213.16378 	 17.705
223.14813 	 2.54
225.16378 	 6.005
226.1716 	 2.68
227.17943 	 2.79
233.04445 	 2.4
237.07575 	 0.58
237.12739 	 2.36
237.16378 	 3.03
239.17943 	 5.825
252.18725 	 2.54
253.19508 	 9.48
255.21073 	 10.15
265.07067 	 9.51
275.14304 	 8.4
281.18999 	 2.99
283.13287 	 6.25
283.20564 	 2.6
297.14852 	 7.7
303.13796 	 7.65
307.08123 	 0.79
321.14852 	 25.245
335.07614 	 1.97
339.15909 	 2.53
345.22129 	 3.32
363.23186 	 7.37
367.09648 	 4.23
373.21621 	 6.32
377.08083 	 12.02
378.08866 	 0.95
391.09648 	 1.05
391.22677 	 54.045
395.0914 	 0.51
397.12818 	 1.36
409.10705 	 24.56
409.23734 	 17.87
410.11487 	 3.57
425.12309 	 3.25
427.11762 	 4.12
469.25847 	 6.11
529.27959 	 0
END IONS

BEGIN IONS
NAME=Training_19329
PEPMASS=923.3179321289062
SMILES=C/C=C\1/C(CC(=O)OC[C@@H]2[C@H]([C@@H]([C@H]([C@@H](O2)O[C@]23CO[C@H](c4ccc(c(c4)OC)O)[C@H]2CO[C@@H]3c2ccc(c(c2)OC)O)O)O)O)C(=CO[C@H]1O[C@H]1[C@@H]([C@H]([C@@H]([C@@H](CO)O1)O)O)O)C(=O)OC
INCHIKEY=URBPIXMUXQEKHZ
FORMULA=C43H54O22
DB=MASSBANK
ID=Training_19329
65.03858 	 6.85
66.0464 	 2.48
67.05423 	 7.41
69.03349 	 2.74
73.02841 	 2.15
75.04406 	 2.47
77.03858 	 3.25
79.05423 	 8.81
81.03349 	 3.265
81.06988 	 1.92
85.02841 	 1.71333333333333
89.05971 	 1.17
91.05423 	 33.04
93.06988 	 0.74
94.04132 	 11.05
95.04914 	 39.9
95.08553 	 1.61
97.02841 	 1.45333333333333
103.05423 	 16.365
105.03349 	 4.81
107.04914 	 2.84
108.02058 	 6.21
109.06479 	 5.32
109.10118 	 0.78
111.04406 	 2.18
115.05423 	 10.115
117.06988 	 6.805
121.10118 	 0.73
122.03623 	 10.68
123.04406 	 13.575
126.05227 	 17.33
129.05462 	 1.05
131.04914 	 23.415
133.02841 	 4.2
135.04406 	 2.32
137.05971 	 100
137.13248 	 0.69
138.05228 	 14.43
139.0601 	 2.7
143.04914 	 6.775
145.06479 	 5.305
149.04445 	 0.9
151.03897 	 97.53
161.05971 	 3.14
163.07536 	 2.42
165.05462 	 71.345
167.05501 	 2.5
168.06284 	 7.1
169.07066 	 1.63
171.04406 	 19.96
173.05971 	 1.77
175.07536 	 10.31
177.05462 	 1.87
186.0734 	 6
191.07027 	 2.39
203.07027 	 11.2
206.09375 	 2.98
225.03936 	 22.36
226.06832 	 1.72
239.10666 	 2.92
244.07888 	 6.72
249.09101 	 4.91
265.08592 	 2.08
267.10157 	 3.36
289.09179 	 2.17
291.10157 	 3.35
301.09179 	 41.93
327.1227 	 4.71
361.11292 	 8.13
390.13679 	 1
421.13405 	 100
422.12662 	 14.34
504.16849 	 27.96
505.17631 	 4.29
522.17905 	 36.39
523.18688 	 6.2
923.31795 	 0
END IONS

BEGIN IONS
NAME=Training_19332
PEPMASS=954.5420532226562
SMILES=C[C@@H]1[C@@H]([C@@H]([C@H]([C@H](OC[C@@H]2[C@H]([C@@H]([C@H]([C@@H](O2)O[C@H]2CC[C@@]3(C)C(CC[C@]4(C)C3CC=C3C5CC(C)(C)CC[C@@]5(C(C[C@@]43C)O)C(=O)O)C2(C)C)N=C(C)O)O)O)O1)O[C@H]1[C@@H]([C@H]([C@@H](CO1)O)O)O)O)O
INCHIKEY=MIPXDZVPQOJPHM
FORMULA=C49H79NO17
DB=MASSBANK
ID=Training_19332
67.05423 	 3.725
68.04948 	 0.55
69.03349 	 3.43
69.06988 	 2.435
70.06513 	 0.57
71.01276 	 0.45
71.04914 	 0.84
73.02841 	 7.32
75.04406 	 5.04
79.05423 	 2.91
80.04948 	 0.85
81.03349 	 2.15
81.06988 	 4.92666666666667
83.04914 	 2.985
83.08553 	 0.845
84.04439 	 51.14
85.02841 	 3.54
91.05423 	 3.7
93.06988 	 3.72
95.08553 	 14.06
96.04439 	 6.405
97.02841 	 3.61
98.06004 	 4.34
99.04406 	 0.46
105.06988 	 3.19
107.08553 	 3.77333333333333
109.02841 	 1.825
109.10118 	 3.74
111.04406 	 2.49333333333333
115.03897 	 2.135
117.06988 	 0.6
119.08553 	 5.07333333333333
121.10118 	 3.19333333333333
123.11683 	 2.4
126.05496 	 65.32
127.03897 	 0.74
129.05462 	 3.205
131.08553 	 2.08
133.04953 	 1.34
133.10118 	 2.1
135.08044 	 0.43
135.11683 	 2.54666666666667
137.13248 	 3.43666666666667
138.05496 	 32.5033333333333
143.08553 	 1.3
144.06552 	 8.76
145.10118 	 1.88
147.08044 	 0.51
147.11683 	 1.47333333333333
148.97168 	 0.94
149.13248 	 2.19666666666667
157.10118 	 1.18
159.11683 	 1.49
161.13248 	 1.15666666666667
163.14813 	 0.71
168.06552 	 8.21666666666667
171.11683 	 0.92
173.13248 	 0.915
175.14813 	 1.305
177.16378 	 1.54
186.07608 	 9.775
187.07536 	 1.44
187.14813 	 1.34666666666667
189.09101 	 6.93
189.16378 	 1.465
192.96151 	 20.88
201.09101 	 0.76
201.16378 	 1.965
203.10666 	 0.78
203.14304 	 1.91333333333333
203.17943 	 2.085
204.08665 	 58.975
205.15869 	 1.215
210.97207 	 9.45
213.05462 	 8.48
213.16378 	 1.08
217.08592 	 0.96
219.06519 	 1.09
222.09721 	 17.41
229.08592 	 0.48
229.15869 	 0.64
231.06519 	 12.21
231.17434 	 1.02
233.08084 	 0.68
245.08084 	 1.97
249.07575 	 2.98
267.10157 	 0.68
285.11214 	 3.4
319.09648 	 0.76
323.0914 	 2.02
329.08083 	 0.43
337.10705 	 0.95
347.0914 	 11.89
348.09252 	 2.67
349.10705 	 1.26
350.14456 	 16.84
361.10705 	 0.74
362.10817 	 0.65
365.10197 	 100
366.10309 	 22.98
368.15512 	 3.24
377.10197 	 1.01
378.13947 	 0.44
401.13835 	 1.78
402.13947 	 3.26
403.154 	 4.26
404.15512 	 1.12
405.13326 	 1.21
409.34649 	 4.1
419.14891 	 17.81
420.15004 	 38.7
421.16456 	 8.46
422.16569 	 1.28
437.34141 	 2.53
455.35197 	 4.15
482.18682 	 26.92
822.49982 	 1.33
954.54208 	 0
END IONS

BEGIN IONS
NAME=Training_19335
PEPMASS=421.16455078125
SMILES=CC(=CCc1c(c2c(=O)c(coc2c2C=CC(C)(C)Oc12)c1ccc(cc1O)O)O)C
INCHIKEY=ZSSVYEUXLNVQMH
FORMULA=C25H24O6
DB=MASSBANK
ID=Training_19335
55.01784 	 12.31
57.06988 	 8.82
61.00728 	 42.47
67.05423 	 6.83
68.99711 	 10.19
69.03349 	 2.96
71.04914 	 49.44
71.08553 	 9.54
79.05423 	 25.32
81.03349 	 2
81.06988 	 11.0666666666667
83.01276 	 10.69
85.06479 	 8.81
85.10118 	 5.84
91.05423 	 30.61
93.06988 	 14.71
95.04914 	 12.26
95.08553 	 8.4
97.02841 	 34.65
99.04406 	 3.48
103.05423 	 8.605
105.06988 	 16.35
107.04914 	 14.975
107.08553 	 7.93
109.02841 	 10.69
109.06479 	 10.17
111.04406 	 5.39
117.06988 	 21.1166666666667
119.04914 	 11.17
119.08553 	 10.14
121.02841 	 12.42
121.06479 	 13.16
123.04406 	 10.77
127.03897 	 19.12
129.06988 	 13.615
131.04914 	 10.91
135.04406 	 2.81
135.08044 	 40.52
137.02332 	 12.96
137.13248 	 3.04
139.07536 	 30.5
141.12739 	 1.67
145.04953 	 1.85
145.06479 	 11.41
147.04406 	 12.255
147.08044 	 13.825
149.02332 	 4.17
155.14304 	 25.84
157.06479 	 9.68666666666667
159.04406 	 23.1733333333333
160.05188 	 1.11
161.02332 	 9.02333333333333
163.07536 	 7.25
167.03388 	 41.68
167.07027 	 62
171.04406 	 0.73
175.07536 	 6.2
177.01824 	 7.75
181.08592 	 3.74
185.05971 	 10.7633333333333
187.07536 	 8.9
188.0468 	 1.17
189.01824 	 25.6633333333333
189.05462 	 15.86
189.09101 	 15.18
195.0288 	 2.36
197.08084 	 3.05
201.09101 	 3.87
203.03388 	 19.48
203.07027 	 11.6533333333333
207.0288 	 10.8
213.05462 	 50.2633333333333
215.03388 	 10.75
215.0914 	 9.71
216.04171 	 5.895
219.06519 	 3.025
231.06519 	 50.5466666666667
237.07575 	 18.79
238.0777 	 1.15
245.08084 	 3.5
249.07575 	 12.175
255.08632 	 73.17
256.08827 	 6.69
265.17982 	 4.93
267.10157 	 2.81
269.10197 	 5.67
273.09101 	 19.475
274.09883 	 3.66
275.07027 	 1.45
276.0781 	 1.02
277.08592 	 2.605
285.11214 	 10.39
291.10157 	 1.685
293.04445 	 12.285
295.0601 	 11.43
301.08592 	 1.13
303.15909 	 1.48
304.07301 	 2.02
305.04445 	 0.98
305.08083 	 1.945
311.05501 	 2.695
319.09648 	 3.665
321.16965 	 6.08
323.0914 	 4.19
325.12231 	 35.66
326.13013 	 4.6
329.08083 	 19.3666666666667
330.08866 	 2.98
331.0601 	 10.29
332.06793 	 9.995
343.13287 	 0.59
347.0914 	 38.8566666666667
348.09922 	 15.84
349.10705 	 3.87
350.07849 	 0.64
365.10197 	 100
366.10979 	 26.26
377.10197 	 3
401.13835 	 4.48
402.14618 	 9.5
403.154 	 3.35
419.14891 	 11.86
420.15674 	 28.72
421.16456 	 12.4575
END IONS

BEGIN IONS
NAME=Training_19338
PEPMASS=707.3848266601562
SMILES=CCCCCCCCCC(=O)OC1C(C(C(CO)OC1OC1(CO)C(C(C(CO)O1)O)OC(=O)C(C)C)OC(=O)C(C)C)OC(=O)C(C)C
INCHIKEY=YPZBTERWDWUANF
FORMULA=C34H58O15
DB=MASSBANK
ID=Training_19338
53.00219 	 3.625
53.03858 	 3.75
55.05423 	 22.275
57.06988 	 63.3166666666667
67.05423 	 4.885
69.03349 	 9.475
69.06988 	 3.175
71.04914 	 23.7166666666667
71.08553 	 8.72
79.05423 	 1.56
81.03349 	 4.49333333333333
81.06988 	 5.16
83.04914 	 59.94
85.06479 	 50.8366666666667
89.05971 	 2.87
91.05423 	 42.215
93.05462 	 3.395
93.06988 	 2.28
95.08553 	 6.40666666666667
97.02841 	 42.65
99.04406 	 2.10333333333333
105.06988 	 1.63
109.02841 	 4.46333333333333
109.10118 	 3.95
111.04406 	 1.8
127.03897 	 11.7233333333333
127.11174 	 2.67
137.13248 	 1.4
139.07536 	 4.89666666666667
149.02332 	 1.56
155.14304 	 11.32
167.03388 	 18.16
167.05501 	 3.08
167.07027 	 8.48
181.08592 	 10.76
184.07301 	 59.99
215.0914 	 3.12
227.03976 	 2.96
237.07575 	 7.71
255.08632 	 2.88
266.99829 	 2.02
269.10197 	 30.18
273.09688 	 2.14
283.02959 	 1.6
287.11253 	 16.61
301.06479 	 2.67
325.12818 	 16.62
327.08044 	 3.76
339.14383 	 1.22
383.14304 	 9.3
391.21152 	 1.76
409.22208 	 43.42
439.20564 	 9.27
479.26394 	 1.83
497.27451 	 100
707.38485 	 0
END IONS

BEGIN IONS
NAME=Training_19341
PEPMASS=721.4004516601562
SMILES=CCCCCCCCCC(=O)OC1C(C(C(CO)OC1OC1(CO)C(C(C(CO)O1)O)OC(=O)CC(C)C)OC(=O)C(C)C)OC(=O)C(C)C
INCHIKEY=LOTLMZWGLBOKFL
FORMULA=C35H60O15
DB=MASSBANK
ID=Training_19341
53.00219 	 1.195
53.03858 	 2.11
55.05423 	 11.65
57.03349 	 0.26
57.06988 	 100
59.04914 	 1.145
67.05423 	 8.42
69.03349 	 16.895
69.06988 	 3.62
71.04914 	 3.97
71.08553 	 19.255
79.01784 	 0.63
79.05423 	 2.17
81.03349 	 3.37
81.06988 	 10.21
83.04914 	 18.29
85.02841 	 3.82
85.06479 	 56.96
87.04406 	 0.67
89.05971 	 4.3
91.05423 	 14.565
93.06988 	 2.72
95.04914 	 0.95
95.08553 	 6.185
97.02841 	 44.6966666666667
99.04406 	 1.91666666666667
103.07536 	 1.34
105.06988 	 1.58
107.08553 	 1.595
109.02841 	 2.71
109.10118 	 4.475
111.04406 	 0.31
119.08553 	 1.34
121.06479 	 1.01
121.10118 	 1.36
123.11683 	 3.32
127.03897 	 6.5175
127.11174 	 12.33
139.07536 	 1.145
141.12739 	 12.56
145.04953 	 3.62
153.09101 	 1.26
155.14304 	 3.78
167.07027 	 4.53
169.04953 	 0.41
181.08592 	 44.7
211.09649 	 1.27
229.10705 	 8.48
237.07575 	 1.97
247.11762 	 100
293.04445 	 1.35
305.04445 	 3.45
335.05501 	 6.12
347.05501 	 0.63
359.05501 	 1.13
363.04993 	 2.67
365.06558 	 15.64
377.06558 	 1.2
385.07067 	 0.6
395.07614 	 2.51
403.08123 	 24.45
421.09179 	 100
439.10236 	 52.48
447.34689 	 0.68
463.10236 	 0.58
481.11292 	 1.36
493.11292 	 0.53
511.12349 	 1.09
549.13914 	 0.24
567.1497 	 1.48
585.16027 	 6.1
721.4005 	 0
END IONS

BEGIN IONS
NAME=Training_19344
PEPMASS=563.1759033203125
SMILES=CC1C(C(C(C(c2c(cc3c(c(=O)cc(c4ccc(cc4)O)o3)c2O)O)O1)O[C@H]1[C@@H]([C@@H]([C@H]([C@H](C)O1)O)O)O)O)O
INCHIKEY=ZUUPZDSDPDQRJK
FORMULA=C27H30O13
DB=MASSBANK
ID=Training_19344
55.05423 	 2.3
57.03349 	 13.13
57.06988 	 2.24
61.00728 	 0.57
67.05423 	 7.94
69.03349 	 28.225
69.06988 	 3
71.04914 	 34.4966666666667
71.08553 	 2.65
73.02841 	 0.37
75.04406 	 1.06
79.05423 	 6.6
81.06988 	 9.78
83.01276 	 8.14
83.04914 	 1.04666666666667
83.08553 	 2.09
85.02841 	 31.59
85.10118 	 1.18
87.04406 	 0.895
89.05971 	 4.25
91.05423 	 3.46
93.06988 	 10.35
95.08553 	 8.33
97.06479 	 0.6
97.10118 	 1.05
99.08044 	 0.8
105.06988 	 2.42
107.04914 	 1.75
107.08553 	 5.12
109.10118 	 3.88
111.04406 	 1.48
119.04914 	 11.99
119.08553 	 2.31
121.02841 	 15.4166666666667
121.10118 	 4.52
123.11683 	 1.09
129.05462 	 1.445
131.04914 	 2.47
131.08553 	 1.09
133.08592 	 1.02
133.10118 	 2.99
135.04406 	 2.575
135.11683 	 3.46
145.02841 	 17.01
145.10118 	 1.13
147.11683 	 2.5
149.02332 	 6.46
149.13248 	 1.65
159.11683 	 1.16
161.13248 	 1.28
163.03897 	 12.59
165.01824 	 37.19
167.03388 	 12.32
171.04406 	 1.61
173.13248 	 0.68
175.14813 	 0.6
177.01824 	 3.045
187.03897 	 2.33
191.03388 	 8.87
195.0288 	 7.72
199.03897 	 1.35
201.05462 	 0.46
203.03388 	 2.42
217.04953 	 6.18
227.03388 	 2.68
229.04953 	 1.83
239.07027 	 3.37
243.06519 	 0.61
245.04445 	 3
259.20564 	 2.31
267.06518 	 11.0333333333333
270.05228 	 6.83333333333333
271.0601 	 7.31666666666667
273.03936 	 2.77
279.06518 	 4.25
281.08083 	 17.9066666666667
282.08866 	 3.825
283.0601 	 67.4133333333333
284.06793 	 21.2633333333333
285.07575 	 7.72
291.23186 	 5.06
292.07301 	 2.04
294.05228 	 8.08
295.0601 	 16.74
296.06793 	 1.365
297.07575 	 9.28333333333333
307.0601 	 1.53
307.09648 	 2.10666666666667
309.07575 	 50.4933333333333
310.08357 	 8.63
311.0914 	 4.34
313.07067 	 74.6866666666667
321.07575 	 10.1233333333333
323.05501 	 0.625
325.07067 	 2.05
325.10705 	 1.25
335.0914 	 20.6166666666667
337.07067 	 43.9366666666667
338.07849 	 11.22
339.08632 	 4.425
345.07575 	 4.01
349.18569 	 2.5
353.10197 	 1.085
355.08123 	 1.03
363.08632 	 45.1866666666667
381.09688 	 43.805
399.10744 	 26.79
417.11801 	 100
563.17592 	 0
END IONS

BEGIN IONS
NAME=Training_16967
PEPMASS=1061.55
SMILES=C[C@@H]1[C@H]([C@@H]([C@@H]([C@H](O1)O[C@H]1[C@@H](CO[C@H]([C@@H]1O)O[C@H]1[C@H](C)O[C@H]([C@@H]([C@@H]1O)O)O[C@@H]1[C@H]([C@H](CO[C@H]1OC(=O)[C@@]12CCC(C)(C)C[C@H]2C2=CCC3[C@@]4(C)C[C@H]([C@H]([C@@](C)(CO)C4[C@@H](C[C@@]3(C)[C@]2(C)CC1)O)O)O)O)O)O)O)O)O
INCHIKEY=FCEXYTCUWAIJHN
FORMULA=C52H84O22
DB=MASSBANK
ID=Training_16967
83.04914 	 28.68
85.02841 	 49.23
97.02841 	 26.73
107.08553 	 8.51
111.04406 	 43.57
115.03897 	 32.01
129.05462 	 35.81
133.10118 	 13.96
137.05971 	 9.04
153.05462 	 9.92
157.04953 	 18.19
161.13248 	 8.97
165.09101 	 9.85
171.06519 	 11.25
177.16378 	 26.06
185.13248 	 7.66
187.14813 	 22.07
189.16378 	 22.62
193.15869 	 8.2
195.06519 	 8.7
199.14813 	 10.8
201.16378 	 20.12
203.17943 	 16.58
207.06519 	 12.32
213.07575 	 10.08
215.17943 	 8.3
217.15869 	 28.39
225.07575 	 41.24
235.16926 	 8.06
239.0914 	 15.22
243.08632 	 28.25
257.10197 	 19.19
261.18491 	 8.85
279.10744 	 36.34
293.12309 	 31.11
393.32107 	 8.01
405.31519 	 19.05
421.31598 	 32.49
433.31011 	 18.76
439.32655 	 13.84
441.33632 	 7.87
451.32067 	 87.32
469.33124 	 100
487.3418 	 13.17
615.38914 	 10.94
633.39971 	 15.53
1061.5527 	 0
END IONS

BEGIN IONS
NAME=Training_19347
PEPMASS=329.2686157226562
SMILES=C=CCCCCCCCCCCCC(CC(CO)O)OC(=O)C
INCHIKEY=MFLWBVVCOWPUBA
FORMULA=C19H36O4
DB=MASSBANK
ID=Training_19347
53.03858 	 3.56
55.05423 	 39.875
57.06988 	 18.54
59.04914 	 2.19
61.02841 	 2.21
65.03858 	 2.92
67.05423 	 88.4
69.06988 	 27.52
71.04914 	 4.99
71.08553 	 6.965
77.03858 	 3.83
79.05423 	 28.9633333333333
80.06205 	 2.35
81.06988 	 83.92
82.0777 	 5.08
83.08553 	 14.17
85.06479 	 2.36
85.10118 	 3.62
87.04406 	 12.73
89.05971 	 6.09
91.03897 	 6.48
91.05423 	 6.96333333333333
93.06988 	 22.4375
94.0777 	 2.6
95.08553 	 64.66
97.02841 	 21.14
97.10118 	 7.42
99.04406 	 3.18
103.03897 	 0.54
105.06988 	 4.31333333333333
107.08553 	 11.705
108.09335 	 1.34
109.02841 	 7.14
109.10118 	 19.225
110.109 	 3.17
115.03897 	 0.99
119.08553 	 2.4225
121.10118 	 11.0475
123.11683 	 4.62666666666667
127.03897 	 40.37
133.10118 	 2.12
135.11683 	 14.0466666666667
137.13248 	 2.525
145.04953 	 100
147.11683 	 1.17
149.13248 	 2.61666666666667
151.14813 	 2.16
159.11683 	 0.34
161.13248 	 1.13
163.14813 	 4.56
173.13248 	 0.4
175.14813 	 2.09
177.16378 	 1.73
187.14813 	 0.88
189.16378 	 2.91
191.17943 	 3.2
201.16378 	 2.33
203.17943 	 2.27
205.19508 	 1.18
215.17943 	 1.59
217.19508 	 0.78
227.17943 	 0.54
229.19508 	 1.62
231.21073 	 0.36
233.15361 	 0.28
233.22638 	 6.01
235.16926 	 0.75
241.19508 	 1.19
243.21073 	 0.6
251.23694 	 8.1
261.18491 	 1.2
269.17474 	 2.7
269.24751 	 1.19
285.18491 	 0.67
287.20056 	 2.14
329.26864 	 0
END IONS

BEGIN IONS
NAME=Training_19350
PEPMASS=1283.6265869140623
SMILES=CC1(C)CC2C3=CCC4C5(C)CCC(C(C)(C)C5CCC4(C)C3(C)CCC2(CC1O)C(=O)O)OC1C(C(C(C(CO)O1)O)OC1C(C(C(C(CO)O1)O)OC1C(C(C(C(CO)O1)O)OC1C(C(C(C(COC2C(C(C(C(CO)O2)O)O)O)O1)O)O)O)O)O)O
INCHIKEY=FQIQTIUZOUXZTP
FORMULA=C60H98O29
DB=MASSBANK
ID=Training_19350
57.06988 	 1.25
59.04914 	 0.71
61.00728 	 28.18
67.05423 	 1.39
69.06988 	 0.84
71.08553 	 2.34
79.01784 	 1.08
79.05423 	 0.83
81.06988 	 1.76
83.08553 	 0.77
91.03897 	 12.805
91.05423 	 17.3
93.06988 	 9.35666666666667
95.08553 	 18.9366666666667
97.02841 	 86.44
97.10118 	 0.87
99.04406 	 13.645
99.08044 	 1.31
101.02332 	 3.66
103.03897 	 2.04
105.06988 	 13.155
107.08553 	 13.9966666666667
109.02841 	 31.305
109.10118 	 7.68
115.03897 	 2.98
117.06988 	 5.96
119.08553 	 13.52
121.10118 	 10.5133333333333
123.11683 	 5.285
125.09609 	 0.84
127.03897 	 61.655
129.06988 	 2.9
131.08553 	 7.685
133.10118 	 9.28666666666667
135.11683 	 7.63
137.13248 	 3.875
143.08553 	 6.38
145.04953 	 53.23
145.10118 	 18.54
147.11683 	 10.58
149.13248 	 6.605
151.11174 	 1.45
155.08553 	 1.25
157.10118 	 8.87
159.11683 	 9.49
161.13248 	 10.885
163.0601 	 10.49
163.11174 	 0.71
163.14813 	 5.37
169.10118 	 3.2
171.11683 	 7.4
173.13248 	 7.87
175.14813 	 7.9
177.16378 	 5.49
183.11683 	 1.93
185.13248 	 3.725
187.14813 	 7.315
189.16378 	 13.29
191.17943 	 7.85
197.13248 	 2.3
199.14813 	 3.27
201.16378 	 11.375
203.17943 	 5.33
211.14813 	 1.45
213.16378 	 3.055
215.17943 	 8.105
217.19508 	 3.08
225.16378 	 1.49
227.17943 	 4.895
229.19508 	 6.78
239.17943 	 3.745
241.19508 	 7.71
243.21073 	 3.49
253.19508 	 2.11
255.21073 	 4.135
261.18491 	 1.97
273.18491 	 2.21
277.21621 	 1.02
287.20056 	 4.03
299.20056 	 1.97
301.21621 	 1.53
391.3418 	 4.48
1283.62665 	 0
END IONS

BEGIN IONS
NAME=Training_19353
PEPMASS=285.1696472167969
SMILES=CC(C)CC(=O)OC1C(C(C)C)C(C=C(CO)C1=O)O
INCHIKEY=LBZXZXIGWNHGTB
FORMULA=C15H24O5
DB=MASSBANK
ID=Training_19353
53.03858 	 3.4
55.01784 	 1.195
55.05423 	 3.805
57.06988 	 100
59.04914 	 5.82
65.03858 	 4.4
67.05423 	 35.89
68.99711 	 0.51
69.03349 	 0.903333333333333
69.06988 	 1.47
71.04914 	 18.0033333333333
71.08553 	 0.73
73.02841 	 1.47
75.04406 	 5.02
77.03858 	 2.48
79.05423 	 9.53666666666667
81.03349 	 2.38666666666667
81.06988 	 9.0775
83.04914 	 6.39666666666667
85.02841 	 51.17
85.06479 	 12.2266666666667
87.04406 	 1.69
89.05971 	 8.02
91.05423 	 14.7833333333333
93.06988 	 6.65333333333333
94.04132 	 3.29
95.04914 	 30.7133333333333
95.08553 	 8.45
97.02841 	 6.11
97.06479 	 2.15666666666667
99.04406 	 3.96
103.05423 	 1.275
103.07536 	 2.76
104.06205 	 3.27
105.03349 	 0.74
105.06988 	 3.58333333333333
107.04914 	 9.11666666666667
107.08553 	 2.70666666666667
109.02841 	 3.02
109.06479 	 2.645
109.10118 	 13.8425
111.04406 	 44.1125
115.05423 	 1.84
117.05462 	 1.1
117.06988 	 1.77333333333333
119.08553 	 12.755
121.02841 	 0.32
121.06479 	 1.15
121.10118 	 1.69
122.03623 	 1.21
122.07262 	 1.25
123.04406 	 74.0766666666667
123.11683 	 0.87
127.03897 	 4.405
129.05462 	 33.81
133.10118 	 0.87
135.08044 	 2.12
135.11683 	 3.22
137.05971 	 3.32
137.09609 	 15.17
137.13248 	 0.88
141.05462 	 1.37
145.04953 	 4.99
147.06519 	 9.31
147.08044 	 8.28
149.13248 	 1.91
150.06753 	 1.905
151.07536 	 0.88
153.09101 	 15.005
161.13248 	 1.29
163.14813 	 2.71
165.09101 	 33.2633333333333
173.13248 	 1.32
175.14813 	 1.45
177.16378 	 1.28
183.10157 	 3.76
187.14813 	 2.77
189.16378 	 2.75
191.17943 	 1.99
201.16378 	 2.89
203.17943 	 1.75
205.15869 	 1.7
285.16965 	 0
END IONS

BEGIN IONS
NAME=Training_19356
PEPMASS=955.4896850585938
SMILES=C=C(C)C1CCC2(CCC3(C(CCC4C5(C)CCC(=O)C(C)(C)C5CCC34C)C12)C(=O)O)C(=O)OC1C(C(C(C(COC2C(C(C(C(CO)O2)O)O)O)O1)OC1C(C(C(C(C)O1)O)O)O)O)O
INCHIKEY=LSHAJDRFVTXNOB
FORMULA=C48H74O19
DB=MASSBANK
ID=Training_19356
57.06988 	 2.17
67.05423 	 5.43
69.03349 	 8.345
69.06988 	 5.64
71.04914 	 39.4866666666667
71.08553 	 2.07
73.02841 	 5.18
75.04406 	 6.91
79.01784 	 1.89
79.05423 	 7.54
81.03349 	 4.375
81.06988 	 7.59
83.04914 	 25.7
85.02841 	 100
87.04406 	 2.67
89.05971 	 5.21
91.05423 	 23.71
93.06988 	 7.345
95.04914 	 3.35
95.08553 	 7.45333333333333
97.02841 	 11.9
99.04406 	 3.08
105.06988 	 7.685
107.08553 	 9.215
109.02841 	 3.005
109.10118 	 8.05
111.04406 	 17.37
117.06988 	 3.93
119.08553 	 9.73
121.10118 	 6.775
127.03897 	 11.46
129.05462 	 56.695
129.06988 	 3.25
131.08553 	 8.79
133.10118 	 6.665
135.11683 	 3.675
143.08553 	 6.07
145.04953 	 18.83
145.10118 	 6.95
147.06519 	 45.745
147.11683 	 4.31
149.04445 	 8.77
149.13248 	 2.29
151.03897 	 2.68
155.08553 	 2.8
157.10118 	 6.52
159.11683 	 6.085
161.13248 	 3.85
163.0601 	 11.89
163.11174 	 1.92
163.14813 	 2.53
167.05501 	 17.97
169.04953 	 5.74
169.10118 	 4.45
171.11683 	 4.55
173.13248 	 5.32333333333333
175.14813 	 2.48
183.11683 	 4.44
185.13248 	 4.58
187.14813 	 6.10666666666667
189.16378 	 4.035
199.14813 	 4.21
201.16378 	 6.355
203.14304 	 1.91
205.15869 	 8.04
223.0601 	 2.14
225.03936 	 3.09
227.17943 	 1.85
237.07575 	 9.04
239.17943 	 5.5
245.18999 	 2.38
255.08632 	 17.93
257.18999 	 7.81
273.09688 	 42.85
281.05032 	 2.22
283.04484 	 2.34
299.06089 	 22.76
300.06284 	 14.56
301.05541 	 26.1
302.06323 	 4.77
309.11801 	 66.38
375.3105 	 6.36
379.30542 	 6.4
393.32107 	 8.735
421.31598 	 16.96
422.31793 	 10.32
423.29525 	 6.05
439.32655 	 51.6
440.3285 	 13.85
467.32146 	 50.08
468.32341 	 14.96
478.14696 	 1.79
485.33202 	 98.35
486.33398 	 24.25
521.29564 	 12.18
531.35276 	 6.26
539.3062 	 44.77
539.37897 	 10.8
549.36332 	 9.75
555.36802 	 13.07
556.37584 	 6.1
567.37389 	 11.1
568.37584 	 5.48
577.35824 	 6.25
583.36293 	 9.33
585.38445 	 33.52
586.3864 	 9.15
595.3688 	 10.36
601.3735 	 37.55
602.38132 	 10.78
613.37937 	 5.43
631.38993 	 9.89
647.37897 	 6.69
955.48971 	 0
END IONS

BEGIN IONS
NAME=Training_19359
PEPMASS=783.291748046875
SMILES=C=C(CCO)C(=O)OCC1C(C(C(CO1)OC(=O)C(=C)CCO[C@H]1[C@@H]([C@H]([C@@H]([C@@H](COC(=O)C(=C)CCO[C@H]2[C@@H]([C@H]([C@@H]([C@@H](CO)O2)O)O)O)O1)O)O)O)O)O
INCHIKEY=GBGKVNUYCBHABP
FORMULA=C33H50O21
DB=MASSBANK
ID=Training_19359
55.01784 	 0.92
55.05423 	 1.875
57.03349 	 3.925
61.02841 	 2.755
69.03349 	 10.7833333333333
71.04914 	 2.15
73.02841 	 0.626666666666667
81.03349 	 11.52
83.04914 	 3.7175
85.02841 	 6.395
87.04406 	 0.58
89.05971 	 0.38
91.03897 	 1.38333333333333
97.02841 	 1.685
99.04406 	 100
101.05971 	 0.36
103.03897 	 0.643333333333333
109.02841 	 1.5325
111.04406 	 3.83
117.05462 	 6.62
127.03897 	 1.9725
129.05462 	 7.2675
145.04953 	 1.42
147.06519 	 3.59666666666667
165.07575 	 3.46666666666667
225.07575 	 0.4
227.0914 	 0.52
243.08632 	 1.43
245.10197 	 8.06
261.09688 	 3.48
263.11253 	 16.67
283.08123 	 9.74
343.13874 	 6.63
361.14931 	 11.44
371.13366 	 0.23
389.14422 	 0.3
399.12857 	 74.71
407.15479 	 0.24
441.13914 	 31.54
471.1497 	 5.62
487.181 	 0.3
505.19157 	 0.57
527.17592 	 59.05
625.2127 	 0.75
643.22326 	 20.03
685.23383 	 8
713.22874 	 0.31
783.29174 	 0
END IONS

BEGIN IONS
NAME=Training_19362
PEPMASS=881.3284912109375
SMILES=C=C(CCO)C(=O)OCC1C(C(C(CO1)OC(=O)C(=C)CCO[C@H]1[C@@H]([C@H]([C@@H]([C@@H](COC(=O)C(=C)CCO[C@H]2[C@@H]([C@H]([C@@H]([C@@H](COC(=O)C(=C)CCO)O2)O)O)O)O1)O)O)O)O)O
INCHIKEY=AEUAVVIPDJTEFS
FORMULA=C38H56O23
DB=MASSBANK
ID=Training_19362
57.06988 	 0.31
69.03349 	 10.57
71.04914 	 3.625
71.08553 	 0.24
73.02841 	 0.83
81.03349 	 14.84
83.04914 	 3.06
85.02841 	 7.22666666666667
87.04406 	 0.51
89.05971 	 0.43
91.03897 	 1.02
97.02841 	 2.88333333333333
99.04406 	 100
101.05971 	 0.44
103.03897 	 0.66
109.02841 	 3.55666666666667
111.04406 	 2.95666666666667
117.05462 	 7.93
124.03663 	 0.43
127.03897 	 3.52666666666667
129.05462 	 5.06
141.05462 	 0.53
145.04953 	 2.705
147.06519 	 2.97
149.04445 	 0.27
159.06519 	 0.53
163.0601 	 0.71
165.07575 	 2.65
167.05501 	 1.04
181.04953 	 0.47
207.06519 	 1.11
225.07575 	 2.95
226.06832 	 4.03
243.08632 	 3.34
244.07888 	 9.49
245.08671 	 0.66
245.10197 	 6.39
261.09688 	 16.04
263.11253 	 19.95
343.13874 	 8.24
351.10744 	 0.63
355.07185 	 0.34
361.14931 	 26.89
369.11801 	 0.8
371.13366 	 0.76
387.12857 	 1.02
389.14422 	 0.46
405.13914 	 1.95
423.1497 	 2
449.14422 	 0.92
467.15479 	 1.63
469.17044 	 0.66
485.16535 	 1.7
487.181 	 1
503.17592 	 5.6
505.19157 	 2.27
521.18648 	 2.83
523.20213 	 0.91
603.22835 	 4.54
881.32852 	 0
END IONS

BEGIN IONS
NAME=Training_19368
PEPMASS=1086.5843505859377
SMILES=CC(=NC1C(C(C(COC2C(C(C(CO2)O)O)OC2C(C(C(CO2)O)O)O)OC1OC1CCC2(C)C(CCC3(C)C2CC=C2C4CC(C)(C)CCC4(CCC32C)C(=O)OC2C(C(C(C(CO)O2)O)O)O)C1(C)C)O)O)O
INCHIKEY=NFMZRMNYRASNPY
FORMULA=C54H87NO21
DB=MASSBANK
ID=Training_19368
55.05423 	 3.81
57.06988 	 15.35
61.00728 	 8.1
67.05423 	 14.48
69.06988 	 8.02
71.08553 	 14.76
79.05423 	 3.10666666666667
80.04948 	 1.25
81.03349 	 2.285
81.06988 	 12.74
82.06513 	 0.36
83.08553 	 3.75333333333333
84.04439 	 49.47
85.02841 	 3.54333333333333
85.10118 	 9.34
87.04406 	 0.48
89.05971 	 34.76
91.05423 	 4.25
93.06988 	 6.38
95.08553 	 12.7175
96.04439 	 11.72
97.02841 	 11.9433333333333
97.10118 	 5.91
98.06004 	 4.19666666666667
99.04406 	 1.26333333333333
105.06988 	 4.15666666666667
107.04914 	 18.41
107.08553 	 7.70666666666667
108.04439 	 0.7
109.02841 	 2.865
109.10118 	 7.0975
114.05496 	 0.69
115.03897 	 7.22666666666667
117.06988 	 0.69
119.08553 	 5.81
121.06479 	 4.7
121.10118 	 5.9425
123.11683 	 4.67333333333333
124.0393 	 0.56
126.05496 	 60.0566666666667
127.03897 	 1.77
131.08553 	 3.25
133.04953 	 2.495
133.08592 	 9.16
133.10118 	 5.12333333333333
135.11683 	 4.195
137.13248 	 1.95333333333333
138.05496 	 51.3733333333333
143.08553 	 0.34
144.06552 	 11.8066666666667
145.10118 	 3.26
147.11683 	 3.87
148.97168 	 3.94
149.13248 	 3.48
151.03897 	 3.86
157.10118 	 0.42
159.11683 	 1.79
161.13248 	 2.45
163.14813 	 0.976666666666667
168.06552 	 11.13
171.11683 	 0.39
173.13248 	 1.7
175.14813 	 1.23
177.16378 	 0.715
186.07608 	 13.49
187.14813 	 0.46
189.16378 	 4.03333333333333
191.17943 	 2.37
192.96151 	 15.57
201.16378 	 5.07666666666667
202.1716 	 1.05
203.17943 	 2.835
204.08665 	 62.36
205.19508 	 3.325
210.97207 	 10.75
211.0601 	 6.08
212.95134 	 4.01
213.16378 	 0.5
215.17943 	 4.26333333333333
217.19508 	 0.89
222.09721 	 12.24
229.07066 	 1.37
235.16926 	 0.99
243.21073 	 0.27
247.08123 	 1.3
248.93608 	 4.33
259.20564 	 3.96
261.18491 	 1.095
272.93608 	 12.11
290.94665 	 52.21
293.08083 	 3.69
308.95721 	 8.05
336.12891 	 18.72
349.18837 	 100
354.13947 	 4.75
468.17117 	 57.83
486.18173 	 1.91
1086.58434 	 0
END IONS

BEGIN IONS
NAME=Training_19371
PEPMASS=329.1747131347656
SMILES=CC1C(C)C(c2ccc(c(c2)OC)OC)OC1c1ccc(cc1)O
INCHIKEY=XCRBJSLPMIXFOO
FORMULA=C20H24O4
DB=MASSBANK
ID=Training_19371
53.03858 	 2.36
55.01784 	 0.47
65.03858 	 2.075
67.05423 	 0.61
69.06988 	 1.57
71.04914 	 21.39
77.03858 	 1.9
79.05423 	 2.95
81.06988 	 16.61
89.05971 	 7.97
90.0464 	 16.76
91.05423 	 11.1833333333333
93.06988 	 5.88
94.04132 	 1.14
95.04914 	 29.28
95.08553 	 7.79
96.05697 	 14.6
103.05423 	 2.54
104.06205 	 0.94
105.06988 	 2.53
106.04132 	 0.48
107.04914 	 96.3733333333333
107.08553 	 7.4
108.05697 	 17
109.02841 	 8.69
109.06479 	 1.31
111.04406 	 16.355
115.05423 	 1.9
117.06988 	 5.41
119.04914 	 0.44
119.08553 	 3.72666666666667
121.02841 	 37.9566666666667
121.06479 	 17.27
121.10118 	 6.17
123.04406 	 27.5325
124.05188 	 14.5566666666667
130.0777 	 6.95
131.04914 	 2.18
132.05697 	 3.85
133.06479 	 4.86333333333333
133.10118 	 7.3
135.04406 	 13.075
135.08044 	 15.0366666666667
135.11683 	 21.62
136.05188 	 11.93
136.08827 	 12.39
137.05971 	 1.925
138.06753 	 12.1666666666667
139.07536 	 39.2466666666667
145.06479 	 0.875
145.10118 	 4.8175
147.08044 	 6.495
148.08827 	 3.515
149.05971 	 3.19
149.09609 	 14.3
150.06753 	 1.87
151.07536 	 89.2133333333333
155.07027 	 9.33
155.08553 	 3.715
157.10118 	 7.11
158.07262 	 2.82
159.08044 	 2.25
159.11683 	 17.41
160.08827 	 0.3
163.07536 	 1.38
164.08318 	 13.67
165.05462 	 15.7
165.09101 	 5.76
167.07027 	 23.895
171.11683 	 11.83
173.09609 	 23.3033333333333
173.13248 	 9.04
174.10392 	 3.73
175.07536 	 7.7
176.08318 	 1.33
177.09101 	 0.9
179.10666 	 23.1133333333333
183.11683 	 8.17
186.10392 	 1.27
187.07536 	 0.93
187.11174 	 7.32
190.09883 	 0.38
191.10666 	 13.23
195.10157 	 0.26
201.12739 	 6.13
202.09883 	 6.61666666666667
204.11448 	 0.55
205.12231 	 4.62
213.01824 	 79.98
215.14304 	 24.58
216.15087 	 29.01
217.12231 	 3.11
224.15595 	 8.41
225.16378 	 12.13
226.1716 	 28.62
235.13287 	 14.3
236.15595 	 12.25
254.16652 	 17.05
268.18217 	 11.46
272.17708 	 7.93
296.17708 	 11.58
313.17982 	 11.1
329.17474 	 0
END IONS

BEGIN IONS
NAME=Training_19374
PEPMASS=479.263916015625
SMILES=CC(C)C(=O)O[C@H]1[C@@H]([C@]2(C)[C@H](CCC[C@@]32CO3)[C@@]2(C)CCC3(CC(=O)OC3)O[C@@]12C)OC(=O)C
INCHIKEY=NLLJGJGLOHFJMI
FORMULA=C26H38O8
DB=MASSBANK
ID=Training_19374
55.05423 	 37.11
67.05423 	 33.6333333333333
69.03349 	 24.38
69.06988 	 18.3
71.04914 	 30.32
73.02841 	 1.25
75.04406 	 7.72
79.01784 	 4.6
79.05423 	 40.31
81.06988 	 31.505
83.04914 	 20.005
85.02841 	 66.88
91.05423 	 48.885
93.06988 	 41.8666666666667
95.04914 	 13.365
95.08553 	 18.4066666666667
97.02841 	 8.58
105.06988 	 52.155
107.08553 	 20.02
109.06479 	 22.44
109.10118 	 1.03
111.04406 	 11.78
113.05971 	 4.46
117.06988 	 33.98
119.08553 	 24.1025
121.06479 	 28.87
121.10118 	 12.3166666666667
123.08044 	 0.92
129.05462 	 28.3
129.06988 	 37.38
131.08553 	 39.9233333333333
133.10118 	 19.6033333333333
135.08044 	 14.2066666666667
135.11683 	 5.35
141.06988 	 19.6
142.0777 	 29.89
143.08553 	 24.0633333333333
145.10118 	 28.3675
147.06519 	 3.87
147.11683 	 8.6025
149.09609 	 26.8633333333333
153.05462 	 1.46
155.07027 	 6.36
155.08553 	 24.91
156.09335 	 31.71
157.10118 	 26.385
159.08044 	 29.3
159.11683 	 20.7075
161.09609 	 19.8433333333333
161.13248 	 3.08
167.08553 	 21.26
168.09335 	 17.58
169.04953 	 13.12
169.10118 	 34.33
171.11683 	 23.4
173.09609 	 40.02
173.13248 	 16.8033333333333
175.11174 	 10.84
177.12739 	 2.74
181.10118 	 28.98
183.11683 	 26.2366666666667
185.09609 	 26.42
185.13248 	 9.31
187.0601 	 3.4
187.11174 	 25.44
187.14813 	 12.99
189.12739 	 3.15
193.10118 	 21.88
195.11683 	 25.42
197.09609 	 22.6033333333333
197.13248 	 17.3433333333333
199.11174 	 26.165
200.11957 	 31.88
201.12739 	 11.23
203.14304 	 9.935
207.11683 	 8.27
209.13248 	 5.59
211.11174 	 24.61
211.14813 	 7.975
215.14304 	 71.3533333333333
225.12739 	 7.185
225.16378 	 12.185
227.10666 	 8.8
229.12231 	 2.7
235.14813 	 8.115
239.0914 	 2.86
239.14304 	 8.48
245.11722 	 25.72
251.17943 	 15.44
252.18725 	 17.03
253.15869 	 17.11
263.12779 	 8.92
267.17434 	 7.99
269.18999 	 10.57
270.19782 	 12.4
271.16926 	 8.095
285.18491 	 10.67
287.20056 	 1.28
288.20838 	 1.51
295.16926 	 9.625
303.19547 	 8.9
313.17982 	 30.055
315.10157 	 100
316.1094 	 10.87
331.19039 	 57.1
333.11214 	 59.75
334.11996 	 5.37
349.20095 	 8.32
395.2792 	 0.79
479.26394 	 2.8125
END IONS

BEGIN IONS
NAME=Training_19380
PEPMASS=1199.60546875
SMILES=CC(CCC1(C(C)C2C(CC3C4CCC5CC(CCC5(C)C4CCC23C)OC2C(C(C(C(CO)O2)O)OC2C(C(C(CO2)O)O)OC2C(C(C(C(C)O2)O)O)OC2C(C(C(C(CO)O2)O)O)O)O)O1)O)COC1C(C(C(C(CO)O1)O)O)O
INCHIKEY=YPRNBZFQTBKRDW
FORMULA=C56H94O27
DB=MASSBANK
ID=Training_19380
83.04914 	 13.39
85.02841 	 100
87.04406 	 1.805
91.05423 	 13.425
93.06988 	 10.53
95.04914 	 5.48
95.08553 	 7.47333333333333
97.02841 	 20.1666666666667
99.04406 	 3.455
103.03897 	 0.62
103.05423 	 0.87
105.06988 	 20.425
107.08553 	 7.36666666666667
109.02841 	 6.56
109.06479 	 9.01
109.10118 	 5.08666666666667
111.04406 	 5.44
115.03897 	 2.76333333333333
115.05423 	 1.58
117.06988 	 5.455
119.08553 	 7.84333333333333
121.10118 	 6.26
123.11683 	 1.41
127.03897 	 6.6
128.06205 	 1.01
129.05462 	 7.03333333333333
129.06988 	 3.67
130.0777 	 1.4
131.08553 	 8.95
133.10118 	 6.55333333333333
135.11683 	 4.87666666666667
141.01824 	 8.98
143.08553 	 4.06
144.09335 	 1.03
145.04953 	 5.21
145.10118 	 11.4766666666667
147.06519 	 2.34
147.11683 	 22.2666666666667
149.13248 	 1.92666666666667
151.11174 	 0.74
157.10118 	 3.23
159.0288 	 2.47
159.11683 	 15.1733333333333
161.13248 	 11.0033333333333
163.0601 	 7.4
163.11174 	 3.33
171.11683 	 2.255
173.13248 	 11.14
175.14813 	 1.49
185.04445 	 1.24
185.13248 	 2.60333333333333
187.14813 	 2.35666666666667
189.16378 	 2.82
191.17943 	 5.7
199.14813 	 3.11333333333333
201.16378 	 3.91
203.05501 	 4.2
211.14813 	 1.22
213.16378 	 1.68
215.14304 	 1.73
215.17943 	 2.965
227.17943 	 0.75
229.15869 	 3.96
247.16926 	 1.11
253.19508 	 1.25
255.08632 	 1.09
255.21073 	 40.05
273.22129 	 19.06
281.06558 	 1.84
299.07614 	 5
301.09179 	 3.18
343.06597 	 5.92
361.07654 	 1.73
415.32067 	 1.79
463.14462 	 2.35
481.15518 	 100
1199.60552 	 0
END IONS

BEGIN IONS
NAME=Training_4889
PEPMASS=272.1645
SMILES=CCN(CC)C(=O)C(C)Oc1cccc2ccccc12
INCHIKEY=WXZVAROIGSFCFJ
FORMULA=C17H21NO2
DB=MASSBANK
ID=Training_4889
55.01784 	 2.41666666666667
57.03349 	 4.009
58.06513 	 57.5466666666667
72.04439 	 9.77
72.08078 	 41.1378571428571
73.0886 	 0.37
74.09643 	 27.7641666666667
86.06004 	 2.862
100.07569 	 11.9007692307692
100.11208 	 14.5564285714286
101.08352 	 9.57
103.05423 	 1.115
114.09134 	 17.5108333333333
115.05423 	 7.42875
116.06205 	 2.825
117.06988 	 1.19333333333333
126.0464 	 3.405
127.05423 	 8.036
128.06205 	 48.8825
128.10699 	 12.9533333333333
129.06988 	 9.352
129.11482 	 47.3808333333333
141.06988 	 4.47142857142857
142.0777 	 2.84333333333333
143.08553 	 25.8446153846154
144.05697 	 6.84
145.06479 	 4.597
151.05423 	 3.2375
152.06205 	 17.02
153.06988 	 20.2838461538462
169.06479 	 3.538
170.07262 	 2.214
171.08044 	 59.17
173.08352 	 0.95
199.07536 	 66.2745454545455
201.07843 	 0.61
272.16451 	 147.696842105263
END IONS

BEGIN IONS
NAME=Training_19383
PEPMASS=1351.65283203125
SMILES=C/C=C(/C)\C(=O)O[C@H]1CC(C)(C)CC2[C@@]34CCC5[C@@]6(C)CC[C@@H](C(C)(C)C6CC[C@@]5(C)[C@]3(C)C[C@H]([C@@]12[C@H](O)O4)O)O[C@H]1[C@@H]([C@H]([C@@H]([C@@H](C(=O)O)O1)O)O[C@H]1[C@@H]([C@H]([C@H]([C@@H](CO)O1)O)O)O[C@H]1[C@@H]([C@@H]([C@H]([C@H](C)O1)O)O)O[C@H]1[C@@H]([C@@](CO)(CO1)O)O)O[C@H]1[C@@H]([C@H]([C@H]([C@@H](CO)O1)O)O)O
INCHIKEY=UFNCPOJSDHJVEL
FORMULA=C64H102O30
DB=MASSBANK
ID=Training_19383
55.05423 	 2.76
57.06988 	 8.28
61.00728 	 5.56
67.05423 	 2.7
69.06988 	 8.48
71.08553 	 6.51
79.01784 	 1.77
81.06988 	 5.76
83.08553 	 9.87
85.10118 	 4.23
89.05971 	 6.5
93.06988 	 1.95
95.01276 	 59.265
95.08553 	 35.37
97.02841 	 69.63
97.06479 	 2.25
97.10118 	 8.4
99.00767 	 6.38
99.04406 	 8.835
103.03897 	 4.55
103.05423 	 6.94
105.06988 	 40.65
107.08553 	 26.56
109.02841 	 6.91
109.10118 	 17.1266666666667
111.04406 	 24.045
111.08044 	 2.2
111.11683 	 3.74
113.02332 	 8.465
115.03897 	 10.22
115.05423 	 11.86
117.06988 	 19.48
119.08553 	 44.17
121.10118 	 18.4733333333333
123.11683 	 7.39666666666667
125.09609 	 3.12
127.03897 	 18.64
128.06205 	 15.17
129.05462 	 19.44
129.06988 	 19.54
130.0777 	 6.02
131.08553 	 42.165
133.10118 	 23.855
135.11683 	 14.2333333333333
137.13248 	 8.33
141.01824 	 91.65
141.06988 	 12.34
142.0777 	 13.46
143.08553 	 19.655
144.09335 	 5.97
145.04953 	 22.86
145.10118 	 39.87
147.11683 	 17.285
149.13248 	 6.00333333333333
155.08553 	 12.925
156.09335 	 17.12
157.10118 	 20.395
159.0288 	 12.04
159.11683 	 23.06
161.13248 	 13.45
163.0601 	 11.75
163.14813 	 5.22
167.08553 	 7.68
168.09335 	 6.05
169.10118 	 13.675
170.109 	 12.83
171.11683 	 18.405
173.13248 	 14.34
175.14813 	 7.865
181.10118 	 9.34
182.109 	 6.84
183.11683 	 11.24
185.13248 	 16.275
187.03897 	 2.71
187.14813 	 25.08
189.12739 	 4.98
197.13248 	 10.67
199.14813 	 8.195
201.16378 	 12.235
211.14813 	 8.65
215.14304 	 7.31
217.04953 	 3.75
225.03936 	 8.28
229.04953 	 3.39
229.15869 	 10.06
239.07027 	 1.32
241.08592 	 8.12
255.06519 	 1.47
259.09648 	 1.93
289.10705 	 3.4
393.32107 	 9.93
1351.65287 	 0
END IONS

BEGIN IONS
NAME=Training_19386
PEPMASS=315.1590881347656
SMILES=CC(=CCc1c2c(ccc(=O)o2)cc2CC(C(C)(C)O)Oc12)C
INCHIKEY=AOUZZRQCLQLQIF
FORMULA=C19H22O4
DB=MASSBANK
ID=Training_19386
55.01784 	 0.48
57.06988 	 2.03
61.00728 	 3.32
67.05423 	 0.955
69.06988 	 1.71
71.08553 	 1.59
75.02293 	 1.89
75.04406 	 4.68
77.03858 	 0.55
79.01784 	 7.57
81.06988 	 3.23
83.01276 	 2.07
83.08553 	 1.92
87.04406 	 2.56
89.05971 	 6
91.05423 	 50.305
93.05462 	 8.73
95.04914 	 0.79
95.08553 	 6.4
97.10118 	 1.33
103.05423 	 2.615
105.03349 	 1.42
107.08553 	 1.74
109.10118 	 2.56
111.04406 	 1.15
115.05423 	 1.54
116.06205 	 1.34
117.05462 	 1.64
117.06988 	 0.42
119.04914 	 0.51
119.08553 	 1.5
121.10118 	 2
123.11683 	 1.51
128.06205 	 2.115
129.06988 	 1.44
131.04914 	 32.51
133.02841 	 1.44
133.08592 	 1.7
133.10118 	 1.24
135.11683 	 1.18
141.06988 	 1.5
142.0777 	 3.375
143.08553 	 1.03
145.06479 	 2.16
147.08044 	 0.58
147.11683 	 1.4
152.06205 	 1.315
153.06988 	 0.49
157.06479 	 0.92
157.10118 	 1.27666666666667
159.04406 	 24.62
159.11683 	 1.34
161.02332 	 1.82
161.13248 	 1.18
167.08553 	 1.61
169.06479 	 1.08
170.07262 	 1.58
171.04406 	 2.76
171.08044 	 0.886666666666667
173.05971 	 0.58
173.13248 	 1.7
181.06479 	 0.75
185.05971 	 1.12
185.09609 	 2.41666666666667
187.03897 	 100
189.05462 	 0.6
195.08044 	 5.55666666666667
197.05971 	 0.545
198.06753 	 2.03333333333333
199.03897 	 5.15
199.07536 	 3.47666666666667
201.05462 	 2.12
211.07536 	 0.48
213.05462 	 0.875
213.09101 	 2.18333333333333
215.07027 	 0.73
223.07536 	 6.21333333333333
225.09101 	 0.44
226.06245 	 1.74333333333333
229.08592 	 2.47
231.10157 	 0.86
241.08592 	 18.8766666666667
253.08592 	 0.45
255.10157 	 0.91
259.09648 	 18.195
273.11214 	 0.34
315.15909 	 5.72
END IONS

BEGIN IONS
NAME=Training_19389
PEPMASS=351.2165832519531
SMILES=CC1C2=CC(=O)OC2(CC2C1C(CC1C(C)(CCCC21C)CO)O)O
INCHIKEY=LLKIVVHUJOPYIV
FORMULA=C20H30O5
DB=MASSBANK
ID=Training_19389
53.03858 	 7.54
55.05423 	 14.58
67.05423 	 22.785
69.03349 	 4.2
69.06988 	 13.61
79.01784 	 22.51
79.05423 	 18.3466666666667
81.06988 	 29.44
83.04914 	 4.4
89.05971 	 17.32
91.05423 	 20.7533333333333
93.06988 	 27.19
95.04914 	 13.74
95.08553 	 26.965
97.06479 	 15.845
105.06988 	 52.4925
107.08553 	 27.2275
109.06479 	 11.885
109.10118 	 16.5
117.06988 	 12.115
119.08553 	 27.035
121.06479 	 13.2025
121.10118 	 18.4225
122.05736 	 10.9
123.08044 	 5.38
123.11683 	 9.85
124.07301 	 100
125.05971 	 41.2466666666667
128.06205 	 4.75
129.06988 	 9.02
131.08553 	 38.3466666666667
133.06479 	 13.33
133.08592 	 6.61
133.10118 	 29.0175
135.08044 	 11.8766666666667
135.11683 	 9.5825
137.13248 	 2.88
142.0777 	 8.9
143.08553 	 13.3666666666667
144.09335 	 4.03
145.10118 	 21.985
147.08044 	 9.62
147.11683 	 23.0775
148.07301 	 35.98
149.09609 	 9.84666666666667
149.13248 	 10.75
150.08866 	 2.72
151.07536 	 11.015
155.08553 	 7.93
156.09335 	 5.92
157.10118 	 17.2133333333333
159.08044 	 5.01
159.11683 	 26.2325
160.07301 	 9.56
161.05971 	 14.035
161.09609 	 6.385
161.13248 	 40.8225
163.07536 	 10.63
169.10118 	 10.41
171.11683 	 14.71
173.09609 	 7.76
173.13248 	 18.7275
174.08866 	 3.95
175.11174 	 11.65
177.09101 	 11.585
177.12739 	 25.04
181.10118 	 4.41
183.11683 	 13.0966666666667
185.13248 	 11.39
186.08866 	 2.63
187.11174 	 7.65
189.12739 	 23.17
191.14304 	 14.42
195.11683 	 4.06
197.13248 	 8.505
199.14813 	 12.44
200.10431 	 5.68
207.13796 	 17.34
211.14813 	 11.7
212.10431 	 3.63
213.16378 	 12.42
215.10666 	 10.96
225.16378 	 11.72
226.11996 	 7.58
238.11996 	 4.23
239.17943 	 10.505
241.19508 	 4.75
252.13561 	 3.52
257.18999 	 8.535
269.18999 	 10.56
279.15909 	 2.45
284.19821 	 6.15
285.18491 	 33.8
287.20056 	 42.1433333333333
294.18256 	 22.84
297.18491 	 19.35
303.19547 	 16.8
312.19313 	 17.37
315.19547 	 23.79
333.20604 	 100
351.2166 	 0
END IONS

BEGIN IONS
NAME=Training_19392
PEPMASS=409.2220764160156
SMILES=CC1C2=CC(=O)OC2(CC2C1C(C(C1C(C)(CCCC21C)CO)OC(=O)C)O)O
INCHIKEY=GWEGFCVAOPNYPT
FORMULA=C22H32O7
DB=MASSBANK
ID=Training_19392
53.03858 	 15.26
55.05423 	 22.75
61.00728 	 86.64
62.0151 	 9.16
63.00767 	 16.84
67.05423 	 31.825
69.03349 	 9.37
69.06988 	 17.91
71.08553 	 7.56
79.05423 	 24.7833333333333
81.06988 	 60.51
89.05971 	 15.76
91.05423 	 26.4433333333333
93.06988 	 47.34
95.04914 	 17.74
95.08553 	 44.48
97.06479 	 21.94
105.06988 	 66.12
107.04914 	 8.31
107.08553 	 38.9833333333333
109.06479 	 16.78
109.10118 	 23.94
117.06988 	 25.74
119.08553 	 52.3633333333333
121.06479 	 28.2433333333333
121.10118 	 25.42
124.07301 	 5.88
125.05971 	 44.98
128.06205 	 11.31
129.06988 	 18.61
131.08553 	 36.17
133.06479 	 17.5466666666667
133.10118 	 29.4266666666667
135.08044 	 16.865
135.11683 	 16.35
141.06988 	 9.58
142.0777 	 16.64
143.08553 	 28.88
145.06479 	 8.89
145.10118 	 31.605
147.08044 	 25.2466666666667
147.11683 	 34.4266666666667
149.05971 	 16.205
149.09609 	 12.4633333333333
155.08553 	 17.845
156.09335 	 9
157.10118 	 25.315
159.08044 	 16.5666666666667
159.11683 	 41.505
161.05971 	 27.01
161.09609 	 17.04
161.13248 	 21.7266666666667
163.11174 	 14.56
165.06988 	 7.16
167.08553 	 10.64
168.09335 	 8.92
169.10118 	 20.3725
171.11683 	 20.1475
173.09609 	 14.585
173.13248 	 18.78
175.11174 	 17.3466666666667
177.12739 	 21.5366666666667
179.08553 	 9.34
181.10118 	 13.23
182.109 	 8.63
183.11683 	 25.6766666666667
185.09609 	 12.6366666666667
185.13248 	 22.59
187.07536 	 20.83
187.11174 	 14.9166666666667
189.12739 	 32.985
192.13561 	 7.61
193.10118 	 7.33
195.11683 	 16.585
197.09609 	 6.94
197.13248 	 14.97
199.11174 	 18.275
201.09101 	 26.07
201.12739 	 7.91
203.10666 	 6.94
209.13248 	 13.33
211.11174 	 21.22
215.10666 	 14.03
217.12231 	 13.6
225.16378 	 12.21
229.12231 	 10.11
231.10157 	 5.88
237.16378 	 6.04
245.11722 	 8.46
247.13287 	 31.37
248.1407 	 18.63
249.16378 	 6.56
255.13796 	 8.2
255.17434 	 20.25
267.17434 	 21.27
271.16926 	 6.78
275.12779 	 7.79
276.15674 	 16.52
276.19313 	 14.2
277.14344 	 100
278.17239 	 76.09
278.20878 	 16.27
279.15909 	 14.69
283.16926 	 29.225
285.18491 	 35.31
295.16926 	 20.23
301.17982 	 21.55
313.17982 	 31.385
331.19039 	 27.36
391.21152 	 100
409.22208 	 0
END IONS

BEGIN IONS
NAME=Training_19395
PEPMASS=255.15907287597662
SMILES=CC1(CC2C(C1)C1(C)CC1(CO)C(=O)C2O)CO
INCHIKEY=CUAPOUHDJKWLOB
FORMULA=C14H22O4
DB=MASSBANK
ID=Training_19395
55.01784 	 1.43
55.05423 	 2.77
59.04914 	 2.38
67.05423 	 3.335
69.03349 	 2.26
69.06988 	 2.585
71.04914 	 1.98
75.04406 	 5.86
79.05423 	 4.465
80.0468 	 1.82
81.06988 	 8.07
83.04914 	 6.76
85.02841 	 100
87.04406 	 1.55
89.05971 	 4.775
91.05423 	 5.33
93.06988 	 7.33
94.06245 	 1.95
95.04914 	 2.11
95.08553 	 4.18666666666667
97.02841 	 25.5
97.06479 	 1.6
99.04406 	 2.2
101.05971 	 2.01
103.03897 	 1.57
105.06988 	 7.83
107.08553 	 4.38666666666667
108.0781 	 1.22
109.02841 	 1.27
109.06479 	 3.11
109.10118 	 2.03333333333333
111.04406 	 14.4
111.08044 	 1.71
115.03897 	 18.56
117.06988 	 4.01
119.08553 	 10.23
121.06479 	 1.73
121.10118 	 3.94
123.11683 	 1.39
124.07301 	 2.35
125.09609 	 2.23
127.03897 	 9.2
127.07536 	 2.73
128.06205 	 1.65
129.05462 	 48.03
129.06988 	 3.07
131.08553 	 7.52
133.04953 	 9.13
133.10118 	 3.645
135.08044 	 1.55
135.11683 	 1.99
137.13248 	 1.4
139.03897 	 2.35
142.0777 	 2.73
143.08553 	 4.69
144.0781 	 5.55
144.09335 	 1.76
145.04953 	 8.92
145.06479 	 2.1
145.10118 	 4.78
146.09375 	 1.31
147.06519 	 23.96
147.08044 	 1.78
147.11683 	 2.14
149.13248 	 2.73
155.08553 	 1.58
156.09335 	 2.73
157.04953 	 1.09
157.10118 	 2.495
158.109 	 1.67
159.08044 	 1.98
159.11683 	 4.23666666666667
161.09609 	 1.76
161.13248 	 2.71
163.14813 	 1
169.04953 	 1.03
171.06519 	 2.37
171.11683 	 3.02
173.13248 	 4.81
175.11174 	 2.27
175.14813 	 2.31
183.11683 	 2.41
187.14813 	 6.66
189.12739 	 2.82
189.16378 	 4.9
191.17943 	 10.09
200.1407 	 3.37
201.12739 	 4
218.15126 	 2.66
219.13796 	 2.17
255.15909 	 0
END IONS

BEGIN IONS
NAME=Training_5157
PEPMASS=225.0757
SMILES=C1CC1/C(=C/1\C(=O)CC(CC1=O)C(=O)O)/O
INCHIKEY=DFFWZNDCNBOKDI
FORMULA=C11H12O5
DB=MASSBANK
ID=Training_5157
53.00219 	 1.182
53.03858 	 1.11
55.01784 	 0.79
57.03349 	 0.516666666666667
65.03858 	 1.845
67.01784 	 1.17666666666667
67.05423 	 0.943333333333333
68.99711 	 46.2125
69.03349 	 83.7828571428571
71.01276 	 11.44
77.03858 	 1.69
79.05423 	 1.71666666666667
81.03349 	 6.115
81.06988 	 0.26
83.04914 	 2.65090909090909
85.02841 	 56.429
91.05423 	 2.244
93.03349 	 1.5675
93.06988 	 0.47
95.01276 	 16.2925
97.02841 	 3.09333333333333
99.00767 	 30.76875
103.05423 	 1.11
105.06988 	 2.60142857142857
107.04914 	 7.315
109.02841 	 4.42375
109.06479 	 0.6125
111.04406 	 49.0114285714286
113.02332 	 25.914
115.05423 	 1.4
119.04914 	 0.758
121.02841 	 0.91
123.00767 	 20.454
127.03897 	 0.978
129.05462 	 1.60444444444444
133.06479 	 2.195
137.02332 	 10.954
137.05971 	 2.4225
139.03897 	 15.645
141.01824 	 9.16444444444445
151.03897 	 0.738
151.07536 	 1.05333333333333
153.09101 	 0.595
155.03388 	 3.864
157.04953 	 28.2272727272727
159.0288 	 2.812
161.05971 	 1.17181818181818
165.01824 	 23.2241666666667
179.07027 	 4.60636363636364
183.0288 	 17.67
189.05462 	 0.4125
197.08084 	 1.98
207.06519 	 15.7133333333333
225.07575 	 195.695
END IONS

BEGIN IONS
NAME=Training_19401
PEPMASS=619.384033203125
SMILES=CC1CC2C(C(C)(C)O)OC3(C1C1(C)CCC45CC65CCC(C(C)(C)C6CC=C4C1(C)C3O)O[C@H]1[C@@H]([C@H]([C@@H](CO1)O)O)O)O2
INCHIKEY=LTVCFOSNIVVOBK
FORMULA=C35H54O9
DB=MASSBANK
ID=Training_19401
55.05423 	 28.97
57.03349 	 61.81
57.06988 	 0.26
59.04914 	 13.91
67.05423 	 29.3
69.03349 	 25.515
69.06988 	 22.97
71.04914 	 5.625
79.05423 	 31.47
81.03349 	 0.5
81.06988 	 35.805
83.04914 	 9.95666666666667
85.02841 	 4.58
89.05971 	 0.81
91.05423 	 38.37
93.06988 	 30.83
95.01276 	 0.43
95.04914 	 14.03
95.08553 	 36.15
97.02841 	 0.64
97.06479 	 14.59
97.10118 	 9.34
105.06988 	 25.3133333333333
107.04914 	 0.39
107.08553 	 30.7466666666667
109.06479 	 9.4
109.10118 	 23.1066666666667
111.08044 	 7.37
113.02332 	 1.11
117.06988 	 20.42
119.08553 	 25.9166666666667
121.06479 	 6.7
121.10118 	 23.7
123.08044 	 16.43
123.11683 	 10.95
125.09609 	 18.0866666666667
128.06205 	 7.63
129.05462 	 1.15
129.06988 	 20.4
131.08553 	 17.0833333333333
133.10118 	 15.69
135.08044 	 8.175
135.11683 	 8.94
137.05971 	 1.65
137.09609 	 9.07
139.11174 	 7.66
141.06988 	 7.34
142.0777 	 11.68
143.08553 	 16.7366666666667
145.10118 	 18.5366666666667
147.11683 	 14.62
149.09609 	 7.99
151.03897 	 0.32
155.08553 	 12.4933333333333
156.09335 	 10.01
157.10118 	 19.4733333333333
159.11683 	 16.44
161.05971 	 0.46
161.13248 	 10.02
167.03388 	 1.82
167.07027 	 2.92
167.08553 	 8.87
169.04953 	 7.27
169.10118 	 12.5833333333333
171.11683 	 17.59
173.05971 	 1.66
173.13248 	 10.1233333333333
175.11174 	 7.54
177.05462 	 1.18
181.04953 	 0.57
181.10118 	 15.6
183.11683 	 12.0033333333333
184.03075 	 0.97
185.04445 	 24.69
185.13248 	 12.9833333333333
186.0464 	 1.15
187.07536 	 0.42
187.14813 	 9.67
190.06245 	 0.31
193.08592 	 0.64
193.10118 	 11.22
193.12231 	 3.12
195.11683 	 10.0133333333333
197.13248 	 9.25
199.14813 	 8.49
201.05462 	 1.15
201.16378 	 4.7
205.08592 	 2.74
207.06519 	 0.24
207.11683 	 12.42
209.13248 	 8.72666666666667
211.14813 	 8.58
217.08592 	 1.15
223.14813 	 6.13
225.16378 	 8.79
229.07066 	 0.95
235.14813 	 5.435
237.16378 	 8.575
239.17943 	 5.29
241.19508 	 4.88
255.17434 	 5.7
265.19508 	 3.1
267.21073 	 3.07
287.0914 	 0.51
303.10744 	 0.36
309.09688 	 0.76
313.09179 	 1.29
331.10236 	 100
332.10431 	 11.72
335.23694 	 5.09
339.10744 	 0.41
361.25259 	 5.42
379.26316 	 9.49
389.18061 	 0.48
397.27372 	 7.28
415.29954 	 3.62
417.21191 	 0.51
425.12309 	 3.34
426.13092 	 0.88
433.31011 	 28.43
434.31793 	 9.26
439.13874 	 0.34
440.14657 	 21.79
441.15439 	 15.81
442.16222 	 2.99
451.32067 	 100
452.3285 	 27.31
469.33124 	 84.04
470.33906 	 21.07
487.3418 	 22.47
583.36293 	 12.24
601.3735 	 4.97
619.38406 	 0
END IONS

BEGIN IONS
NAME=Training_19404
PEPMASS=727.28076171875
SMILES=C[C@H]1[C@@H]([C@H]([C@H]([C@@H](O1)O[C@@H]1[C@H]([C@@H]([C@@H](CO)O[C@H]1Oc1c(cc(cc1OC)C1C2COC(c3cc(c(c(c3)OC)O)OC)C2CO1)OC)O)O)O)O)O
INCHIKEY=IZSBMDHDBLUZOI
FORMULA=C34H46O17
DB=MASSBANK
ID=Training_19404
53.03858 	 1.23
55.01784 	 0.91
55.05423 	 1.02
57.03349 	 4.32
59.04914 	 0.22
65.03858 	 4.77
67.05423 	 2.07
69.03349 	 2.085
71.04914 	 14.795
73.02841 	 1.115
75.04406 	 0.73
78.0464 	 4.12
79.05423 	 1.765
81.03349 	 1.095
82.04132 	 1.79
83.01276 	 0.32
83.04914 	 1.83
84.02058 	 0.69
85.02841 	 12.9466666666667
87.04406 	 0.58
91.05423 	 1.745
93.03349 	 1.42
95.01276 	 1.03
95.04914 	 1.675
97.02841 	 1.32
97.06479 	 1.36
99.04406 	 0.7
103.05423 	 1.33
106.04132 	 4.68
107.04914 	 1.92
110.03623 	 2.29
111.04406 	 1.27
112.0155 	 1.26
113.02332 	 2.73
115.05423 	 5.4
117.06988 	 8.39
122.03623 	 1.21
123.04406 	 9.985
124.05188 	 4.41
125.05971 	 2.09
126.03114 	 0.78
127.03897 	 0.38
127.05423 	 2.82
129.05462 	 1.33
134.03623 	 1.82
137.05971 	 1.3
138.03115 	 1.61
141.05462 	 1.24
143.04914 	 0.76
145.06479 	 11.84
147.08044 	 0.53
151.03897 	 3.9
152.0468 	 2.715
153.05462 	 1.675
157.04953 	 0.89
161.05971 	 0.22
167.07027 	 100
169.04953 	 3.55
173.05971 	 17.365
175.07536 	 0.84
181.04953 	 26.38
185.04445 	 5.26
201.03936 	 3.48
201.05462 	 0.91
203.05501 	 7.76
205.08592 	 3.185
233.08084 	 2.87
235.09649 	 2.06
245.06558 	 8.23
259.08123 	 10.71
275.07614 	 2.05
287.07614 	 2.66
301.09179 	 0.6
303.10744 	 1.05
305.08671 	 2.61
319.10236 	 1.08
329.08671 	 0.9
331.10236 	 5.42
347.09727 	 90.84
508.15753 	 1.45
509.16535 	 1.41
511.14462 	 0.62
526.16809 	 10.9
527.17592 	 8.9
542.16301 	 0.58
557.18648 	 100
727.28078 	 0
END IONS

BEGIN IONS
NAME=Training_19407
PEPMASS=535.2021484375
SMILES=COc1cc(/C=C/CO[C@H]2[C@@H]([C@H]([C@@H]([C@@H](CO)O2)O)O)O)cc(c1O[C@H]1[C@@H]([C@H]([C@@H]([C@@H](CO)O1)O)O)O)OC
INCHIKEY=RYVGCUJETSKZDU
FORMULA=C23H34O14
DB=MASSBANK
ID=Training_19407
61.00728 	 5.22
67.05423 	 5.4
69.03349 	 11.5633333333333
69.06988 	 22.53
71.04914 	 6.62
75.02293 	 2.35
79.05423 	 4.475
81.06988 	 71.11
83.04914 	 58.95
85.02841 	 11.4433333333333
89.05971 	 2.16
91.05423 	 50.1166666666667
93.06988 	 11
95.08553 	 21.77
97.02841 	 3.435
103.05423 	 8.16
105.06988 	 7.01333333333333
107.04914 	 4.905
107.08553 	 10.85
109.10118 	 9.3
111.04406 	 100
113.05971 	 2.46
115.05423 	 2.98
119.08553 	 5.38
121.10118 	 14.35
123.11683 	 4.69
127.03897 	 3.285
129.05462 	 37.9
131.04914 	 7.02
133.06479 	 5.675
133.10118 	 4.29
135.11683 	 5.49
137.05971 	 8.35
145.10118 	 2.23
147.11683 	 3.48
149.04445 	 28.355
149.13248 	 6.65
151.03897 	 4.095
153.05462 	 52.45
159.11683 	 2.84
161.05971 	 10.32
161.13248 	 2.6
163.07536 	 7.42
167.05501 	 52.9
171.06519 	 12.47
189.07575 	 9.1
193.04953 	 2.92
195.10157 	 2.11
225.03936 	 25.08
239.0914 	 8.94
265.01902 	 2.61
266.99829 	 26.35
268.00024 	 6.17
268.97755 	 5.56
271.08123 	 2.5
281.05032 	 9.43
283.02959 	 28.705
284.03154 	 4.33
285.00885 	 3.7
299.06089 	 55.03
329.08671 	 2.84
331.10236 	 12.63
342.9932 	 2.22
355.10236 	 6.92
359.0245 	 2.75
373.11292 	 7.03
389.10784 	 50.92
391.12349 	 9.27
417.10275 	 2.58
419.1184 	 5.7
433.15518 	 4.91
475.14462 	 2.24
483.1497 	 2.86
501.16027 	 5.27
535.20213 	 0
END IONS

BEGIN IONS
NAME=Training_19410
PEPMASS=913.4791259765625
SMILES=CC(=CCC/C(=C/CC/C(=C/CC/C(=C/CO[C@H]1[C@@H]([C@H]([C@@H]([C@@H](CO[C@H]2[C@@H]([C@@H]([C@H]([C@H](C)O2)OC(=O)C)O)O)O1)O)O)O[C@H]1[C@@H]([C@@H]([C@H]([C@H](C)O1)OC(=O)C)OC(=O)C)OC(=O)C)/C)/C)/C)C
INCHIKEY=OTAFZEHRJNHBDI
FORMULA=C46H72O18
DB=MASSBANK
ID=Training_19410
61.00728 	 100
62.0151 	 6.08
63.00767 	 8.83
65.03858 	 1.31
67.05423 	 3.48
69.03349 	 23.105
71.01276 	 1.63
71.04914 	 5.495
79.05423 	 4.56
81.06988 	 8.1
83.04914 	 61.95
83.08553 	 1.79
85.02841 	 11.185
87.04406 	 0.785
91.05423 	 6.095
93.06988 	 10.865
95.04914 	 5.1
95.08553 	 4.60666666666667
97.02841 	 0.72
97.06479 	 1.225
99.04406 	 1.64
101.05971 	 0.695
105.06988 	 6.49
107.08553 	 5.56
109.06479 	 1.665
109.10118 	 3.13333333333333
111.04406 	 100
113.05971 	 1.05
117.06988 	 1.34
119.08553 	 5.035
121.06479 	 0.855
121.10118 	 2.78
123.08044 	 0.92
123.11683 	 1.39
125.05971 	 0.835
127.03897 	 1.285
128.06205 	 0.56
129.05462 	 6.725
129.06988 	 0.97
131.08553 	 2.495
133.10118 	 3.25
135.08044 	 0.91
135.11683 	 1.77
143.08553 	 0.955
145.10118 	 2.37
147.11683 	 1.705
148.97168 	 8.42
149.09609 	 0.88
149.13248 	 1.14
151.11174 	 0.64
153.05462 	 9.61
157.10118 	 1.01
159.11683 	 2.38
161.13248 	 1.27
166.98224 	 1.14
168.96151 	 6.26
170.97716 	 5
171.06519 	 2.62
172.95642 	 1.33
173.13248 	 0.94
175.14813 	 0.7
184.95642 	 2.16
196.95642 	 10.5
201.16378 	 0.52
214.96699 	 11.01
227.20056 	 1.22
447.34689 	 0.795
913.47914 	 0
END IONS

BEGIN IONS
NAME=Training_16968
PEPMASS=339.18
SMILES=C/C=C/C=C/C(=O)OC1CCC=CC(C(C(CCC)OC1=O)O)O
INCHIKEY=TXPRZPDVUZCNLB
FORMULA=C18H26O6
DB=MASSBANK
ID=Training_16968
55.01784 	 11.975
55.05423 	 30.765
57.03349 	 6.75
57.06988 	 28.745
61.00728 	 25.2833333333333
65.03858 	 13.48
67.05423 	 88.665
69.03349 	 10.1733333333333
69.06988 	 21.905
71.04914 	 9.615
71.08553 	 11.82
79.01784 	 17.9633333333333
79.05423 	 19.4533333333333
81.03349 	 8.97
81.06988 	 19.1833333333333
83.04914 	 14.8433333333333
83.08553 	 19.24
85.02841 	 9.04
85.06479 	 14.745
87.04406 	 6.49333333333333
89.05971 	 19.09
91.05423 	 64.64
93.06988 	 17.7066666666667
95.04914 	 81.1733333333333
95.08553 	 20.27
97.06479 	 8.86
97.10118 	 9.28
105.03349 	 3.12
105.06988 	 11.5
107.04914 	 6.54
107.08553 	 10.6
109.02841 	 8.145
109.06479 	 7.665
109.10118 	 9.56
111.04406 	 8.705
111.08044 	 14.605
113.05971 	 19.39
117.06988 	 2.21
119.04914 	 9.37
119.08553 	 5.32
121.06479 	 9.41333333333333
121.10118 	 9.15
127.03897 	 12.96
130.0777 	 1.34
133.02841 	 100
133.10118 	 7.69
135.08044 	 10.19
137.05971 	 27.455
137.09609 	 5.86
141.05462 	 0.75
145.10118 	 11.18
149.02332 	 11.9
149.05971 	 8.72
150.06753 	 1.2
151.03897 	 12.98
151.07536 	 9.71
161.05971 	 13.75
163.07536 	 9.24
163.11174 	 2.15
165.05462 	 47.37
165.09101 	 1.06
167.07027 	 11.705
177.05462 	 8.86
185.09609 	 9.93
187.11174 	 8.2
191.10666 	 1.9
197.09609 	 8.9
209.09609 	 9.22
209.11722 	 9.34
209.13248 	 9.23
211.11174 	 11.22
215.10666 	 14.79
223.11174 	 15.35
225.12739 	 19.98
227.10666 	 8.75
235.11174 	 11.85
237.09101 	 9.39
237.12739 	 15.65
239.10666 	 18.01
241.12231 	 13.42
243.10157 	 9.45
243.13796 	 14.78
251.10666 	 22.24
253.12231 	 33.35
255.10157 	 8.48
255.13796 	 13.46
257.11722 	 8.1
261.11214 	 9.93
263.10666 	 10.4
265.12231 	 11.54
267.10157 	 17.52
269.11722 	 18.36
271.13287 	 22.28
279.10157 	 16.72
281.11722 	 19.64
283.13287 	 13.16
287.12779 	 10.78
295.09648 	 10.2
297.11214 	 26.8
299.12779 	 17.48
301.14344 	 9.53
313.10705 	 35.19
315.1227 	 9.88
339.18021 	 0
END IONS

BEGIN IONS
NAME=Training_19413
PEPMASS=205.1434326171875
SMILES=CCCCCC(CC(CC(=O)O)O)O
INCHIKEY=WQZRAWSNEARGPQ
FORMULA=C10H20O4
DB=MASSBANK
ID=Training_19413
53.03858 	 5.97
55.05423 	 23.7766666666667
57.03349 	 8.56
57.06988 	 7.4
59.04914 	 5.98
61.00728 	 10.09
62.0151 	 43.935
67.05423 	 47.66
69.03349 	 12.035
69.06988 	 9.54333333333333
71.04914 	 14.7
71.08553 	 0.94
75.02293 	 0.62
79.01784 	 9.89
79.05423 	 14.585
80.0468 	 10.175
81.03349 	 4.93
81.06988 	 22.1733333333333
83.04914 	 4.46
83.08553 	 12.99
85.02841 	 18.545
85.06479 	 4.39333333333333
87.04406 	 4.95
89.05971 	 2.82
91.05423 	 30.84
93.05462 	 5.51
93.06988 	 8.78666666666667
95.04914 	 9.61
95.08553 	 13.31
97.02841 	 5.69
99.04406 	 5.13
101.05971 	 2.78
105.06988 	 21.89
106.06245 	 6.59
107.08553 	 12.7433333333333
109.10118 	 53.6266666666667
111.04406 	 0.72
115.05423 	 6.05
115.07536 	 28.37
117.06988 	 9.09
118.06245 	 24.365
119.08553 	 7.64666666666667
120.0781 	 7.36
121.06479 	 13.62
121.10118 	 4.07
123.08044 	 6.62
123.11683 	 5.34
127.11174 	 11.67
130.06245 	 5.7
132.0781 	 8.55
133.10118 	 9.69666666666667
135.11683 	 2.67
143.07027 	 5.75
144.0781 	 11.105
146.03623 	 10.07
146.05736 	 32.665
146.09375 	 8.52
149.09609 	 5.81
151.03897 	 1.37
151.11174 	 4.88
160.07301 	 5.61
163.03897 	 12.465
169.04953 	 3.61
188.10431 	 5.87
204.13561 	 10.27
205.14344 	 0
END IONS

BEGIN IONS
NAME=Training_19416
PEPMASS=515.275146484375
SMILES=CC1CCC2C(C)(C)C(CCC2(C)C21Cc1c(cc3c(CN(C(CCC(=N)O)C(=O)O)C3=O)c1O2)O)O
INCHIKEY=VGRPJNIVIGBNNK
FORMULA=C28H38N2O7
DB=MASSBANK
ID=Training_19416
55.05423 	 2.6
67.05423 	 4.76
69.06988 	 2.255
79.05423 	 2.44
81.06988 	 4.5
82.03729 	 0.55
83.04914 	 100
84.04439 	 3.83
84.05697 	 16.16
85.02841 	 2.73
85.05222 	 2.35
91.05423 	 2.21
93.06988 	 6.95
95.08553 	 6.80666666666667
97.02841 	 13.1
98.03221 	 1.76
99.04406 	 1.89
101.05971 	 15.52
102.06753 	 2.47
103.06278 	 0.26
105.06988 	 4.04
107.08553 	 4.97333333333333
109.02841 	 8.46
109.10118 	 5.40666666666667
110.03221 	 1.32
119.08553 	 3.51
121.10118 	 4.50666666666667
123.04406 	 0.2
123.11683 	 1.29
127.03897 	 8.95
128.04277 	 1.57
133.10118 	 6.65
134.06004 	 2.15
135.04406 	 2.32
135.11683 	 3.89
143.07027 	 0.4
145.04953 	 0.99
147.11683 	 2.29
149.13248 	 2.39
150.05496 	 4.05
160.07569 	 2.82
161.05971 	 1.47
173.05971 	 1.7
175.14813 	 2.57
176.03422 	 2.29
178.04987 	 12.6133333333333
185.08084 	 0.61
187.07536 	 5.19
188.07061 	 12.13
189.16378 	 9.05
190.04987 	 1.46
191.17943 	 5.6
201.05462 	 1.53
204.06552 	 2.57
205.04953 	 0.28
209.04445 	 0.55
209.08084 	 2.01
210.08464 	 0.56
214.04987 	 1.4
216.06552 	 62.9066666666667
218.08117 	 12.71
221.08084 	 0.48
225.07575 	 1.64
227.0914 	 15.35
228.06552 	 2.98
228.0952 	 5.55
230.08117 	 2.04666666666667
242.08117 	 2.36
244.06043 	 6.035
244.09682 	 2.11
245.10197 	 4.09
249.07575 	 1.5
251.0914 	 1.85
254.08117 	 3.7
255.08632 	 0.52
255.089 	 5.34
256.09682 	 6.13333333333333
262.071 	 11.85
267.08632 	 1.84
268.09682 	 1.865
270.11247 	 3.25
282.11247 	 2.38
283.08123 	 1.28
285.09688 	 3.31
290.06591 	 13.68
300.08665 	 3.36
307.09246 	 6.7
309.13326 	 0.42
314.1023 	 0.59
327.14383 	 0.36
328.08156 	 4.24
351.19547 	 2.71
368.22202 	 14.71
369.22129 	 5.54
386.23258 	 24.4533333333333
387.23186 	 8.7
393.11214 	 4.7
394.11996 	 0.46
398.23258 	 7.94
399.24041 	 3.43
406.23767 	 71.31
407.24282 	 26.18
407.2455 	 25.17
409.14344 	 11.84
411.1227 	 16.65
424.24824 	 28.29
425.25338 	 8.4
425.25606 	 11.39
434.23258 	 4.885
437.13835 	 0.28
451.25913 	 2.44
452.24315 	 48.42
453.25097 	 20.65
470.25371 	 16.92
471.24896 	 2.56
479.25405 	 2.01
480.23806 	 54.55
481.24589 	 12.92
497.26461 	 42.47
498.24863 	 34.54
499.25645 	 6.9
515.27518 	 12.235
END IONS

BEGIN IONS
NAME=Training_19419
PEPMASS=1159.4803466796877
SMILES=C/C=C(\C)/C(=O)OCC1C(C(C(C(O1)OC1C(C(C(C(COC(=O)/C(=C/C)/C)O1)OC1C(C(C(C(CO)O1)OC(=O)/C(=C/C)/C)OC(=O)/C(=C/C)/C)O)O)O)O)O)OC1C(C(C(C(CO)O1)OC(=O)/C(=C/C)/C)OC(=O)/C(=C/C)/C)O
INCHIKEY=POASCAFEUZQXNU
FORMULA=C54H78O27
DB=MASSBANK
ID=Training_19419
55.05423 	 1.53
57.06988 	 3.27
59.04914 	 2.36
61.00728 	 12.1
67.05423 	 3.87
69.06988 	 2.96
71.08553 	 4.16
79.05423 	 1.57
81.03349 	 19.17
81.06988 	 4.74
83.04914 	 67.1866666666667
83.08553 	 2.41
85.02841 	 7.61
85.10118 	 1.86
87.04406 	 0.45
89.05971 	 0.52
93.03349 	 0.28
93.06988 	 2.71
95.04914 	 0.5
95.08553 	 4.68
97.02841 	 25.345
97.10118 	 1.65
99.04406 	 3.23
99.08044 	 2.23
101.05971 	 15.295
107.08553 	 2.55
109.02841 	 10.595
109.10118 	 3.47
111.04406 	 0.59
119.08553 	 1.62
121.10118 	 2.25
123.04406 	 0.23
123.11683 	 1.42
125.02332 	 0.47
125.09609 	 1.99
127.03897 	 5.57
133.10118 	 1.86
135.11683 	 1.44
139.03897 	 0.345
145.04953 	 0.65
149.04445 	 0.985
151.03897 	 0.22
167.05501 	 3.35
185.08084 	 0.4
209.08084 	 0.89
227.0914 	 6.36
245.10197 	 0.67
266.99829 	 2.69
283.02959 	 1.72
299.06089 	 0.47
313.23734 	 100
1159.48032 	 0
END IONS

BEGIN IONS
NAME=Training_19422
PEPMASS=289.200927734375
SMILES=CCCCCCCCCCC(C(CC(=O)O)O)C(=O)O
INCHIKEY=KOLGVIJQEZBWIQ
FORMULA=C15H28O5
DB=MASSBANK
ID=Training_19422
55.01784 	 4.99
55.05423 	 9.17
57.06988 	 26.0933333333333
61.00728 	 7.675
67.05423 	 7.65333333333333
69.06988 	 5.69
71.08553 	 12.9433333333333
79.01784 	 3.175
79.05423 	 8.39
81.03349 	 4.77
81.06988 	 8.02333333333333
83.08553 	 3.06
85.10118 	 8.29
89.05971 	 13.7
91.05423 	 15.3066666666667
93.06988 	 7.885
95.04914 	 5.68
95.08553 	 8.02666666666667
105.06988 	 6.725
107.04914 	 5.65
107.08553 	 3.94333333333333
109.02841 	 3.89
109.10118 	 4.535
117.06988 	 4.84
119.08553 	 4.49
121.10118 	 3.64
123.00767 	 14.61
123.11683 	 1.28
131.08553 	 4.3
133.10118 	 4.18
135.11683 	 3.25
147.11683 	 1.36
149.02332 	 2.86
149.04445 	 4.87
149.13248 	 1.26
159.00767 	 8.715
169.04953 	 1.47
175.03897 	 1.57
187.14813 	 5.01
189.16378 	 12.28
191.17943 	 3.09
195.0288 	 5.44
203.03388 	 8.16
203.10666 	 7.77
205.04953 	 4.75
207.0288 	 5.985
221.08084 	 5.81
223.0601 	 1.31
228.04171 	 6.9
231.0288 	 56.25
239.0914 	 1.99
246.05228 	 5.84
247.0601 	 12.27
289.20095 	 0
END IONS

BEGIN IONS
NAME=Training_19431
PEPMASS=371.1488952636719
SMILES=CC(=CCc1c(cc2c(C(=O)CC(c3ccc(c(c3)OC)O)O2)c1O)O)C
INCHIKEY=GWVGVAPNTKLROZ
FORMULA=C21H22O6
DB=MASSBANK
ID=Training_19431
55.01784 	 8.96
55.05423 	 9.695
57.03349 	 2.67
57.06988 	 4.50333333333333
67.05423 	 7.67
68.99711 	 5.78
69.03349 	 21.73
69.06988 	 6.57666666666667
71.04914 	 3.69
79.01784 	 6.59
79.05423 	 9.33333333333333
81.03349 	 3.34
81.06988 	 10.9666666666667
83.04914 	 5.975
83.08553 	 3.75
85.02841 	 55.01
87.00767 	 7.23
89.05971 	 5.195
91.05423 	 45.6233333333333
92.99711 	 1.28
93.06988 	 13.76
95.04914 	 5.59
95.08553 	 6.50333333333333
97.02841 	 11.605
97.06479 	 5.9
99.00767 	 1.18
99.04406 	 14.77
101.02332 	 6.77
101.05971 	 3.12
103.05423 	 4.61
105.01824 	 18.99
105.03349 	 5.4
105.06988 	 11.7
107.04914 	 5.14
107.08553 	 16.165
109.02841 	 5.52
109.06479 	 6.31
109.10118 	 4.37
111.00767 	 0.29
111.04406 	 5.16
115.05423 	 4.13
117.06988 	 4.78
119.03388 	 11.2
119.04914 	 0.32
119.08553 	 3.585
121.10118 	 2.96
123.00767 	 2.51
127.03897 	 100
131.04914 	 4.05
133.10118 	 3.24
135.04406 	 6.04
135.11683 	 79.66
137.02332 	 6.115
137.05971 	 5.18333333333333
141.01824 	 7.715
141.05462 	 3.85
145.04953 	 37.81
147.00767 	 0.26
151.03897 	 6.7
151.07536 	 3.46
153.12739 	 6.92
155.03388 	 0.32
155.07027 	 5.79
159.0288 	 3.03
163.03897 	 18.66
165.01824 	 65.7633333333333
166.0777 	 7.29
167.03388 	 4.36
173.08084 	 3.78
177.01824 	 5.01
177.05462 	 5.01
179.08553 	 5.79
181.10118 	 5.48
183.0288 	 18.05
185.04445 	 3.12
189.05462 	 7.555
191.08553 	 4.82
194.07262 	 4.36
201.05462 	 3.96
209.09609 	 4.53
219.06519 	 21.79
221.08084 	 1.65
227.05501 	 8.61
237.09101 	 7.77
239.10666 	 4.92
241.04953 	 6.62
245.08084 	 5.08
265.08592 	 3.37
267.10157 	 77.78
268.1094 	 14.12
270.05228 	 18.51
271.0601 	 9.84
273.07575 	 0.34
283.13287 	 3.34
297.07575 	 3.86
298.04719 	 39.03
299.05501 	 63.35
311.05501 	 5.62
313.07067 	 54.555
314.07849 	 62.56
315.08632 	 27.41
335.0914 	 4.22
338.07849 	 5.26
353.10197 	 21.1
354.10979 	 7.08
370.14109 	 3.22
371.14891 	 0
END IONS

BEGIN IONS
NAME=Training_19434
PEPMASS=415.1598510742188
SMILES=CC(C)c1cc(c(C)cc1O[C@H]1[C@@H]([C@H]([C@@H]([C@@H](COC(=O)CC(=O)O)O1)O)O)O)O
INCHIKEY=VJVGTGQETNCOEX
FORMULA=C19H26O10
DB=MASSBANK
ID=Training_19434
53.03858 	 14.125
55.01784 	 16.73
55.05423 	 21.53
57.03349 	 11.03
57.06988 	 12.78
59.04914 	 12
61.00728 	 9.46
65.03858 	 7.69
67.05423 	 26.9
68.99711 	 8.34
69.03349 	 32.88
69.06988 	 18.295
71.04914 	 12.44
73.02841 	 8.935
79.01784 	 25.115
79.05423 	 22.86
81.03349 	 26.465
81.06988 	 28.61
83.04914 	 9.97
83.08553 	 10.365
85.02841 	 43.0066666666667
87.04406 	 21.43
89.03858 	 6.74
89.05971 	 17.485
91.05423 	 72.785
93.06988 	 22.16
95.04914 	 13.125
95.08553 	 21.975
97.02841 	 24.74
97.06479 	 8.015
99.04406 	 14.37
103.05423 	 7.1
105.06988 	 20.625
107.04914 	 13.39
107.08553 	 14.55
109.02841 	 23.575
109.06479 	 7.19
109.10118 	 13.69
111.04406 	 8.96
113.05971 	 3.19
115.05423 	 73.705
117.06988 	 10.355
119.08553 	 16.49
121.06479 	 17.63
121.10118 	 10.58
123.04406 	 8.23
127.03897 	 16.62
127.07536 	 1.93
129.06988 	 10.59
131.04914 	 13.88
131.08553 	 7.4
137.05971 	 16.51
141.01824 	 6.82
141.06988 	 100
143.03388 	 1.16
145.04953 	 15.46
145.06479 	 9.76
147.04406 	 1.19
149.05971 	 13.5
149.09609 	 17.56
151.03897 	 4.11
151.07536 	 17.2166666666667
153.05462 	 1.65
155.07027 	 1.72
159.04406 	 28.14
163.07536 	 8.205
165.01824 	 50.755
166.09883 	 12.5
167.07027 	 2.68
175.03897 	 2.23
175.07536 	 3.17
177.05462 	 16.05
179.07027 	 1.13
183.0288 	 44.615
183.06519 	 2.62
185.04445 	 27.93
187.07536 	 5.03
188.08318 	 4.39
189.09101 	 2.3
190.09883 	 1.72
202.06245 	 2.28
217.08592 	 1.69
218.09375 	 1.22
219.06519 	 5.45
221.02919 	 1.2
239.03976 	 4.02
241.08592 	 1.64
257.08083 	 2.1
269.08083 	 1.04
275.0914 	 5.82
309.09688 	 61.51
337.09179 	 3.29
351.10744 	 3.66
365.12309 	 11.17
381.11801 	 1.46
415.15987 	 0
END IONS

BEGIN IONS
NAME=Training_19437
PEPMASS=539.2122802734375
SMILES=COc1cc(ccc1O)C[C@]1(COC(c2ccc(c(c2)OC)O[C@H]2[C@@H]([C@H]([C@@H]([C@@H](CO)O2)O)O)O)[C@H]1CO)O
INCHIKEY=OXHVZEZYYQQCRJ
FORMULA=C26H34O12
DB=MASSBANK
ID=Training_19437
57.06988 	 2.11
67.05423 	 1.53
69.06988 	 2.63
71.04914 	 1.61
71.08553 	 1.64
79.01784 	 1.6
81.06988 	 2.97
83.04914 	 3.72
89.03858 	 1.61
89.05971 	 3.24
91.05423 	 1.395
93.06988 	 2.7
95.08553 	 3.47
101.00219 	 7.06
105.06988 	 2.1
107.08553 	 3.32
109.10118 	 3.27
117.03349 	 5.92
119.08553 	 2.69
121.10118 	 2.73
131.04914 	 0.76
133.10118 	 2.58
135.11683 	 2.26
137.05971 	 1.19
145.02841 	 8.19
145.10118 	 2.38
147.11683 	 2.2
149.05971 	 2.38
157.10118 	 1.54
159.11683 	 2.06
167.03388 	 6.15
177.05462 	 7.625
193.04953 	 1.69
227.07027 	 100
301.05541 	 0.8
363.25299 	 3.6
365.23225 	 1.51
423.23773 	 1.78
425.21699 	 2.66
427.23264 	 2.23
539.2123 	 0
END IONS

BEGIN IONS
NAME=Training_19440
PEPMASS=403.1751098632812
SMILES=CC(C)C(=O)OC1c2cc3ccc(=O)oc3cc2OC1C(C)(C)OC(=O)C(C)C
INCHIKEY=TZCDAGMXXYRIKO
FORMULA=C22H26O7
DB=MASSBANK
ID=Training_19440
55.01784 	 1.97
55.05423 	 4.61
57.06988 	 1.13
61.00728 	 1.21
69.03349 	 2.9
71.04914 	 0.98
71.08553 	 20.64
79.01784 	 1.27
79.05423 	 1.25
81.03349 	 5.11
83.01276 	 2.51
89.03858 	 0.98
91.05423 	 4.14
95.04914 	 17.39
97.06479 	 2.26
99.08044 	 13.38
103.05423 	 3.07
105.06988 	 2.9
107.04914 	 2.95
107.08553 	 1.83
109.10118 	 4.37
111.04406 	 2.59
115.05423 	 2.67
117.06988 	 1.31
119.04914 	 2.395
119.08553 	 5.61
123.04406 	 55.94
128.06205 	 4.56
129.06988 	 1.755
131.04914 	 3.005
133.02841 	 2.49
133.06479 	 2.61
134.03623 	 1.26
135.04406 	 1.09
135.08044 	 1.49
137.09609 	 22.96
143.08553 	 4.32666666666667
145.02841 	 2.76
145.06479 	 1.87
147.04406 	 6.26666666666667
147.08044 	 6.67
148.05188 	 2.55
153.06988 	 2.62
153.09101 	 4.13
155.08553 	 0.965
157.06479 	 1.06
159.08044 	 1.37
161.05971 	 2.51
161.09609 	 4.125
162.03115 	 0.44
163.03897 	 1.655
165.09101 	 65.31
171.08044 	 3.97666666666667
173.09609 	 4.01
174.06753 	 1.61
175.03897 	 11.93
176.0468 	 24.35
177.05462 	 1.13
183.08044 	 1.46
183.10157 	 3.53
184.05188 	 1.71
185.05971 	 1.50666666666667
187.03897 	 2.395
187.07536 	 33.61
189.01824 	 4.83666666666667
189.05462 	 2.69
189.09101 	 1.71333333333333
191.03388 	 19.45
199.07536 	 2.64666666666667
201.05462 	 3.26
202.06245 	 0.98
203.03388 	 2.16
203.07027 	 0.765
205.04953 	 4.505
205.08592 	 1.06
207.0288 	 5.41
211.07536 	 0.48
213.05462 	 4.79
217.08592 	 48.6025
227.07027 	 15.28
228.0781 	 4.08
229.04953 	 1.16
229.08592 	 2.195
243.10157 	 1.27
245.08084 	 75.8266666666667
247.09649 	 17.26
261.11214 	 4.48
275.0914 	 0.95
285.14852 	 16.61
297.11214 	 0.26
301.10705 	 0.78
303.15909 	 67.22
315.1227 	 30.06
333.13326 	 0.85
363.18021 	 100
403.17513 	 16.34
END IONS

BEGIN IONS
NAME=Training_19443
PEPMASS=341.1958618164062
SMILES=CCC(C)CC(=O)OC1C(C(C)C)C(C=C(CO)C1=O)OC(=O)C
INCHIKEY=MPXXSICHRNCHHK
FORMULA=C18H28O6
DB=MASSBANK
ID=Training_19443
53.00219 	 2.015
53.03858 	 6.38
55.01784 	 4.15
55.05423 	 5.65
57.03349 	 14.88
57.06988 	 6.10333333333333
59.04914 	 2.14
61.00728 	 1.67333333333333
61.02841 	 0.32
62.0151 	 1.12
65.03858 	 3.45
67.05423 	 30.88
69.03349 	 2.04
69.06988 	 5.585
71.08553 	 34.74
77.03858 	 1.09
79.01784 	 1.5
79.05423 	 5.13333333333333
80.0468 	 1.81
81.03349 	 7.71
81.06988 	 5.105
83.08553 	 0.59
85.06479 	 1.04
85.10118 	 0.88
87.04406 	 0.67
89.05971 	 0.78
91.05423 	 22.3433333333333
93.06988 	 4.0575
95.04914 	 42.5366666666667
95.08553 	 1.54
97.06479 	 1.37666666666667
99.08044 	 9.43
101.00219 	 4.14
103.05423 	 0.99
105.06988 	 2.87333333333333
107.04914 	 4.445
107.08553 	 3.30333333333333
109.06479 	 4.31666666666667
109.10118 	 9.705
111.04406 	 7.17666666666667
113.05971 	 0.97
117.06988 	 4.82666666666667
119.08553 	 22.3366666666667
121.06479 	 1.58
121.10118 	 0.79
122.07262 	 3.605
123.04406 	 66.11
131.04914 	 50.58
132.05697 	 1.3
135.08044 	 0.745
137.05971 	 4.34
137.09609 	 18.3
146.09375 	 5.21
147.08044 	 6.93333333333333
149.05971 	 0.71
150.06753 	 12.9366666666667
151.07536 	 3.61
153.09101 	 2.025
165.09101 	 81.4033333333333
167.10666 	 0.7
179.07027 	 24.51
203.07027 	 1.13
204.09922 	 1.05
207.10157 	 12.08
211.09649 	 66.96
225.11213 	 4.75
287.12779 	 49.06
315.18021 	 7.77
316.18804 	 4.18
317.19587 	 28.54
319.154 	 38.33
341.19587 	 0
END IONS

BEGIN IONS
NAME=Training_19446
PEPMASS=433.1704406738281
SMILES=c1cc(ccc1CCO[C@H]1[C@@H]([C@H]([C@@H]([C@@H](CO)O1)O)O)O[C@H]1[C@@H]([C@@](CO)(CO1)O)O)O
INCHIKEY=WWVATHTYIDDAQF
FORMULA=C19H28O11
DB=MASSBANK
ID=Training_19446
55.01784 	 7.18
55.05423 	 2.01
57.03349 	 6.855
57.06988 	 6.37
59.04914 	 2.385
61.02841 	 2.36
69.03349 	 10.0733333333333
71.08553 	 5.15
75.04406 	 2.14
79.05423 	 2.78
81.03349 	 2.75
83.04914 	 1.75
85.02841 	 13.6733333333333
87.04406 	 13.745
89.05971 	 48.3633333333333
91.05423 	 7.23
95.04914 	 1.9
97.02841 	 7.7
99.04406 	 2
103.03897 	 2.805
105.06988 	 3.34
107.04914 	 2.31
107.08553 	 4.06
113.02332 	 4.85
115.03897 	 5.95
115.05423 	 8.42
117.06988 	 15.115
118.06245 	 8.73
121.06479 	 4.485
128.06205 	 6.84
129.06988 	 1.67
131.04914 	 1.84
133.06479 	 1.79
133.08592 	 10.875
135.08044 	 6.75
137.05971 	 17.75
143.03388 	 12.51
143.07027 	 3.52
144.05697 	 3.68
144.0781 	 8.21
145.06479 	 21.9
146.05736 	 11.625
151.03897 	 4.765
157.06479 	 2.22
159.08044 	 4.05
163.07536 	 14.065
165.01824 	 15.145
170.07849 	 9.33
171.08044 	 4.86
175.07536 	 16.985
183.0288 	 10.4233333333333
187.07536 	 10.3
188.06793 	 10.58
189.09101 	 1.58
199.07536 	 4.26
217.08592 	 18.05
223.0601 	 2.52
237.07575 	 6.97
246.09453 	 5.38
254.09962 	 5.07
301.11292 	 60.73
302.12075 	 10.32
317.06558 	 17.53
331.06597 	 20.38
345.06049 	 40.96
346.06832 	 6.97
361.07654 	 49.34
397.07654 	 12.15
433.17044 	 0
END IONS

BEGIN IONS
NAME=Training_16969
PEPMASS=406.31
SMILES=CC(=CCC[C@@]1(C)[C@@H]2CCC(=C)[C@@H](Cc3c[nH]c4ccccc34)[C@@]2(C)CC[C@@H]1O)C
INCHIKEY=SYFJYRUTNACAQV
FORMULA=C28H39NO
DB=MASSBANK
ID=Training_16969
81.06988 	 0.21
93.06988 	 0.24
95.08553 	 0.29
103.05423 	 0.74
105.06988 	 0.36
106.06513 	 0.81
107.08553 	 0.41
119.08553 	 0.45
121.10118 	 0.21
130.06513 	 100
132.08078 	 0.37
133.10118 	 0.33
144.08078 	 0.57
145.10118 	 0.26
147.11683 	 0.28
158.09643 	 0.24
159.11683 	 0.23
170.09643 	 0.24
198.12773 	 0.41
388.29988 	 0.74
406.31044 	 0
END IONS

BEGIN IONS
NAME=Training_19455
PEPMASS=387.2377319335938
SMILES=CC(CC1CCC(C(C)C(=O)OC(C)CC2CCC(C(C)C(=O)O)O2)O1)O
INCHIKEY=VIHRKOVEWCGJQP
FORMULA=C20H34O7
DB=MASSBANK
ID=Training_19455
53.00219 	 0.46
53.03858 	 1.67
55.05423 	 18.585
57.03349 	 3.16
57.06988 	 2.96
65.03858 	 0.51
67.05423 	 29.76
69.03349 	 43.93
69.06988 	 21.695
70.0777 	 0.53
71.04914 	 10.45
71.08553 	 2.72
75.04406 	 1.815
77.03858 	 0.82
79.05423 	 5.95
81.06988 	 5.63333333333333
83.04914 	 12.0533333333333
83.08553 	 19.44
85.02841 	 0.94
85.06479 	 3.28
85.10118 	 2.41
87.04406 	 1.02333333333333
89.05971 	 8.23
91.05423 	 9.51333333333333
93.06988 	 81.4833333333333
95.04914 	 2.6
95.08553 	 0.555
97.06479 	 19.6566666666667
98.07262 	 1.96
99.04406 	 1.58
99.08044 	 1.13
105.06988 	 2.27
107.08553 	 4.01666666666667
109.06479 	 0.86
111.08044 	 74.04
121.10118 	 23.5233333333333
123.08044 	 1.70333333333333
125.05971 	 46.3433333333333
126.06753 	 4.25
129.05462 	 1.69
129.09101 	 2.795
131.08553 	 1.05
133.08592 	 0.54
139.11174 	 2.98333333333333
143.07027 	 29.4233333333333
144.0781 	 4
148.97168 	 100
149.09609 	 7.16
167.10666 	 65.75
171.10157 	 0.59
185.11722 	 20.105
186.05228 	 1.09
186.12505 	 2.31
203.12779 	 9.46
230.07849 	 0.34
258.0734 	 1.55
273.09688 	 0.76
387.23773 	 0
END IONS

BEGIN IONS
NAME=Training_19458
PEPMASS=269.1747131347656
SMILES=CC1=CC(=O)C2C(C)(C)CC(CC2(C)C1(CO)O)O
INCHIKEY=MMMVWBXLRFTTSV
FORMULA=C15H24O4
DB=MASSBANK
ID=Training_19458
55.01784 	 6.44
55.05423 	 13.205
57.03349 	 12.35
57.06988 	 20.275
59.04914 	 19.23
61.00728 	 100
62.0151 	 7.71
67.05423 	 15.03
69.03349 	 6.10333333333333
69.06988 	 13.755
71.04914 	 6.525
71.08553 	 9.385
73.02841 	 12.71
79.01784 	 4.18333333333333
79.05423 	 10.595
81.06988 	 13.0133333333333
83.08553 	 5.52
85.02841 	 25.95
87.04406 	 11.5866666666667
89.05971 	 19.36
91.05423 	 10.22
93.06988 	 7.65
95.04914 	 7.04
95.08553 	 13.44
97.02841 	 14.15
97.06479 	 6.09
101.05971 	 6.715
103.03897 	 9.965
105.06988 	 6.785
107.04914 	 53.295
107.08553 	 6.55
109.06479 	 5.74
109.10118 	 7.07
111.08044 	 1.28
115.03897 	 7.4
119.08553 	 8.12
121.10118 	 4.78
127.03897 	 5.63
131.04914 	 1.09
133.04953 	 5.51
133.08592 	 4.15
137.05971 	 88.4
145.04953 	 1.49
149.09609 	 15.36
155.03388 	 4.67
155.07027 	 2.56
169.12231 	 2.03
213.18491 	 35.81
269.17474 	 0
END IONS

BEGIN IONS
NAME=Training_19461
PEPMASS=461.2017211914062
SMILES=CC(CCc1ccc(cc1)O)O[C@H]1[C@@H]([C@H]([C@@H]([C@@H](CO[C@H]2[C@@H]([C@H](C(CO)O2)O)O)O1)O)O)O
INCHIKEY=DJDISCKFJXDADJ
FORMULA=C21H32O11
DB=MASSBANK
ID=Training_19461
53.03858 	 4.12
55.01784 	 12.07
55.05423 	 6.815
57.03349 	 14.0533333333333
57.06988 	 2.26
59.04914 	 6.92666666666667
61.02841 	 9.375
67.05423 	 4.73
69.03349 	 27.32
71.01276 	 4.36
71.04914 	 2.58
71.08553 	 0.8
73.02841 	 20.3966666666667
79.05423 	 6.22
81.03349 	 5.21
81.06988 	 4.5
83.04914 	 3.56
85.02841 	 30.175
87.04406 	 5.71666666666667
89.05971 	 6.56333333333333
91.05423 	 11.1625
93.06988 	 5.69
95.04914 	 5.93
95.08553 	 2.71
97.02841 	 22.7666666666667
99.04406 	 3.48
101.05971 	 3.26
103.03897 	 5.63
103.05423 	 2.92
105.06988 	 7.19
107.04914 	 100
109.02841 	 4.985
109.06479 	 2.77
115.03897 	 10.02
115.05423 	 4.2
117.06988 	 4.33
117.09101 	 1.82
119.04914 	 4.74
121.06479 	 20.54
123.08044 	 3.38
127.03897 	 10.31
129.06988 	 4.28
131.04914 	 22.04
133.04953 	 15.115
133.06479 	 4.8
133.08592 	 1.07
137.05971 	 30.62
141.06988 	 4.91
144.05697 	 6.89
145.04953 	 3.43
145.06479 	 17.4066666666667
146.07262 	 3.45
147.04406 	 7.29
147.08044 	 4.125
149.05971 	 27.6
149.09609 	 21.23
151.03897 	 4.86
151.07536 	 4.43333333333333
157.06479 	 10.4066666666667
159.08044 	 2.715
161.05971 	 5.10333333333333
161.09609 	 8.035
163.03897 	 1.32
165.05462 	 16.39
165.09101 	 4.03
167.07027 	 0.77
169.10118 	 2.5
171.08044 	 2.37
173.05971 	 21.3833333333333
173.09609 	 18.34
175.07536 	 2.525
177.05462 	 2.79
181.04953 	 3.19
185.04445 	 16.11
185.05971 	 10.25
185.09609 	 9.05
187.07536 	 5.945
189.09101 	 2.86
191.10666 	 10.99
193.04953 	 0.82
197.09609 	 7.49
203.07027 	 23.5433333333333
205.04953 	 95.63
209.11722 	 2.74
215.10666 	 13.62
221.08084 	 12.16
223.0601 	 0.81
227.10666 	 6.07
233.08084 	 5.79
233.11722 	 8.32
239.0914 	 2.81
245.11722 	 22.08
263.12779 	 7.56
281.13835 	 2.5
287.0914 	 1.46
341.23225 	 0.72
379.12349 	 3.35
395.15479 	 9.89
461.20174 	 0
END IONS

BEGIN IONS
NAME=Training_19464
PEPMASS=535.2174072265625
SMILES=COc1ccc(cc1OC)[C@H]1[C@H]2CO[C@H](c3ccc(c(c3)OC)OC3C(C(C(C(CO)O3)O)O)O)[C@H]2CO1
INCHIKEY=KFFCKOBAHMGTMW
FORMULA=C27H34O11
DB=MASSBANK
ID=Training_19464
53.03858 	 1.28
55.01784 	 0.72
57.03349 	 0.57
61.02841 	 0.745
65.03858 	 0.75
66.0464 	 1.58
67.05423 	 16.98
69.03349 	 14.69
79.05423 	 2.92
81.03349 	 0.945
81.06988 	 17.48
85.02841 	 7.64666666666667
85.06479 	 14.03
87.04406 	 14.68
89.05971 	 31.04
91.05423 	 5.875
93.06988 	 34.76
94.04132 	 4.1
95.04914 	 13.715
95.08553 	 21.98
97.02841 	 1.3
97.06479 	 17.27
99.04406 	 15.84
99.08044 	 17.23
105.06988 	 20.35
107.04914 	 2.03
107.08553 	 24.75
109.06479 	 12.9
109.10118 	 14.79
111.08044 	 33.68
115.05423 	 0.98
119.08553 	 19.89
121.06479 	 17.11
121.10118 	 24.74
122.03623 	 10.385
123.08044 	 19.15
125.05971 	 17.15
127.03897 	 0.31
131.04914 	 0.475
131.08553 	 19.64
133.10118 	 20.43
135.04406 	 0.77
135.08044 	 13.91
137.05971 	 100
143.04914 	 1.685
143.07027 	 18.39
143.08553 	 18.05
144.05697 	 0.66
145.06479 	 0.8
145.10118 	 21.63
149.04445 	 3.01
149.09609 	 16.68
151.03897 	 4.11
151.07536 	 11.68
155.07027 	 1.71
157.10118 	 17.15
158.07262 	 2.245
159.11683 	 14.83
163.11174 	 19.86
165.05462 	 16.07
167.05501 	 3.51
167.07027 	 30.57
167.10666 	 31.32
169.10118 	 14.29
171.08044 	 16.35
171.11683 	 17.28
174.06753 	 1.875
175.07536 	 0.53
177.09101 	 0.29
185.09609 	 14.99
189.09101 	 4.34
191.10666 	 0.51
199.11174 	 16.17
203.07027 	 0.29
205.08592 	 0.6
217.08592 	 0.39
219.10157 	 1.31
266.99829 	 4.24
281.05032 	 0.97
283.02959 	 2.315
299.06089 	 4.175
341.13835 	 0.53
385.12818 	 33.51
385.18569 	 34.52
535.21739 	 0
END IONS

BEGIN IONS
NAME=Training_19467
PEPMASS=363.1438293457031
SMILES=C=C(C)C(=O)O[C@H]1[C@H]2C(=C)C(=O)O[C@@H]2C=C(CCC=C(C=O)[C@@H]1O)CO
INCHIKEY=HQPSNGXRJBMMAL
FORMULA=C19H22O7
DB=MASSBANK
ID=Training_19467
53.03858 	 15.92
55.01784 	 18.12
55.05423 	 25.485
57.03349 	 11.23
57.06988 	 4.64
59.04914 	 8.39
65.03858 	 11.93
67.05423 	 28.66
69.03349 	 71.515
69.06988 	 15.8966666666667
71.04914 	 13.97
79.01784 	 20.23
79.05423 	 54.12
81.03349 	 23.07
81.06988 	 37.7066666666667
83.04914 	 19.865
83.08553 	 5.27
87.04406 	 6.37
91.05423 	 77.2233333333333
93.06988 	 31.2033333333333
95.04914 	 37.645
95.08553 	 25.88
97.06479 	 15.755
99.04406 	 15.78
101.05971 	 12.7
103.05423 	 16.66
103.07536 	 15.31
105.03349 	 5.79
105.06988 	 37.6066666666667
107.04914 	 23.565
107.08553 	 25.35
109.06479 	 22.915
109.10118 	 13.55
115.05423 	 36.36
116.06205 	 10.28
117.06988 	 25.98
119.04914 	 9.74
119.08553 	 33.465
121.02841 	 22.52
121.06479 	 22.795
121.10118 	 20.19
123.08044 	 19.27
128.06205 	 31.84
129.06988 	 61.52
131.08553 	 36.75
133.10118 	 16.755
135.08044 	 23.52
141.06988 	 26.6533333333333
142.0777 	 35.84
143.08553 	 27.62
145.06479 	 15.18
145.10118 	 22.935
146.05736 	 5.15
147.08044 	 19.6
152.06205 	 27.71
153.06988 	 23.76
155.08553 	 50.62
156.0781 	 19.03
157.06479 	 13.655
157.10118 	 33.585
158.09375 	 8.48
159.08044 	 19.92
161.09609 	 16.04
165.06988 	 29.72
167.08553 	 47.43
169.06479 	 10.72
169.10118 	 18.45
171.06519 	 20.56
171.08044 	 19.98
183.08044 	 23.09
183.11683 	 9.69
184.07301 	 4.5
185.05971 	 8.89
185.09609 	 50.57
195.08044 	 25.95
197.09609 	 27.865
198.08866 	 12.63
202.08357 	 11.94
203.07027 	 24.97
213.09101 	 17.79
215.0914 	 70.4
226.08357 	 12.54
235.14813 	 12.41
259.11762 	 71.29
363.14383 	 0
END IONS

BEGIN IONS
NAME=Training_19470
PEPMASS=333.0604858398438
SMILES=COC(=O)c1cc(c(c(c1)O)C(=O)c1c(cccc1O)C(=O)O)O
INCHIKEY=QPQRGIHXJVTGCW
FORMULA=C16H12O8
DB=MASSBANK
ID=Training_19470
53.03858 	 4.64
55.01784 	 4.03
55.05423 	 9.025
57.06988 	 3.74
59.04914 	 3.5
65.03858 	 10.65
67.01784 	 6.605
67.05423 	 7.85
68.99711 	 9.7
69.03349 	 5.39666666666667
69.06988 	 4.24
71.04914 	 3.59
73.02841 	 0.26
75.02293 	 31.03
77.05971 	 2.41
79.05423 	 8.93
81.03349 	 7.63
81.06988 	 3.915
83.04914 	 12.44
85.02841 	 100
85.06479 	 6.9
87.04406 	 7.19
89.03858 	 6.81
[truncated: 4,846,825 more chars]
