# Supplementary material for: MESSAR: Automated recommendation of metabolite substructures from tandem mass spectra
Source: PLoS One. 2020 Jan 16;15(1):e0226770. doi: 10.1371/journal.pone.0226770 (PMC6964822; doi:10.1371/journal.pone.0226770)
Supplement: S1 File — (XLSX) [file pone.0226770.s011.xlsx]

## Sheet: FILE S1
RULE_ID	SPECTRAL_FEATURE_TYPE	SPECTRAL_FEATURE	SUBSTRUCTURE	SUB.MOL.WEIGHT	PRECISION	RECALL	F1*		*	Harmonic average of precision and recall
1	['mass_diff']	[30.0106]	CCCCCC	72.0642	0.983951	0.26417	0.416514
2	['mass_diff']	[30.0106]	CCCC(C)C	72.0642	0.951852	0.26911	0.419592
3	['mass_diff']	[30.0106]	CCC(C)CC	72.0642	0.945679	0.268113	0.41778
4	['mass_diff']	[30.0106]	CCCCCCC	84.0749	0.954321	0.270753	0.421828
5	['mass_diff']	[30.0106]	C1:C:C:C:C:C:1	72.0642	0.844444	0.260373	0.398022
6	['mass_diff']	[30.0106]	CCCCCCCC	96.0856	0.874074	0.278521	0.422434
7	['mass_diff']	[30.0106]	CCCCCO	76.0529	0.901235	0.290374	0.43923
8	['mass_diff']	[30.0106]	CCCCCCO	88.0636	0.876543	0.29608	0.442643
9	['mass_diff']	[30.0106]	CCCCCCCO	100.074	0.830864	0.300715	0.441601
11	['mass_diff']	[30.0106]	CCCCCC(C)C	96.0856	0.722222	0.286064	0.409807
12	['mass_diff']	[30.0106]	CCCCC=O	76.0529	0.67284	0.272364	0.387762
13	['mass_diff']	[30.0106]	CCCCCC=O	88.0636	0.649383	0.275826	0.387192
14	['mass_diff']	[30.0106]	CCCCCCC=O	100.074	0.644444	0.27707	0.387528
15	['mass_diff']	[30.0106]	CC(C)C(C)C	72.0642	0.607407	0.294082	0.396295
16	['mass_diff']	[30.0106]	CC=C1CCCCC1	96.0856	0.609877	0.295808	0.398387
18	['mass_diff']	[30.0106]	CC(C)CCCCO	100.074	0.64321	0.325625	0.432365
19	['mass_diff']	[30.0106]	OC1:C:C:C:C:C:1	88.0636	0.583951	0.325533	0.418029
20	['mass_diff']	[30.0106]	CC1CCC(O)CC1	100.074	0.532099	0.334368	0.410672
21	['mass_diff']	[30.0106]	COC1:C:C:C:C:C:1	100.074	0.508642	0.339934	0.407517
22	['mass_diff']	[30.0106]	OCCCCCO	92.0523	0.444444	0.312772	0.36716
23	['mass_diff']	[30.0106]	CC1CCCCC1O	100.074	0.465432	0.333039	0.38826
24	['mass_diff']	[30.0106]	CC(O)CCCCO	104.063	0.42963	0.322222	0.368254
26	['mass_diff']	[30.0106]	COCCCCCO	104.063	0.419753	0.324737	0.366182
27	['mass_diff']	[30.0106]	O=CCCCCO	92.0523	0.377778	0.295082	0.331348
29	['mass_diff']	[30.0106]	CC(O)CCCC=O	104.063	0.350617	0.301807	0.324386
30	['mass_diff']	[30.0106]	CC1CCCC(O)C1	100.074	0.403704	0.355435	0.378035
31	['mass_diff']	[30.0106]	OC1CCCC(O)C1	104.063	0.309877	0.304242	0.307034
32	['mass_diff']	[30.0106]	NCCCCCO	90.0596	0.304938	0.304562	0.30475
33	['mass_diff']	[30.0106]	CC1CCCC(C)C1	96.0856	0.311111	0.321839	0.316384
34	['mass_diff']	[30.0106]	CC1CCCCC1C	96.0856	0.325926	0.342857	0.334177
35	['mass']	[115.0542]	CCCCCC	72.0642	1	0.244945	0.393504
36	['mass']	[115.0542]	CCCC(C)C	72.0642	0.982409	0.253403	0.402886
37	['mass']	[115.0542]	CCC(C)CC	72.0642	0.981055	0.253763	0.403226
38	['mass']	[115.0542]	CCCCCCC	84.0749	0.981055	0.25394	0.40345
39	['mass']	[115.0542]	C1:C:C:C:C:C:1	72.0642	0.925575	0.260373	0.406417
40	['mass']	[115.0542]	CCCCCCCC	96.0856	0.935047	0.271833	0.421213
41	['mass']	[115.0542]	CCCCCO	76.0529	0.818674	0.240652	0.371964
42	['mass']	[115.0542]	CCCCCCO	88.0636	0.810555	0.249791	0.381894
43	['mass']	[115.0542]	CCCCCCCO	100.074	0.779432	0.257373	0.386967
45	['mass']	[115.0542]	CCCCCC(C)C	96.0856	0.803789	0.290465	0.426724
49	['mass']	[115.0542]	CC(C)C(C)C	72.0642	0.714479	0.315601	0.437811
50	['mass']	[115.0542]	CC=C1CCCCC1	96.0856	0.61705	0.273054	0.37858
51	['mass']	[115.0542]	c1ccccc1	72.0642	0.633288	0.283981	0.392124
52	['mass']	[115.0542]	CC(C)CCCCO	100.074	0.604871	0.279375	0.382215
53	['mass']	[115.0542]	OC1:C:C:C:C:C:1	88.0636	0.533153	0.271163	0.359489
54	['mass']	[115.0542]	CC1CCC(O)CC1	100.074	0.457375	0.262219	0.333333
55	['mass']	[115.0542]	COC1:C:C:C:C:C:1	100.074	0.437077	0.266502	0.331112
56	['mass']	[115.0542]	OCCCCCO	92.0523	0.377537	0.242398	0.295238
57	['mass']	[115.0542]	CC1CCCCC1O	100.074	0.431664	0.281802	0.340994
58	['mass']	[115.0542]	CC(O)CCCCO	104.063	0.374831	0.256481	0.304563
60	['mass']	[115.0542]	COCCCCCO	104.063	0.366712	0.258835	0.303471
61	['mass']	[115.0542]	O=CCCCCO	92.0523	0.372124	0.265188	0.309685
63	['mass']	[115.0542]	CC(O)CCCC=O	104.063	0.361299	0.283741	0.317857
65	['mass']	[115.0542]	OC1CCCC(O)C1	104.063	0.316644	0.283636	0.299233
100	['mass']	[115.0542]	CC1CCCC(C)C1	96.0856	0.278755	0.263091	0.270696
102	['mass']	[115.0542]	CC1CCCCC1C	96.0856	0.311231	0.298701	0.304838
103	['mass_diff']	[30.0106]	NCCCCO	78.0489	0.238272	0.264022	0.250487
106	['mass_diff']	[52.0313]	CCCCCC	72.0642	0.983075	0.231024	0.374128
107	['mass_diff']	[52.0313]	CCCC(C)C	72.0642	0.963329	0.238394	0.382205
108	['mass_diff']	[52.0313]	CCC(C)CC	72.0642	0.956276	0.237312	0.380258
109	['mass_diff']	[52.0313]	CCCCCCC	84.0749	0.953456	0.236778	0.379349
111	['mass_diff']	[52.0313]	CCCCCCCC	96.0856	0.895628	0.249803	0.390649
112	['mass_diff']	[52.0313]	CCCCCO	76.0529	0.853315	0.240652	0.375427
113	['mass_diff']	[52.0313]	CCCCCCO	88.0636	0.822285	0.243119	0.375282
114	['mass_diff']	[52.0313]	CCCCCCCO	100.074	0.782793	0.247989	0.376654
116	['mass_diff']	[52.0313]	CCCCCC(C)C	96.0856	0.80677	0.279707	0.415396
117	['mass_diff']	[52.0313]	CCCCC=O	76.0529	0.698166	0.247376	0.365314
118	['mass_diff']	[52.0313]	CCCCCC=O	88.0636	0.662906	0.24646	0.359327
119	['mass_diff']	[52.0313]	CCCCCCC=O	100.074	0.655853	0.246815	0.358658
120	['mass_diff']	[52.0313]	CC(C)C(C)C	72.0642	0.693935	0.294082	0.413098
121	['mass_diff']	[52.0313]	CC=C1CCCCC1	96.0856	0.650212	0.276048	0.387558
123	['mass_diff']	[52.0313]	CC(C)CCCCO	100.074	0.626234	0.2775	0.384582
125	['mass_diff']	[52.0313]	CC1CCC(O)CC1	100.074	0.479549	0.26377	0.34034
127	['mass_diff']	[52.0313]	OCCCCCO	92.0523	0.400564	0.246742	0.305376
128	['mass_diff']	[52.0313]	CC1CCCCC1O	100.074	0.423131	0.265018	0.32591
129	['mass_diff']	[52.0313]	CC(O)CCCCO	104.063	0.38646	0.253704	0.306316
130	['mass_diff']	[52.0313]	CCN(C)CC	74.0602	0.345557	0.231788	0.277463
131	['mass_diff']	[52.0313]	COCCCCCO	104.063	0.373766	0.253104	0.301822
132	['mass_diff']	[52.0313]	O=CCCCCO	92.0523	0.394922	0.27001	0.320733
133	['mass_diff']	[52.0313]	CCCN(C)C	74.0602	0.330042	0.246835	0.282438
134	['mass_diff']	[52.0313]	CC(O)CCCC=O	104.063	0.372355	0.280553	0.32
135	['mass_diff']	[52.0313]	CC1CCCC(O)C1	100.074	0.372355	0.286957	0.324125
136	['mass_diff']	[52.0313]	OC1CCCC(O)C1	104.063	0.273625	0.235152	0.252934
171	['mass_diff']	[52.0313]	CC1CCCC(C)C1	96.0856	0.373766	0.338442	0.355228
173	['mass_diff']	[52.0313]	CC1CCCCC1C	96.0856	0.399154	0.367532	0.382691
216	['mass_diff']	[52.0313]	CCN(CC)CC	86.0709	0.246827	0.256598	0.251618
217	['mass_diff']	[30.0106]	CC1CCCCC1N	98.0816	0.224691	0.268437	0.244624
219	['mass']	[115.0542]	CC1CCCCC1N	98.0816	0.235453	0.256637	0.245589
223	['mass']	[103.0542]	CCCCCC	72.0642	0.998519	0.223401	0.365114
224	['mass']	[103.0542]	CCCC(C)C	72.0642	0.977778	0.230366	0.372881
225	['mass']	[103.0542]	CCC(C)CC	72.0642	0.977778	0.231012	0.373726
226	['mass']	[103.0542]	CCCCCCC	84.0749	0.976296	0.230823	0.373371
227	['mass']	[103.0542]	C1:C:C:C:C:C:1	72.0642	0.954074	0.245147	0.390067
228	['mass']	[103.0542]	CCCCCCCC	96.0856	0.922963	0.245083	0.387317
229	['mass']	[103.0542]	CCCCCO	76.0529	0.823704	0.221161	0.348699
230	['mass']	[103.0542]	CCCCCCO	88.0636	0.811852	0.228524	0.356655
231	['mass']	[103.0542]	CCCCCCCO	100.074	0.742222	0.223861	0.343975
232	['mass']	[103.0542]	CCCCCN	74.0602	0.70963	0.218522	0.334147
233	['mass']	[103.0542]	CCCCCC(C)C	96.0856	0.691852	0.228362	0.343382
237	['mass']	[103.0542]	CC(C)C(C)C	72.0642	0.571852	0.230723	0.32879
238	['mass']	[103.0542]	CC=C1CCCCC1	96.0856	0.714074	0.288623	0.411087
239	['mass']	[103.0542]	c1ccccc1	72.0642	0.687407	0.281553	0.399483
241	['mass']	[103.0542]	OC1:C:C:C:C:C:1	88.0636	0.562963	0.261528	0.357143
242	['mass']	[103.0542]	CC1CCC(O)CC1	100.074	0.442963	0.231963	0.304481
243	['mass']	[103.0542]	COC1:C:C:C:C:C:1	100.074	0.466667	0.259901	0.333863
245	['mass']	[103.0542]	CC1CCCCC1O	100.074	0.364444	0.217314	0.272274
246	['mass']	[103.0542]	CC(O)CCCCO	104.063	0.346667	0.216667	0.266667
248	['mass']	[103.0542]	COCCCCCO	104.063	0.333333	0.2149	0.261324
253	['mass']	[103.0542]	OC1CCCC(O)C1	104.063	0.29037	0.237576	0.261333
371	['mass_diff']	[30.0106]	CNCCCCCO	102.07	0.253086	0.304606	0.276467
381	['mass']	[105.0699]	CCCCCC	72.0642	0.998462	0.215114	0.353968
382	['mass']	[105.0699]	CCCC(C)C	72.0642	0.98	0.222339	0.362447
383	['mass']	[105.0699]	CCC(C)CC	72.0642	0.978462	0.222611	0.362703
384	['mass']	[105.0699]	CCCCCCC	84.0749	0.984615	0.224168	0.365193
386	['mass']	[105.0699]	CCCCCCCC	96.0856	0.935385	0.239182	0.380952
387	['mass']	[105.0699]	CCCCCO	76.0529	0.876923	0.22673	0.360303
388	['mass']	[105.0699]	CCCCCCO	88.0636	0.863077	0.233945	0.36811
389	['mass']	[105.0699]	CCCCCCCO	100.074	0.82	0.238159	0.369114
391	['mass']	[105.0699]	CCCCCC(C)C	96.0856	0.796923	0.253301	0.384416
392	['mass']	[105.0699]	CCCCC=O	76.0529	0.676923	0.21989	0.33195
393	['mass']	[105.0699]	CCCCCC=O	88.0636	0.653846	0.222863	0.332421
394	['mass']	[105.0699]	CCCCCCC=O	100.074	0.647692	0.223461	0.332281
395	['mass']	[105.0699]	CC(C)C(C)C	72.0642	0.735385	0.285714	0.411537
396	['mass']	[105.0699]	CC=C1CCCCC1	96.0856	0.766154	0.298204	0.42931
398	['mass']	[105.0699]	CC(C)CCCCO	100.074	0.692308	0.28125	0.4
399	['mass']	[105.0699]	OC1:C:C:C:C:C:1	88.0636	0.504615	0.22574	0.311935
400	['mass']	[105.0699]	CC1CCC(O)CC1	100.074	0.512308	0.25834	0.343476
401	['mass']	[105.0699]	COC1:C:C:C:C:C:1	100.074	0.42	0.225248	0.293233
402	['mass']	[105.0699]	OCCCCCO	92.0523	0.367692	0.207646	0.265408
403	['mass']	[105.0699]	CC1CCCCC1O	100.074	0.433846	0.249117	0.316498
404	['mass']	[105.0699]	CC(O)CCCCO	104.063	0.361538	0.217593	0.271676
406	['mass']	[105.0699]	COCCCCCO	104.063	0.346154	0.2149	0.265174
407	['mass']	[105.0699]	O=CCCCCO	92.0523	0.381538	0.239151	0.294013
409	['mass']	[105.0699]	CC(O)CCCC=O	104.063	0.363077	0.250797	0.296669
410	['mass']	[105.0699]	CC1CCCC(O)C1	100.074	0.366154	0.258696	0.303185
411	['mass']	[105.0699]	OC1CCCC(O)C1	104.063	0.281538	0.221818	0.248136
446	['mass']	[105.0699]	CC1CCCC(C)C1	96.0856	0.426154	0.353768	0.386602
448	['mass']	[105.0699]	CC1CCCCC1C	96.0856	0.416923	0.351948	0.38169
524	['mass']	[105.0699]	CCN(CC)CC	86.0709	0.223077	0.21261	0.217718
608	['mass_diff']	[30.0106]	CCCCC(C)C	84.0749	0.237037	0.297214	0.263736
613	['mass_diff']	[52.0313]	CCCCC(C)C	84.0749	0.397743	0.436533	0.416236
619	['mass', 'mass_diff']	[105.0699, 52.0313]	CCCCC(C)C	84.0749	0.624473	0.229102	0.335221
622	['mass']	[105.0699]	CCCCC(C)C	84.0749	0.410769	0.413313	0.412037
625	['mass']	[115.0542]	CCCC(=O)O	80.0416	0.228687	0.263651	0.244928
628	['mass_diff']	[52.0313]	CCCC(=O)O	80.0416	0.232722	0.25741	0.244444
632	['mass']	[103.0542]	CCCC(=O)O	80.0416	0.208889	0.219969	0.214286
638	['mass']	[105.0699]	CCCC(=O)O	80.0416	0.252308	0.25585	0.254067
639	['mass_diff']	[46.0055]	CCCCCC	72.0642	0.977742	0.203845	0.337356
640	['mass_diff']	[46.0055]	CCCC(C)C	72.0642	0.952305	0.209075	0.342873
641	['mass_diff']	[46.0055]	CCC(C)CC	72.0642	0.950715	0.20931	0.343087
642	['mass_diff']	[46.0055]	CCCCCCC	84.0749	0.953895	0.210158	0.344432
643	['mass_diff']	[46.0055]	C1:C:C:C:C:C:1	72.0642	0.875994	0.209745	0.338452
644	['mass_diff']	[46.0055]	CCCCCCCC	96.0856	0.885533	0.219119	0.351309
645	['mass_diff']	[46.0055]	CCCCCO	76.0529	0.936407	0.234288	0.374801
646	['mass_diff']	[46.0055]	CCCCCCO	88.0636	0.918919	0.241034	0.381896
647	['mass_diff']	[46.0055]	CCCCCCCO	100.074	0.883943	0.248436	0.387862
649	['mass_diff']	[46.0055]	CCCCCC(C)C	96.0856	0.739269	0.227384	0.347794
650	['mass_diff']	[46.0055]	CCCCC=O	76.0529	0.804452	0.252874	0.384791
651	['mass_diff']	[46.0055]	CCCCCC=O	88.0636	0.783784	0.258521	0.388801
652	['mass_diff']	[46.0055]	CCCCCCC=O	100.074	0.775835	0.259023	0.38838
653	['mass_diff']	[46.0055]	CC(C)C(C)C	72.0642	0.680445	0.255828	0.371851
654	['mass_diff']	[46.0055]	CC=C1CCCCC1	96.0856	0.572337	0.215569	0.31318
656	['mass_diff']	[46.0055]	CC(C)CCCCO	100.074	0.709062	0.27875	0.400179
657	['mass_diff']	[46.0055]	OC1:C:C:C:C:C:1	88.0636	0.645469	0.279422	0.39001
658	['mass_diff']	[46.0055]	CC1CCC(O)CC1	100.074	0.569157	0.277735	0.373306
659	['mass_diff']	[46.0055]	COC1:C:C:C:C:C:1	100.074	0.569157	0.29538	0.388919
660	['mass_diff']	[46.0055]	OCCCCCO	92.0523	0.569157	0.311034	0.402247
661	['mass_diff']	[46.0055]	CC1CCCCC1O	100.074	0.572337	0.318021	0.408859
662	['mass_diff']	[46.0055]	CC(O)CCCCO	104.063	0.553259	0.322222	0.407256
664	['mass_diff']	[46.0055]	COCCCCCO	104.063	0.551669	0.331423	0.414081
665	['mass_diff']	[46.0055]	O=CCCCCO	92.0523	0.519873	0.315333	0.392557
667	['mass_diff']	[46.0055]	CC(O)CCCC=O	104.063	0.494436	0.330499	0.396178
668	['mass_diff']	[46.0055]	CC1CCCC(O)C1	100.074	0.392687	0.268478	0.318915
669	['mass_diff']	[46.0055]	OC1CCCC(O)C1	104.063	0.475358	0.362424	0.411279
670	['mass_diff']	[46.0055]	NCCCCCO	90.0596	0.27027	0.209618	0.236111
704	['mass_diff']	[46.0055]	CC1CCCC(C)C1	96.0856	0.282989	0.227331	0.252125
706	['mass_diff']	[46.0055]	CC1CCCCC1C	96.0856	0.267091	0.218182	0.240172
743	['mass_diff']	[46.0055]	NCCCCO	78.0489	0.257552	0.221614	0.238235
782	['mass_diff']	[46.0055]	CCN(CC)CC	86.0709	0.244833	0.225806	0.234935
828	['mass_diff']	[46.0055]	CNCCCCCO	102.07	0.225755	0.210996	0.218126
872	['mass_diff']	[46.0055]	CCCCC(C)C	84.0749	0.265501	0.258514	0.261961
878	['mass_diff']	[46.0055]	CCCC(=O)O	80.0416	0.465819	0.457098	0.461417
879	['mass_diff']	[30.0106]	C:C:C:C:C1:C:C:C:O:C:1	124.096	0.202469	0.264516	0.229371
881	['mass']	[115.0542]	C:C:C:C:C1:C:C:C:O:C:1	124.096	0.288227	0.343548	0.313466
888	['mass']	[103.0542]	C:C:C:C:C1:C:C:C:O:C:1	124.096	0.245926	0.267742	0.256371
894	['mass']	[105.0699]	C:C:C:C:C1:C:C:C:O:C:1	124.096	0.229231	0.240323	0.234646
900	['mass_diff']	[46.0055]	C:C:C:C:C1:C:C:C:O:C:1	124.096	0.370429	0.375806	0.373098
901	['mass_diff']	[30.0106]	OCCCCO	80.0416	0.250617	0.332242	0.285714
906	['mass_diff']	[52.0313]	OCCCCO	80.0416	0.270804	0.314239	0.290909
919	['mass_diff']	[46.0055]	OCCCCO	80.0416	0.216216	0.222586	0.219355
922	['mass']	[115.0542]	Cc1ccccc1	84.0749	0.244926	0.296236	0.268148
929	['mass']	[103.0542]	Cc1ccccc1	84.0749	0.368889	0.407529	0.387247
934	['mass', 'mass']	[105.0699, 103.0542]	Cc1ccccc1	84.0749	0.437288	0.211129	0.284768
935	['mass']	[105.0699]	Cc1ccccc1	84.0749	0.276923	0.294599	0.285488
941	['mass_diff']	[46.0055]	Cc1ccccc1	84.0749	0.214626	0.220949	0.217742
944	['mass']	[115.0542]	c(cc)ccc	72.0642	0.261164	0.319536	0.287416
951	['mass']	[103.0542]	c(cc)ccc	72.0642	0.345185	0.385762	0.364347
957	['mass']	[105.0699]	c(cc)ccc	72.0642	0.227692	0.245033	0.236045
963	['mass_diff']	[46.0055]	c(cc)ccc	72.0642	0.248013	0.258278	0.253041
966	['mass']	[115.0542]	cccccc	72.0642	0.261164	0.319536	0.287416
973	['mass']	[103.0542]	cccccc	72.0642	0.345185	0.385762	0.364347
979	['mass']	[105.0699]	cccccc	72.0642	0.227692	0.245033	0.236045
985	['mass_diff']	[46.0055]	cccccc	72.0642	0.248013	0.258278	0.253041
988	['mass']	[115.0542]	c(c)cccc	72.0642	0.261164	0.319536	0.287416
995	['mass']	[103.0542]	c(c)cccc	72.0642	0.345185	0.385762	0.364347
1001	['mass']	[105.0699]	c(c)cccc	72.0642	0.227692	0.245033	0.236045
1007	['mass_diff']	[46.0055]	c(c)cccc	72.0642	0.248013	0.258278	0.253041
1008	['mass_diff']	[30.0106]	C:C:C:O:C1:C:C:C:C(O):C:1	140.095	0.2	0.288256	0.236152
1010	['mass']	[115.0542]	C:C:C:O:C1:C:C:C:C(O):C:1	140.095	0.253045	0.33274	0.287471
1013	['mass_diff']	[52.0313]	C:C:C:O:C1:C:C:C:C(O):C:1	140.095	0.186178	0.234875	0.20771
1017	['mass']	[103.0542]	C:C:C:O:C1:C:C:C:C(O):C:1	140.095	0.225185	0.270463	0.245756
1023	['mass']	[105.0699]	C:C:C:O:C1:C:C:C:C(O):C:1	140.095	0.229231	0.265125	0.245875
1029	['mass_diff']	[46.0055]	C:C:C:O:C1:C:C:C:C(O):C:1	140.095	0.36407	0.407473	0.384551
1030	['mass_diff']	[30.0106]	CC1CCC(C)CC1	96.0856	0.218519	0.314947	0.258017
1035	['mass_diff']	[52.0313]	CC1CCC(C)CC1	96.0856	0.306065	0.386121	0.341463
1042	['mass', 'mass_diff']	[105.0699, 52.0313]	CC1CCC(C)CC1	96.0856	0.582278	0.245552	0.345432
1045	['mass']	[105.0699]	CC1CCC(C)CC1	96.0856	0.376923	0.435943	0.40429
1051	['mass_diff']	[46.0055]	CC1CCC(C)CC1	96.0856	0.252782	0.282918	0.267003
1068	['mass_diff']	[46.0055]	NCCCCC=O	90.0596	0.200318	0.226212	0.212479
1071	['mass']	[115.0542]	C1CCNCC1	74.0602	0.179973	0.244037	0.207165
1074	['mass_diff']	[52.0313]	C1CCNCC1	74.0602	0.210155	0.273394	0.23764
1078	['mass']	[103.0542]	C1CCNCC1	74.0602	0.180741	0.223853	0.2
1084	['mass']	[105.0699]	C1CCNCC1	74.0602	0.175385	0.209174	0.190795
1091	['mass_diff']	[30.0106]	CCNCCO	78.0489	0.216049	0.321691	0.258493
1105	['mass']	[105.0699]	CCNCCO	78.0489	0.173846	0.207721	0.18928
1111	['mass_diff']	[46.0055]	CCNCCO	78.0489	0.193959	0.224265	0.208014
1112	['mass_diff']	[30.0106]	C1:C:C:C2:O:C:C:C:C:2:C:1	124.096	0.17284	0.258303	0.207101
1114	['mass']	[115.0542]	C1:C:C:C2:O:C:C:C:C:2:C:1	124.096	0.26387	0.359779	0.30445
1121	['mass']	[103.0542]	C1:C:C:C2:O:C:C:C:C:2:C:1	124.096	0.216296	0.269373	0.239934
1127	['mass']	[105.0699]	C1:C:C:C2:O:C:C:C:C:2:C:1	124.096	0.210769	0.252768	0.229866
1133	['mass_diff']	[46.0055]	C1:C:C:C2:O:C:C:C:C:2:C:1	124.096	0.348172	0.404059	0.374039
1134	['mass_diff']	[30.0106]	O=CCCCC=O	92.0523	0.180247	0.272388	0.216939
1136	['mass']	[115.0542]	O=CCCCC=O	92.0523	0.23816	0.328358	0.276078
1143	['mass']	[103.0542]	O=CCCCC=O	92.0523	0.192593	0.242537	0.214699
1149	['mass']	[105.0699]	O=CCCCC=O	92.0523	0.236923	0.287313	0.259696
1155	['mass_diff']	[46.0055]	O=CCCCC=O	92.0523	0.3593	0.421642	0.387983
1170	['mass_diff']	[46.0055]	CCCNC=O	78.0489	0.190779	0.227704	0.207612
1191	['mass_diff']	[55.9898]	CCCCCCO	88.0636	0.946257	0.205588	0.337787
1192	['mass_diff']	[55.9898]	CCCCCCCO	100.074	0.921305	0.214477	0.347952
1195	['mass_diff']	[55.9898]	CCCCC=O	76.0529	0.840691	0.218891	0.347343
1196	['mass_diff']	[55.9898]	CCCCCC=O	88.0636	0.831094	0.227058	0.356672
1197	['mass_diff']	[55.9898]	CCCCCCC=O	100.074	0.825336	0.228238	0.357588
1201	['mass_diff']	[55.9898]	CC(C)CCCCO	100.074	0.737044	0.24	0.362093
1202	['mass_diff']	[55.9898]	OC1:C:C:C:C:C:1	88.0636	0.74856	0.26841	0.395137
1203	['mass_diff']	[55.9898]	CC1CCC(O)CC1	100.074	0.662188	0.267649	0.381215
1204	['mass_diff']	[55.9898]	COC1:C:C:C:C:C:1	100.074	0.62572	0.268977	0.376226
1205	['mass_diff']	[55.9898]	OCCCCCO	92.0523	0.690979	0.312772	0.430622
1206	['mass_diff']	[55.9898]	CC1CCCCC1O	100.074	0.690979	0.318021	0.435572
1207	['mass_diff']	[55.9898]	CC(O)CCCCO	104.063	0.675624	0.325926	0.439725
1209	['mass_diff']	[55.9898]	COCCCCCO	104.063	0.664107	0.330468	0.441327
1210	['mass_diff']	[55.9898]	O=CCCCCO	92.0523	0.646833	0.324976	0.432606
1212	['mass_diff']	[55.9898]	CC(O)CCCC=O	104.063	0.600768	0.332625	0.428181
1213	['mass_diff']	[55.9898]	CC1CCCC(O)C1	100.074	0.424184	0.240217	0.306731
1214	['mass_diff']	[55.9898]	OC1CCCC(O)C1	104.063	0.585413	0.369697	0.453195
1249	['mass_diff']	[55.9898]	CC1CCCC(C)C1	96.0856	0.314779	0.209451	0.251534
1303	['mass_diff']	[55.9898]	CCCC(=O)O	80.0416	0.297505	0.24181	0.266781
1347	['mass_diff']	[55.9898]	C:C:C:C:C1:C:C:C:O:C:1	124.096	0.452975	0.380645	0.413672
1351	['mass_diff']	[55.9898]	OCCCCO	80.0416	0.299424	0.255319	0.275618
1370	['mass_diff', 'mass_diff']	[55.9898, 46.0055]	C:C:C:O:C1:C:C:C:C(O):C:1	140.095	0.506608	0.204626	0.291508
1371	['mass_diff']	[55.9898]	C:C:C:O:C1:C:C:C:C(O):C:1	140.095	0.43762	0.405694	0.421053
1391	['mass_diff']	[55.9898]	C1:C:C:C2:O:C:C:C:C:2:C:1	124.096	0.414587	0.398524	0.406397
1394	['mass_diff', 'mass_diff']	[55.9898, 46.0055]	O=CCCCC=O	92.0523	0.502203	0.212687	0.29882
1395	['mass_diff']	[55.9898]	O=CCCCC=O	92.0523	0.372361	0.36194	0.367077
1404	['mass']	[115.0542]	CN1CCCCC1	86.0709	0.17456	0.25	0.205578
1407	['mass_diff']	[52.0313]	CN1CCCCC1	86.0709	0.200282	0.275194	0.231837
1411	['mass']	[103.0542]	CN1CCCCC1	86.0709	0.174815	0.228682	0.198153
1417	['mass']	[105.0699]	CN1CCCCC1	86.0709	0.169231	0.213178	0.188679
1423	['mass_diff']	[46.0055]	CN1CCCCC1	86.0709	0.170111	0.207364	0.1869
1428	['mass_diff']	[30.0106]	CC(C)CCO	76.0529	0.18642	0.296078	0.228788
1433	['mass_diff']	[52.0313]	CC(C)CCO	76.0529	0.344147	0.478431	0.400328
1437	['mass', 'mass_diff']	[105.0699, 52.0313]	CC(C)CCO	76.0529	0.493671	0.229412	0.313253
1440	['mass']	[105.0699]	CC(C)CCO	76.0529	0.270769	0.345098	0.303448
1445	['mass_diff']	[46.0055]	CC(C)CCO	76.0529	0.168521	0.207843	0.186128
1473	['mass']	[129.0699]	CCCCCC(C)C	96.0856	0.884086	0.220049	0.352388
1477	['mass']	[129.0699]	CC(C)C(C)C	72.0642	0.80943	0.246264	0.377635
1478	['mass']	[129.0699]	CC=C1CCCCC1	96.0856	0.693517	0.211377	0.324002
1480	['mass']	[129.0699]	CC(C)CCCCO	100.074	0.705305	0.224375	0.340446
1482	['mass']	[129.0699]	CC1CCC(O)CC1	100.074	0.516699	0.204034	0.292547
1485	['mass']	[129.0699]	CC1CCCCC1O	100.074	0.479371	0.215548	0.29738
1489	['mass']	[129.0699]	O=CCCCCO	92.0523	0.414538	0.203472	0.272962
1491	['mass']	[129.0699]	CC(O)CCCC=O	104.063	0.40668	0.219979	0.285517
1493	['mass']	[129.0699]	OC1CCCC(O)C1	104.063	0.343811	0.212121	0.262369
1528	['mass']	[129.0699]	CC1CCCC(C)C1	96.0856	0.440079	0.286079	0.346749
1530	['mass']	[129.0699]	CC1CCCCC1C	96.0856	0.422397	0.279221	0.3362
1771	['mass', 'mass']	[129.0699, 105.0699]	CCCCC(C)C	84.0749	0.548263	0.219814	0.313812
1772	['mass']	[129.0699]	CCCCC(C)C	84.0749	0.37721	0.297214	0.332468
1788	['mass']	[129.0699]	C:C:C:C:C1:C:C:C:O:C:1	124.096	0.286837	0.235484	0.258636
1834	['mass']	[129.0699]	C:C:C:O:C1:C:C:C:C(O):C:1	140.095	0.239686	0.217082	0.227824
1841	['mass', 'mass']	[129.0699, 105.0699]	CC1CCC(C)CC1	96.0856	0.505792	0.233096	0.319123
1842	['mass']	[129.0699]	CC1CCC(C)CC1	96.0856	0.359528	0.325623	0.341737
1871	['mass']	[129.0699]	C1:C:C:C2:O:C:C:C:C:2:C:1	124.096	0.280943	0.263838	0.272122
1879	['mass']	[129.0699]	O=CCCCC=O	92.0523	0.27112	0.257463	0.264115
1902	['mass']	[129.0699]	CC(C)CCO	76.0529	0.278978	0.278431	0.278705
1919	['mass']	[117.0699]	CC(C)C(C)C	72.0642	0.763527	0.227735	0.350829
1920	['mass']	[117.0699]	CC=C1CCCCC1	96.0856	0.763527	0.228144	0.351314
1937	['mass']	[117.0699]	CC1CCCC(C)C1	96.0856	0.39479	0.251596	0.307332
1938	['mass']	[117.0699]	CC1CCCCC1C	96.0856	0.408818	0.264935	0.321513
2174	['mass', 'mass']	[117.0699, 105.0699]	CCCCC(C)C	84.0749	0.516892	0.236842	0.324841
2175	['mass']	[117.0699]	CCCCC(C)C	84.0749	0.380762	0.294118	0.331878
2201	['mass']	[117.0699]	Cc1ccccc1	84.0749	0.252505	0.206219	0.227027
2235	['mass', 'mass']	[117.0699, 105.0699]	CC1CCC(C)CC1	96.0856	0.445946	0.234875	0.307692
2236	['mass']	[117.0699]	CC1CCC(C)CC1	96.0856	0.322645	0.286477	0.303487
2284	['mass', 'mass']	[117.0699, 105.0699]	CC(C)CCO	76.0529	0.368243	0.213725	0.270471
2285	['mass']	[117.0699]	CC(C)CCO	76.0529	0.274549	0.268627	0.271556
2425	['mass', 'mass']	[117.0699, 129.0699]	CC1CCC(C)CC1	96.0856	0.466926	0.213523	0.29304
2444	['mass_diff']	[30.0106]	CC(=O)CCCC=O	104.063	0.171605	0.285421	0.214341
2446	['mass']	[115.0542]	CC(=O)CCCC=O	104.063	0.2341	0.355236	0.282219
2453	['mass']	[103.0542]	CC(=O)CCCC=O	104.063	0.18963	0.262834	0.22031
2459	['mass']	[105.0699]	CC(=O)CCCC=O	104.063	0.230769	0.308008	0.263852
2461	['mass_diff', 'mass']	[46.0055, 115.0542]	CC(=O)CCCC=O	104.063	0.483092	0.205339	0.288184
2465	['mass_diff']	[46.0055]	CC(=O)CCCC=O	104.063	0.333863	0.431211	0.376344
2468	['mass_diff', 'mass_diff']	[55.9898, 46.0055]	CC(=O)CCCC=O	104.063	0.462555	0.215606	0.294118
2469	['mass_diff']	[55.9898]	CC(=O)CCCC=O	104.063	0.34357	0.367556	0.355159
2477	['mass']	[129.0699]	CC(=O)CCCC=O	104.063	0.27112	0.283368	0.277108
2500	['mass_diff']	[42.0106]	CCCCCC=O	88.0636	0.81893	0.208705	0.332637
2501	['mass_diff']	[42.0106]	CCCCCCC=O	100.074	0.814815	0.210191	0.334177
2505	['mass_diff']	[42.0106]	CC(C)CCCCO	100.074	0.726337	0.220625	0.338447
2507	['mass_diff']	[42.0106]	CC1CCC(O)CC1	100.074	0.590535	0.222653	0.32338
2508	['mass_diff']	[42.0106]	COC1:C:C:C:C:C:1	100.074	0.50823	0.203795	0.290931
2509	['mass_diff']	[42.0106]	OCCCCCO	92.0523	0.588477	0.24848	0.34942
2510	['mass_diff']	[42.0106]	CC1CCCCC1O	100.074	0.590535	0.253534	0.354759
2511	['mass_diff']	[42.0106]	CC(O)CCCCO	104.063	0.578189	0.260185	0.358876
2513	['mass_diff']	[42.0106]	COCCCCCO	104.063	0.563786	0.2617	0.357469
2514	['mass_diff']	[42.0106]	O=CCCCCO	92.0523	0.588477	0.275796	0.375575
2516	['mass_diff']	[42.0106]	CC(O)CCCC=O	104.063	0.567901	0.293305	0.386826
2518	['mass_diff']	[42.0106]	OC1CCCC(O)C1	104.063	0.489712	0.288485	0.363082
2520	['mass_diff']	[42.0106]	CC1CCCC(C)C1	96.0856	0.374486	0.232439	0.28684
2527	['mass_diff']	[42.0106]	CCCC(=O)O	80.0416	0.273663	0.207488	0.236025
2528	['mass_diff']	[42.0106]	C:C:C:C:C1:C:C:C:O:C:1	124.096	0.419753	0.329032	0.368897
2534	['mass_diff']	[42.0106]	C:C:C:O:C1:C:C:C:C(O):C:1	140.095	0.36214	0.313167	0.335878
2539	['mass_diff']	[42.0106]	C1:C:C:C2:O:C:C:C:C:2:C:1	124.096	0.378601	0.339483	0.357977
2540	['mass_diff']	[42.0106]	O=CCCCC=O	92.0523	0.37037	0.335821	0.35225
2546	['mass_diff']	[42.0106]	CC(=O)CCCC=O	104.063	0.36214	0.361396	0.361768
2560	['mass_diff']	[46.0055]	CCNC(C)=O	78.0489	0.18601	0.242739	0.210621
2572	['mass_diff']	[42.0106]	CCNC(C)=O	78.0489	0.201646	0.20332	0.202479
2604	['mass_diff']	[43.0058]	NCCCCCO	90.0596	0.353066	0.205919	0.260125
2609	['mass_diff']	[43.0058]	CC1CCCCC1N	98.0816	0.408034	0.284661	0.335361
2610	['mass_diff']	[43.0058]	CNCCCCCO	102.07	0.298097	0.20951	0.246073
2613	['mass_diff']	[43.0058]	Cc1ccccc1	84.0749	0.274841	0.212766	0.239852
2619	['mass_diff']	[43.0058]	NCCCCC=O	90.0596	0.338266	0.287253	0.31068
2621	['mass_diff']	[43.0058]	CCNCCO	78.0489	0.260042	0.226103	0.241888
2624	['mass_diff']	[43.0058]	CCCNC=O	78.0489	0.315011	0.282732	0.298
2630	['mass_diff']	[43.0058]	CCNC(C)=O	78.0489	0.2537	0.248963	0.251309
2663	['mass_diff']	[30.047]	CC1CCCC(C)C1	96.0856	0.37155	0.223499	0.279107
2664	['mass_diff']	[30.047]	CC1CCCCC1C	96.0856	0.369427	0.225974	0.280419
2746	['mass_diff']	[30.047]	CCCCC(C)C	84.0749	0.394904	0.287926	0.333035
2773	['mass_diff']	[30.047]	CC1CCC(C)CC1	96.0856	0.305732	0.256228	0.2788
2796	['mass_diff']	[30.047]	CC(C)CCO	76.0529	0.299363	0.276471	0.287462
2803	['mass_diff']	[30.0106]	O=CCCCO	80.0416	0.174074	0.30064	0.220485
2806	['mass_diff']	[52.0313]	O=CCCCO	80.0416	0.1622	0.245203	0.195246
2813	['mass_diff']	[46.0055]	O=CCCCO	80.0416	0.168521	0.226013	0.193078
2817	['mass_diff']	[55.9898]	O=CCCCO	80.0416	0.28215	0.313433	0.29697
2828	['mass_diff']	[30.0106]	OC1CCCCC1O	104.063	0.219753	0.384449	0.279654
2845	['mass_diff']	[46.0055]	OC1CCCCC1O	104.063	0.18124	0.24622	0.208791
2849	['mass_diff']	[55.9898]	OC1CCCCC1O	104.063	0.228407	0.257019	0.24187
2882	['mass_diff']	[58.0055]	CCCCCC=O	88.0636	0.851852	0.205034	0.330516
2883	['mass_diff']	[58.0055]	CCCCCCC=O	100.074	0.845316	0.205945	0.331199
2887	['mass_diff']	[58.0055]	CC(C)CCCCO	100.074	0.766885	0.22	0.341914
2889	['mass_diff']	[58.0055]	CC1CCC(O)CC1	100.074	0.647059	0.230411	0.339817
2890	['mass_diff']	[58.0055]	COC1:C:C:C:C:C:1	100.074	0.553377	0.209571	0.30401
2891	['mass_diff']	[58.0055]	OCCCCCO	92.0523	0.660131	0.263249	0.376398
2892	['mass_diff']	[58.0055]	CC1CCCCC1O	100.074	0.62963	0.2553	0.363294
2893	['mass_diff']	[58.0055]	CC(O)CCCCO	104.063	0.640523	0.272222	0.382066
2895	['mass_diff']	[58.0055]	COCCCCCO	104.063	0.642702	0.281757	0.391766
2896	['mass_diff']	[58.0055]	O=CCCCCO	92.0523	0.64488	0.285439	0.395722
2898	['mass_diff']	[58.0055]	CC(O)CCCC=O	104.063	0.620915	0.302869	0.407143
2900	['mass_diff']	[58.0055]	OC1CCCC(O)C1	104.063	0.522876	0.290909	0.373832
2902	['mass_diff']	[58.0055]	CC1CCCC(C)C1	96.0856	0.366013	0.214559	0.270531
2909	['mass_diff']	[58.0055]	CCCC(=O)O	80.0416	0.396514	0.283931	0.330909
2951	['mass_diff']	[58.0055]	C:C:C:C:C1:C:C:C:O:C:1	124.096	0.40305	0.298387	0.34291
2953	['mass_diff']	[58.0055]	OCCCCO	80.0416	0.278867	0.209493	0.239252
2963	['mass_diff']	[58.0055]	C:C:C:O:C1:C:C:C:C(O):C:1	140.095	0.359477	0.293594	0.323213
2973	['mass_diff']	[58.0055]	C1:C:C:C2:O:C:C:C:C:2:C:1	124.096	0.374728	0.317343	0.343656
2975	['mass_diff']	[58.0055]	O=CCCCC=O	92.0523	0.381264	0.326493	0.351759
2987	['mass_diff']	[58.0055]	CC(=O)CCCC=O	104.063	0.361656	0.340862	0.350951
2989	['mass_diff']	[58.0055]	CCNC(C)=O	78.0489	0.244009	0.232365	0.238045
2996	['mass_diff']	[30.0106]	CC1=CCCCC1	84.0749	0.154321	0.273523	0.197316
3001	['mass_diff']	[52.0313]	CC1=CCCCC1	84.0749	0.303244	0.47046	0.368782
3005	['mass', 'mass_diff']	[105.0699, 52.0313]	CC1=CCCCC1	84.0749	0.544304	0.282276	0.371758
3008	['mass']	[105.0699]	CC1=CCCCC1	84.0749	0.34	0.483589	0.399277
3013	['mass_diff']	[46.0055]	CC1=CCCCC1	84.0749	0.205087	0.282276	0.237569
3020	['mass', 'mass_diff']	[129.0699, 52.0313]	CC1=CCCCC1	84.0749	0.444976	0.203501	0.279279
3023	['mass', 'mass']	[129.0699, 105.0699]	CC1=CCCCC1	84.0749	0.478764	0.271335	0.346369
3024	['mass']	[129.0699]	CC1=CCCCC1	84.0749	0.29666	0.330416	0.312629
3030	['mass', 'mass']	[117.0699, 105.0699]	CC1=CCCCC1	84.0749	0.449324	0.291028	0.353254
3032	['mass', 'mass', 'mass']	[117.0699, 129.0699, 105.0699]	CC1=CCCCC1	84.0749	0.530055	0.212254	0.303125
3033	['mass', 'mass']	[117.0699, 129.0699]	CC1=CCCCC1	84.0749	0.420233	0.236324	0.302521
3034	['mass']	[117.0699]	CC1=CCCCC1	84.0749	0.318637	0.347921	0.332636
3036	['mass_diff', 'mass_diff']	[30.047, 52.0313]	CC1=CCCCC1	84.0749	0.462687	0.203501	0.282675
3037	['mass_diff', 'mass']	[30.047, 105.0699]	CC1=CCCCC1	84.0749	0.536842	0.223195	0.315301
3038	['mass_diff']	[30.047]	CC1=CCCCC1	84.0749	0.303609	0.31291	0.30819
3054	['mass_diff']	[46.0055]	CCN(C=O)CC	90.0596	0.18601	0.257143	0.215867
3069	['mass_diff']	[43.0058]	CCN(C=O)CC	90.0596	0.268499	0.279121	0.273707
3071	['mass_diff']	[58.0055]	CCN(C=O)CC	90.0596	0.222222	0.224176	0.223195
3087	['mass']	[121.0648]	CC=C1CCCCC1	96.0856	0.757778	0.204192	0.321698
3091	['mass']	[121.0648]	CC1CCC(O)CC1	100.074	0.637778	0.222653	0.330075
3092	['mass']	[121.0648]	COC1:C:C:C:C:C:1	100.074	0.577778	0.214521	0.312876
3094	['mass']	[121.0648]	CC1CCCCC1O	100.074	0.557778	0.221731	0.31732
3098	['mass']	[121.0648]	O=CCCCCO	92.0523	0.475556	0.206365	0.287828
3100	['mass']	[121.0648]	CC(O)CCCC=O	104.063	0.46	0.219979	0.297628
3101	['mass']	[121.0648]	CC1CCCC(O)C1	100.074	0.48	0.234783	0.315328
3137	['mass']	[121.0648]	CC1CCCC(C)C1	96.0856	0.446667	0.256705	0.326034
3139	['mass']	[121.0648]	CC1CCCCC1C	96.0856	0.384444	0.224675	0.283607
3260	['mass']	[121.0648]	CCCCC(C)C	84.0749	0.384444	0.267802	0.315693
3275	['mass']	[121.0648]	OCCCCO	80.0416	0.277778	0.204583	0.235627
3280	['mass']	[121.0648]	Cc1ccccc1	84.0749	0.277778	0.204583	0.235627
3301	['mass', 'mass']	[121.0648, 105.0699]	CC1CCC(C)CC1	96.0856	0.51417	0.225979	0.313968
3302	['mass']	[121.0648]	CC1CCC(C)CC1	96.0856	0.377778	0.302491	0.335968
3333	['mass']	[121.0648]	CC(C)CCO	76.0529	0.295556	0.260784	0.277083
3411	['mass', 'mass_diff']	[121.0648, 52.0313]	CC1=CCCCC1	84.0749	0.606061	0.218818	0.321543
3413	['mass', 'mass']	[121.0648, 105.0699]	CC1=CCCCC1	84.0749	0.404858	0.218818	0.284091
3415	['mass']	[121.0648]	CC1=CCCCC1	84.0749	0.331111	0.326039	0.328556
3435	['mass_diff']	[31.0184]	OC1:C:C:C:C:C:1	88.0636	0.680899	0.208534	0.319283
3436	['mass_diff']	[31.0184]	CC1CCC(O)CC1	100.074	0.617978	0.213344	0.317186
3437	['mass_diff']	[31.0184]	COC1:C:C:C:C:C:1	100.074	0.653933	0.240099	0.351237
3440	['mass_diff']	[31.0184]	CC(O)CCCCO	104.063	0.496629	0.20463	0.289836
3442	['mass_diff']	[31.0184]	COCCCCCO	104.063	0.489888	0.208214	0.292225
3446	['mass_diff']	[31.0184]	CC1CCCC(O)C1	100.074	0.523596	0.253261	0.341392
3447	['mass_diff']	[31.0184]	OC1CCCC(O)C1	104.063	0.391011	0.210909	0.274016
3540	['mass_diff']	[31.0184]	OC1CCCCC1O	104.063	0.310112	0.298056	0.303965
3547	['mass_diff']	[30.0106]	C1CCCCC1	72.0642	0.145679	0.273782	0.190169
3552	['mass_diff']	[52.0313]	C1CCCCC1	72.0642	0.286319	0.470998	0.35614
3556	['mass', 'mass_diff']	[105.0699, 52.0313]	C1CCCCC1	72.0642	0.523207	0.287703	0.371257
3559	['mass']	[105.0699]	C1CCCCC1	72.0642	0.327692	0.4942	0.39408
3564	['mass_diff']	[46.0055]	C1CCCCC1	72.0642	0.192369	0.280742	0.228302
3570	['mass', 'mass_diff']	[129.0699, 52.0313]	C1CCCCC1	72.0642	0.421053	0.204176	0.275
3574	['mass', 'mass']	[129.0699, 105.0699]	C1CCCCC1	72.0642	0.46332	0.278422	0.347826
3575	['mass']	[129.0699]	C1CCCCC1	72.0642	0.280943	0.331787	0.304255
3581	['mass', 'mass']	[117.0699, 105.0699]	C1CCCCC1	72.0642	0.439189	0.301624	0.357634
3583	['mass', 'mass', 'mass']	[117.0699, 129.0699, 105.0699]	C1CCCCC1	72.0642	0.52459	0.222738	0.312704
3584	['mass', 'mass']	[117.0699, 129.0699]	C1CCCCC1	72.0642	0.416342	0.24826	0.311047
3585	['mass']	[117.0699]	C1CCCCC1	72.0642	0.312625	0.361949	0.335484
3587	['mass_diff', 'mass_diff']	[30.047, 52.0313]	C1CCCCC1	72.0642	0.442786	0.206497	0.281646
3588	['mass_diff', 'mass']	[30.047, 105.0699]	C1CCCCC1	72.0642	0.521053	0.229698	0.318841
3589	['mass_diff']	[30.047]	C1CCCCC1	72.0642	0.29724	0.324826	0.310421
3593	['mass', 'mass_diff']	[121.0648, 52.0313]	C1CCCCC1	72.0642	0.612121	0.234339	0.338926
3595	['mass', 'mass']	[121.0648, 105.0699]	C1CCCCC1	72.0642	0.404858	0.232019	0.294985
3597	['mass']	[121.0648]	C1CCCCC1	72.0642	0.331111	0.345708	0.338252
3600	['mass_diff']	[30.0106]	O=C1:C:C:C2:C:C:C:C:C:2:O:1	140.095	0.141975	0.268065	0.185634
3602	['mass']	[115.0542]	O=C1:C:C:C2:C:C:C:C:C:2:O:1	140.095	0.223275	0.384615	0.282534
3608	['mass']	[103.0542]	O=C1:C:C:C2:C:C:C:C:C:2:O:1	140.095	0.176296	0.277389	0.21558
3614	['mass']	[105.0699]	O=C1:C:C:C2:C:C:C:C:C:2:O:1	140.095	0.209231	0.317016	0.252085
3616	['mass_diff', 'mass']	[46.0055, 115.0542]	O=C1:C:C:C2:C:C:C:C:C:2:O:1	140.095	0.47343	0.228438	0.308176
3619	['mass_diff', 'mass']	[46.0055, 105.0699]	O=C1:C:C:C2:C:C:C:C:C:2:O:1	140.095	0.468421	0.207459	0.287561
3620	['mass_diff']	[46.0055]	O=C1:C:C:C2:C:C:C:C:C:2:O:1	140.095	0.313196	0.459207	0.372401
3623	['mass_diff', 'mass_diff']	[55.9898, 46.0055]	O=C1:C:C:C2:C:C:C:C:C:2:O:1	140.095	0.418502	0.221445	0.289634
3624	['mass_diff']	[55.9898]	O=C1:C:C:C2:C:C:C:C:C:2:O:1	140.095	0.301344	0.365967	0.330526
3632	['mass']	[129.0699]	O=C1:C:C:C2:C:C:C:C:C:2:O:1	140.095	0.247544	0.293706	0.268657
3641	['mass']	[117.0699]	O=C1:C:C:C2:C:C:C:C:C:2:O:1	140.095	0.180361	0.20979	0.193966
3642	['mass_diff']	[42.0106]	O=C1:C:C:C2:C:C:C:C:C:2:O:1	140.095	0.331276	0.375291	0.351913
3647	['mass_diff']	[58.0055]	O=C1:C:C:C2:C:C:C:C:C:2:O:1	140.095	0.326797	0.34965	0.337838
3655	['mass_diff']	[30.0106]	CC(N)CCCCO	102.07	0.179012	0.344418	0.235581
3659	['mass_diff']	[52.0313]	CC(N)CCCCO	102.07	0.141044	0.23753	0.176991
3673	['mass_diff']	[31.0184]	CC(N)CCCCO	102.07	0.220225	0.232779	0.226328
3712	['mass_diff']	[54.0106]	CCCCC(C)C	84.0749	0.33494	0.21517	0.262017
3721	['mass_diff']	[54.0106]	CC1CCC(C)CC1	96.0856	0.286747	0.211744	0.243603
3730	['mass_diff']	[54.0106]	CC(C)CCO	76.0529	0.257831	0.209804	0.231351
3737	['mass_diff']	[54.0106]	CC1=CCCCC1	84.0749	0.228916	0.207877	0.21789
3739	['mass_diff']	[54.0106]	C1CCCCC1	72.0642	0.212048	0.204176	0.208038
3775	['mass_diff']	[78.047]	CC1CCCCC1C	96.0856	0.416058	0.222078	0.289585
3819	['mass_diff']	[78.047]	CCCCC(C)C	84.0749	0.374696	0.23839	0.291391
3829	['mass_diff']	[78.047]	c(cc)ccc	72.0642	0.377129	0.256623	0.305419
3831	['mass_diff']	[78.047]	cccccc	72.0642	0.377129	0.256623	0.305419
3833	['mass_diff']	[78.047]	c(c)cccc	72.0642	0.377129	0.256623	0.305419
3837	['mass_diff']	[78.047]	CC1CCC(C)CC1	96.0856	0.333333	0.243772	0.281603
3852	['mass_diff']	[78.047]	CC(C)CCO	76.0529	0.311436	0.25098	0.277959
3864	['mass_diff']	[78.047]	CC1=CCCCC1	84.0749	0.291971	0.262582	0.276498
3866	['mass_diff']	[78.047]	C1CCCCC1	72.0642	0.284672	0.271462	0.27791
3906	['mass_diff']	[43.9898]	CCCC(=O)O	80.0416	0.377129	0.24181	0.294677
3927	['mass_diff']	[43.9898]	O=CCCCO	80.0416	0.245742	0.215352	0.229545
3933	['mass_diff']	[30.0106]	CC1CCCCC1	84.0749	0.140741	0.278049	0.186885
3938	['mass_diff']	[52.0313]	CC1CCCCC1	84.0749	0.277856	0.480488	0.3521
3942	['mass', 'mass_diff']	[105.0699, 52.0313]	CC1CCCCC1	84.0749	0.514768	0.297561	0.377125
3945	['mass']	[105.0699]	CC1CCCCC1	84.0749	0.32	0.507317	0.392453
3950	['mass_diff']	[46.0055]	CC1CCCCC1	84.0749	0.187599	0.287805	0.227141
3956	['mass', 'mass_diff']	[129.0699, 52.0313]	CC1CCCCC1	84.0749	0.416268	0.212195	0.281099
3959	['mass', 'mass']	[129.0699, 105.0699]	CC1CCCCC1	84.0749	0.455598	0.287805	0.352765
3960	['mass']	[129.0699]	CC1CCCCC1	84.0749	0.277014	0.343902	0.306855
3962	['mass', 'mass_diff']	[117.0699, 52.0313]	CC1CCCCC1	84.0749	0.431472	0.207317	0.280066
3966	['mass', 'mass']	[117.0699, 105.0699]	CC1CCCCC1	84.0749	0.429054	0.309756	0.359773
3968	['mass', 'mass', 'mass']	[117.0699, 129.0699, 105.0699]	CC1CCCCC1	84.0749	0.513661	0.229268	0.317032
3969	['mass', 'mass']	[117.0699, 129.0699]	CC1CCCCC1	84.0749	0.40856	0.256098	0.314843
3970	['mass']	[117.0699]	CC1CCCCC1	84.0749	0.304609	0.370732	0.334433
3972	['mass_diff', 'mass_diff']	[30.047, 52.0313]	CC1CCCCC1	84.0749	0.427861	0.209756	0.281506
3973	['mass_diff', 'mass']	[30.047, 105.0699]	CC1CCCCC1	84.0749	0.505263	0.234146	0.32
3974	['mass_diff']	[30.047]	CC1CCCCC1	84.0749	0.286624	0.329268	0.30647
3978	['mass', 'mass_diff']	[121.0648, 52.0313]	CC1CCCCC1	84.0749	0.606061	0.243902	0.347826
3980	['mass', 'mass']	[121.0648, 105.0699]	CC1CCCCC1	84.0749	0.404858	0.243902	0.304414
3982	['mass']	[121.0648]	CC1CCCCC1	84.0749	0.328889	0.360976	0.344186
3985	['mass_diff']	[54.0106]	CC1CCCCC1	84.0749	0.204819	0.207317	0.206061
3987	['mass_diff']	[78.047]	CC1CCCCC1	84.0749	0.279805	0.280488	0.280146
3998	['mass_diff']	[46.0055]	CCCCNC=O	90.0596	0.166932	0.256724	0.202312
4009	['mass_diff']	[43.0058]	CCCCNC=O	90.0596	0.211416	0.244499	0.226757
4011	['mass_diff']	[58.0055]	CCCCNC=O	90.0596	0.200436	0.224939	0.211982
4054	['mass_diff']	[42.047]	CCCCC(C)C	84.0749	0.34398	0.216718	0.265907
4072	['mass_diff']	[42.047]	CC(C)CCO	76.0529	0.255528	0.203922	0.226827
4085	['mass_diff']	[30.0106]	CCC(C)(C)C	72.0642	0.150617	0.300493	0.200658
4087	['mass']	[115.0542]	CCC(C)(C)C	72.0642	0.14885	0.270936	0.19214
4090	['mass_diff']	[52.0313]	CCC(C)(C)C	72.0642	0.299013	0.522167	0.380269
4095	['mass', 'mass_diff']	[105.0699, 52.0313]	CCC(C)(C)C	72.0642	0.518987	0.302956	0.382582
4098	['mass']	[105.0699]	CCC(C)(C)C	72.0642	0.309231	0.495074	0.380682
4108	['mass', 'mass_diff']	[129.0699, 52.0313]	CCC(C)(C)C	72.0642	0.444976	0.229064	0.302439
4112	['mass', 'mass']	[129.0699, 105.0699]	CCC(C)(C)C	72.0642	0.46332	0.295567	0.360902
4113	['mass']	[129.0699]	CCC(C)(C)C	72.0642	0.294695	0.369458	0.327869
4115	['mass', 'mass_diff']	[117.0699, 52.0313]	CCC(C)(C)C	72.0642	0.467005	0.226601	0.305141
4119	['mass', 'mass']	[117.0699, 105.0699]	CCC(C)(C)C	72.0642	0.452703	0.330049	0.381766
4121	['mass', 'mass', 'mass']	[117.0699, 129.0699, 105.0699]	CCC(C)(C)C	72.0642	0.540984	0.243842	0.336163
4122	['mass', 'mass']	[117.0699, 129.0699]	CCC(C)(C)C	72.0642	0.447471	0.283251	0.346908
4123	['mass']	[117.0699]	CCC(C)(C)C	72.0642	0.314629	0.3867	0.346961
4125	['mass_diff', 'mass_diff']	[30.047, 52.0313]	CCC(C)(C)C	72.0642	0.452736	0.224138	0.299835
4126	['mass_diff', 'mass']	[30.047, 105.0699]	CCC(C)(C)C	72.0642	0.468421	0.219212	0.298658
4127	['mass_diff']	[30.047]	CCC(C)(C)C	72.0642	0.288747	0.334975	0.310148
4131	['mass', 'mass_diff']	[121.0648, 52.0313]	CCC(C)(C)C	72.0642	0.563636	0.229064	0.325744
4133	['mass', 'mass']	[121.0648, 105.0699]	CCC(C)(C)C	72.0642	0.376518	0.229064	0.284839
4135	['mass']	[121.0648]	CCC(C)(C)C	72.0642	0.291111	0.32266	0.306075
4138	['mass_diff']	[54.0106]	CCC(C)(C)C	72.0642	0.204819	0.20936	0.207065
4139	['mass_diff', 'mass_diff']	[78.047, 52.0313]	CCC(C)(C)C	72.0642	0.469613	0.20936	0.289608
4140	['mass_diff']	[78.047]	CCC(C)(C)C	72.0642	0.294404	0.29803	0.296206
4141	['mass_diff']	[42.047]	CCC(C)(C)C	72.0642	0.213759	0.214286	0.214022
4166	['mass_diff']	[31.0422]	CCN(C)CC	74.0602	0.6075	0.229896	0.333562
4169	['mass_diff']	[31.0422]	CCCN(C)C	74.0602	0.52	0.219409	0.308605
4189	['mass_diff']	[31.0422]	C1CCNCC1	74.0602	0.3675	0.269725	0.311111
4193	['mass_diff']	[31.0422]	CN1CCCCC1	86.0709	0.345	0.267442	0.30131
4235	['mass']	[128.062]	CC1CCCCC1C	96.0856	0.40201	0.207792	0.273973
4751	['mass']	[128.062]	CCC(C)(C)C	72.0642	0.261307	0.256158	0.258706
4752	['mass_diff']	[30.0106]	CCCCCCCCCC	120.107	0.174074	0.357868	0.234219
4755	['mass_diff', 'mass_diff']	[52.0313, 30.0106]	CCCCCCCCCC	120.107	0.380952	0.22335	0.2816
4757	['mass_diff']	[52.0313]	CCCCCCCCCC	120.107	0.307475	0.553299	0.395286
4761	['mass', 'mass_diff']	[105.0699, 52.0313]	CCCCCCCCCC	120.107	0.535865	0.322335	0.402536
4764	['mass']	[105.0699]	CCCCCCCCCC	120.107	0.289231	0.477157	0.360153
4768	['mass_diff']	[46.0055]	CCCCCCCCCC	120.107	0.130366	0.208122	0.160313
4773	['mass', 'mass_diff']	[129.0699, 52.0313]	CCCCCCCCCC	120.107	0.430622	0.228426	0.298507
4776	['mass', 'mass']	[129.0699, 105.0699]	CCCCCCCCCC	120.107	0.440154	0.28934	0.349158
4777	['mass']	[129.0699]	CCCCCCCCCC	120.107	0.269155	0.347716	0.303433
4779	['mass', 'mass_diff']	[117.0699, 52.0313]	CCCCCCCCCC	120.107	0.451777	0.225888	0.301184
4783	['mass', 'mass']	[117.0699, 105.0699]	CCCCCCCCCC	120.107	0.398649	0.299492	0.342029
4785	['mass', 'mass', 'mass']	[117.0699, 129.0699, 105.0699]	CCCCCCCCCC	120.107	0.486339	0.225888	0.308492
4786	['mass', 'mass']	[117.0699, 129.0699]	CCCCCCCCCC	120.107	0.373541	0.243655	0.294931
4787	['mass']	[117.0699]	CCCCCCCCCC	120.107	0.272545	0.345178	0.304591
4788	['mass_diff']	[42.0106]	CCCCCCCCCC	120.107	0.170782	0.21066	0.188636
4789	['mass_diff', 'mass_diff']	[30.047, 52.0313]	CCCCCCCCCC	120.107	0.482587	0.246193	0.32605
4790	['mass_diff', 'mass']	[30.047, 105.0699]	CCCCCCCCCC	120.107	0.484211	0.233503	0.315068
4791	['mass_diff']	[30.047]	CCCCCCCCCC	120.107	0.29724	0.35533	0.323699
4795	['mass', 'mass_diff']	[121.0648, 52.0313]	CCCCCCCCCC	120.107	0.618182	0.258883	0.364937
4796	['mass', 'mass']	[121.0648, 105.0699]	CCCCCCCCCC	120.107	0.396761	0.248731	0.305772
4798	['mass']	[121.0648]	CCCCCCCCCC	120.107	0.313333	0.357868	0.334123
4801	['mass_diff']	[54.0106]	CCCCCCCCCC	120.107	0.231325	0.243655	0.23733
4802	['mass_diff', 'mass_diff']	[78.047, 52.0313]	CCCCCCCCCC	120.107	0.469613	0.215736	0.295652
4803	['mass_diff']	[78.047]	CCCCCCCCCC	120.107	0.289538	0.30203	0.295652
4805	['mass_diff']	[42.047]	CCCCCCCCCC	120.107	0.213759	0.220812	0.217228
4814	['mass']	[128.062]	CCCCCCCCCC	120.107	0.213568	0.215736	0.214646
4864	['mass_diff']	[57.0215]	CCNCCO	78.0489	0.289003	0.207721	0.241711
4865	['mass_diff']	[57.0215]	C1:C:C:C2:O:C:C:C:C:2:C:1	124.096	0.299233	0.215867	0.250804
4866	['mass_diff']	[57.0215]	O=CCCCC=O	92.0523	0.31202	0.227612	0.263215
4871	['mass_diff']	[57.0215]	CC(=O)CCCC=O	104.063	0.299233	0.240246	0.266515
4877	['mass_diff']	[57.0215]	O=C1:C:C:C2:C:C:C:C:C:2:O:1	140.095	0.296675	0.270396	0.282927
4922	['mass_diff']	[44.0262]	OCCCCO	80.0416	0.320513	0.204583	0.24975
4937	['mass_diff']	[44.0262]	CC(C)CCO	76.0529	0.274359	0.209804	0.237778
4951	['mass_diff']	[44.0262]	CCCCCCCCCC	120.107	0.217949	0.215736	0.216837
5025	['mass']	[130.0651]	CC1CCCCC1N	98.0816	0.501285	0.287611	0.365511
5090	['mass']	[130.0651]	NCCCCC=O	90.0596	0.336761	0.235189	0.276956
5166	['mass_diff']	[44.9977]	CCCC(=O)O	80.0416	0.359173	0.216849	0.270428
5167	['mass_diff']	[44.9977]	C:C:C:C:C1:C:C:C:O:C:1	124.096	0.369509	0.230645	0.284012
5173	['mass_diff']	[44.9977]	C:C:C:O:C1:C:C:C:C(O):C:1	140.095	0.317829	0.218861	0.25922
5178	['mass_diff']	[44.9977]	C1:C:C:C2:O:C:C:C:C:2:C:1	124.096	0.351421	0.250923	0.292788
5179	['mass_diff']	[44.9977]	O=CCCCC=O	92.0523	0.330749	0.238806	0.277356
5184	['mass_diff']	[44.9977]	CC(=O)CCCC=O	104.063	0.29199	0.232033	0.258581
5190	['mass_diff']	[44.9977]	O=C1:C:C:C2:C:C:C:C:C:2:O:1	140.095	0.273902	0.247086	0.259804
5224	['mass']	[141.0699]	CC1CCCC(C)C1	96.0856	0.416667	0.204342	0.274207
5225	['mass']	[141.0699]	CC1CCCCC1C	96.0856	0.408854	0.203896	0.272097
5269	['mass']	[141.0699]	C:C:C:C:C1:C:C:C:O:C:1	124.096	0.348958	0.216129	0.266932
5275	['mass']	[141.0699]	c(cc)ccc	72.0642	0.325521	0.206954	0.253036
5277	['mass']	[141.0699]	cccccc	72.0642	0.325521	0.206954	0.253036
5279	['mass']	[141.0699]	c(c)cccc	72.0642	0.325521	0.206954	0.253036
5289	['mass']	[141.0699]	C1:C:C:C2:O:C:C:C:C:2:C:1	124.096	0.338542	0.239852	0.280778
5401	['mass']	[141.0699]	CC(=O)CCCC=O	104.063	0.263021	0.207392	0.231917
5416	['mass']	[141.0699]	O=C1:C:C:C2:C:C:C:C:C:2:O:1	140.095	0.25	0.223776	0.236162
5424	['mass']	[141.0699]	CCC(C)(C)C	72.0642	0.260417	0.246305	0.253165
5546	['mass']	[141.0699]	CCCCCCCCCC	120.107	0.21875	0.213198	0.215938
5565	['mass']	[107.0491]	OC1:C:C:C:C:C:1	88.0636	0.805851	0.208534	0.331329
5783	['mass_diff']	[30.0106]	C:C:C(=O):O:C1:C:C:C:C(O):C:1	156.095	0.137037	0.295213	0.187184
5785	['mass']	[115.0542]	C:C:C(=O):O:C1:C:C:C:C(O):C:1	156.095	0.200271	0.393617	0.265471
5789	['mass', 'mass']	[103.0542, 115.0542]	C:C:C(=O):O:C1:C:C:C:C(O):C:1	156.095	0.216667	0.207447	0.211957
5791	['mass']	[103.0542]	C:C:C(=O):O:C1:C:C:C:C(O):C:1	156.095	0.165926	0.297872	0.21313
5793	['mass', 'mass']	[105.0699, 115.0542]	C:C:C(=O):O:C1:C:C:C:C(O):C:1	156.095	0.257053	0.218085	0.235971
5797	['mass']	[105.0699]	C:C:C(=O):O:C1:C:C:C:C(O):C:1	156.095	0.204615	0.353723	0.259259
5799	['mass_diff', 'mass']	[46.0055, 115.0542]	C:C:C(=O):O:C1:C:C:C:C(O):C:1	156.095	0.463768	0.255319	0.329331
5802	['mass_diff', 'mass']	[46.0055, 105.0699]	C:C:C(=O):O:C1:C:C:C:C(O):C:1	156.095	0.463158	0.234043	0.310954
5803	['mass_diff']	[46.0055]	C:C:C(=O):O:C1:C:C:C:C(O):C:1	156.095	0.303657	0.507979	0.3801
5806	['mass_diff', 'mass_diff']	[55.9898, 46.0055]	C:C:C(=O):O:C1:C:C:C:C(O):C:1	156.095	0.409692	0.24734	0.308458
5807	['mass_diff']	[55.9898]	C:C:C(=O):O:C1:C:C:C:C(O):C:1	156.095	0.285988	0.396277	0.332219
5815	['mass']	[129.0699]	C:C:C(=O):O:C1:C:C:C:C(O):C:1	156.095	0.210216	0.284574	0.241808
5824	['mass']	[117.0699]	C:C:C(=O):O:C1:C:C:C:C(O):C:1	156.095	0.174349	0.231383	0.198857
5825	['mass_diff']	[42.0106]	C:C:C(=O):O:C1:C:C:C:C(O):C:1	156.095	0.26749	0.345745	0.301624
5829	['mass_diff', 'mass_diff']	[58.0055, 46.0055]	C:C:C(=O):O:C1:C:C:C:C(O):C:1	156.095	0.420765	0.204787	0.275492
5830	['mass_diff']	[58.0055]	C:C:C(=O):O:C1:C:C:C:C(O):C:1	156.095	0.285403	0.348404	0.313772
5836	['mass']	[121.0648]	C:C:C(=O):O:C1:C:C:C:C(O):C:1	156.095	0.177778	0.212766	0.193705
5850	['mass_diff']	[57.0215]	C:C:C(=O):O:C1:C:C:C:C(O):C:1	156.095	0.278772	0.289894	0.284224
5854	['mass_diff']	[44.9977]	C:C:C(=O):O:C1:C:C:C:C(O):C:1	156.095	0.235142	0.242021	0.238532
5865	['mass_diff']	[30.0106]	OC1:C:C:C:C(O):C:1	104.063	0.171605	0.373656	0.235195
5868	['mass_diff']	[52.0313]	OC1:C:C:C:C(O):C:1	104.063	0.126939	0.241935	0.166512
5879	['mass_diff']	[46.0055]	OC1:C:C:C:C(O):C:1	104.063	0.154213	0.260753	0.193806
5883	['mass_diff']	[55.9898]	OC1:C:C:C:C(O):C:1	104.063	0.266795	0.373656	0.31131
5884	['mass_diff']	[42.0106]	OC1:C:C:C:C(O):C:1	104.063	0.166667	0.217742	0.188811
5888	['mass_diff']	[58.0055]	OC1:C:C:C:C(O):C:1	104.063	0.183007	0.225806	0.202166
5893	['mass']	[121.0648]	OC1:C:C:C:C(O):C:1	104.063	0.184444	0.223118	0.201946
5895	['mass_diff']	[31.0184]	OC1:C:C:C:C(O):C:1	104.063	0.224719	0.268817	0.244798
5905	['mass']	[107.0491]	OC1:C:C:C:C(O):C:1	104.063	0.231383	0.233871	0.23262
5906	['mass_diff']	[30.0106]	CC1CCC(O)C(O)C1	116.074	0.182716	0.4	0.250847
5910	['mass_diff']	[52.0313]	CC1CCC(O)C(O)C1	116.074	0.122708	0.235135	0.16126
5918	['mass_diff']	[46.0055]	CC1CCC(O)C(O)C1	116.074	0.143084	0.243243	0.18018
5922	['mass_diff']	[55.9898]	CC1CCC(O)C(O)C1	116.074	0.165067	0.232432	0.193042
5933	['mass_diff']	[31.0184]	CC1CCC(O)C(O)C1	116.074	0.276404	0.332432	0.30184
5948	['mass_diff']	[52.0313]	CCCCC(=O)O	92.0523	0.152327	0.292683	0.200371
5953	['mass']	[105.0699]	CCCCC(=O)O	92.0523	0.150769	0.265583	0.192345
5959	['mass_diff']	[46.0055]	CCCCC(=O)O	92.0523	0.228935	0.390244	0.288577
5977	['mass']	[117.0699]	CCCCC(=O)O	92.0523	0.166333	0.224932	0.191244
5984	['mass_diff']	[58.0055]	CCCCC(=O)O	92.0523	0.180828	0.224932	0.200483
5994	['mass_diff']	[43.9898]	CCCCC(=O)O	92.0523	0.19708	0.219512	0.207692
6008	['mass_diff']	[30.0106]	COC1:C:C:C2:C:C:C:O:C:2:C:1	152.106	0.139506	0.311295	0.192668
6010	['mass']	[115.0542]	COC1:C:C:C2:C:C:C:O:C:2:C:1	152.106	0.169147	0.344353	0.22686
6015	['mass']	[103.0542]	COC1:C:C:C2:C:C:C:O:C:2:C:1	152.106	0.148148	0.275482	0.192678
6020	['mass']	[105.0699]	COC1:C:C:C2:C:C:C:O:C:2:C:1	152.106	0.164615	0.294766	0.211254
6022	['mass_diff', 'mass']	[46.0055, 115.0542]	COC1:C:C:C2:C:C:C:O:C:2:C:1	152.106	0.371981	0.212121	0.270175
6026	['mass_diff']	[46.0055]	COC1:C:C:C2:C:C:C:O:C:2:C:1	152.106	0.248013	0.429752	0.314516
6029	['mass_diff', 'mass_diff']	[55.9898, 46.0055]	COC1:C:C:C2:C:C:C:O:C:2:C:1	152.106	0.339207	0.212121	0.261017
6030	['mass_diff']	[55.9898]	COC1:C:C:C2:C:C:C:O:C:2:C:1	152.106	0.266795	0.38292	0.31448
6037	['mass']	[129.0699]	COC1:C:C:C2:C:C:C:O:C:2:C:1	152.106	0.145383	0.203857	0.169725
6047	['mass_diff']	[42.0106]	COC1:C:C:C2:C:C:C:O:C:2:C:1	152.106	0.23251	0.311295	0.266196
6051	['mass_diff']	[58.0055]	COC1:C:C:C2:C:C:C:O:C:2:C:1	152.106	0.239651	0.30303	0.26764
6071	['mass_diff']	[57.0215]	COC1:C:C:C2:C:C:C:O:C:2:C:1	152.106	0.237852	0.256198	0.246684
6075	['mass_diff']	[44.9977]	COC1:C:C:C2:C:C:C:O:C:2:C:1	152.106	0.198966	0.212121	0.205333
6086	['mass_diff']	[30.0106]	CC(C)CC=O	76.0529	0.162963	0.364641	0.225256
6088	['mass_diff', 'mass_diff']	[52.0313, 30.0106]	CC(C)CC=O	76.0529	0.324675	0.207182	0.252951
6090	['mass_diff']	[52.0313]	CC(C)CC=O	76.0529	0.255289	0.5	0.338002
6094	['mass', 'mass_diff']	[105.0699, 52.0313]	CC(C)CC=O	76.0529	0.396624	0.259669	0.313856
6095	['mass']	[105.0699]	CC(C)CC=O	76.0529	0.218462	0.392265	0.280632
6100	['mass_diff']	[46.0055]	CC(C)CC=O	76.0529	0.135135	0.234807	0.171544
6107	['mass', 'mass']	[129.0699, 105.0699]	CC(C)CC=O	76.0529	0.301158	0.21547	0.251208
6108	['mass']	[129.0699]	CC(C)CC=O	76.0529	0.208251	0.292818	0.243398
6114	['mass', 'mass']	[117.0699, 105.0699]	CC(C)CC=O	76.0529	0.297297	0.243094	0.267477
6118	['mass']	[117.0699]	CC(C)CC=O	76.0529	0.220441	0.303867	0.255517
6120	['mass_diff', 'mass_diff']	[30.047, 52.0313]	CC(C)CC=O	76.0529	0.38806	0.21547	0.277087
6122	['mass_diff']	[30.047]	CC(C)CC=O	76.0529	0.212314	0.276243	0.240096
6124	['mass_diff']	[58.0055]	CC(C)CC=O	76.0529	0.169935	0.21547	0.190012
6126	['mass', 'mass_diff']	[121.0648, 52.0313]	CC(C)CC=O	76.0529	0.545455	0.248619	0.341556
6128	['mass', 'mass']	[121.0648, 105.0699]	CC(C)CC=O	76.0529	0.348178	0.237569	0.28243
6130	['mass']	[121.0648]	CC(C)CC=O	76.0529	0.286667	0.356354	0.317734
6133	['mass_diff']	[54.0106]	CC(C)CC=O	76.0529	0.214458	0.245856	0.229086
6135	['mass_diff']	[78.047]	CC(C)CC=O	76.0529	0.260341	0.29558	0.276843
6145	['mass_diff']	[44.0262]	CC(C)CC=O	76.0529	0.2	0.21547	0.207447
6154	['mass_diff']	[30.0106]	CC(N)CCCC=O	102.07	0.117284	0.263889	0.162393
6160	['mass_diff']	[43.0058]	CC(N)CCCC=O	102.07	0.205074	0.269444	0.232893
6165	['mass_diff']	[54.0106]	CC(N)CCCC=O	102.07	0.187952	0.216667	0.20129
6173	['mass']	[130.0651]	CC(N)CCCC=O	102.07	0.231362	0.25	0.24032
6324	['mass']	[91.0542]	Cc1ccccc1	84.0749	0.428977	0.247136	0.313603
6328	['mass']	[91.0542]	c(cc)ccc	72.0642	0.403409	0.235099	0.297071
6332	['mass']	[91.0542]	cccccc	72.0642	0.403409	0.235099	0.297071
6336	['mass']	[91.0542]	c(c)cccc	72.0642	0.403409	0.235099	0.297071
6540	['mass']	[145.0648]	CC1CCCCC1O	100.074	0.679191	0.207597	0.317997
6546	['mass']	[145.0648]	CC(O)CCCC=O	104.063	0.592486	0.217853	0.31857
6548	['mass']	[145.0648]	OC1CCCC(O)C1	104.063	0.485549	0.203636	0.286934
6637	['mass']	[145.0648]	C:C:C:C:C1:C:C:C:O:C:1	124.096	0.419075	0.233871	0.300207
6655	['mass']	[145.0648]	C:C:C:O:C1:C:C:C:C(O):C:1	140.095	0.407514	0.25089	0.310573
6658	['mass']	[145.0648]	CC1CCC(C)CC1	96.0856	0.358382	0.220641	0.273128
6668	['mass']	[145.0648]	C1:C:C:C2:O:C:C:C:C:2:C:1	124.096	0.384393	0.245387	0.29955
6671	['mass']	[145.0648]	O=CCCCC=O	92.0523	0.390173	0.251866	0.306122
6799	['mass']	[145.0648]	CC(=O)CCCC=O	104.063	0.384393	0.273101	0.319328
6821	['mass']	[145.0648]	CC1=CCCCC1	84.0749	0.291908	0.221007	0.251557
6831	['mass']	[145.0648]	C1CCCCC1	72.0642	0.277457	0.222738	0.247104
6836	['mass']	[145.0648]	O=C1:C:C:C2:C:C:C:C:C:2:O:1	140.095	0.358382	0.289044	0.32
6841	['mass']	[145.0648]	CC1CCCCC1	84.0749	0.277457	0.234146	0.253968
6851	['mass']	[145.0648]	CCC(C)(C)C	72.0642	0.268786	0.229064	0.24734
6856	['mass']	[145.0648]	CCCCCCCCCC	120.107	0.245665	0.215736	0.22973
6861	['mass']	[145.0648]	C:C:C(=O):O:C1:C:C:C:C(O):C:1	156.095	0.343931	0.316489	0.32964
6877	['mass']	[145.0648]	COC1:C:C:C2:C:C:C:O:C:2:C:1	152.106	0.271676	0.258953	0.265162
6882	['mass']	[145.0648]	CC(C)CC=O	76.0529	0.228324	0.218232	0.223164
6883	['mass_diff']	[30.0106]	CC(C)CC(C)O	88.0636	0.14321	0.337209	0.20104
6885	['mass_diff', 'mass_diff']	[52.0313, 30.0106]	CC(C)CC(C)O	88.0636	0.34632	0.232558	0.278261
6887	['mass_diff']	[52.0313]	CC(C)CC(C)O	88.0636	0.275035	0.56686	0.37037
6891	['mass', 'mass_diff']	[105.0699, 52.0313]	CC(C)CC(C)O	88.0636	0.43038	0.296512	0.351119
6892	['mass']	[105.0699]	CC(C)CC(C)O	88.0636	0.230769	0.436047	0.301811
6896	['mass_diff']	[46.0055]	CC(C)CC(C)O	88.0636	0.116057	0.212209	0.150051
6900	['mass', 'mass_diff']	[129.0699, 52.0313]	CC(C)CC(C)O	88.0636	0.382775	0.232558	0.289331
6902	['mass', 'mass']	[129.0699, 105.0699]	CC(C)CC(C)O	88.0636	0.362934	0.273256	0.311774
6903	['mass']	[129.0699]	CC(C)CC(C)O	88.0636	0.229862	0.340116	0.274326
6905	['mass', 'mass_diff']	[117.0699, 52.0313]	CC(C)CC(C)O	88.0636	0.385787	0.22093	0.280961
6909	['mass', 'mass']	[117.0699, 105.0699]	CC(C)CC(C)O	88.0636	0.317568	0.273256	0.29375
6911	['mass', 'mass', 'mass']	[117.0699, 129.0699, 105.0699]	CC(C)CC(C)O	88.0636	0.398907	0.212209	0.27704
6912	['mass', 'mass']	[117.0699, 129.0699]	CC(C)CC(C)O	88.0636	0.315175	0.235465	0.269551
6913	['mass']	[117.0699]	CC(C)CC(C)O	88.0636	0.224449	0.325581	0.265718
6914	['mass_diff']	[42.0106]	CC(C)CC(C)O	88.0636	0.164609	0.232558	0.192771
6915	['mass_diff', 'mass_diff']	[30.047, 52.0313]	CC(C)CC(C)O	88.0636	0.402985	0.235465	0.297248
6916	['mass_diff', 'mass']	[30.047, 105.0699]	CC(C)CC(C)O	88.0636	0.384211	0.212209	0.273408
6917	['mass_diff']	[30.047]	CC(C)CC(C)O	88.0636	0.237792	0.325581	0.274847
6919	['mass_diff']	[58.0055]	CC(C)CC(C)O	88.0636	0.163399	0.218023	0.1868
6921	['mass', 'mass_diff']	[121.0648, 52.0313]	CC(C)CC(C)O	88.0636	0.509091	0.244186	0.330059
6922	['mass', 'mass']	[121.0648, 105.0699]	CC(C)CC(C)O	88.0636	0.307692	0.22093	0.257191
6924	['mass']	[121.0648]	CC(C)CC(C)O	88.0636	0.253333	0.331395	0.287154
6927	['mass_diff']	[54.0106]	CC(C)CC(C)O	88.0636	0.204819	0.247093	0.223979
6928	['mass_diff', 'mass_diff']	[78.047, 52.0313]	CC(C)CC(C)O	88.0636	0.41989	0.22093	0.289524
6929	['mass_diff']	[78.047]	CC(C)CC(C)O	88.0636	0.257908	0.30814	0.280795
6931	['mass_diff']	[42.047]	CC(C)CC(C)O	88.0636	0.181818	0.215116	0.197071
6938	['mass']	[128.062]	CC(C)CC(C)O	88.0636	0.180905	0.209302	0.19407
6939	['mass_diff']	[44.0262]	CC(C)CC(C)O	88.0636	0.205128	0.232558	0.217984
6955	['mass']	[145.0648]	CC(C)CC(C)O	88.0636	0.216763	0.218023	0.217391
6956	['mass_diff']	[30.0106]	COC1:C:C:C:C:C:1O	116.074	0.169136	0.399417	0.237641
6964	['mass_diff']	[46.0055]	COC1:C:C:C:C:C:1O	116.074	0.125596	0.230321	0.162551
6968	['mass_diff']	[55.9898]	COC1:C:C:C:C:C:1O	116.074	0.165067	0.250729	0.199074
6977	['mass_diff']	[31.0184]	COC1:C:C:C:C:C:1O	116.074	0.278652	0.361516	0.314721
6981	['mass_diff']	[44.0262]	COC1:C:C:C:C:C:1O	116.074	0.179487	0.204082	0.190996
7023	['mass']	[119.0855]	CC1CCCC(C)C1	96.0856	0.632653	0.277139	0.385435
7024	['mass']	[119.0855]	CC1CCCCC1C	96.0856	0.591837	0.263636	0.36478
7094	['mass', 'mass']	[119.0855, 105.0699]	CC1CCCC(C)C1	96.0856	0.677043	0.222222	0.334615
7095	['mass', 'mass']	[119.0855, 105.0699]	CC1CCCCC1C	96.0856	0.649805	0.216883	0.325219
7098	['mass', 'mass_diff']	[119.0855, 52.0313]	CCCCC(C)C	84.0749	0.840237	0.219814	0.348466
7099	['mass', 'mass']	[119.0855, 105.0699]	CCCCC(C)C	84.0749	0.715953	0.28483	0.40753
7100	['mass']	[119.0855]	CCCCC(C)C	84.0749	0.667638	0.354489	0.463094
7116	['mass', 'mass_diff']	[119.0855, 52.0313]	CC1CCC(C)CC1	96.0856	0.727811	0.218861	0.336525
7117	['mass', 'mass']	[119.0855, 105.0699]	CC1CCC(C)CC1	96.0856	0.63035	0.288256	0.395604
7118	['mass']	[119.0855]	CC1CCC(C)CC1	96.0856	0.580175	0.354093	0.439779
7133	['mass', 'mass_diff']	[119.0855, 52.0313]	CC(C)CCO	76.0529	0.686391	0.227451	0.341679
7134	['mass', 'mass']	[119.0855, 105.0699]	CC(C)CCO	76.0529	0.513619	0.258824	0.344198
7135	['mass']	[119.0855]	CC(C)CCO	76.0529	0.489796	0.329412	0.393904
7302	['mass', 'mass_diff']	[119.0855, 52.0313]	CC1=CCCCC1	84.0749	0.745562	0.275711	0.402556
7303	['mass', 'mass']	[119.0855, 105.0699]	CC1=CCCCC1	84.0749	0.638132	0.358862	0.459384
7304	['mass', 'mass']	[119.0855, 129.0699]	CC1=CCCCC1	84.0749	0.607955	0.234136	0.338073
7305	['mass', 'mass', 'mass']	[119.0855, 117.0699, 105.0699]	CC1=CCCCC1	84.0749	0.62069	0.236324	0.342314
7306	['mass', 'mass']	[119.0855, 117.0699]	CC1=CCCCC1	84.0749	0.585859	0.253829	0.354198
7307	['mass']	[119.0855]	CC1=CCCCC1	84.0749	0.588921	0.442013	0.505
7313	['mass', 'mass_diff']	[119.0855, 52.0313]	C1CCCCC1	72.0642	0.715976	0.280742	0.403333
7314	['mass', 'mass']	[119.0855, 105.0699]	C1CCCCC1	72.0642	0.610895	0.364269	0.456395
7315	['mass', 'mass']	[119.0855, 129.0699]	C1CCCCC1	72.0642	0.585227	0.238979	0.339374
7316	['mass', 'mass', 'mass']	[119.0855, 117.0699, 105.0699]	C1CCCCC1	72.0642	0.603448	0.243619	0.347107
7317	['mass', 'mass']	[119.0855, 117.0699]	C1CCCCC1	72.0642	0.570707	0.262181	0.3593
7318	['mass']	[119.0855]	C1CCCCC1	72.0642	0.562682	0.447796	0.498708
7324	['mass', 'mass_diff']	[119.0855, 52.0313]	CC1CCCCC1	84.0749	0.715976	0.295122	0.417962
7325	['mass', 'mass']	[119.0855, 105.0699]	CC1CCCCC1	84.0749	0.607004	0.380488	0.467766
7326	['mass', 'mass']	[119.0855, 129.0699]	CC1CCCCC1	84.0749	0.585227	0.25122	0.351536
7327	['mass', 'mass', 'mass']	[119.0855, 117.0699, 105.0699]	CC1CCCCC1	84.0749	0.597701	0.253659	0.356164
7328	['mass', 'mass']	[119.0855, 117.0699]	CC1CCCCC1	84.0749	0.565657	0.273171	0.368421
7329	['mass']	[119.0855]	CC1CCCCC1	84.0749	0.559767	0.468293	0.50996
7335	['mass', 'mass_diff']	[119.0855, 52.0313]	CCC(C)(C)C	72.0642	0.704142	0.293103	0.413913
7336	['mass', 'mass']	[119.0855, 105.0699]	CCC(C)(C)C	72.0642	0.583658	0.369458	0.452489
7337	['mass', 'mass']	[119.0855, 129.0699]	CCC(C)(C)C	72.0642	0.573864	0.248768	0.347079
7338	['mass', 'mass', 'mass']	[119.0855, 117.0699, 105.0699]	CCC(C)(C)C	72.0642	0.597701	0.256158	0.358621
7339	['mass', 'mass']	[119.0855, 117.0699]	CCC(C)(C)C	72.0642	0.550505	0.268473	0.360927
7340	['mass']	[119.0855]	CCC(C)(C)C	72.0642	0.542274	0.458128	0.496662
7341	['mass', 'mass_diff']	[119.0855, 52.0313]	CCCCCCCCCC	120.107	0.775148	0.332487	0.465364
7342	['mass', 'mass']	[119.0855, 105.0699]	CCCCCCCCCC	120.107	0.575875	0.375635	0.454685
7343	['mass', 'mass']	[119.0855, 129.0699]	CCCCCCCCCC	120.107	0.579545	0.258883	0.357895
7344	['mass', 'mass', 'mass']	[119.0855, 117.0699, 105.0699]	CCCCCCCCCC	120.107	0.568966	0.251269	0.348592
7345	['mass', 'mass']	[119.0855, 117.0699]	CCCCCCCCCC	120.107	0.525253	0.263959	0.351351
7346	['mass']	[119.0855]	CCCCCCCCCC	120.107	0.542274	0.472081	0.504749
7363	['mass', 'mass_diff']	[119.0855, 52.0313]	CC(C)CC=O	76.0529	0.56213	0.262431	0.357815
7364	['mass', 'mass']	[119.0855, 105.0699]	CC(C)CC=O	76.0529	0.40856	0.290055	0.339257
7367	['mass', 'mass']	[119.0855, 117.0699]	CC(C)CC=O	76.0529	0.378788	0.207182	0.267857
7368	['mass']	[119.0855]	CC(C)CC=O	76.0529	0.393586	0.372928	0.382979
7369	['mass', 'mass_diff']	[119.0855, 52.0313]	CC(C)CC(C)O	88.0636	0.627219	0.30814	0.413255
7370	['mass', 'mass']	[119.0855, 105.0699]	CC(C)CC(C)O	88.0636	0.470817	0.351744	0.402662
7371	['mass', 'mass']	[119.0855, 129.0699]	CC(C)CC(C)O	88.0636	0.505682	0.258721	0.342308
7372	['mass', 'mass', 'mass']	[119.0855, 117.0699, 105.0699]	CC(C)CC(C)O	88.0636	0.471264	0.238372	0.316602
7373	['mass', 'mass']	[119.0855, 117.0699]	CC(C)CC(C)O	88.0636	0.429293	0.247093	0.313653
7374	['mass']	[119.0855]	CC(C)CC(C)O	88.0636	0.446064	0.444767	0.445415
7377	['mass_diff']	[43.0058]	CCC(=O)NC	78.0489	0.247357	0.343109	0.287469
7382	['mass_diff']	[57.0215]	CCC(=O)NC	78.0489	0.194373	0.222874	0.20765
7387	['mass_diff']	[30.0106]	CCCCCCCC=O	112.085	0.140741	0.334311	0.198089
7389	['mass_diff', 'mass_diff']	[52.0313, 30.0106]	CCCCCCCC=O	112.085	0.316017	0.214076	0.255245
7391	['mass_diff']	[52.0313]	CCCCCCCC=O	112.085	0.262341	0.545455	0.354286
7395	['mass', 'mass_diff']	[105.0699, 52.0313]	CCCCCCCC=O	112.085	0.459916	0.319648	0.377163
7396	['mass']	[105.0699]	CCCCCCCC=O	112.085	0.243077	0.463343	0.31887
7400	['mass_diff']	[46.0055]	CCCCCCCC=O	112.085	0.117647	0.217009	0.152577
7404	['mass', 'mass_diff']	[129.0699, 52.0313]	CCCCCCCC=O	112.085	0.358852	0.219941	0.272727
7406	['mass', 'mass']	[129.0699, 105.0699]	CCCCCCCC=O	112.085	0.359073	0.272727	0.31
7407	['mass']	[129.0699]	CCCCCCCC=O	112.085	0.21611	0.322581	0.258824
7409	['mass', 'mass_diff']	[117.0699, 52.0313]	CCCCCCCC=O	112.085	0.401015	0.231672	0.29368
7413	['mass', 'mass']	[117.0699, 105.0699]	CCCCCCCC=O	112.085	0.337838	0.293255	0.313972
7415	['mass', 'mass', 'mass']	[117.0699, 129.0699, 105.0699]	CCCCCCCC=O	112.085	0.398907	0.214076	0.278626
7416	['mass', 'mass']	[117.0699, 129.0699]	CCCCCCCC=O	112.085	0.307393	0.231672	0.264214
7417	['mass']	[117.0699]	CCCCCCCC=O	112.085	0.236473	0.346041	0.280952
7418	['mass_diff']	[42.0106]	CCCCCCCC=O	112.085	0.162551	0.231672	0.191052
7419	['mass_diff', 'mass_diff']	[30.047, 52.0313]	CCCCCCCC=O	112.085	0.442786	0.260997	0.328413
7420	['mass_diff', 'mass']	[30.047, 105.0699]	CCCCCCCC=O	112.085	0.384211	0.214076	0.274953
7421	['mass_diff']	[30.047]	CCCCCCCC=O	112.085	0.248408	0.343109	0.288177
7423	['mass_diff']	[58.0055]	CCCCCCCC=O	112.085	0.163399	0.219941	0.1875
7425	['mass', 'mass_diff']	[121.0648, 52.0313]	CCCCCCCC=O	112.085	0.557576	0.269795	0.363636
7426	['mass', 'mass']	[121.0648, 105.0699]	CCCCCCCC=O	112.085	0.348178	0.252199	0.292517
7428	['mass']	[121.0648]	CCCCCCCC=O	112.085	0.282222	0.372434	0.321113
7429	['mass_diff']	[54.0106]	CCCCCCCC=O	112.085	0.195181	0.237537	0.214286
7430	['mass_diff', 'mass_diff']	[78.047, 52.0313]	CCCCCCCC=O	112.085	0.430939	0.228739	0.298851
7431	['mass_diff']	[78.047]	CCCCCCCC=O	112.085	0.265207	0.319648	0.289894
7433	['mass_diff']	[42.047]	CCCCCCCC=O	112.085	0.19656	0.234604	0.213904
7440	['mass']	[128.062]	CCCCCCCC=O	112.085	0.180905	0.211144	0.194858
7441	['mass_diff']	[44.0262]	CCCCCCCC=O	112.085	0.2	0.228739	0.213406
7460	['mass']	[145.0648]	CCCCCCCC=O	112.085	0.216763	0.219941	0.218341
7461	['mass', 'mass_diff']	[119.0855, 52.0313]	CCCCCCCC=O	112.085	0.668639	0.331378	0.443137
7462	['mass', 'mass']	[119.0855, 105.0699]	CCCCCCCC=O	112.085	0.486381	0.366569	0.41806
7463	['mass', 'mass']	[119.0855, 129.0699]	CCCCCCCC=O	112.085	0.505682	0.260997	0.344294
7464	['mass', 'mass', 'mass']	[119.0855, 117.0699, 105.0699]	CCCCCCCC=O	112.085	0.505747	0.258065	0.341748
7465	['mass', 'mass']	[119.0855, 117.0699]	CCCCCCCC=O	112.085	0.469697	0.272727	0.345083
7466	['mass']	[119.0855]	CCCCCCCC=O	112.085	0.466472	0.469208	0.467836
7467	['mass_diff']	[30.0106]	CCOC(C)=O	80.0416	0.141975	0.343284	0.200873
7470	['mass_diff']	[52.0313]	CCOC(C)=O	80.0416	0.186178	0.39403	0.252874
7475	['mass']	[105.0699]	CCOC(C)=O	80.0416	0.152308	0.295522	0.201015
7480	['mass_diff']	[46.0055]	CCOC(C)=O	80.0416	0.136725	0.256716	0.178423
7490	['mass']	[129.0699]	CCOC(C)=O	80.0416	0.168959	0.256716	0.203791
7498	['mass']	[117.0699]	CCOC(C)=O	80.0416	0.150301	0.223881	0.179856
7499	['mass_diff']	[42.0106]	CCOC(C)=O	80.0416	0.148148	0.214925	0.175396
7502	['mass_diff']	[30.047]	CCOC(C)=O	80.0416	0.169851	0.238806	0.198511
7504	['mass_diff']	[58.0055]	CCOC(C)=O	80.0416	0.172113	0.235821	0.198992
7510	['mass']	[121.0648]	CCOC(C)=O	80.0416	0.188889	0.253731	0.216561
7515	['mass_diff']	[78.047]	CCOC(C)=O	80.0416	0.216545	0.265672	0.238606
7516	['mass_diff']	[43.9898]	CCOC(C)=O	80.0416	0.187348	0.229851	0.206434
7517	['mass_diff']	[42.047]	CCOC(C)=O	80.0416	0.176904	0.214925	0.19407
7525	['mass_diff']	[44.0262]	CCOC(C)=O	80.0416	0.189744	0.220896	0.204138
7546	['mass', 'mass']	[119.0855, 105.0699]	CCOC(C)=O	80.0416	0.280156	0.214925	0.243243
7550	['mass']	[119.0855]	CCOC(C)=O	80.0416	0.285714	0.292537	0.289086
7551	['mass_diff']	[30.0106]	C:C:C:C:C:C:C:CC1:C:C:C:C:C:1	168.15	0.130864	0.317365	0.185315
7554	['mass_diff']	[52.0313]	C:C:C:C:C:C:C:CC1:C:C:C:C:C:1	168.15	0.117066	0.248503	0.159156
7560	['mass_diff']	[55.9898]	C:C:C:C:C:C:C:CC1:C:C:C:C:C:1	168.15	0.170825	0.266467	0.208187
7566	['mass_diff']	[31.0184]	C:C:C:C:C:C:C:CC1:C:C:C:C:C:1	168.15	0.152809	0.203593	0.174583
7606	['mass']	[131.0855]	CC1CCCC(C)C1	96.0856	0.613293	0.259259	0.364452
7607	['mass']	[131.0855]	CC1CCCCC1C	96.0856	0.55287	0.237662	0.332425
7712	['mass', 'mass']	[131.0855, 105.0699]	CC1CCCC(C)C1	96.0856	0.669202	0.224777	0.33652
7713	['mass', 'mass']	[131.0855, 105.0699]	CC1CCCCC1C	96.0856	0.612167	0.209091	0.311713
7718	['mass', 'mass']	[131.0855, 105.0699]	CCCCC(C)C	84.0749	0.69962	0.28483	0.40484
7719	['mass']	[131.0855]	CCCCC(C)C	84.0749	0.634441	0.325077	0.429887
7752	['mass', 'mass_diff']	[131.0855, 52.0313]	CC1CCC(C)CC1	96.0856	0.690476	0.206406	0.317808
7753	['mass', 'mass']	[131.0855, 105.0699]	CC1CCC(C)CC1	96.0856	0.634981	0.297153	0.404848
7754	['mass']	[131.0855]	CC1CCC(C)CC1	96.0856	0.570997	0.336299	0.423292
7779	['mass', 'mass_diff']	[131.0855, 52.0313]	CC(C)CCO	76.0529	0.630952	0.207843	0.312684
7780	['mass', 'mass']	[131.0855, 105.0699]	CC(C)CCO	76.0529	0.51711	0.266667	0.351876
7781	['mass']	[131.0855]	CC(C)CCO	76.0529	0.47432	0.307843	0.373365
7854	['mass', 'mass']	[131.0855, 129.0699]	CCCCC(C)C	84.0749	0.654206	0.216718	0.325581
7872	['mass', 'mass']	[131.0855, 129.0699]	CC1CCC(C)CC1	96.0856	0.565421	0.215302	0.311856
7885	['mass', 'mass']	[131.0855, 129.0699]	CC(C)CCO	76.0529	0.495327	0.207843	0.292818
7975	['mass', 'mass']	[131.0855, 117.0699]	CC1CCC(C)CC1	96.0856	0.570732	0.208185	0.305085
8061	['mass', 'mass_diff']	[131.0855, 52.0313]	CC1=CCCCC1	84.0749	0.690476	0.253829	0.3712
8062	['mass', 'mass']	[131.0855, 105.0699]	CC1=CCCCC1	84.0749	0.61597	0.354486	0.45
8063	['mass', 'mass', 'mass']	[131.0855, 129.0699, 105.0699]	CC1=CCCCC1	84.0749	0.617978	0.2407	0.346457
8064	['mass', 'mass']	[131.0855, 129.0699]	CC1=CCCCC1	84.0749	0.560748	0.262582	0.357675
8065	['mass', 'mass', 'mass']	[131.0855, 117.0699, 105.0699]	CC1=CCCCC1	84.0749	0.593407	0.236324	0.338028
8066	['mass', 'mass', 'mass']	[131.0855, 117.0699, 129.0699]	CC1=CCCCC1	84.0749	0.588608	0.203501	0.302439
8067	['mass', 'mass']	[131.0855, 117.0699]	CC1=CCCCC1	84.0749	0.560976	0.251641	0.347432
8068	['mass']	[131.0855]	CC1=CCCCC1	84.0749	0.555891	0.402626	0.467005
8077	['mass', 'mass_diff']	[131.0855, 52.0313]	C1CCCCC1	72.0642	0.660714	0.257541	0.370618
8078	['mass', 'mass']	[131.0855, 105.0699]	C1CCCCC1	72.0642	0.596958	0.364269	0.45245
8079	['mass', 'mass', 'mass']	[131.0855, 129.0699, 105.0699]	C1CCCCC1	72.0642	0.595506	0.24594	0.348112
8080	['mass', 'mass']	[131.0855, 129.0699]	C1CCCCC1	72.0642	0.542056	0.269142	0.35969
8081	['mass', 'mass', 'mass']	[131.0855, 117.0699, 105.0699]	C1CCCCC1	72.0642	0.582418	0.24594	0.34584
8082	['mass', 'mass', 'mass']	[131.0855, 117.0699, 129.0699]	C1CCCCC1	72.0642	0.582278	0.213457	0.312394
8083	['mass', 'mass']	[131.0855, 117.0699]	C1CCCCC1	72.0642	0.55122	0.262181	0.355346
8084	['mass']	[131.0855]	C1CCCCC1	72.0642	0.531722	0.408353	0.461942
8094	['mass', 'mass_diff']	[131.0855, 52.0313]	CC1CCCCC1	84.0749	0.654762	0.268293	0.380623
8095	['mass', 'mass']	[131.0855, 105.0699]	CC1CCCCC1	84.0749	0.589354	0.378049	0.460624
8096	['mass', 'mass', 'mass']	[131.0855, 129.0699, 105.0699]	CC1CCCCC1	84.0749	0.58427	0.253659	0.353741
8097	['mass', 'mass']	[131.0855, 129.0699]	CC1CCCCC1	84.0749	0.53271	0.278049	0.365385
8098	['mass', 'mass', 'mass']	[131.0855, 117.0699, 105.0699]	CC1CCCCC1	84.0749	0.571429	0.253659	0.351351
8099	['mass', 'mass', 'mass']	[131.0855, 117.0699, 129.0699]	CC1CCCCC1	84.0749	0.56962	0.219512	0.316901
8100	['mass', 'mass']	[131.0855, 117.0699]	CC1CCCCC1	84.0749	0.541463	0.270732	0.360976
8101	['mass']	[131.0855]	CC1CCCCC1	84.0749	0.52568	0.42439	0.469636
8107	['mass', 'mass_diff']	[131.0855, 52.0313]	CCC(C)(C)C	72.0642	0.714286	0.295567	0.418118
8108	['mass', 'mass']	[131.0855, 105.0699]	CCC(C)(C)C	72.0642	0.593156	0.384236	0.466368
8109	['mass', 'mass', 'mass']	[131.0855, 129.0699, 105.0699]	CCC(C)(C)C	72.0642	0.61236	0.268473	0.373288
8110	['mass', 'mass']	[131.0855, 129.0699]	CCC(C)(C)C	72.0642	0.574766	0.302956	0.396774
8111	['mass', 'mass', 'mass']	[131.0855, 117.0699, 105.0699]	CCC(C)(C)C	72.0642	0.626374	0.280788	0.387755
8112	['mass', 'mass', 'mass']	[131.0855, 117.0699, 129.0699]	CCC(C)(C)C	72.0642	0.632911	0.246305	0.35461
8113	['mass', 'mass']	[131.0855, 117.0699]	CCC(C)(C)C	72.0642	0.609756	0.307882	0.409165
8114	['mass']	[131.0855]	CCC(C)(C)C	72.0642	0.549849	0.448276	0.493894
8116	['mass', 'mass_diff']	[131.0855, 52.0313]	CCCCCCCCCC	120.107	0.720238	0.307107	0.430605
8117	['mass', 'mass']	[131.0855, 105.0699]	CCCCCCCCCC	120.107	0.570342	0.380711	0.456621
8118	['mass', 'mass', 'mass']	[131.0855, 129.0699, 105.0699]	CCCCCCCCCC	120.107	0.58427	0.263959	0.363636
8119	['mass', 'mass']	[131.0855, 129.0699]	CCCCCCCCCC	120.107	0.542056	0.294416	0.381579
8120	['mass', 'mass', 'mass']	[131.0855, 117.0699, 105.0699]	CCCCCCCCCC	120.107	0.56044	0.258883	0.354167
8121	['mass', 'mass', 'mass']	[131.0855, 117.0699, 129.0699]	CCCCCCCCCC	120.107	0.556962	0.22335	0.318841
8122	['mass', 'mass']	[131.0855, 117.0699]	CCCCCCCCCC	120.107	0.531707	0.27665	0.36394
8123	['mass']	[131.0855]	CCCCCCCCCC	120.107	0.528701	0.444162	0.482759
8147	['mass', 'mass_diff']	[131.0855, 52.0313]	CC(C)CC=O	76.0529	0.52381	0.243094	0.332075
8148	['mass', 'mass']	[131.0855, 105.0699]	CC(C)CC=O	76.0529	0.410646	0.298343	0.3456
8150	['mass', 'mass']	[131.0855, 129.0699]	CC(C)CC=O	76.0529	0.364486	0.21547	0.270833
8153	['mass', 'mass']	[131.0855, 117.0699]	CC(C)CC=O	76.0529	0.380488	0.21547	0.275132
8154	['mass']	[131.0855]	CC(C)CC=O	76.0529	0.377644	0.345304	0.36075
8156	['mass', 'mass_diff']	[131.0855, 52.0313]	CC(C)CC(C)O	88.0636	0.571429	0.27907	0.375
8157	['mass', 'mass']	[131.0855, 105.0699]	CC(C)CC(C)O	88.0636	0.460076	0.351744	0.398682
8158	['mass', 'mass', 'mass']	[131.0855, 129.0699, 105.0699]	CC(C)CC(C)O	88.0636	0.488764	0.252907	0.333333
8159	['mass', 'mass']	[131.0855, 129.0699]	CC(C)CC(C)O	88.0636	0.457944	0.284884	0.351254
8160	['mass', 'mass', 'mass']	[131.0855, 117.0699, 105.0699]	CC(C)CC(C)O	88.0636	0.445055	0.235465	0.307985
8161	['mass', 'mass', 'mass']	[131.0855, 117.0699, 129.0699]	CC(C)CC(C)O	88.0636	0.468354	0.215116	0.294821
8162	['mass', 'mass']	[131.0855, 117.0699]	CC(C)CC(C)O	88.0636	0.419512	0.25	0.313297
8163	['mass']	[131.0855]	CC(C)CC(C)O	88.0636	0.422961	0.406977	0.414815
8230	['mass', 'mass', 'mass']	[131.0855, 119.0855, 105.0699]	CCCCC(C)C	84.0749	0.859649	0.227554	0.359853
8231	['mass', 'mass']	[131.0855, 119.0855]	CCCCC(C)C	84.0749	0.851852	0.249226	0.385629
8240	['mass', 'mass', 'mass']	[131.0855, 119.0855, 105.0699]	CC1CCC(C)CC1	96.0856	0.754386	0.229537	0.351978
8241	['mass', 'mass']	[131.0855, 119.0855]	CC1CCC(C)CC1	96.0856	0.746032	0.25089	0.375499
8253	['mass', 'mass', 'mass']	[131.0855, 119.0855, 105.0699]	CC(C)CCO	76.0529	0.672515	0.22549	0.337739
8254	['mass', 'mass']	[131.0855, 119.0855]	CC(C)CCO	76.0529	0.677249	0.25098	0.366237
8260	['mass', 'mass', 'mass']	[131.0855, 119.0855, 105.0699]	CC1=CCCCC1	84.0749	0.789474	0.295405	0.429936
8261	['mass', 'mass']	[131.0855, 119.0855]	CC1=CCCCC1	84.0749	0.777778	0.321663	0.455108
8263	['mass', 'mass', 'mass']	[131.0855, 119.0855, 105.0699]	C1CCCCC1	72.0642	0.760234	0.301624	0.431894
8264	['mass', 'mass']	[131.0855, 119.0855]	C1CCCCC1	72.0642	0.746032	0.327146	0.454839
8267	['mass', 'mass', 'mass']	[131.0855, 119.0855, 105.0699]	CC1CCCCC1	84.0749	0.760234	0.317073	0.447504
8268	['mass', 'mass']	[131.0855, 119.0855]	CC1CCCCC1	84.0749	0.746032	0.343902	0.470785
8269	['mass', 'mass', 'mass']	[131.0855, 119.0855, 105.0699]	CCC(C)(C)C	72.0642	0.707602	0.29803	0.419411
8270	['mass', 'mass']	[131.0855, 119.0855]	CCC(C)(C)C	72.0642	0.703704	0.327586	0.447059
8271	['mass', 'mass', 'mass']	[131.0855, 119.0855, 105.0699]	CCCCCCCCCC	120.107	0.730994	0.317259	0.442478
8272	['mass', 'mass']	[131.0855, 119.0855]	CCCCCCCCCC	120.107	0.724868	0.347716	0.469983
8277	['mass', 'mass', 'mass']	[131.0855, 119.0855, 105.0699]	CC(C)CC=O	76.0529	0.532164	0.251381	0.341463
8278	['mass', 'mass']	[131.0855, 119.0855]	CC(C)CC=O	76.0529	0.534392	0.279006	0.366606
8279	['mass', 'mass', 'mass']	[131.0855, 119.0855, 105.0699]	CC(C)CC(C)O	88.0636	0.614035	0.305233	0.407767
8280	['mass', 'mass']	[131.0855, 119.0855]	CC(C)CC(C)O	88.0636	0.619048	0.340116	0.439024
8282	['mass', 'mass_diff']	[131.0855, 52.0313]	CCCCCCCC=O	112.085	0.630952	0.31085	0.416503
8283	['mass', 'mass']	[131.0855, 105.0699]	CCCCCCCC=O	112.085	0.479087	0.369501	0.417219
8284	['mass', 'mass', 'mass']	[131.0855, 129.0699, 105.0699]	CCCCCCCC=O	112.085	0.483146	0.252199	0.331407
8285	['mass', 'mass']	[131.0855, 129.0699]	CCCCCCCC=O	112.085	0.448598	0.281525	0.345946
8286	['mass', 'mass', 'mass']	[131.0855, 117.0699, 105.0699]	CCCCCCCC=O	112.085	0.467033	0.249267	0.325048
8287	['mass', 'mass', 'mass']	[131.0855, 117.0699, 129.0699]	CCCCCCCC=O	112.085	0.455696	0.211144	0.288577
8288	['mass', 'mass']	[131.0855, 117.0699]	CCCCCCCC=O	112.085	0.443902	0.266862	0.333333
8289	['mass', 'mass', 'mass']	[131.0855, 119.0855, 105.0699]	CCCCCCCC=O	112.085	0.637427	0.319648	0.425781
8290	['mass', 'mass']	[131.0855, 119.0855]	CCCCCCCC=O	112.085	0.640212	0.354839	0.456604
8291	['mass']	[131.0855]	CCCCCCCC=O	112.085	0.444109	0.431085	0.4375
8294	['mass', 'mass']	[131.0855, 105.0699]	CCOC(C)=O	80.0416	0.269962	0.21194	0.237458
8302	['mass']	[131.0855]	CCOC(C)=O	80.0416	0.268882	0.265672	0.267267
8334	['mass']	[143.0855]	CC1CCCC(C)C1	96.0856	0.634441	0.268199	0.37702
8335	['mass']	[143.0855]	CC1CCCCC1C	96.0856	0.543807	0.233766	0.326975
8444	['mass', 'mass_diff']	[143.0855, 52.0313]	CCCCC(C)C	84.0749	0.774566	0.20743	0.327228
8445	['mass', 'mass']	[143.0855, 105.0699]	CCCCC(C)C	84.0749	0.708155	0.255418	0.375427
8446	['mass']	[143.0855]	CCCCC(C)C	84.0749	0.613293	0.314241	0.415558
8480	['mass', 'mass']	[143.0855, 105.0699]	CC1CCC(C)CC1	96.0856	0.622318	0.258007	0.36478
8481	['mass']	[143.0855]	CC1CCC(C)CC1	96.0856	0.522659	0.307829	0.387458
8506	['mass', 'mass_diff']	[143.0855, 52.0313]	CC(C)CCO	76.0529	0.66474	0.22549	0.33675
8507	['mass', 'mass']	[143.0855, 105.0699]	CC(C)CCO	76.0529	0.575107	0.262745	0.3607
8508	['mass']	[143.0855]	CC(C)CCO	76.0529	0.492447	0.319608	0.387634
8687	['mass', 'mass_diff']	[143.0855, 52.0313]	CC1=CCCCC1	84.0749	0.710983	0.269147	0.390476
8688	['mass', 'mass']	[143.0855, 105.0699]	CC1=CCCCC1	84.0749	0.618026	0.315098	0.417391
8689	['mass', 'mass']	[143.0855, 129.0699]	CC1=CCCCC1	84.0749	0.537688	0.234136	0.32622
8690	['mass', 'mass', 'mass']	[143.0855, 117.0699, 105.0699]	CC1=CCCCC1	84.0749	0.610778	0.223195	0.326923
8691	['mass', 'mass']	[143.0855, 117.0699]	CC1=CCCCC1	84.0749	0.555556	0.2407	0.335878
8692	['mass']	[143.0855]	CC1=CCCCC1	84.0749	0.522659	0.378556	0.439086
8698	['mass', 'mass_diff']	[143.0855, 52.0313]	C1CCCCC1	72.0642	0.66474	0.266821	0.380795
8699	['mass', 'mass']	[143.0855, 105.0699]	C1CCCCC1	72.0642	0.587983	0.317865	0.412651
8700	['mass', 'mass']	[143.0855, 129.0699]	C1CCCCC1	72.0642	0.517588	0.238979	0.326984
8701	['mass', 'mass', 'mass']	[143.0855, 117.0699, 105.0699]	C1CCCCC1	72.0642	0.592814	0.229698	0.331104
8702	['mass', 'mass']	[143.0855, 117.0699]	C1CCCCC1	72.0642	0.535354	0.24594	0.337043
8703	['mass']	[143.0855]	C1CCCCC1	72.0642	0.486405	0.37355	0.422572
8711	['mass', 'mass_diff']	[143.0855, 52.0313]	CC1CCCCC1	84.0749	0.65896	0.278049	0.391081
8712	['mass', 'mass']	[143.0855, 105.0699]	CC1CCCCC1	84.0749	0.579399	0.329268	0.419907
8713	['mass', 'mass']	[143.0855, 129.0699]	CC1CCCCC1	84.0749	0.507538	0.246341	0.331691
8714	['mass', 'mass', 'mass']	[143.0855, 117.0699, 105.0699]	CC1CCCCC1	84.0749	0.580838	0.236585	0.336222
8715	['mass', 'mass']	[143.0855, 117.0699]	CC1CCCCC1	84.0749	0.525253	0.253659	0.342105
8716	['mass']	[143.0855]	CC1CCCCC1	84.0749	0.480363	0.387805	0.42915
8721	['mass', 'mass_diff']	[143.0855, 52.0313]	CCC(C)(C)C	72.0642	0.710983	0.302956	0.42487
8722	['mass', 'mass']	[143.0855, 105.0699]	CCC(C)(C)C	72.0642	0.639485	0.366995	0.466354
8723	['mass', 'mass']	[143.0855, 129.0699]	CCC(C)(C)C	72.0642	0.58794	0.288177	0.386777
8724	['mass', 'mass', 'mass']	[143.0855, 117.0699, 105.0699]	CCC(C)(C)C	72.0642	0.664671	0.273399	0.387435
8725	['mass', 'mass']	[143.0855, 117.0699]	CCC(C)(C)C	72.0642	0.611111	0.29803	0.400662
8726	['mass']	[143.0855]	CCC(C)(C)C	72.0642	0.558912	0.455665	0.502035
8791	['mass', 'mass']	[143.0855, 128.062]	CCC(C)(C)C	72.0642	0.47619	0.221675	0.302521
8793	['mass', 'mass_diff']	[143.0855, 52.0313]	CCCCCCCCCC	120.107	0.722543	0.317259	0.440917
8794	['mass', 'mass']	[143.0855, 105.0699]	CCCCCCCCCC	120.107	0.60515	0.357868	0.449761
8795	['mass', 'mass']	[143.0855, 129.0699]	CCCCCCCCCC	120.107	0.542714	0.274112	0.36425
8796	['mass', 'mass', 'mass']	[143.0855, 117.0699, 105.0699]	CCCCCCCCCC	120.107	0.580838	0.246193	0.345811
8797	['mass', 'mass']	[143.0855, 117.0699]	CCCCCCCCCC	120.107	0.530303	0.266497	0.35473
8799	['mass']	[143.0855]	CCCCCCCCCC	120.107	0.516616	0.43401	0.471724
8819	['mass', 'mass_diff']	[143.0855, 52.0313]	CC(C)CC=O	76.0529	0.526012	0.251381	0.340187
8820	['mass', 'mass']	[143.0855, 105.0699]	CC(C)CC=O	76.0529	0.454936	0.292818	0.356303
8821	['mass', 'mass']	[143.0855, 129.0699]	CC(C)CC=O	76.0529	0.38191	0.209945	0.270945
8823	['mass', 'mass']	[143.0855, 117.0699]	CC(C)CC=O	76.0529	0.383838	0.209945	0.271429
8825	['mass']	[143.0855]	CC(C)CC=O	76.0529	0.377644	0.345304	0.36075
8827	['mass', 'mass_diff']	[143.0855, 52.0313]	CC(C)CC(C)O	88.0636	0.618497	0.311047	0.413926
8828	['mass', 'mass']	[143.0855, 105.0699]	CC(C)CC(C)O	88.0636	0.527897	0.357558	0.426343
8829	['mass', 'mass']	[143.0855, 129.0699]	CC(C)CC(C)O	88.0636	0.467337	0.270349	0.342541
8830	['mass', 'mass', 'mass']	[143.0855, 117.0699, 105.0699]	CC(C)CC(C)O	88.0636	0.497006	0.241279	0.324853
8831	['mass', 'mass']	[143.0855, 117.0699]	CC(C)CC(C)O	88.0636	0.439394	0.252907	0.321033
8833	['mass']	[143.0855]	CC(C)CC(C)O	88.0636	0.44713	0.430233	0.438519
8900	['mass', 'mass', 'mass']	[143.0855, 119.0855, 105.0699]	CCCCC(C)C	84.0749	0.871951	0.221362	0.353086
8901	['mass', 'mass']	[143.0855, 119.0855]	CCCCC(C)C	84.0749	0.877095	0.243034	0.380606
8906	['mass', 'mass', 'mass']	[143.0855, 119.0855, 105.0699]	CC1CCC(C)CC1	96.0856	0.75	0.218861	0.338843
8907	['mass', 'mass']	[143.0855, 119.0855]	CC1CCC(C)CC1	96.0856	0.743017	0.236655	0.358974
8910	['mass', 'mass', 'mass']	[143.0855, 119.0855, 105.0699]	CC(C)CCO	76.0529	0.713415	0.229412	0.347181
8911	['mass', 'mass']	[143.0855, 119.0855]	CC(C)CCO	76.0529	0.72067	0.252941	0.374456
8916	['mass', 'mass', 'mass']	[143.0855, 119.0855, 105.0699]	CC1=CCCCC1	84.0749	0.786585	0.282276	0.415459
8917	['mass', 'mass']	[143.0855, 119.0855]	CC1=CCCCC1	84.0749	0.787709	0.308534	0.443396
8918	['mass', 'mass', 'mass']	[143.0855, 119.0855, 105.0699]	C1CCCCC1	72.0642	0.75	0.285383	0.413445
8919	['mass', 'mass']	[143.0855, 119.0855]	C1CCCCC1	72.0642	0.748603	0.310905	0.439344
8920	['mass', 'mass', 'mass']	[143.0855, 119.0855, 105.0699]	CC1CCCCC1	84.0749	0.75	0.3	0.428571
8921	['mass', 'mass']	[143.0855, 119.0855]	CC1CCCCC1	84.0749	0.748603	0.326829	0.455008
8922	['mass', 'mass', 'mass']	[143.0855, 119.0855, 105.0699]	CCC(C)(C)C	72.0642	0.75	0.302956	0.431579
8923	['mass', 'mass']	[143.0855, 119.0855]	CCC(C)(C)C	72.0642	0.75419	0.332512	0.461538
8924	['mass', 'mass', 'mass']	[143.0855, 119.0855, 105.0699]	CCCCCCCCCC	120.107	0.762195	0.317259	0.448029
8925	['mass', 'mass']	[143.0855, 119.0855]	CCCCCCCCCC	120.107	0.765363	0.347716	0.478185
8928	['mass', 'mass', 'mass']	[143.0855, 119.0855, 105.0699]	CC(C)CC=O	76.0529	0.560976	0.254144	0.34981
8929	['mass', 'mass']	[143.0855, 119.0855]	CC(C)CC=O	76.0529	0.564246	0.279006	0.373383
8930	['mass', 'mass', 'mass']	[143.0855, 119.0855, 105.0699]	CC(C)CC(C)O	88.0636	0.664634	0.31686	0.429134
8931	['mass', 'mass']	[143.0855, 119.0855]	CC(C)CC(C)O	88.0636	0.675978	0.351744	0.462715
8933	['mass', 'mass_diff']	[143.0855, 52.0313]	CCCCCCCC=O	112.085	0.641618	0.325513	0.431907
8934	['mass', 'mass']	[143.0855, 105.0699]	CCCCCCCC=O	112.085	0.532189	0.363636	0.432056
8935	['mass', 'mass']	[143.0855, 129.0699]	CCCCCCCC=O	112.085	0.477387	0.278592	0.351852
8936	['mass', 'mass', 'mass']	[143.0855, 117.0699, 105.0699]	CCCCCCCC=O	112.085	0.508982	0.249267	0.334646
8937	['mass', 'mass']	[143.0855, 117.0699]	CCCCCCCC=O	112.085	0.469697	0.272727	0.345083
8939	['mass', 'mass', 'mass']	[143.0855, 119.0855, 105.0699]	CCCCCCCC=O	112.085	0.676829	0.325513	0.439604
8940	['mass', 'mass']	[143.0855, 119.0855]	CCCCCCCC=O	112.085	0.687151	0.360704	0.473077
8941	['mass']	[143.0855]	CCCCCCCC=O	112.085	0.459215	0.445748	0.452381
8944	['mass', 'mass']	[143.0855, 105.0699]	CCOC(C)=O	80.0416	0.313305	0.21791	0.257042
8950	['mass', 'mass']	[143.0855, 119.0855]	CCOC(C)=O	80.0416	0.391061	0.208955	0.272374
8951	['mass']	[143.0855]	CCOC(C)=O	80.0416	0.305136	0.301493	0.303303
9022	['mass', 'mass', 'mass']	[143.0855, 131.0855, 105.0699]	CCCCC(C)C	84.0749	0.782609	0.22291	0.346988
9023	['mass', 'mass']	[143.0855, 131.0855]	CCCCC(C)C	84.0749	0.777778	0.249226	0.377491
9036	['mass', 'mass', 'mass']	[143.0855, 131.0855, 105.0699]	CC1CCC(C)CC1	96.0856	0.684783	0.224199	0.337802
9037	['mass', 'mass']	[143.0855, 131.0855]	CC1CCC(C)CC1	96.0856	0.661836	0.243772	0.356307
9044	['mass', 'mass', 'mass']	[143.0855, 131.0855, 105.0699]	CC(C)CCO	76.0529	0.641304	0.231373	0.340058
9045	['mass', 'mass']	[143.0855, 131.0855]	CC(C)CCO	76.0529	0.637681	0.258824	0.368201
9050	['mass', 'mass', 'mass']	[143.0855, 131.0855, 105.0699]	CC1=CCCCC1	84.0749	0.684783	0.275711	0.393136
9051	['mass', 'mass']	[143.0855, 131.0855]	CC1=CCCCC1	84.0749	0.671498	0.304158	0.418675
9052	['mass', 'mass', 'mass']	[143.0855, 131.0855, 105.0699]	C1CCCCC1	72.0642	0.657609	0.280742	0.393496
9053	['mass', 'mass']	[143.0855, 131.0855]	C1CCCCC1	72.0642	0.637681	0.306265	0.413793
9054	['mass', 'mass', 'mass']	[143.0855, 131.0855, 105.0699]	CC1CCCCC1	84.0749	0.646739	0.290244	0.400673
9055	['mass', 'mass']	[143.0855, 131.0855]	CC1CCCCC1	84.0749	0.628019	0.317073	0.421394
9056	['mass', 'mass', 'mass']	[143.0855, 131.0855, 105.0699]	CCC(C)(C)C	72.0642	0.690217	0.312808	0.430508
9057	['mass', 'mass']	[143.0855, 131.0855]	CCC(C)(C)C	72.0642	0.690821	0.352217	0.466558
9058	['mass', 'mass', 'mass']	[143.0855, 131.0855, 105.0699]	CCCCCCCCCC	120.107	0.684783	0.319797	0.435986
9059	['mass', 'mass']	[143.0855, 131.0855]	CCCCCCCCCC	120.107	0.690821	0.362944	0.475874
9062	['mass', 'mass', 'mass']	[143.0855, 131.0855, 105.0699]	CC(C)CC=O	76.0529	0.505435	0.256906	0.340659
9063	['mass', 'mass']	[143.0855, 131.0855]	CC(C)CC=O	76.0529	0.492754	0.281768	0.358524
9064	['mass', 'mass', 'mass']	[143.0855, 131.0855, 105.0699]	CC(C)CC(C)O	88.0636	0.581522	0.311047	0.405303
9065	['mass', 'mass']	[143.0855, 131.0855]	CC(C)CC(C)O	88.0636	0.584541	0.351744	0.439201
9066	['mass', 'mass', 'mass']	[143.0855, 131.0855, 105.0699]	CCCCCCCC=O	112.085	0.597826	0.322581	0.419048
9067	['mass', 'mass']	[143.0855, 131.0855]	CCCCCCCC=O	112.085	0.603865	0.366569	0.456204
9069	['mass', 'mass']	[143.0855, 131.0855]	CCOC(C)=O	80.0416	0.36715	0.226866	0.280443
9209	['mass']	[131.0491]	C:C:C:O:C1:C:C:C:C(O):C:1	140.095	0.352584	0.206406	0.260382
9221	['mass']	[131.0491]	C1:C:C:C2:O:C:C:C:C:2:C:1	124.096	0.346505	0.210332	0.261768
9233	['mass']	[131.0491]	CC(=O)CCCC=O	104.063	0.31307	0.211499	0.252451
9250	['mass']	[131.0491]	O=C1:C:C:C2:C:C:C:C:C:2:O:1	140.095	0.282675	0.216783	0.245383
9258	['mass']	[131.0491]	C:C:C(=O):O:C1:C:C:C:C(O):C:1	156.095	0.264438	0.231383	0.246809
9267	['mass']	[131.0491]	COC1:C:C:C2:C:C:C:O:C:2:C:1	152.106	0.24924	0.225895	0.236994
9274	['mass_diff']	[30.0106]	C=C(CC)CCCCCCCO	148.117	0.146914	0.363914	0.209323
9275	['mass_diff', 'mass_diff']	[52.0313, 30.0106]	C=C(CC)CCCCCCCO	148.117	0.341991	0.24159	0.283154
9277	['mass_diff']	[52.0313]	C=C(CC)CCCCCCCO	148.117	0.269394	0.584098	0.368726
9281	['mass', 'mass_diff']	[105.0699, 52.0313]	C=C(CC)CCCCCCCO	148.117	0.514768	0.373089	0.432624
9282	['mass']	[105.0699]	C=C(CC)CCCCCCCO	148.117	0.263077	0.522936	0.350051
9289	['mass', 'mass_diff']	[129.0699, 52.0313]	C=C(CC)CCCCCCCO	148.117	0.416268	0.266055	0.324627
9291	['mass', 'mass']	[129.0699, 105.0699]	C=C(CC)CCCCCCCO	148.117	0.405405	0.321101	0.358362
9292	['mass']	[129.0699]	C=C(CC)CCCCCCCO	148.117	0.243615	0.379205	0.296651
9294	['mass', 'mass_diff']	[117.0699, 52.0313]	C=C(CC)CCCCCCCO	148.117	0.401015	0.24159	0.301527
9296	['mass', 'mass']	[117.0699, 105.0699]	C=C(CC)CCCCCCCO	148.117	0.364865	0.330275	0.346709
9298	['mass', 'mass', 'mass']	[117.0699, 129.0699, 105.0699]	C=C(CC)CCCCCCCO	148.117	0.453552	0.253823	0.32549
9299	['mass', 'mass']	[117.0699, 129.0699]	C=C(CC)CCCCCCCO	148.117	0.342412	0.269113	0.30137
9300	['mass']	[117.0699]	C=C(CC)CCCCCCCO	148.117	0.232465	0.35474	0.280872
9301	['mass_diff']	[42.0106]	C=C(CC)CCCCCCCO	148.117	0.158436	0.235474	0.189422
9302	['mass_diff', 'mass_diff']	[30.047, 52.0313]	C=C(CC)CCCCCCCO	148.117	0.447761	0.275229	0.340909
9303	['mass_diff', 'mass']	[30.047, 105.0699]	C=C(CC)CCCCCCCO	148.117	0.442105	0.256881	0.324952
9304	['mass_diff']	[30.047]	C=C(CC)CCCCCCCO	148.117	0.259023	0.373089	0.305764
9306	['mass_diff']	[58.0055]	C=C(CC)CCCCCCCO	148.117	0.150327	0.211009	0.175573
9308	['mass', 'mass_diff']	[121.0648, 52.0313]	C=C(CC)CCCCCCCO	148.117	0.6	0.302752	0.402439
9309	['mass', 'mass']	[121.0648, 105.0699]	C=C(CC)CCCCCCCO	148.117	0.380567	0.287462	0.327526
9311	['mass']	[121.0648]	C=C(CC)CCCCCCCO	148.117	0.293333	0.40367	0.339768
9314	['mass_diff']	[54.0106]	C=C(CC)CCCCCCCO	148.117	0.190361	0.24159	0.212938
9315	['mass_diff', 'mass_diff']	[78.047, 52.0313]	C=C(CC)CCCCCCCO	148.117	0.453039	0.250765	0.322835
9316	['mass_diff']	[78.047]	C=C(CC)CCCCCCCO	148.117	0.272506	0.342508	0.303523
9318	['mass_diff']	[42.047]	C=C(CC)CCCCCCCO	148.117	0.174447	0.217125	0.19346
9325	['mass']	[128.062]	C=C(CC)CCCCCCCO	148.117	0.180905	0.220183	0.198621
9332	['mass']	[141.0699]	C=C(CC)CCCCCCCO	148.117	0.184896	0.217125	0.199719
9344	['mass']	[145.0648]	C=C(CC)CCCCCCCO	148.117	0.219653	0.232416	0.225854
9345	['mass', 'mass_diff']	[119.0855, 52.0313]	C=C(CC)CCCCCCCO	148.117	0.763314	0.394495	0.520161
9346	['mass', 'mass']	[119.0855, 105.0699]	C=C(CC)CCCCCCCO	148.117	0.560311	0.440367	0.493151
9347	['mass', 'mass']	[119.0855, 129.0699]	C=C(CC)CCCCCCCO	148.117	0.568182	0.30581	0.397614
9348	['mass', 'mass', 'mass']	[119.0855, 117.0699, 105.0699]	C=C(CC)CCCCCCCO	148.117	0.563218	0.299694	0.391218
9349	['mass', 'mass']	[119.0855, 117.0699]	C=C(CC)CCCCCCCO	148.117	0.520202	0.314985	0.392381
9350	['mass']	[119.0855]	C=C(CC)CCCCCCCO	148.117	0.530612	0.556575	0.543284
9352	['mass', 'mass_diff']	[131.0855, 52.0313]	C=C(CC)CCCCCCCO	148.117	0.702381	0.360856	0.476768
9353	['mass', 'mass']	[131.0855, 105.0699]	C=C(CC)CCCCCCCO	148.117	0.547529	0.440367	0.488136
9354	['mass', 'mass', 'mass']	[131.0855, 129.0699, 105.0699]	C=C(CC)CCCCCCCO	148.117	0.550562	0.299694	0.388119
9355	['mass', 'mass']	[131.0855, 129.0699]	C=C(CC)CCCCCCCO	148.117	0.514019	0.336391	0.406654
9356	['mass', 'mass', 'mass']	[131.0855, 117.0699, 105.0699]	C=C(CC)CCCCCCCO	148.117	0.538462	0.299694	0.385069
9357	['mass', 'mass', 'mass']	[131.0855, 117.0699, 129.0699]	C=C(CC)CCCCCCCO	148.117	0.531646	0.256881	0.346392
9358	['mass', 'mass']	[131.0855, 117.0699]	C=C(CC)CCCCCCCO	148.117	0.502439	0.314985	0.387218
9359	['mass', 'mass', 'mass']	[131.0855, 119.0855, 105.0699]	C=C(CC)CCCCCCCO	148.117	0.725146	0.379205	0.497992
9360	['mass', 'mass']	[131.0855, 119.0855]	C=C(CC)CCCCCCCO	148.117	0.724868	0.41896	0.531008
9361	['mass']	[131.0855]	C=C(CC)CCCCCCCO	148.117	0.501511	0.507645	0.504559
9363	['mass', 'mass_diff']	[143.0855, 52.0313]	C=C(CC)CCCCCCCO	148.117	0.699422	0.370031	0.484
9364	['mass', 'mass']	[143.0855, 105.0699]	C=C(CC)CCCCCCCO	148.117	0.583691	0.415902	0.485714
9365	['mass', 'mass']	[143.0855, 129.0699]	C=C(CC)CCCCCCCO	148.117	0.517588	0.314985	0.391635
9366	['mass', 'mass', 'mass']	[143.0855, 117.0699, 105.0699]	C=C(CC)CCCCCCCO	148.117	0.562874	0.287462	0.380567
9367	['mass', 'mass']	[143.0855, 117.0699]	C=C(CC)CCCCCCCO	148.117	0.5	0.302752	0.377143
9368	['mass', 'mass']	[143.0855, 128.062]	C=C(CC)CCCCCCCO	148.117	0.354497	0.204893	0.25969
9369	['mass', 'mass', 'mass']	[143.0855, 119.0855, 105.0699]	C=C(CC)CCCCCCCO	148.117	0.756098	0.379205	0.505092
9370	['mass', 'mass']	[143.0855, 119.0855]	C=C(CC)CCCCCCCO	148.117	0.765363	0.41896	0.541502
9371	['mass', 'mass', 'mass']	[143.0855, 131.0855, 105.0699]	C=C(CC)CCCCCCCO	148.117	0.657609	0.370031	0.473581
9372	['mass', 'mass']	[143.0855, 131.0855]	C=C(CC)CCCCCCCO	148.117	0.661836	0.41896	0.513109
9373	['mass']	[143.0855]	C=C(CC)CCCCCCCO	148.117	0.492447	0.498471	0.495441
9374	['mass_diff']	[30.0106]	CC(C)CCCC(C)C	108.096	0.144444	0.357798	0.205805
9375	['mass_diff', 'mass_diff']	[52.0313, 30.0106]	CC(C)CCCC(C)C	108.096	0.337662	0.238532	0.27957
9377	['mass_diff']	[52.0313]	CC(C)CCCC(C)C	108.096	0.272214	0.590214	0.372587
9381	['mass', 'mass_diff']	[105.0699, 52.0313]	CC(C)CCCC(C)C	108.096	0.510549	0.370031	0.429078
9382	['mass']	[105.0699]	CC(C)CCCC(C)C	108.096	0.267692	0.53211	0.356192
9389	['mass', 'mass_diff']	[129.0699, 52.0313]	CC(C)CCCC(C)C	108.096	0.401914	0.256881	0.313433
9391	['mass', 'mass']	[129.0699, 105.0699]	CC(C)CCCC(C)C	108.096	0.397683	0.314985	0.351536
9392	['mass']	[129.0699]	CC(C)CCCC(C)C	108.096	0.227898	0.35474	0.277512
9394	['mass', 'mass_diff']	[117.0699, 52.0313]	CC(C)CCCC(C)C	108.096	0.395939	0.238532	0.29771
9396	['mass', 'mass']	[117.0699, 105.0699]	CC(C)CCCC(C)C	108.096	0.358108	0.324159	0.340289
9398	['mass', 'mass', 'mass']	[117.0699, 129.0699, 105.0699]	CC(C)CCCC(C)C	108.096	0.442623	0.247706	0.317647
9399	['mass', 'mass']	[117.0699, 129.0699]	CC(C)CCCC(C)C	108.096	0.33463	0.262997	0.294521
9400	['mass']	[117.0699]	CC(C)CCCC(C)C	108.096	0.226453	0.345566	0.273608
9401	['mass_diff']	[42.0106]	CC(C)CCCC(C)C	108.096	0.158436	0.235474	0.189422
9402	['mass_diff', 'mass_diff']	[30.047, 52.0313]	CC(C)CCCC(C)C	108.096	0.457711	0.281346	0.348485
9403	['mass_diff', 'mass']	[30.047, 105.0699]	CC(C)CCCC(C)C	108.096	0.442105	0.256881	0.324952
9404	['mass_diff']	[30.047]	CC(C)CCCC(C)C	108.096	0.265393	0.382263	0.313283
9406	['mass_diff']	[58.0055]	CC(C)CCCC(C)C	108.096	0.148148	0.207951	0.173028
9408	['mass', 'mass_diff']	[121.0648, 52.0313]	CC(C)CCCC(C)C	108.096	0.593939	0.299694	0.398374
9409	['mass', 'mass']	[121.0648, 105.0699]	CC(C)CCCC(C)C	108.096	0.376518	0.284404	0.324042
9411	['mass']	[121.0648]	CC(C)CCCC(C)C	108.096	0.288889	0.397554	0.33462
9414	['mass_diff']	[54.0106]	CC(C)CCCC(C)C	108.096	0.180723	0.229358	0.202156
9415	['mass_diff', 'mass_diff']	[78.047, 52.0313]	CC(C)CCCC(C)C	108.096	0.453039	0.250765	0.322835
9416	['mass_diff']	[78.047]	CC(C)CCCC(C)C	108.096	0.272506	0.342508	0.303523
9417	['mass_diff']	[42.047]	CC(C)CCCC(C)C	108.096	0.176904	0.220183	0.196185
9424	['mass']	[128.062]	CC(C)CCCC(C)C	108.096	0.175879	0.214067	0.193103
9431	['mass']	[141.0699]	CC(C)CCCC(C)C	108.096	0.179688	0.211009	0.194093
9443	['mass']	[145.0648]	CC(C)CCCC(C)C	108.096	0.210983	0.223242	0.216939
9444	['mass', 'mass_diff']	[119.0855, 52.0313]	CC(C)CCCC(C)C	108.096	0.751479	0.388379	0.512097
9445	['mass', 'mass']	[119.0855, 105.0699]	CC(C)CCCC(C)C	108.096	0.564202	0.443425	0.496575
9446	['mass', 'mass']	[119.0855, 129.0699]	CC(C)CCCC(C)C	108.096	0.545455	0.293578	0.38171
9447	['mass', 'mass', 'mass']	[119.0855, 117.0699, 105.0699]	CC(C)CCCC(C)C	108.096	0.551724	0.293578	0.383234
9448	['mass', 'mass']	[119.0855, 117.0699]	CC(C)CCCC(C)C	108.096	0.505051	0.30581	0.380952
9449	['mass']	[119.0855]	CC(C)CCCC(C)C	108.096	0.521866	0.547401	0.534328
9451	['mass', 'mass_diff']	[131.0855, 52.0313]	CC(C)CCCC(C)C	108.096	0.690476	0.35474	0.468687
9452	['mass', 'mass']	[131.0855, 105.0699]	CC(C)CCCC(C)C	108.096	0.536122	0.431193	0.477966
9453	['mass', 'mass', 'mass']	[131.0855, 129.0699, 105.0699]	CC(C)CCCC(C)C	108.096	0.539326	0.293578	0.380198
9454	['mass', 'mass']	[131.0855, 129.0699]	CC(C)CCCC(C)C	108.096	0.490654	0.321101	0.38817
9455	['mass', 'mass', 'mass']	[131.0855, 117.0699, 105.0699]	CC(C)CCCC(C)C	108.096	0.527473	0.293578	0.37721
9456	['mass', 'mass', 'mass']	[131.0855, 117.0699, 129.0699]	CC(C)CCCC(C)C	108.096	0.518987	0.250765	0.338144
9457	['mass', 'mass']	[131.0855, 117.0699]	CC(C)CCCC(C)C	108.096	0.492683	0.308869	0.379699
9458	['mass', 'mass', 'mass']	[131.0855, 119.0855, 105.0699]	CC(C)CCCC(C)C	108.096	0.71345	0.373089	0.48996
9459	['mass', 'mass']	[131.0855, 119.0855]	CC(C)CCCC(C)C	108.096	0.698413	0.40367	0.511628
9460	['mass']	[131.0855]	CC(C)CCCC(C)C	108.096	0.480363	0.486239	0.483283
9462	['mass', 'mass_diff']	[143.0855, 52.0313]	CC(C)CCCC(C)C	108.096	0.693642	0.366972	0.48
9463	['mass', 'mass']	[143.0855, 105.0699]	CC(C)CCCC(C)C	108.096	0.575107	0.409786	0.478571
9464	['mass', 'mass']	[143.0855, 129.0699]	CC(C)CCCC(C)C	108.096	0.492462	0.299694	0.372624
9465	['mass', 'mass', 'mass']	[143.0855, 117.0699, 105.0699]	CC(C)CCCC(C)C	108.096	0.550898	0.281346	0.37247
9466	['mass', 'mass']	[143.0855, 117.0699]	CC(C)CCCC(C)C	108.096	0.489899	0.296636	0.369524
9468	['mass', 'mass', 'mass']	[143.0855, 119.0855, 105.0699]	CC(C)CCCC(C)C	108.096	0.743902	0.373089	0.496945
9469	['mass', 'mass']	[143.0855, 119.0855]	CC(C)CCCC(C)C	108.096	0.73743	0.40367	0.521739
9470	['mass', 'mass', 'mass']	[143.0855, 131.0855, 105.0699]	CC(C)CCCC(C)C	108.096	0.646739	0.363914	0.465753
9471	['mass', 'mass']	[143.0855, 131.0855]	CC(C)CCCC(C)C	108.096	0.63285	0.400612	0.490637
9472	['mass']	[143.0855]	CC(C)CCCC(C)C	108.096	0.477341	0.48318	0.480243
9473	['mass_diff']	[30.0106]	CC(C)CCC=O	88.0636	0.134568	0.334356	0.191901
9475	['mass_diff', 'mass_diff']	[52.0313, 30.0106]	CC(C)CCC=O	88.0636	0.307359	0.217791	0.254937
9477	['mass_diff']	[52.0313]	CC(C)CCC=O	88.0636	0.267983	0.582822	0.36715
9481	['mass', 'mass_diff']	[105.0699, 52.0313]	CC(C)CCC=O	88.0636	0.417722	0.303681	0.351687
9482	['mass']	[105.0699]	CC(C)CCC=O	88.0636	0.218462	0.435583	0.290984
9486	['mass_diff']	[46.0055]	CC(C)CCC=O	88.0636	0.111288	0.214724	0.146597
9492	['mass', 'mass']	[129.0699, 105.0699]	CC(C)CCC=O	88.0636	0.293436	0.233129	0.259829
9493	['mass']	[129.0699]	CC(C)CCC=O	88.0636	0.182711	0.285276	0.222754
9495	['mass', 'mass_diff']	[117.0699, 52.0313]	CC(C)CCC=O	88.0636	0.370558	0.223926	0.279159
9499	['mass', 'mass']	[117.0699, 105.0699]	CC(C)CCC=O	88.0636	0.293919	0.266871	0.279743
9502	['mass', 'mass']	[117.0699, 129.0699]	CC(C)CCC=O	88.0636	0.272374	0.214724	0.240137
9503	['mass']	[117.0699]	CC(C)CCC=O	88.0636	0.214429	0.328221	0.259394
9504	['mass_diff']	[42.0106]	CC(C)CCC=O	88.0636	0.152263	0.226994	0.182266
9505	['mass_diff', 'mass_diff']	[30.047, 52.0313]	CC(C)CCC=O	88.0636	0.422886	0.260736	0.322581
9506	['mass_diff', 'mass']	[30.047, 105.0699]	CC(C)CCC=O	88.0636	0.352632	0.205521	0.25969
9507	['mass_diff']	[30.047]	CC(C)CCC=O	88.0636	0.229299	0.331288	0.271016
9509	['mass_diff']	[58.0055]	CC(C)CCC=O	88.0636	0.163399	0.230061	0.191083
9511	['mass', 'mass_diff']	[121.0648, 52.0313]	CC(C)CCC=O	88.0636	0.533333	0.269939	0.358452
9512	['mass', 'mass']	[121.0648, 105.0699]	CC(C)CCC=O	88.0636	0.331984	0.251534	0.286213
9514	['mass']	[121.0648]	CC(C)CCC=O	88.0636	0.268889	0.371166	0.311856
9516	['mass_diff']	[54.0106]	CC(C)CCC=O	88.0636	0.195181	0.248466	0.218623
9517	['mass_diff', 'mass_diff']	[78.047, 52.0313]	CC(C)CCC=O	88.0636	0.430939	0.239264	0.307692
9518	['mass_diff']	[78.047]	CC(C)CCC=O	88.0636	0.26764	0.337423	0.298507
9520	['mass_diff']	[42.047]	CC(C)CCC=O	88.0636	0.169533	0.211656	0.188267
9527	['mass_diff']	[44.0262]	CC(C)CCC=O	88.0636	0.2	0.239264	0.217877
9544	['mass']	[145.0648]	CC(C)CCC=O	88.0636	0.202312	0.214724	0.208333
9545	['mass', 'mass_diff']	[119.0855, 52.0313]	CC(C)CCC=O	88.0636	0.615385	0.319018	0.420202
9546	['mass', 'mass']	[119.0855, 105.0699]	CC(C)CCC=O	88.0636	0.428016	0.337423	0.377358
9547	['mass', 'mass']	[119.0855, 129.0699]	CC(C)CCC=O	88.0636	0.431818	0.233129	0.302789
9548	['mass', 'mass', 'mass']	[119.0855, 117.0699, 105.0699]	CC(C)CCC=O	88.0636	0.442529	0.236196	0.308
9549	['mass', 'mass']	[119.0855, 117.0699]	CC(C)CCC=O	88.0636	0.40404	0.245399	0.305344
9550	['mass']	[119.0855]	CC(C)CCC=O	88.0636	0.411079	0.432515	0.421525
9552	['mass', 'mass_diff']	[131.0855, 52.0313]	CC(C)CCC=O	88.0636	0.541667	0.279141	0.368421
9553	['mass', 'mass']	[131.0855, 105.0699]	CC(C)CCC=O	88.0636	0.39924	0.322086	0.356537
9554	['mass', 'mass', 'mass']	[131.0855, 129.0699, 105.0699]	CC(C)CCC=O	88.0636	0.393258	0.214724	0.277778
9555	['mass', 'mass']	[131.0855, 129.0699]	CC(C)CCC=O	88.0636	0.364486	0.239264	0.288889
9556	['mass', 'mass', 'mass']	[131.0855, 117.0699, 105.0699]	CC(C)CCC=O	88.0636	0.401099	0.223926	0.287402
9558	['mass', 'mass']	[131.0855, 117.0699]	CC(C)CCC=O	88.0636	0.37561	0.236196	0.290019
9559	['mass', 'mass', 'mass']	[131.0855, 119.0855, 105.0699]	CC(C)CCC=O	88.0636	0.555556	0.291411	0.382294
9560	['mass', 'mass']	[131.0855, 119.0855]	CC(C)CCC=O	88.0636	0.560847	0.325153	0.41165
9561	['mass']	[131.0855]	CC(C)CCC=O	88.0636	0.365559	0.371166	0.368341
9563	['mass', 'mass_diff']	[143.0855, 52.0313]	CC(C)CCC=O	88.0636	0.560694	0.297546	0.388778
9564	['mass', 'mass']	[143.0855, 105.0699]	CC(C)CCC=O	88.0636	0.454936	0.325153	0.379249
9565	['mass', 'mass']	[143.0855, 129.0699]	CC(C)CCC=O	88.0636	0.38191	0.233129	0.289524
9566	['mass', 'mass', 'mass']	[143.0855, 117.0699, 105.0699]	CC(C)CCC=O	88.0636	0.437126	0.223926	0.296146
9567	['mass', 'mass']	[143.0855, 117.0699]	CC(C)CCC=O	88.0636	0.393939	0.239264	0.29771
9569	['mass', 'mass', 'mass']	[143.0855, 119.0855, 105.0699]	CC(C)CCC=O	88.0636	0.597561	0.300613	0.4
9570	['mass', 'mass']	[143.0855, 119.0855]	CC(C)CCC=O	88.0636	0.608939	0.334356	0.431683
9571	['mass', 'mass', 'mass']	[143.0855, 131.0855, 105.0699]	CC(C)CCC=O	88.0636	0.494565	0.279141	0.356863
9572	['mass', 'mass']	[143.0855, 131.0855]	CC(C)CCC=O	88.0636	0.487923	0.309816	0.378987
9573	['mass']	[143.0855]	CC(C)CCC=O	88.0636	0.386707	0.392638	0.38965
9583	['mass_diff']	[30.0106]	OC1CCCCC1	88.0636	0.130864	0.328173	0.187114
9584	['mass_diff', 'mass_diff']	[52.0313, 30.0106]	OC1CCCCC1	88.0636	0.298701	0.213622	0.249097
9586	['mass_diff']	[52.0313]	OC1CCCCC1	88.0636	0.2567	0.563467	0.352713
9590	['mass', 'mass_diff']	[105.0699, 52.0313]	OC1CCCCC1	88.0636	0.447257	0.328173	0.378571
9591	['mass']	[105.0699]	OC1CCCCC1	88.0636	0.241538	0.486068	0.322713
9595	['mass_diff']	[46.0055]	OC1CCCCC1	88.0636	0.111288	0.216718	0.147059
9600	['mass', 'mass_diff']	[129.0699, 52.0313]	OC1CCCCC1	88.0636	0.368421	0.23839	0.289474
9602	['mass', 'mass']	[129.0699, 105.0699]	OC1CCCCC1	88.0636	0.359073	0.287926	0.319588
9603	['mass']	[129.0699]	OC1CCCCC1	88.0636	0.218075	0.343653	0.266827
9605	['mass', 'mass_diff']	[117.0699, 52.0313]	OC1CCCCC1	88.0636	0.390863	0.23839	0.296154
9609	['mass', 'mass']	[117.0699, 105.0699]	OC1CCCCC1	88.0636	0.351351	0.321981	0.336026
9611	['mass', 'mass', 'mass']	[117.0699, 129.0699, 105.0699]	OC1CCCCC1	88.0636	0.404372	0.229102	0.29249
9612	['mass', 'mass']	[117.0699, 129.0699]	OC1CCCCC1	88.0636	0.311284	0.247678	0.275862
9613	['mass']	[117.0699]	OC1CCCCC1	88.0636	0.234469	0.362229	0.284672
9614	['mass_diff']	[42.0106]	OC1CCCCC1	88.0636	0.148148	0.22291	0.177998
9615	['mass_diff', 'mass_diff']	[30.047, 52.0313]	OC1CCCCC1	88.0636	0.38806	0.241486	0.29771
9616	['mass_diff', 'mass']	[30.047, 105.0699]	OC1CCCCC1	88.0636	0.4	0.235294	0.296296
9617	['mass_diff']	[30.047]	OC1CCCCC1	88.0636	0.220807	0.321981	0.261965
9619	['mass_diff']	[58.0055]	OC1CCCCC1	88.0636	0.159041	0.226006	0.186701
9621	['mass', 'mass_diff']	[121.0648, 52.0313]	OC1CCCCC1	88.0636	0.557576	0.28483	0.377049
9622	['mass', 'mass']	[121.0648, 105.0699]	OC1CCCCC1	88.0636	0.323887	0.247678	0.280702
9624	['mass']	[121.0648]	OC1CCCCC1	88.0636	0.262222	0.365325	0.305304
9627	['mass_diff']	[54.0106]	OC1CCCCC1	88.0636	0.187952	0.241486	0.211382
9628	['mass_diff', 'mass_diff']	[78.047, 52.0313]	OC1CCCCC1	88.0636	0.414365	0.232198	0.297619
9629	['mass_diff']	[78.047]	OC1CCCCC1	88.0636	0.245742	0.312693	0.275204
9637	['mass']	[128.062]	OC1CCCCC1	88.0636	0.170854	0.210526	0.188627
9638	['mass_diff']	[44.0262]	OC1CCCCC1	88.0636	0.179487	0.216718	0.196353
9653	['mass']	[145.0648]	OC1CCCCC1	88.0636	0.210983	0.226006	0.218236
9654	['mass', 'mass_diff']	[119.0855, 52.0313]	OC1CCCCC1	88.0636	0.64497	0.337461	0.443089
9655	['mass', 'mass']	[119.0855, 105.0699]	OC1CCCCC1	88.0636	0.513619	0.408669	0.455172
9656	['mass', 'mass']	[119.0855, 129.0699]	OC1CCCCC1	88.0636	0.511364	0.278638	0.360721
9657	['mass', 'mass', 'mass']	[119.0855, 117.0699, 105.0699]	OC1CCCCC1	88.0636	0.522989	0.281734	0.366197
9658	['mass', 'mass']	[119.0855, 117.0699]	OC1CCCCC1	88.0636	0.479798	0.294118	0.364683
9659	['mass']	[119.0855]	OC1CCCCC1	88.0636	0.472303	0.501548	0.486486
9661	['mass', 'mass_diff']	[131.0855, 52.0313]	OC1CCCCC1	88.0636	0.595238	0.309598	0.407332
9662	['mass', 'mass']	[131.0855, 105.0699]	OC1CCCCC1	88.0636	0.475285	0.386997	0.426621
9663	['mass', 'mass', 'mass']	[131.0855, 129.0699, 105.0699]	OC1CCCCC1	88.0636	0.483146	0.266254	0.343313
9664	['mass', 'mass']	[131.0855, 129.0699]	OC1CCCCC1	88.0636	0.443925	0.294118	0.353818
9665	['mass', 'mass', 'mass']	[131.0855, 117.0699, 105.0699]	OC1CCCCC1	88.0636	0.478022	0.26935	0.344554
9666	['mass', 'mass', 'mass']	[131.0855, 117.0699, 129.0699]	OC1CCCCC1	88.0636	0.468354	0.229102	0.307692
9667	['mass', 'mass']	[131.0855, 117.0699]	OC1CCCCC1	88.0636	0.44878	0.28483	0.348485
9668	['mass', 'mass', 'mass']	[131.0855, 119.0855, 105.0699]	OC1CCCCC1	88.0636	0.654971	0.346749	0.453441
9669	['mass', 'mass']	[131.0855, 119.0855]	OC1CCCCC1	88.0636	0.645503	0.377709	0.476562
9670	['mass']	[131.0855]	OC1CCCCC1	88.0636	0.432024	0.442724	0.437309
9672	['mass', 'mass_diff']	[143.0855, 52.0313]	OC1CCCCC1	88.0636	0.635838	0.340557	0.443548
9673	['mass', 'mass']	[143.0855, 105.0699]	OC1CCCCC1	88.0636	0.515021	0.371517	0.431655
9674	['mass', 'mass']	[143.0855, 129.0699]	OC1CCCCC1	88.0636	0.447236	0.275542	0.340996
9675	['mass', 'mass', 'mass']	[143.0855, 117.0699, 105.0699]	OC1CCCCC1	88.0636	0.51497	0.266254	0.35102
9676	['mass', 'mass']	[143.0855, 117.0699]	OC1CCCCC1	88.0636	0.464646	0.28483	0.353167
9678	['mass', 'mass', 'mass']	[143.0855, 119.0855, 105.0699]	OC1CCCCC1	88.0636	0.670732	0.340557	0.451745
9679	['mass', 'mass']	[143.0855, 119.0855]	OC1CCCCC1	88.0636	0.675978	0.374613	0.482072
9680	['mass', 'mass', 'mass']	[143.0855, 131.0855, 105.0699]	OC1CCCCC1	88.0636	0.570652	0.325077	0.414201
9681	['mass', 'mass']	[143.0855, 131.0855]	OC1CCCCC1	88.0636	0.570048	0.365325	0.445283
9682	['mass']	[143.0855]	OC1CCCCC1	88.0636	0.438066	0.448916	0.443425
9866	['mass']	[133.0648]	CC1CCCCC1	84.0749	0.263975	0.207317	0.23224
9875	['mass']	[133.0648]	C:C:C(=O):O:C1:C:C:C:C(O):C:1	156.095	0.23913	0.204787	0.22063
9905	['mass']	[133.0648]	C=C(CC)CCCCCCCO	148.117	0.220497	0.217125	0.218798
9915	['mass_diff']	[30.0106]	CCCC1:C:C:C(O):C:C:1	124.096	0.151852	0.384375	0.217699
9919	['mass_diff']	[52.0313]	CCCC1:C:C:C(O):C:C:1	124.096	0.119887	0.265625	0.165209
9923	['mass']	[103.0542]	CCCC1:C:C:C(O):C:C:1	124.096	0.102222	0.215625	0.138693
9928	['mass']	[105.0699]	CCCC1:C:C:C(O):C:C:1	124.096	0.109231	0.221875	0.146392
9933	['mass_diff']	[46.0055]	CCCC1:C:C:C(O):C:C:1	124.096	0.111288	0.21875	0.147524
9936	['mass_diff']	[55.9898]	CCCC1:C:C:C(O):C:C:1	124.096	0.132438	0.215625	0.16409
9946	['mass_diff']	[42.0106]	CCCC1:C:C:C(O):C:C:1	124.096	0.141975	0.215625	0.171216
9956	['mass']	[121.0648]	CCCC1:C:C:C(O):C:C:1	124.096	0.195556	0.275	0.228571
9958	['mass_diff']	[31.0184]	CCCC1:C:C:C(O):C:C:1	124.096	0.177528	0.246875	0.206536
9959	['mass_diff']	[54.0106]	CCCC1:C:C:C(O):C:C:1	124.096	0.163855	0.2125	0.185034
9966	['mass']	[107.0491]	CCCC1:C:C:C(O):C:C:1	124.096	0.244681	0.2875	0.264368
9983	['mass']	[133.0648]	CCCC1:C:C:C(O):C:C:1	124.096	0.220497	0.221875	0.221184
9984	['mass_diff']	[30.0106]	CCCC(C)CC(O)CC	124.096	0.139506	0.355346	0.200355
9986	['mass_diff', 'mass_diff']	[52.0313, 30.0106]	CCCC(C)CC(O)CC	124.096	0.329004	0.238994	0.276867
9988	['mass_diff']	[52.0313]	CCCC(C)CC(O)CC	124.096	0.25952	0.578616	0.358325
9992	['mass', 'mass_diff']	[105.0699, 52.0313]	CCCC(C)CC(O)CC	124.096	0.438819	0.327044	0.374775
9993	['mass']	[105.0699]	CCCC(C)CC(O)CC	124.096	0.230769	0.471698	0.309917
9997	['mass_diff']	[46.0055]	CCCC(C)CC(O)CC	124.096	0.103339	0.204403	0.137276
10001	['mass', 'mass_diff']	[129.0699, 52.0313]	CCCC(C)CC(O)CC	124.096	0.373206	0.245283	0.296015
10003	['mass', 'mass']	[129.0699, 105.0699]	CCCC(C)CC(O)CC	124.096	0.362934	0.295597	0.325823
10004	['mass']	[129.0699]	CCCC(C)CC(O)CC	124.096	0.222004	0.355346	0.273277
10006	['mass', 'mass_diff']	[117.0699, 52.0313]	CCCC(C)CC(O)CC	124.096	0.370558	0.22956	0.283495
10008	['mass', 'mass']	[117.0699, 105.0699]	CCCC(C)CC(O)CC	124.096	0.327703	0.305031	0.315961
10010	['mass', 'mass', 'mass']	[117.0699, 129.0699, 105.0699]	CCCC(C)CC(O)CC	124.096	0.398907	0.22956	0.291417
10011	['mass', 'mass']	[117.0699, 129.0699]	CCCC(C)CC(O)CC	124.096	0.311284	0.251572	0.278261
10012	['mass']	[117.0699]	CCCC(C)CC(O)CC	124.096	0.218437	0.342767	0.26683
10013	['mass_diff']	[42.0106]	CCCC(C)CC(O)CC	124.096	0.164609	0.251572	0.199005
10014	['mass_diff', 'mass_diff']	[30.047, 52.0313]	CCCC(C)CC(O)CC	124.096	0.383085	0.242138	0.296724
10015	['mass_diff', 'mass']	[30.047, 105.0699]	CCCC(C)CC(O)CC	124.096	0.357895	0.213836	0.267717
10016	['mass_diff']	[30.047]	CCCC(C)CC(O)CC	124.096	0.218684	0.323899	0.26109
10018	['mass_diff']	[58.0055]	CCCC(C)CC(O)CC	124.096	0.148148	0.213836	0.175032
10020	['mass', 'mass_diff']	[121.0648, 52.0313]	CCCC(C)CC(O)CC	124.096	0.539394	0.279874	0.36853
10021	['mass', 'mass']	[121.0648, 105.0699]	CCCC(C)CC(O)CC	124.096	0.315789	0.245283	0.276106
10023	['mass']	[121.0648]	CCCC(C)CC(O)CC	124.096	0.255556	0.361635	0.299479
10026	['mass_diff']	[54.0106]	CCCC(C)CC(O)CC	124.096	0.187952	0.245283	0.212824
10027	['mass_diff', 'mass_diff']	[78.047, 52.0313]	CCCC(C)CC(O)CC	124.096	0.414365	0.235849	0.300601
10028	['mass_diff']	[78.047]	CCCC(C)CC(O)CC	124.096	0.250608	0.323899	0.282579
10029	['mass_diff']	[42.047]	CCCC(C)CC(O)CC	124.096	0.179361	0.22956	0.201379
10036	['mass']	[128.062]	CCCC(C)CC(O)CC	124.096	0.178392	0.22327	0.198324
10037	['mass_diff']	[44.0262]	CCCC(C)CC(O)CC	124.096	0.194872	0.238994	0.214689
10042	['mass']	[141.0699]	CCCC(C)CC(O)CC	124.096	0.171875	0.207547	0.188034
10052	['mass']	[145.0648]	CCCC(C)CC(O)CC	124.096	0.213873	0.232704	0.222892
10053	['mass', 'mass_diff']	[119.0855, 52.0313]	CCCC(C)CC(O)CC	124.096	0.639053	0.339623	0.443532
10054	['mass', 'mass']	[119.0855, 105.0699]	CCCC(C)CC(O)CC	124.096	0.490272	0.396226	0.438261
10055	['mass', 'mass']	[119.0855, 129.0699]	CCCC(C)CC(O)CC	124.096	0.522727	0.289308	0.37247
10056	['mass', 'mass', 'mass']	[119.0855, 117.0699, 105.0699]	CCCC(C)CC(O)CC	124.096	0.5	0.273585	0.353659
10057	['mass', 'mass']	[119.0855, 117.0699]	CCCC(C)CC(O)CC	124.096	0.454545	0.283019	0.348837
10058	['mass']	[119.0855]	CCCC(C)CC(O)CC	124.096	0.460641	0.496855	0.478064
10060	['mass', 'mass_diff']	[131.0855, 52.0313]	CCCC(C)CC(O)CC	124.096	0.589286	0.311321	0.407407
10061	['mass', 'mass']	[131.0855, 105.0699]	CCCC(C)CC(O)CC	124.096	0.471483	0.389937	0.42685
10062	['mass', 'mass', 'mass']	[131.0855, 129.0699, 105.0699]	CCCC(C)CC(O)CC	124.096	0.494382	0.27673	0.354839
10063	['mass', 'mass']	[131.0855, 129.0699]	CCCC(C)CC(O)CC	124.096	0.462617	0.311321	0.37218
10064	['mass', 'mass', 'mass']	[131.0855, 117.0699, 105.0699]	CCCC(C)CC(O)CC	124.096	0.461538	0.264151	0.336
10065	['mass', 'mass', 'mass']	[131.0855, 117.0699, 129.0699]	CCCC(C)CC(O)CC	124.096	0.468354	0.232704	0.310924
10066	['mass', 'mass']	[131.0855, 117.0699]	CCCC(C)CC(O)CC	124.096	0.434146	0.279874	0.340344
10067	['mass', 'mass', 'mass']	[131.0855, 119.0855, 105.0699]	CCCC(C)CC(O)CC	124.096	0.643275	0.345912	0.449898
10068	['mass', 'mass']	[131.0855, 119.0855]	CCCC(C)CC(O)CC	124.096	0.645503	0.383648	0.481262
10069	['mass']	[131.0855]	CCCC(C)CC(O)CC	124.096	0.432024	0.449686	0.440678
10071	['mass', 'mass_diff']	[143.0855, 52.0313]	CCCC(C)CC(O)CC	124.096	0.635838	0.345912	0.448065
10072	['mass', 'mass']	[143.0855, 105.0699]	CCCC(C)CC(O)CC	124.096	0.540773	0.396226	0.45735
10073	['mass', 'mass']	[143.0855, 129.0699]	CCCC(C)CC(O)CC	124.096	0.487437	0.305031	0.375242
10074	['mass', 'mass', 'mass']	[143.0855, 117.0699, 105.0699]	CCCC(C)CC(O)CC	124.096	0.51497	0.27044	0.354639
10075	['mass', 'mass']	[143.0855, 117.0699]	CCCC(C)CC(O)CC	124.096	0.459596	0.286164	0.352713
10076	['mass', 'mass']	[143.0855, 128.062]	CCCC(C)CC(O)CC	124.096	0.349206	0.207547	0.260355
10077	['mass', 'mass', 'mass']	[143.0855, 119.0855, 105.0699]	CCCC(C)CC(O)CC	124.096	0.689024	0.355346	0.46888
10078	['mass', 'mass']	[143.0855, 119.0855]	CCCC(C)CC(O)CC	124.096	0.703911	0.396226	0.507042
10079	['mass', 'mass', 'mass']	[143.0855, 131.0855, 105.0699]	CCCC(C)CC(O)CC	124.096	0.603261	0.349057	0.442231
10080	['mass', 'mass']	[143.0855, 131.0855]	CCCC(C)CC(O)CC	124.096	0.603865	0.393082	0.47619
10081	['mass']	[143.0855]	CCCC(C)CC(O)CC	124.096	0.459215	0.477987	0.468413
10085	['mass_diff']	[30.0106]	C=C(CC)CCC(C)C	108.096	0.130864	0.33758	0.188612
10087	['mass_diff', 'mass_diff']	[52.0313, 30.0106]	C=C(CC)CCC(C)C	108.096	0.307359	0.226115	0.26055
10089	['mass_diff']	[52.0313]	C=C(CC)CCC(C)C	108.096	0.25952	0.585987	0.359726
10093	['mass', 'mass_diff']	[105.0699, 52.0313]	C=C(CC)CCC(C)C	108.096	0.493671	0.372611	0.424682
10094	['mass']	[105.0699]	C=C(CC)CCC(C)C	108.096	0.256923	0.531847	0.346473
10099	['mass', 'mass_diff']	[129.0699, 52.0313]	C=C(CC)CCC(C)C	108.096	0.416268	0.27707	0.332696
10102	['mass', 'mass']	[129.0699, 105.0699]	C=C(CC)CCC(C)C	108.096	0.409266	0.33758	0.369983
10103	['mass']	[129.0699]	C=C(CC)CCC(C)C	108.096	0.247544	0.401274	0.306197
10105	['mass', 'mass_diff']	[117.0699, 52.0313]	C=C(CC)CCC(C)C	108.096	0.401015	0.251592	0.309198
10107	['mass', 'mass']	[117.0699, 105.0699]	C=C(CC)CCC(C)C	108.096	0.361486	0.340764	0.35082
10109	['mass', 'mass', 'mass']	[117.0699, 129.0699, 105.0699]	C=C(CC)CCC(C)C	108.096	0.448087	0.261146	0.32998
10110	['mass', 'mass']	[117.0699, 129.0699]	C=C(CC)CCC(C)C	108.096	0.350195	0.286624	0.315236
10111	['mass']	[117.0699]	C=C(CC)CCC(C)C	108.096	0.236473	0.375796	0.290283
10112	['mass_diff']	[42.0106]	C=C(CC)CCC(C)C	108.096	0.13786	0.213376	0.1675
10113	['mass_diff', 'mass_diff']	[30.047, 52.0313]	C=C(CC)CCC(C)C	108.096	0.427861	0.273885	0.333981
10114	['mass_diff', 'mass']	[30.047, 105.0699]	C=C(CC)CCC(C)C	108.096	0.431579	0.261146	0.325397
10115	['mass_diff']	[30.047]	C=C(CC)CCC(C)C	108.096	0.244161	0.366242	0.292994
10119	['mass', 'mass_diff']	[121.0648, 52.0313]	C=C(CC)CCC(C)C	108.096	0.557576	0.292994	0.384134
10120	['mass', 'mass']	[121.0648, 105.0699]	C=C(CC)CCC(C)C	108.096	0.348178	0.273885	0.306595
10122	['mass']	[121.0648]	C=C(CC)CCC(C)C	108.096	0.268889	0.38535	0.316754
10123	['mass_diff']	[54.0106]	C=C(CC)CCC(C)C	108.096	0.178313	0.235669	0.203018
10124	['mass_diff', 'mass_diff']	[78.047, 52.0313]	C=C(CC)CCC(C)C	108.096	0.41989	0.242038	0.307071
10125	['mass_diff']	[78.047]	C=C(CC)CCC(C)C	108.096	0.262774	0.343949	0.297931
10128	['mass', 'mass']	[128.062, 105.0699]	C=C(CC)CCC(C)C	108.096	0.338384	0.213376	0.261719
10130	['mass', 'mass']	[128.062, 129.0699]	C=C(CC)CCC(C)C	108.096	0.252874	0.210191	0.229565
10133	['mass']	[128.062]	C=C(CC)CCC(C)C	108.096	0.198492	0.251592	0.22191
10140	['mass']	[141.0699]	C=C(CC)CCC(C)C	108.096	0.197917	0.242038	0.217765
10153	['mass']	[145.0648]	C=C(CC)CCC(C)C	108.096	0.225434	0.248408	0.236364
10154	['mass', 'mass_diff']	[119.0855, 52.0313]	C=C(CC)CCC(C)C	108.096	0.704142	0.378981	0.492754
10155	['mass', 'mass']	[119.0855, 105.0699]	C=C(CC)CCC(C)C	108.096	0.533074	0.436306	0.47986
10156	['mass', 'mass']	[119.0855, 129.0699]	C=C(CC)CCC(C)C	108.096	0.556818	0.312102	0.4
10157	['mass', 'mass', 'mass']	[119.0855, 117.0699, 105.0699]	C=C(CC)CCC(C)C	108.096	0.545977	0.302548	0.389344
10158	['mass', 'mass']	[119.0855, 117.0699]	C=C(CC)CCC(C)C	108.096	0.5	0.315287	0.386719
10159	['mass']	[119.0855]	C=C(CC)CCC(C)C	108.096	0.495627	0.541401	0.517504
10161	['mass', 'mass_diff']	[131.0855, 52.0313]	C=C(CC)CCC(C)C	108.096	0.684524	0.366242	0.477178
10162	['mass', 'mass']	[131.0855, 105.0699]	C=C(CC)CCC(C)C	108.096	0.539924	0.452229	0.492201
10163	['mass', 'mass', 'mass']	[131.0855, 129.0699, 105.0699]	C=C(CC)CCC(C)C	108.096	0.55618	0.315287	0.402439
10164	['mass', 'mass']	[131.0855, 129.0699]	C=C(CC)CCC(C)C	108.096	0.514019	0.350318	0.416667
10165	['mass', 'mass', 'mass']	[131.0855, 117.0699, 105.0699]	C=C(CC)CCC(C)C	108.096	0.527473	0.305732	0.387097
10166	['mass', 'mass', 'mass']	[131.0855, 117.0699, 129.0699]	C=C(CC)CCC(C)C	108.096	0.525316	0.264331	0.351695
10167	['mass', 'mass']	[131.0855, 117.0699]	C=C(CC)CCC(C)C	108.096	0.492683	0.321656	0.38921
10168	['mass', 'mass', 'mass']	[131.0855, 119.0855, 105.0699]	C=C(CC)CCC(C)C	108.096	0.707602	0.38535	0.498969
10169	['mass', 'mass']	[131.0855, 119.0855]	C=C(CC)CCC(C)C	108.096	0.703704	0.423567	0.528827
10170	['mass']	[131.0855]	C=C(CC)CCC(C)C	108.096	0.489426	0.515924	0.502326
10172	['mass', 'mass_diff']	[143.0855, 52.0313]	C=C(CC)CCC(C)C	108.096	0.693642	0.382166	0.492813
10173	['mass', 'mass']	[143.0855, 105.0699]	C=C(CC)CCC(C)C	108.096	0.579399	0.429936	0.493601
10174	['mass', 'mass']	[143.0855, 129.0699]	C=C(CC)CCC(C)C	108.096	0.522613	0.33121	0.405458
10175	['mass', 'mass', 'mass']	[143.0855, 117.0699, 105.0699]	C=C(CC)CCC(C)C	108.096	0.556886	0.296178	0.386694
10176	['mass', 'mass']	[143.0855, 117.0699]	C=C(CC)CCC(C)C	108.096	0.505051	0.318471	0.390625
10177	['mass', 'mass']	[143.0855, 128.062]	C=C(CC)CCC(C)C	108.096	0.375661	0.226115	0.282306
10178	['mass', 'mass', 'mass']	[143.0855, 119.0855, 105.0699]	C=C(CC)CCC(C)C	108.096	0.731707	0.382166	0.502092
10179	['mass', 'mass']	[143.0855, 119.0855]	C=C(CC)CCC(C)C	108.096	0.73743	0.420382	0.535497
10180	['mass', 'mass', 'mass']	[143.0855, 131.0855, 105.0699]	C=C(CC)CCC(C)C	108.096	0.652174	0.382166	0.481928
10181	['mass', 'mass']	[143.0855, 131.0855]	C=C(CC)CCC(C)C	108.096	0.647343	0.426752	0.514395
10182	['mass']	[143.0855]	C=C(CC)CCC(C)C	108.096	0.489426	0.515924	0.502326
10186	['mass_diff']	[30.0106]	CCCOC=O	80.0416	0.137037	0.359223	0.198391
10189	['mass_diff']	[52.0313]	CCCOC=O	80.0416	0.180536	0.414239	0.251473
10192	['mass']	[105.0699]	CCCOC=O	80.0416	0.146154	0.307443	0.198123
10196	['mass_diff']	[46.0055]	CCCOC=O	80.0416	0.108108	0.220065	0.144989
10204	['mass']	[129.0699]	CCCOC=O	80.0416	0.159136	0.262136	0.198044
10212	['mass_diff']	[42.0106]	CCCOC=O	80.0416	0.141975	0.223301	0.173585
10215	['mass_diff']	[30.047]	CCCOC=O	80.0416	0.157113	0.239482	0.189744
10217	['mass_diff']	[58.0055]	CCCOC=O	80.0416	0.16122	0.239482	0.192708
10223	['mass']	[121.0648]	CCCOC=O	80.0416	0.188889	0.275081	0.223979
10228	['mass_diff']	[78.047]	CCCOC=O	80.0416	0.182482	0.242718	0.208333
10229	['mass_diff']	[43.9898]	CCCOC=O	80.0416	0.172749	0.229773	0.197222
10238	['mass_diff']	[44.0262]	CCCOC=O	80.0416	0.164103	0.20712	0.183119
10251	['mass', 'mass_diff']	[119.0855, 52.0313]	CCCOC=O	80.0416	0.390533	0.213592	0.276151
10252	['mass', 'mass']	[119.0855, 105.0699]	CCCOC=O	80.0416	0.276265	0.229773	0.250883
10256	['mass']	[119.0855]	CCCOC=O	80.0416	0.279883	0.31068	0.294479
10259	['mass', 'mass']	[131.0855, 105.0699]	CCCOC=O	80.0416	0.262357	0.223301	0.241259
10266	['mass', 'mass']	[131.0855, 119.0855]	CCCOC=O	80.0416	0.343915	0.210356	0.261044
10267	['mass']	[131.0855]	CCCOC=O	80.0416	0.265861	0.28479	0.275
10269	['mass', 'mass_diff']	[143.0855, 52.0313]	CCCOC=O	80.0416	0.364162	0.203883	0.261411
10270	['mass', 'mass']	[143.0855, 105.0699]	CCCOC=O	80.0416	0.304721	0.229773	0.261993
10276	['mass', 'mass']	[143.0855, 119.0855]	CCCOC=O	80.0416	0.391061	0.226537	0.286885
10277	['mass', 'mass', 'mass']	[143.0855, 131.0855, 105.0699]	CCCOC=O	80.0416	0.342391	0.203883	0.255578
10278	['mass', 'mass']	[143.0855, 131.0855]	CCCOC=O	80.0416	0.352657	0.236246	0.282946
10279	['mass']	[143.0855]	CCCOC=O	80.0416	0.280967	0.300971	0.290625
10284	['mass']	[115.0542]	C1:C:C:C2:N:C:C:C:2:C:1	110.092	0.150203	0.359223	0.211832
10286	['mass', 'mass']	[103.0542, 115.0542]	C1:C:C:C2:N:C:C:C:2:C:1	110.092	0.175	0.203883	0.188341
10288	['mass']	[103.0542]	C1:C:C:C2:N:C:C:C:2:C:1	110.092	0.128889	0.281553	0.176829
10291	['mass_diff']	[46.0055]	C1:C:C:C2:N:C:C:C:2:C:1	110.092	0.104928	0.213592	0.140725
10302	['mass_diff']	[43.0058]	C1:C:C:C2:N:C:C:C:2:C:1	110.092	0.221987	0.339806	0.268542
10307	['mass_diff']	[57.0215]	C1:C:C:C2:N:C:C:C:2:C:1	110.092	0.214834	0.271845	0.24
10308	['mass', 'mass']	[130.0651, 115.0542]	C1:C:C:C2:N:C:C:C:2:C:1	110.092	0.411765	0.271845	0.327485
10309	['mass', 'mass']	[130.0651, 103.0542]	C1:C:C:C2:N:C:C:C:2:C:1	110.092	0.365979	0.229773	0.282306
10310	['mass']	[130.0651]	C1:C:C:C2:N:C:C:C:2:C:1	110.092	0.365039	0.459547	0.406877
10343	['mass']	[147.0804]	CC1CCCC(C)C1	96.0856	0.566343	0.223499	0.320513
10344	['mass']	[147.0804]	CC1CCCCC1C	96.0856	0.511327	0.205195	0.292864
10385	['mass']	[147.0804]	CCCCC(C)C	84.0749	0.569579	0.272446	0.368586
10402	['mass', 'mass']	[147.0804, 105.0699]	CC1CCC(C)CC1	96.0856	0.615385	0.213523	0.317041
10403	['mass']	[147.0804]	CC1CCC(C)CC1	96.0856	0.546926	0.300712	0.38806
10411	['mass']	[147.0804]	O=CCCCC=O	92.0523	0.368932	0.212687	0.269822
10419	['mass']	[147.0804]	CC(C)CCO	76.0529	0.427184	0.258824	0.322344
10476	['mass']	[147.0804]	CC(=O)CCCC=O	104.063	0.355987	0.225873	0.276382
10485	['mass', 'mass']	[147.0804, 105.0699]	CC1=CCCCC1	84.0749	0.558974	0.238512	0.334356
10487	['mass']	[147.0804]	CC1=CCCCC1	84.0749	0.514563	0.347921	0.415144
10531	['mass', 'mass']	[147.0804, 121.0648]	CC1CCC(C)CC1	96.0856	0.659459	0.217082	0.32664
10540	['mass', 'mass']	[147.0804, 121.0648]	CC1=CCCCC1	84.0749	0.621622	0.251641	0.358255
10541	['mass', 'mass']	[147.0804, 105.0699]	C1CCCCC1	72.0642	0.548718	0.24826	0.341853
10543	['mass', 'mass']	[147.0804, 121.0648]	C1CCCCC1	72.0642	0.621622	0.266821	0.373377
10544	['mass']	[147.0804]	C1CCCCC1	72.0642	0.495146	0.354988	0.413514
10548	['mass']	[147.0804]	O=C1:C:C:C2:C:C:C:C:C:2:O:1	140.095	0.31068	0.223776	0.260163
10549	['mass', 'mass']	[147.0804, 105.0699]	CC1CCCCC1	84.0749	0.54359	0.258537	0.350413
10551	['mass', 'mass']	[147.0804, 121.0648]	CC1CCCCC1	84.0749	0.621622	0.280488	0.386555
10552	['mass']	[147.0804]	CC1CCCCC1	84.0749	0.491909	0.370732	0.422809
10556	['mass', 'mass']	[147.0804, 105.0699]	CCC(C)(C)C	72.0642	0.512821	0.246305	0.332779
10558	['mass', 'mass']	[147.0804, 121.0648]	CCC(C)(C)C	72.0642	0.578378	0.263547	0.362098
10559	['mass']	[147.0804]	CCC(C)(C)C	72.0642	0.446602	0.339901	0.386014
10560	['mass', 'mass']	[147.0804, 105.0699]	CCCCCCCCCC	120.107	0.507692	0.251269	0.336163
10562	['mass', 'mass']	[147.0804, 121.0648]	CCCCCCCCCC	120.107	0.594595	0.279188	0.379965
10563	['mass']	[147.0804]	CCCCCCCCCC	120.107	0.459547	0.360406	0.403983
10567	['mass']	[147.0804]	C:C:C(=O):O:C1:C:C:C:C(O):C:1	156.095	0.31068	0.255319	0.280292
10576	['mass', 'mass']	[147.0804, 105.0699]	CC(C)CC=O	76.0529	0.405128	0.218232	0.283662
10578	['mass', 'mass']	[147.0804, 121.0648]	CC(C)CC=O	76.0529	0.513514	0.262431	0.347349
10579	['mass']	[147.0804]	CC(C)CC=O	76.0529	0.381877	0.325967	0.351714
10651	['mass', 'mass']	[147.0804, 105.0699]	CC(C)CC(C)O	88.0636	0.435897	0.247093	0.315399
10653	['mass', 'mass']	[147.0804, 121.0648]	CC(C)CC(C)O	88.0636	0.518919	0.27907	0.362949
10655	['mass']	[147.0804]	CC(C)CC(C)O	88.0636	0.407767	0.366279	0.385911
10712	['mass', 'mass']	[147.0804, 119.0855]	CC1=CCCCC1	84.0749	0.590909	0.227571	0.328594
10714	['mass', 'mass']	[147.0804, 119.0855]	C1CCCCC1	72.0642	0.579545	0.236659	0.336079
10716	['mass', 'mass']	[147.0804, 119.0855]	CC1CCCCC1	84.0749	0.573864	0.246341	0.34471
10718	['mass', 'mass']	[147.0804, 119.0855]	CCC(C)(C)C	72.0642	0.556818	0.241379	0.33677
10719	['mass', 'mass']	[147.0804, 119.0855]	CCCCCCCCCC	120.107	0.545455	0.243655	0.336842
10723	['mass', 'mass']	[147.0804, 119.0855]	CC(C)CC=O	76.0529	0.460227	0.223757	0.301115
10724	['mass', 'mass']	[147.0804, 119.0855]	CC(C)CC(C)O	88.0636	0.494318	0.252907	0.334615
10725	['mass', 'mass']	[147.0804, 105.0699]	CCCCCCCC=O	112.085	0.451282	0.258065	0.328358
10727	['mass', 'mass']	[147.0804, 121.0648]	CCCCCCCC=O	112.085	0.524324	0.284457	0.368821
10729	['mass', 'mass']	[147.0804, 119.0855]	CCCCCCCC=O	112.085	0.517045	0.266862	0.352031
10730	['mass']	[147.0804]	CCCCCCCC=O	112.085	0.407767	0.369501	0.387692
10737	['mass', 'mass']	[147.0804, 105.0699]	C=C(CC)CCCCCCCO	148.117	0.487179	0.29052	0.363985
10738	['mass', 'mass']	[147.0804, 117.0699]	C=C(CC)CCCCCCCO	148.117	0.405882	0.211009	0.277666
10739	['mass', 'mass']	[147.0804, 121.0648]	C=C(CC)CCCCCCCO	148.117	0.562162	0.318043	0.40625
10741	['mass', 'mass']	[147.0804, 119.0855]	C=C(CC)CCCCCCCO	148.117	0.539773	0.29052	0.377734
10742	['mass']	[147.0804]	C=C(CC)CCCCCCCO	148.117	0.423948	0.400612	0.41195
10743	['mass', 'mass']	[147.0804, 105.0699]	CC(C)CCCC(C)C	108.096	0.482051	0.287462	0.360153
10744	['mass', 'mass']	[147.0804, 117.0699]	CC(C)CCCC(C)C	108.096	0.4	0.207951	0.273642
10745	['mass', 'mass']	[147.0804, 121.0648]	CC(C)CCCC(C)C	108.096	0.551351	0.311927	0.398437
10747	['mass', 'mass']	[147.0804, 119.0855]	CC(C)CCCC(C)C	108.096	0.534091	0.287462	0.373757
10748	['mass']	[147.0804]	CC(C)CCCC(C)C	108.096	0.414239	0.391437	0.402516
10749	['mass', 'mass']	[147.0804, 105.0699]	CC(C)CCC=O	88.0636	0.420513	0.251534	0.314779
10751	['mass', 'mass']	[147.0804, 121.0648]	CC(C)CCC=O	88.0636	0.502703	0.285276	0.363992
10753	['mass', 'mass']	[147.0804, 119.0855]	CC(C)CCC=O	88.0636	0.494318	0.266871	0.346614
10754	['mass']	[147.0804]	CC(C)CCC=O	88.0636	0.385113	0.365031	0.374803
10755	['mass', 'mass']	[147.0804, 105.0699]	OC1CCCCC1	88.0636	0.441026	0.266254	0.332046
10756	['mass', 'mass']	[147.0804, 117.0699]	OC1CCCCC1	88.0636	0.388235	0.204334	0.267748
10757	['mass', 'mass']	[147.0804, 121.0648]	OC1CCCCC1	88.0636	0.524324	0.30031	0.38189
10759	['mass', 'mass']	[147.0804, 119.0855]	OC1CCCCC1	88.0636	0.511364	0.278638	0.360721
10760	['mass']	[147.0804]	OC1CCCCC1	88.0636	0.411003	0.393189	0.401899
10766	['mass', 'mass']	[147.0804, 105.0699]	CCCC(C)CC(O)CC	124.096	0.446154	0.273585	0.339181
10767	['mass', 'mass']	[147.0804, 117.0699]	CCCC(C)CC(O)CC	124.096	0.382353	0.204403	0.266393
10768	['mass', 'mass']	[147.0804, 121.0648]	CCCC(C)CC(O)CC	124.096	0.524324	0.305031	0.385686
10770	['mass', 'mass']	[147.0804, 119.0855]	CCCC(C)CC(O)CC	124.096	0.517045	0.286164	0.368421
10771	['mass']	[147.0804]	CCCC(C)CC(O)CC	124.096	0.411003	0.399371	0.405104
10772	['mass', 'mass']	[147.0804, 105.0699]	C=C(CC)CCC(C)C	108.096	0.482051	0.299363	0.369352
10773	['mass', 'mass']	[147.0804, 117.0699]	C=C(CC)CCC(C)C	108.096	0.4	0.216561	0.280992
10774	['mass', 'mass']	[147.0804, 121.0648]	C=C(CC)CCC(C)C	108.096	0.540541	0.318471	0.400802
10776	['mass', 'mass']	[147.0804, 119.0855]	C=C(CC)CCC(C)C	108.096	0.534091	0.299363	0.383673
10777	['mass']	[147.0804]	C=C(CC)CCC(C)C	108.096	0.420712	0.414013	0.417335
10783	['mass']	[147.0804]	CCCOC=O	80.0416	0.213592	0.213592	0.213592
10910	['mass']	[118.0651]	C1:C:C:C2:N:C:C:C:2:C:1	110.092	0.233766	0.23301	0.233387
10946	['mass_diff']	[43.0422]	CCN(CC)CC	86.0709	0.459283	0.206745	0.285137
10998	['mass_diff']	[46.0055]	NCCCC=O	78.0489	0.109698	0.22623	0.147752
11024	['mass_diff']	[46.0055]	[H]S[H]	34.0809	0.101749	0.210526	0.137192
11034	['mass_diff']	[46.0055]	CCNC(=O)CC	90.0596	0.100159	0.208609	0.135338
11035	['mass_diff']	[43.0058]	CCNC(=O)CC	90.0596	0.196617	0.307947	0.24
11044	['mass']	[115.0542]	CC(N)C(=O)O	82.0376	0.117727	0.288079	0.167147
11049	['mass']	[103.0542]	CC(N)C(=O)O	82.0376	0.140741	0.31457	0.194473
11054	['mass']	[105.0699]	CC(N)C(=O)O	82.0376	0.106154	0.228477	0.144958
11056	['mass_diff', 'mass']	[46.0055, 115.0542]	CC(N)C(=O)O	82.0376	0.347826	0.238411	0.282908
11060	['mass_diff']	[46.0055]	CC(N)C(=O)O	82.0376	0.235294	0.490066	0.317938
11064	['mass_diff']	[55.9898]	CC(N)C(=O)O	82.0376	0.159309	0.274834	0.201701
11072	['mass_diff']	[43.0058]	CC(N)C(=O)O	82.0376	0.194503	0.304636	0.237419
11074	['mass_diff']	[58.0055]	CC(N)C(=O)O	82.0376	0.176471	0.268212	0.212878
11075	['mass_diff']	[43.9898]	CC(N)C(=O)O	82.0376	0.16545	0.225166	0.190743
11080	['mass_diff']	[57.0215]	CC(N)C(=O)O	82.0376	0.161125	0.208609	0.181818
11083	['mass']	[130.0651]	CC(N)C(=O)O	82.0376	0.195373	0.251656	0.219971
11084	['mass_diff']	[44.9977]	CC(N)C(=O)O	82.0376	0.160207	0.205298	0.179971
11102	['mass']	[118.0651]	CC(N)C(=O)O	82.0376	0.207792	0.211921	0.209836
11148	['mass']	[144.0808]	CC1CCCCC1N	98.0816	0.574394	0.244838	0.34333
11165	['mass']	[144.0808]	CN1CCCCC1	86.0709	0.366782	0.205426	0.263354
11241	['mass']	[144.0808]	CC(N)CCCC=O	102.07	0.273356	0.219444	0.243451
11246	['mass', 'mass']	[144.0808, 130.0651]	C1:C:C:C2:N:C:C:C:2:C:1	110.092	0.478495	0.288026	0.359596
11247	['mass']	[144.0808]	C1:C:C:C2:N:C:C:C:2:C:1	110.092	0.435986	0.407767	0.421405
11251	['mass_diff']	[30.0106]	CC=CCC1:C:C:C(O):C:C:1	136.106	0.135802	0.384615	0.20073
11255	['mass_diff']	[52.0313]	CC=CCC1:C:C:C(O):C:C:1	136.106	0.119887	0.297203	0.170854
11258	['mass']	[103.0542]	CC=CCC1:C:C:C(O):C:C:1	136.106	0.103704	0.244755	0.145682
11263	['mass']	[105.0699]	CC=CCC1:C:C:C(O):C:C:1	136.106	0.1	0.227273	0.138889
11266	['mass_diff']	[46.0055]	CC=CCC1:C:C:C(O):C:C:1	136.106	0.101749	0.223776	0.139891
11270	['mass_diff']	[55.9898]	CC=CCC1:C:C:C(O):C:C:1	136.106	0.166987	0.304196	0.215613
11279	['mass_diff']	[42.0106]	CC=CCC1:C:C:C(O):C:C:1	136.106	0.133745	0.227273	0.168394
11283	['mass_diff']	[58.0055]	CC=CCC1:C:C:C(O):C:C:1	136.106	0.150327	0.241259	0.185235
11289	['mass']	[121.0648]	CC=CCC1:C:C:C(O):C:C:1	136.106	0.168889	0.265734	0.206522
11291	['mass_diff']	[31.0184]	CC=CCC1:C:C:C(O):C:C:1	136.106	0.152809	0.237762	0.186047
11292	['mass_diff']	[54.0106]	CC=CCC1:C:C:C(O):C:C:1	136.106	0.144578	0.20979	0.171184
11302	['mass']	[107.0491]	CC=CCC1:C:C:C(O):C:C:1	136.106	0.228723	0.300699	0.259819
11308	['mass']	[145.0648]	CC=CCC1:C:C:C(O):C:C:1	136.106	0.179191	0.216783	0.196203
11312	['mass']	[131.0491]	CC=CCC1:C:C:C(O):C:C:1	136.106	0.18541	0.213287	0.198374
11315	['mass']	[133.0648]	CC=CCC1:C:C:C(O):C:C:1	136.106	0.186335	0.20979	0.197368
11353	['mass']	[159.0804]	CC1CCCC(C)C1	96.0856	0.585965	0.213282	0.312734
11354	['mass']	[159.0804]	CC1CCCCC1C	96.0856	0.575439	0.212987	0.3109
11395	['mass']	[159.0804]	CCCCC(C)C	84.0749	0.582456	0.256966	0.356606
11413	['mass']	[159.0804]	CC1CCC(C)CC1	96.0856	0.568421	0.288256	0.382527
11429	['mass']	[159.0804]	CC(C)CCO	76.0529	0.452632	0.252941	0.324528
11441	['mass', 'mass']	[159.0804, 105.0699]	CC1=CCCCC1	84.0749	0.574713	0.218818	0.316957
11442	['mass']	[159.0804]	CC1=CCCCC1	84.0749	0.540351	0.33698	0.415094
11445	['mass', 'mass']	[159.0804, 105.0699]	C1CCCCC1	72.0642	0.568966	0.229698	0.327273
11446	['mass']	[159.0804]	C1CCCCC1	72.0642	0.529825	0.350348	0.421788
11449	['mass', 'mass']	[159.0804, 105.0699]	CC1CCCCC1	84.0749	0.568966	0.241463	0.339041
11450	['mass']	[159.0804]	CC1CCCCC1	84.0749	0.529825	0.368293	0.434532
11453	['mass', 'mass']	[159.0804, 105.0699]	CCC(C)(C)C	72.0642	0.511494	0.219212	0.306897
11454	['mass']	[159.0804]	CCC(C)(C)C	72.0642	0.480702	0.337438	0.396527
11455	['mass', 'mass']	[159.0804, 105.0699]	CCCCCCCCCC	120.107	0.5	0.220812	0.306338
11456	['mass']	[159.0804]	CCCCCCCCCC	120.107	0.477193	0.345178	0.400589
11458	['mass']	[159.0804]	C:C:C(=O):O:C1:C:C:C:C(O):C:1	156.095	0.298246	0.226064	0.257186
11465	['mass']	[159.0804]	CC(C)CC=O	76.0529	0.378947	0.298343	0.333849
11540	['mass', 'mass']	[159.0804, 105.0699]	CC(C)CC(C)O	88.0636	0.436782	0.22093	0.293436
11542	['mass']	[159.0804]	CC(C)CC(C)O	88.0636	0.424561	0.351744	0.384738
11543	['mass', 'mass']	[159.0804, 105.0699]	CCCCCCCC=O	112.085	0.448276	0.228739	0.302913
11545	['mass']	[159.0804]	CCCCCCCC=O	112.085	0.424561	0.354839	0.386581
11548	['mass']	[159.0804]	CCOC(C)=O	80.0416	0.249123	0.21194	0.229032
11549	['mass', 'mass']	[159.0804, 105.0699]	C=C(CC)CCCCCCCO	148.117	0.465517	0.247706	0.323353
11550	['mass', 'mass']	[159.0804, 145.0648]	C=C(CC)CCCCCCCO	148.117	0.421384	0.204893	0.27572
11551	['mass']	[159.0804]	C=C(CC)CCCCCCCO	148.117	0.442105	0.385321	0.411765
11552	['mass', 'mass']	[159.0804, 105.0699]	CC(C)CCCC(C)C	108.096	0.465517	0.247706	0.323353
11553	['mass', 'mass']	[159.0804, 145.0648]	CC(C)CCCC(C)C	108.096	0.421384	0.204893	0.27572
11554	['mass']	[159.0804]	CC(C)CCCC(C)C	108.096	0.438596	0.382263	0.408497
11555	['mass', 'mass']	[159.0804, 105.0699]	CC(C)CCC=O	88.0636	0.408046	0.217791	0.284
11557	['mass']	[159.0804]	CC(C)CCC=O	88.0636	0.382456	0.334356	0.356792
11558	['mass', 'mass']	[159.0804, 105.0699]	OC1CCCCC1	88.0636	0.442529	0.23839	0.309859
11560	['mass']	[159.0804]	OC1CCCCC1	88.0636	0.42807	0.377709	0.401316
11564	['mass', 'mass']	[159.0804, 105.0699]	CCCC(C)CC(O)CC	124.096	0.431034	0.235849	0.304878
11566	['mass']	[159.0804]	CCCC(C)CC(O)CC	124.096	0.410526	0.367925	0.38806
11567	['mass', 'mass']	[159.0804, 105.0699]	C=C(CC)CCC(C)C	108.096	0.477011	0.264331	0.340164
11568	['mass', 'mass']	[159.0804, 145.0648]	C=C(CC)CCC(C)C	108.096	0.421384	0.213376	0.283298
11569	['mass']	[159.0804]	C=C(CC)CCC(C)C	108.096	0.449123	0.407643	0.427379
11572	['mass']	[159.0804]	CCCOC=O	80.0416	0.263158	0.242718	0.252525
11614	['mass', 'mass']	[159.0804, 147.0804]	CC1CCC(C)CC1	96.0856	0.713415	0.208185	0.322314
11628	['mass', 'mass']	[159.0804, 147.0804]	CC1=CCCCC1	84.0749	0.689024	0.247265	0.363929
11630	['mass', 'mass']	[159.0804, 147.0804]	C1CCCCC1	72.0642	0.676829	0.257541	0.373109
11632	['mass', 'mass']	[159.0804, 147.0804]	CC1CCCCC1	84.0749	0.676829	0.270732	0.38676
11634	['mass', 'mass']	[159.0804, 147.0804]	CCC(C)(C)C	72.0642	0.628049	0.253695	0.361404
11635	['mass', 'mass']	[159.0804, 147.0804]	CCCCCCCCCC	120.107	0.628049	0.261421	0.369176
11639	['mass', 'mass']	[159.0804, 147.0804]	CC(C)CC=O	76.0529	0.487805	0.220994	0.304183
11640	['mass', 'mass']	[159.0804, 147.0804]	CC(C)CC(C)O	88.0636	0.573171	0.273256	0.370079
11641	['mass', 'mass']	[159.0804, 147.0804]	CCCCCCCC=O	112.085	0.560976	0.269795	0.364356
11643	['mass', 'mass']	[159.0804, 147.0804]	C=C(CC)CCCCCCCO	148.117	0.585366	0.293578	0.391039
11644	['mass', 'mass']	[159.0804, 147.0804]	CC(C)CCCC(C)C	108.096	0.585366	0.293578	0.391039
11645	['mass', 'mass']	[159.0804, 147.0804]	CC(C)CCC=O	88.0636	0.52439	0.263804	0.35102
11646	['mass', 'mass']	[159.0804, 147.0804]	OC1CCCCC1	88.0636	0.573171	0.291022	0.386037
11648	['mass', 'mass']	[159.0804, 147.0804]	CCCC(C)CC(O)CC	124.096	0.573171	0.295597	0.390041
11649	['mass', 'mass']	[159.0804, 147.0804]	C=C(CC)CCC(C)C	108.096	0.591463	0.308917	0.405858
11658	['mass_diff']	[30.0106]	CCC(=O)OC	80.0416	0.135802	0.387324	0.201097
11662	['mass_diff']	[52.0313]	CCC(=O)OC	80.0416	0.145275	0.362676	0.207452
11669	['mass_diff']	[46.0055]	CCC(=O)OC	80.0416	0.138315	0.306338	0.190581
11677	['mass']	[129.0699]	CCC(=O)OC	80.0416	0.119843	0.214789	0.153846
11685	['mass']	[117.0699]	CCC(=O)OC	80.0416	0.122244	0.214789	0.155811
11688	['mass_diff']	[30.047]	CCC(=O)OC	80.0416	0.125265	0.207746	0.156291
11690	['mass_diff']	[58.0055]	CCC(=O)OC	80.0416	0.159041	0.257042	0.196501
11696	['mass']	[121.0648]	CCC(=O)OC	80.0416	0.144444	0.228873	0.177112
11701	['mass_diff']	[43.9898]	CCC(=O)OC	80.0416	0.189781	0.274648	0.22446
11702	['mass_diff']	[42.047]	CCC(=O)OC	80.0416	0.154791	0.221831	0.182344
11708	['mass_diff']	[44.0262]	CCC(=O)OC	80.0416	0.176923	0.242958	0.204748
11744	['mass']	[143.0855]	CCC(=O)OC	80.0416	0.181269	0.211268	0.195122
11803	['mass']	[146.06]	NCCCCC=O	90.0596	0.577061	0.289048	0.385167
11810	['mass']	[146.06]	CN1CCCCC1	86.0709	0.379928	0.205426	0.266667
11823	['mass']	[146.06]	CC(N)CCCC=O	102.07	0.394265	0.305556	0.344288
11826	['mass']	[146.06]	C1:C:C:C2:N:C:C:C:2:C:1	110.092	0.261649	0.236246	0.248299
11828	['mass']	[146.06]	CC(N)C(=O)O	82.0376	0.243728	0.225166	0.234079
11904	['mass']	[135.0804]	CCCCC(C)C	84.0749	0.593525	0.255418	0.357143
11916	['mass']	[135.0804]	CC1CCC(C)CC1	96.0856	0.535971	0.265125	0.354762
11926	['mass']	[135.0804]	CC(C)CCO	76.0529	0.435252	0.237255	0.307107
11937	['mass', 'mass']	[135.0804, 105.0699]	CC1=CCCCC1	84.0749	0.513514	0.207877	0.29595
11938	['mass']	[135.0804]	CC1=CCCCC1	84.0749	0.47482	0.28884	0.359184
11990	['mass', 'mass']	[135.0804, 121.0648]	CC1=CCCCC1	84.0749	0.543353	0.205689	0.298413
11991	['mass', 'mass']	[135.0804, 105.0699]	C1CCCCC1	72.0642	0.513514	0.220418	0.308442
11992	['mass', 'mass']	[135.0804, 121.0648]	C1CCCCC1	72.0642	0.543353	0.218097	0.311258
11993	['mass']	[135.0804]	C1CCCCC1	72.0642	0.467626	0.301624	0.366714
11996	['mass', 'mass']	[135.0804, 105.0699]	CC1CCCCC1	84.0749	0.513514	0.231707	0.319328
11997	['mass', 'mass']	[135.0804, 121.0648]	CC1CCCCC1	84.0749	0.543353	0.229268	0.32247
11998	['mass']	[135.0804]	CC1CCCCC1	84.0749	0.467626	0.317073	0.377907
11999	['mass', 'mass']	[135.0804, 105.0699]	CCC(C)(C)C	72.0642	0.481081	0.219212	0.301184
12000	['mass', 'mass']	[135.0804, 121.0648]	CCC(C)(C)C	72.0642	0.514451	0.219212	0.307427
12001	['mass']	[135.0804]	CCC(C)(C)C	72.0642	0.442446	0.302956	0.359649
12002	['mass', 'mass']	[135.0804, 105.0699]	CCCCCCCCCC	120.107	0.513514	0.241117	0.328152
12003	['mass', 'mass']	[135.0804, 121.0648]	CCCCCCCCCC	120.107	0.554913	0.243655	0.338624
12004	['mass']	[135.0804]	CCCCCCCCCC	120.107	0.489209	0.345178	0.404762
12018	['mass', 'mass']	[135.0804, 105.0699]	CC(C)CC=O	76.0529	0.421622	0.21547	0.285192
12019	['mass', 'mass']	[135.0804, 121.0648]	CC(C)CC=O	76.0529	0.49711	0.237569	0.321495
12020	['mass']	[135.0804]	CC(C)CC=O	76.0529	0.395683	0.303867	0.34375
12021	['mass', 'mass']	[135.0804, 105.0699]	CC(C)CC(C)O	88.0636	0.443243	0.238372	0.310019
12022	['mass', 'mass']	[135.0804, 121.0648]	CC(C)CC(C)O	88.0636	0.456647	0.229651	0.305609
12023	['mass']	[135.0804]	CC(C)CC(C)O	88.0636	0.402878	0.325581	0.360129
12027	['mass', 'mass']	[135.0804, 105.0699]	CCCCCCCC=O	112.085	0.464865	0.252199	0.326996
12028	['mass', 'mass']	[135.0804, 121.0648]	CCCCCCCC=O	112.085	0.485549	0.246334	0.326848
12029	['mass']	[135.0804]	CCCCCCCC=O	112.085	0.417266	0.340176	0.374798
12032	['mass']	[135.0804]	CCOC(C)=O	80.0416	0.276978	0.229851	0.251223
12033	['mass', 'mass']	[135.0804, 105.0699]	C=C(CC)CCCCCCCO	148.117	0.508108	0.287462	0.367188
12034	['mass', 'mass']	[135.0804, 121.0648]	C=C(CC)CCCCCCCO	148.117	0.549133	0.29052	0.38
12035	['mass']	[135.0804]	C=C(CC)CCCCCCCO	148.117	0.47482	0.40367	0.436364
12036	['mass', 'mass']	[135.0804, 105.0699]	CC(C)CCCC(C)C	108.096	0.502703	0.284404	0.363281
12037	['mass', 'mass']	[135.0804, 121.0648]	CC(C)CCCC(C)C	108.096	0.549133	0.29052	0.38
12038	['mass']	[135.0804]	CC(C)CCCC(C)C	108.096	0.467626	0.397554	0.429752
12039	['mass', 'mass']	[135.0804, 105.0699]	CC(C)CCC=O	88.0636	0.421622	0.239264	0.305284
12040	['mass', 'mass']	[135.0804, 121.0648]	CC(C)CCC=O	88.0636	0.473988	0.251534	0.328657
12041	['mass']	[135.0804]	CC(C)CCC=O	88.0636	0.384892	0.328221	0.354305
12042	['mass', 'mass']	[135.0804, 105.0699]	OC1CCCCC1	88.0636	0.464865	0.266254	0.338583
12043	['mass', 'mass']	[135.0804, 121.0648]	OC1CCCCC1	88.0636	0.49711	0.266254	0.346774
12044	['mass']	[135.0804]	OC1CCCCC1	88.0636	0.420863	0.362229	0.389351
12048	['mass', 'mass']	[135.0804, 105.0699]	CCCC(C)CC(O)CC	124.096	0.47027	0.273585	0.345924
12049	['mass', 'mass']	[135.0804, 121.0648]	CCCC(C)CC(O)CC	124.096	0.491329	0.267296	0.346232
12050	['mass']	[135.0804]	CCCC(C)CC(O)CC	124.096	0.42446	0.371069	0.395973
12051	['mass', 'mass']	[135.0804, 105.0699]	C=C(CC)CCC(C)C	108.096	0.464865	0.273885	0.344689
12052	['mass', 'mass']	[135.0804, 121.0648]	C=C(CC)CCC(C)C	108.096	0.485549	0.267516	0.344969
12053	['mass']	[135.0804]	C=C(CC)CCC(C)C	108.096	0.413669	0.366242	0.388514
12056	['mass']	[135.0804]	CCCOC=O	80.0416	0.284173	0.255663	0.269165
12073	['mass']	[115.0542]	CCc1ccccc1	96.0856	0.11502	0.306859	0.167323
12076	['mass', 'mass']	[103.0542, 115.0542]	CCc1ccccc1	96.0856	0.166667	0.216606	0.188383
12078	['mass']	[103.0542]	CCc1ccccc1	96.0856	0.245926	0.599278	0.348739
12080	['mass', 'mass']	[105.0699, 115.0542]	CCc1ccccc1	96.0856	0.178683	0.205776	0.191275
12083	['mass', 'mass']	[105.0699, 103.0542]	CCc1ccccc1	96.0856	0.274576	0.292419	0.283217
12084	['mass']	[105.0699]	CCc1ccccc1	96.0856	0.146154	0.34296	0.204962
12090	['mass_diff']	[46.0055]	CCc1ccccc1	96.0856	0.103339	0.234657	0.143488
12099	['mass']	[129.0699]	CCc1ccccc1	96.0856	0.125737	0.231047	0.16285
12109	['mass']	[117.0699]	CCc1ccccc1	96.0856	0.138277	0.249097	0.177835
12110	['mass_diff']	[43.0058]	CCc1ccccc1	96.0856	0.141649	0.241877	0.178667
12143	['mass']	[91.0542]	CCc1ccccc1	96.0856	0.244318	0.310469	0.27345
12160	['mass_diff']	[30.0106]	CCCCOC=O	92.0523	0.122222	0.357401	0.182153
12162	['mass_diff']	[52.0313]	CCCCOC=O	92.0523	0.169252	0.433213	0.243408
12164	['mass', 'mass_diff']	[105.0699, 52.0313]	CCCCOC=O	92.0523	0.248945	0.212996	0.229572
12165	['mass']	[105.0699]	CCCCOC=O	92.0523	0.138462	0.32491	0.194175
12169	['mass_diff']	[46.0055]	CCCCOC=O	92.0523	0.100159	0.227437	0.139073
12176	['mass']	[129.0699]	CCCCOC=O	92.0523	0.141454	0.259928	0.183206
12184	['mass_diff']	[42.0106]	CCCCOC=O	92.0523	0.127572	0.223827	0.162516
12187	['mass_diff']	[30.047]	CCCCOC=O	92.0523	0.146497	0.249097	0.184492
12189	['mass_diff']	[58.0055]	CCCCOC=O	92.0523	0.148148	0.245487	0.184783
12194	['mass']	[121.0648]	CCCCOC=O	92.0523	0.182222	0.296029	0.225585
12199	['mass_diff']	[78.047]	CCCCOC=O	92.0523	0.180049	0.267148	0.215116
12200	['mass_diff']	[43.9898]	CCCCOC=O	92.0523	0.155718	0.231047	0.186047
12208	['mass_diff']	[44.0262]	CCCCOC=O	92.0523	0.151282	0.212996	0.176912
12218	['mass', 'mass_diff']	[119.0855, 52.0313]	CCCCOC=O	92.0523	0.384615	0.234657	0.29148
12219	['mass', 'mass']	[119.0855, 105.0699]	CCCCOC=O	92.0523	0.276265	0.256318	0.265918
12223	['mass']	[119.0855]	CCCCOC=O	92.0523	0.276968	0.34296	0.306452
12226	['mass', 'mass']	[131.0855, 105.0699]	CCCCOC=O	92.0523	0.254753	0.241877	0.248148
12232	['mass', 'mass', 'mass']	[131.0855, 119.0855, 105.0699]	CCCCOC=O	92.0523	0.333333	0.205776	0.254464
12233	['mass', 'mass']	[131.0855, 119.0855]	CCCCOC=O	92.0523	0.343915	0.234657	0.27897
12234	['mass']	[131.0855]	CCCCOC=O	92.0523	0.253776	0.303249	0.276316
12236	['mass', 'mass_diff']	[143.0855, 52.0313]	CCCCOC=O	92.0523	0.352601	0.220217	0.271111
12237	['mass', 'mass']	[143.0855, 105.0699]	CCCCOC=O	92.0523	0.296137	0.249097	0.270588
12242	['mass', 'mass', 'mass']	[143.0855, 119.0855, 105.0699]	CCCCOC=O	92.0523	0.365854	0.216606	0.272109
12243	['mass', 'mass']	[143.0855, 119.0855]	CCCCOC=O	92.0523	0.391061	0.252708	0.307018
12244	['mass', 'mass', 'mass']	[143.0855, 131.0855, 105.0699]	CCCCOC=O	92.0523	0.331522	0.220217	0.264642
12245	['mass', 'mass']	[143.0855, 131.0855]	CCCCOC=O	92.0523	0.338164	0.252708	0.289256
12246	['mass']	[143.0855]	CCCCOC=O	92.0523	0.271903	0.32491	0.296053
12255	['mass']	[147.0804]	CCCCOC=O	92.0523	0.210356	0.234657	0.221843
12259	['mass']	[159.0804]	CCCCOC=O	92.0523	0.252632	0.259928	0.256228
12262	['mass']	[135.0804]	CCCCOC=O	92.0523	0.273381	0.274368	0.273874
12263	['mass_diff']	[43.0058]	CC(C)NC=O	78.0489	0.221987	0.380435	0.280374
12264	['mass_diff']	[43.9898]	CC(C)NC=O	78.0489	0.138686	0.206522	0.165939
12265	['mass_diff']	[57.0215]	CC(C)NC=O	78.0489	0.153453	0.217391	0.17991
12347	['mass_diff']	[56.0626]	OC1:C:C:C:C(O):C:1	104.063	0.286765	0.209677	0.242236
12349	['mass_diff']	[56.0626]	COC1:C:C:C2:C:C:C:O:C:2:C:1	152.106	0.279412	0.209366	0.23937
12359	['mass_diff']	[56.0626]	CCCC1:C:C:C(O):C:C:1	124.096	0.264706	0.225	0.243243
12365	['mass_diff']	[56.0626]	CC=CCC1:C:C:C(O):C:C:1	136.106	0.253676	0.241259	0.247312
12572	['mass']	[132.0808]	C1:C:C:C2:N:C:C:C:2:C:1	110.092	0.263941	0.229773	0.245675
12577	['mass_diff']	[30.0106]	CCCCCC(C)CC(C)CC	144.128	0.12716	0.384328	0.191095
12578	['mass_diff', 'mass_diff']	[52.0313, 30.0106]	CCCCCC(C)CC(C)CC	144.128	0.320346	0.276119	0.296593
12580	['mass_diff']	[52.0313]	CCCCCC(C)CC(C)CC	144.128	0.236953	0.626866	0.34391
12583	['mass', 'mass_diff']	[105.0699, 52.0313]	CCCCCC(C)CC(C)CC	144.128	0.451477	0.399254	0.423762
12584	['mass']	[105.0699]	CCCCCC(C)CC(C)CC	144.128	0.221538	0.537313	0.313725
12589	['mass', 'mass_diff']	[129.0699, 52.0313]	CCCCCC(C)CC(C)CC	144.128	0.354067	0.276119	0.310273
12591	['mass', 'mass']	[129.0699, 105.0699]	CCCCCC(C)CC(C)CC	144.128	0.328185	0.317164	0.322581
12592	['mass']	[129.0699]	CCCCCC(C)CC(C)CC	144.128	0.192534	0.365672	0.252252
12593	['mass', 'mass_diff']	[117.0699, 52.0313]	CCCCCC(C)CC(C)CC	144.128	0.35533	0.261194	0.301075
12595	['mass', 'mass']	[117.0699, 105.0699]	CCCCCC(C)CC(C)CC	144.128	0.304054	0.335821	0.319149
12597	['mass', 'mass', 'mass']	[117.0699, 129.0699, 105.0699]	CCCCCC(C)CC(C)CC	144.128	0.377049	0.257463	0.305987
12598	['mass', 'mass']	[117.0699, 129.0699]	CCCCCC(C)CC(C)CC	144.128	0.287938	0.276119	0.281905
12599	['mass']	[117.0699]	CCCCCC(C)CC(C)CC	144.128	0.192385	0.358209	0.250326
12600	['mass_diff']	[42.0106]	CCCCCC(C)CC(C)CC	144.128	0.131687	0.238806	0.169761
12601	['mass_diff', 'mass_diff']	[30.047, 52.0313]	CCCCCC(C)CC(C)CC	144.128	0.41791	0.313433	0.358209
12602	['mass_diff', 'mass']	[30.047, 105.0699]	CCCCCC(C)CC(C)CC	144.128	0.384211	0.272388	0.318777
12603	['mass_diff']	[30.047]	CCCCCC(C)CC(C)CC	144.128	0.235669	0.414179	0.300406
12605	['mass_diff']	[58.0055]	CCCCCC(C)CC(C)CC	144.128	0.130719	0.223881	0.165062
12606	['mass', 'mass_diff']	[121.0648, 30.0106]	CCCCCC(C)CC(C)CC	144.128	0.320652	0.220149	0.261062
12607	['mass', 'mass_diff']	[121.0648, 52.0313]	CCCCCC(C)CC(C)CC	144.128	0.563636	0.347015	0.429561
12608	['mass', 'mass']	[121.0648, 105.0699]	CCCCCC(C)CC(C)CC	144.128	0.340081	0.313433	0.326214
12609	['mass', 'mass']	[121.0648, 117.0699]	CCCCCC(C)CC(C)CC	144.128	0.358491	0.212687	0.266979
12610	['mass']	[121.0648]	CCCCCC(C)CC(C)CC	144.128	0.266667	0.447761	0.334262
12613	['mass_diff']	[54.0106]	CCCCCC(C)CC(C)CC	144.128	0.156627	0.242537	0.190337
12614	['mass_diff', 'mass_diff']	[78.047, 52.0313]	CCCCCC(C)CC(C)CC	144.128	0.430939	0.291045	0.347439
12615	['mass_diff']	[78.047]	CCCCCC(C)CC(C)CC	144.128	0.255474	0.391791	0.309278
12616	['mass_diff']	[42.047]	CCCCCC(C)CC(C)CC	144.128	0.137592	0.208955	0.165926
12622	['mass']	[128.062]	CCCCCC(C)CC(C)CC	144.128	0.145729	0.216418	0.174174
12623	['mass_diff']	[44.0262]	CCCCCC(C)CC(C)CC	144.128	0.146154	0.212687	0.173252
12627	['mass']	[141.0699]	CCCCCC(C)CC(C)CC	144.128	0.148438	0.212687	0.174847
12636	['mass']	[145.0648]	CCCCCC(C)CC(C)CC	144.128	0.17341	0.223881	0.19544
12637	['mass', 'mass_diff']	[119.0855, 52.0313]	CCCCCC(C)CC(C)CC	144.128	0.686391	0.432836	0.530892
12638	['mass', 'mass']	[119.0855, 105.0699]	CCCCCC(C)CC(C)CC	144.128	0.498054	0.477612	0.487619
12639	['mass', 'mass']	[119.0855, 129.0699]	CCCCCC(C)CC(C)CC	144.128	0.488636	0.320896	0.387387
12640	['mass', 'mass', 'mass']	[119.0855, 117.0699, 105.0699]	CCCCCC(C)CC(C)CC	144.128	0.494253	0.320896	0.38914
12641	['mass', 'mass']	[119.0855, 117.0699]	CCCCCC(C)CC(C)CC	144.128	0.449495	0.33209	0.381974
12642	['mass']	[119.0855]	CCCCCC(C)CC(C)CC	144.128	0.469388	0.600746	0.527005
12644	['mass', 'mass_diff']	[131.0855, 52.0313]	CCCCCC(C)CC(C)CC	144.128	0.625	0.391791	0.481651
12645	['mass', 'mass']	[131.0855, 105.0699]	CCCCCC(C)CC(C)CC	144.128	0.460076	0.451493	0.455744
12646	['mass', 'mass', 'mass']	[131.0855, 129.0699, 105.0699]	CCCCCC(C)CC(C)CC	144.128	0.460674	0.30597	0.367713
12647	['mass', 'mass']	[131.0855, 129.0699]	CCCCCC(C)CC(C)CC	144.128	0.425234	0.339552	0.377593
12648	['mass', 'mass', 'mass']	[131.0855, 117.0699, 105.0699]	CCCCCC(C)CC(C)CC	144.128	0.450549	0.30597	0.364444
12649	['mass', 'mass', 'mass']	[131.0855, 117.0699, 129.0699]	CCCCCC(C)CC(C)CC	144.128	0.455696	0.268657	0.338028
12650	['mass', 'mass']	[131.0855, 117.0699]	CCCCCC(C)CC(C)CC	144.128	0.42439	0.324627	0.367865
12651	['mass', 'mass', 'mass']	[131.0855, 119.0855, 105.0699]	CCCCCC(C)CC(C)CC	144.128	0.649123	0.414179	0.505695
12652	['mass', 'mass']	[131.0855, 119.0855]	CCCCCC(C)CC(C)CC	144.128	0.640212	0.451493	0.52954
12653	['mass']	[131.0855]	CCCCCC(C)CC(C)CC	144.128	0.41994	0.518657	0.464107
12655	['mass', 'mass_diff']	[143.0855, 52.0313]	CCCCCC(C)CC(C)CC	144.128	0.641618	0.414179	0.503401
12656	['mass', 'mass']	[143.0855, 105.0699]	CCCCCC(C)CC(C)CC	144.128	0.51073	0.44403	0.47505
12657	['mass', 'mass']	[143.0855, 129.0699]	CCCCCC(C)CC(C)CC	144.128	0.437186	0.324627	0.372591
12658	['mass', 'mass', 'mass']	[143.0855, 117.0699, 105.0699]	CCCCCC(C)CC(C)CC	144.128	0.491018	0.30597	0.377011
12659	['mass', 'mass']	[143.0855, 117.0699]	CCCCCC(C)CC(C)CC	144.128	0.439394	0.324627	0.373391
12661	['mass', 'mass', 'mass']	[143.0855, 119.0855, 105.0699]	CCCCCC(C)CC(C)CC	144.128	0.670732	0.410448	0.509259
12662	['mass', 'mass']	[143.0855, 119.0855]	CCCCCC(C)CC(C)CC	144.128	0.670391	0.447761	0.536913
12663	['mass', 'mass', 'mass']	[143.0855, 131.0855, 105.0699]	CCCCCC(C)CC(C)CC	144.128	0.581522	0.399254	0.473451
12664	['mass', 'mass']	[143.0855, 131.0855]	CCCCCC(C)CC(C)CC	144.128	0.574879	0.44403	0.501053
12665	['mass']	[143.0855]	CCCCCC(C)CC(C)CC	144.128	0.429003	0.529851	0.474124
12669	['mass', 'mass']	[147.0804, 105.0699]	CCCCCC(C)CC(C)CC	144.128	0.425641	0.309701	0.358531
12670	['mass', 'mass']	[147.0804, 117.0699]	CCCCCC(C)CC(C)CC	144.128	0.358824	0.227612	0.278539
12671	['mass', 'mass']	[147.0804, 121.0648]	CCCCCC(C)CC(C)CC	144.128	0.518919	0.358209	0.423841
12672	['mass', 'mass']	[147.0804, 145.0648]	CCCCCC(C)CC(C)CC	144.128	0.345679	0.208955	0.260465
12673	['mass', 'mass']	[147.0804, 119.0855]	CCCCCC(C)CC(C)CC	144.128	0.494318	0.324627	0.391892
12674	['mass']	[147.0804]	CCCCCC(C)CC(C)CC	144.128	0.378641	0.436567	0.405546
12675	['mass', 'mass']	[159.0804, 105.0699]	CCCCCC(C)CC(C)CC	144.128	0.385057	0.25	0.303167
12676	['mass', 'mass']	[159.0804, 145.0648]	CCCCCC(C)CC(C)CC	144.128	0.358491	0.212687	0.266979
12677	['mass', 'mass']	[159.0804, 147.0804]	CCCCCC(C)CC(C)CC	144.128	0.542683	0.33209	0.412037
12678	['mass']	[159.0804]	CCCCCC(C)CC(C)CC	144.128	0.382456	0.406716	0.394213
12679	['mass', 'mass']	[135.0804, 105.0699]	CCCCCC(C)CC(C)CC	144.128	0.454054	0.313433	0.370861
12680	['mass', 'mass']	[135.0804, 121.0648]	CCCCCC(C)CC(C)CC	144.128	0.508671	0.328358	0.399093
12681	['mass']	[135.0804]	CCCCCC(C)CC(C)CC	144.128	0.428058	0.44403	0.435897
12752	['mass_diff']	[32.0262]	CC(C)CC(C)O	88.0636	0.269663	0.209302	0.235679
12770	['mass_diff']	[32.0262]	CCC(=O)OC	80.0416	0.258427	0.242958	0.250454
12789	['mass']	[103.0542]	Oc1ccccc1	88.0636	0.118519	0.306513	0.17094
12802	['mass']	[121.0648]	Oc1ccccc1	88.0636	0.208889	0.360153	0.264416
12810	['mass']	[107.0491]	Oc1ccccc1	88.0636	0.18883	0.272031	0.22292
12829	['mass_diff']	[30.0106]	COCC(C)O	80.0416	0.104938	0.32567	0.15873
12831	['mass_diff']	[52.0313]	COCC(C)O	80.0416	0.12976	0.35249	0.189691
12836	['mass_diff']	[42.0106]	COCC(C)O	80.0416	0.113169	0.210728	0.147256
12839	['mass_diff']	[58.0055]	COCC(C)O	80.0416	0.12854	0.226054	0.163889
12845	['mass_diff']	[43.9898]	COCC(C)O	80.0416	0.131387	0.206897	0.160714
12846	['mass_diff']	[44.0262]	COCC(C)O	80.0416	0.158974	0.237548	0.190476
12857	['mass_diff']	[30.0106]	CC(C)OC=O	80.0416	0.112346	0.35	0.170093
12859	['mass_diff']	[52.0313]	CC(C)OC=O	80.0416	0.149506	0.407692	0.218782
12862	['mass']	[105.0699]	CC(C)OC=O	80.0416	0.106154	0.265385	0.151648
12867	['mass']	[129.0699]	CC(C)OC=O	80.0416	0.111984	0.219231	0.148244
12872	['mass_diff']	[42.0106]	CC(C)OC=O	80.0416	0.111111	0.207692	0.144772
12875	['mass_diff']	[30.047]	CC(C)OC=O	80.0416	0.127389	0.230769	0.164159
12877	['mass_diff']	[58.0055]	CC(C)OC=O	80.0416	0.119826	0.211538	0.15299
12881	['mass']	[121.0648]	CC(C)OC=O	80.0416	0.142222	0.246154	0.180282
12886	['mass_diff']	[78.047]	CC(C)OC=O	80.0416	0.138686	0.219231	0.169896
12887	['mass_diff']	[43.9898]	CC(C)OC=O	80.0416	0.148418	0.234615	0.181818
12888	['mass_diff']	[42.047]	CC(C)OC=O	80.0416	0.135135	0.211538	0.164918
12893	['mass_diff']	[44.0262]	CC(C)OC=O	80.0416	0.148718	0.223077	0.178462
12904	['mass']	[119.0855]	CC(C)OC=O	80.0416	0.198251	0.261538	0.225539
12915	['mass']	[131.0855]	CC(C)OC=O	80.0416	0.187311	0.238462	0.209814
12926	['mass']	[143.0855]	CC(C)OC=O	80.0416	0.196375	0.25	0.219966
12939	['mass']	[135.0804]	CC(C)OC=O	80.0416	0.194245	0.207692	0.200743
12941	['mass_diff']	[32.0262]	CC(C)OC=O	80.0416	0.209738	0.215385	0.212524
12947	['mass_diff']	[30.0106]	CC(C)CC(C)(C)C	96.0856	0.114815	0.359073	0.173994
12948	['mass_diff', 'mass_diff']	[52.0313, 30.0106]	CC(C)CC(C)(C)C	96.0856	0.285714	0.254826	0.269388
12950	['mass_diff']	[52.0313]	CC(C)CC(C)(C)C	96.0856	0.229901	0.629344	0.336777
12951	['mass', 'mass_diff']	[105.0699, 30.0106]	CC(C)CC(C)(C)C	96.0856	0.277778	0.212355	0.2407
12953	['mass', 'mass_diff']	[105.0699, 52.0313]	CC(C)CC(C)(C)C	96.0856	0.455696	0.416988	0.435484
12954	['mass']	[105.0699]	CC(C)CC(C)(C)C	96.0856	0.238462	0.598456	0.341034
12957	['mass', 'mass_diff']	[129.0699, 52.0313]	CC(C)CC(C)(C)C	96.0856	0.363636	0.293436	0.324786
12959	['mass', 'mass']	[129.0699, 105.0699]	CC(C)CC(C)(C)C	96.0856	0.362934	0.362934	0.362934
12960	['mass']	[129.0699]	CC(C)CC(C)(C)C	96.0856	0.208251	0.409266	0.276042
12962	['mass', 'mass_diff']	[117.0699, 52.0313]	CC(C)CC(C)(C)C	96.0856	0.365482	0.277992	0.315789
12964	['mass', 'mass']	[117.0699, 105.0699]	CC(C)CC(C)(C)C	96.0856	0.331081	0.378378	0.353153
12966	['mass', 'mass', 'mass']	[117.0699, 129.0699, 105.0699]	CC(C)CC(C)(C)C	96.0856	0.409836	0.289575	0.339367
12967	['mass', 'mass']	[117.0699, 129.0699]	CC(C)CC(C)(C)C	96.0856	0.311284	0.30888	0.310078
12968	['mass']	[117.0699]	CC(C)CC(C)(C)C	96.0856	0.210421	0.405405	0.277045
12969	['mass_diff']	[42.0106]	CC(C)CC(C)(C)C	96.0856	0.121399	0.227799	0.158389
12970	['mass_diff', 'mass_diff']	[30.047, 52.0313]	CC(C)CC(C)(C)C	96.0856	0.393035	0.305019	0.343478
12971	['mass_diff', 'mass']	[30.047, 105.0699]	CC(C)CC(C)(C)C	96.0856	0.4	0.293436	0.33853
12972	['mass_diff']	[30.047]	CC(C)CC(C)(C)C	96.0856	0.225053	0.409266	0.290411
12974	['mass', 'mass_diff']	[121.0648, 30.0106]	CC(C)CC(C)(C)C	96.0856	0.298913	0.212355	0.248307
12975	['mass', 'mass_diff']	[121.0648, 52.0313]	CC(C)CC(C)(C)C	96.0856	0.533333	0.339768	0.415094
12976	['mass', 'mass']	[121.0648, 105.0699]	CC(C)CC(C)(C)C	96.0856	0.323887	0.30888	0.316206
12977	['mass', 'mass']	[121.0648, 117.0699]	CC(C)CC(C)(C)C	96.0856	0.358491	0.220077	0.272727
12978	['mass']	[121.0648]	CC(C)CC(C)(C)C	96.0856	0.255556	0.444015	0.324401
12979	['mass_diff']	[54.0106]	CC(C)CC(C)(C)C	96.0856	0.142169	0.227799	0.175074
12980	['mass_diff', 'mass_diff']	[78.047, 52.0313]	CC(C)CC(C)(C)C	96.0856	0.403315	0.281853	0.331818
12981	['mass_diff']	[78.047]	CC(C)CC(C)(C)C	96.0856	0.243309	0.3861	0.298507
12982	['mass_diff']	[42.047]	CC(C)CC(C)(C)C	96.0856	0.135135	0.212355	0.165165
12983	['mass', 'mass']	[128.062, 105.0699]	CC(C)CC(C)(C)C	96.0856	0.282828	0.216216	0.245077
12988	['mass']	[128.062]	CC(C)CC(C)(C)C	96.0856	0.155779	0.239382	0.188737
12994	['mass']	[141.0699]	CC(C)CC(C)(C)C	96.0856	0.171875	0.254826	0.205288
13001	['mass', 'mass']	[145.0648, 105.0699]	CC(C)CC(C)(C)C	96.0856	0.298913	0.212355	0.248307
13004	['mass']	[145.0648]	CC(C)CC(C)(C)C	96.0856	0.205202	0.274131	0.234711
13005	['mass', 'mass_diff']	[119.0855, 52.0313]	CC(C)CC(C)(C)C	96.0856	0.662722	0.432432	0.523364
13006	['mass', 'mass']	[119.0855, 105.0699]	CC(C)CC(C)(C)C	96.0856	0.505837	0.501931	0.503876
13007	['mass', 'mass']	[119.0855, 129.0699]	CC(C)CC(C)(C)C	96.0856	0.5	0.339768	0.404598
13008	['mass', 'mass', 'mass']	[119.0855, 117.0699, 105.0699]	CC(C)CC(C)(C)C	96.0856	0.505747	0.339768	0.406467
13009	['mass', 'mass']	[119.0855, 117.0699]	CC(C)CC(C)(C)C	96.0856	0.464646	0.355212	0.402626
13010	['mass']	[119.0855]	CC(C)CC(C)(C)C	96.0856	0.469388	0.621622	0.534884
13012	['mass', 'mass_diff']	[131.0855, 52.0313]	CC(C)CC(C)(C)C	96.0856	0.636905	0.413127	0.501171
13013	['mass', 'mass']	[131.0855, 105.0699]	CC(C)CC(C)(C)C	96.0856	0.490494	0.498069	0.494253
13014	['mass', 'mass', 'mass']	[131.0855, 129.0699, 105.0699]	CC(C)CC(C)(C)C	96.0856	0.494382	0.339768	0.402746
13015	['mass', 'mass']	[131.0855, 129.0699]	CC(C)CC(C)(C)C	96.0856	0.453271	0.374517	0.410148
13016	['mass', 'mass', 'mass']	[131.0855, 117.0699, 105.0699]	CC(C)CC(C)(C)C	96.0856	0.489011	0.343629	0.403628
13017	['mass', 'mass', 'mass']	[131.0855, 117.0699, 129.0699]	CC(C)CC(C)(C)C	96.0856	0.487342	0.297297	0.369305
13018	['mass', 'mass']	[131.0855, 117.0699]	CC(C)CC(C)(C)C	96.0856	0.458537	0.362934	0.405172
13019	['mass', 'mass', 'mass']	[131.0855, 119.0855, 105.0699]	CC(C)CC(C)(C)C	96.0856	0.654971	0.432432	0.52093
13020	['mass', 'mass']	[131.0855, 119.0855]	CC(C)CC(C)(C)C	96.0856	0.645503	0.471042	0.544643
13021	['mass']	[131.0855]	CC(C)CC(C)(C)C	96.0856	0.444109	0.567568	0.498305
13023	['mass', 'mass_diff']	[143.0855, 52.0313]	CC(C)CC(C)(C)C	96.0856	0.630058	0.420849	0.50463
13024	['mass', 'mass']	[143.0855, 105.0699]	CC(C)CC(C)(C)C	96.0856	0.515021	0.46332	0.487805
13025	['mass', 'mass']	[143.0855, 129.0699]	CC(C)CC(C)(C)C	96.0856	0.447236	0.343629	0.388646
13026	['mass', 'mass', 'mass']	[143.0855, 117.0699, 105.0699]	CC(C)CC(C)(C)C	96.0856	0.502994	0.324324	0.394366
13027	['mass', 'mass']	[143.0855, 117.0699]	CC(C)CC(C)(C)C	96.0856	0.449495	0.343629	0.389497
13028	['mass', 'mass']	[143.0855, 128.062]	CC(C)CC(C)(C)C	96.0856	0.301587	0.220077	0.254464
13029	['mass', 'mass', 'mass']	[143.0855, 119.0855, 105.0699]	CC(C)CC(C)(C)C	96.0856	0.670732	0.42471	0.520095
13030	['mass', 'mass']	[143.0855, 119.0855]	CC(C)CC(C)(C)C	96.0856	0.670391	0.46332	0.547945
13031	['mass', 'mass', 'mass']	[143.0855, 131.0855, 105.0699]	CC(C)CC(C)(C)C	96.0856	0.581522	0.413127	0.48307
13032	['mass', 'mass']	[143.0855, 131.0855]	CC(C)CC(C)(C)C	96.0856	0.574879	0.459459	0.51073
13033	['mass']	[143.0855]	CC(C)CC(C)(C)C	96.0856	0.435045	0.555985	0.488136
13036	['mass']	[133.0648]	CC(C)CC(C)(C)C	96.0856	0.167702	0.208494	0.185886
13037	['mass', 'mass']	[147.0804, 105.0699]	CC(C)CC(C)(C)C	96.0856	0.451282	0.339768	0.387665
13038	['mass', 'mass']	[147.0804, 117.0699]	CC(C)CC(C)(C)C	96.0856	0.370588	0.243243	0.293706
13039	['mass', 'mass']	[147.0804, 121.0648]	CC(C)CC(C)(C)C	96.0856	0.518919	0.370656	0.432432
13040	['mass', 'mass']	[147.0804, 145.0648]	CC(C)CC(C)(C)C	96.0856	0.376543	0.235521	0.289786
13041	['mass', 'mass']	[147.0804, 119.0855]	CC(C)CC(C)(C)C	96.0856	0.5	0.339768	0.404598
13042	['mass']	[147.0804]	CC(C)CC(C)(C)C	96.0856	0.394822	0.471042	0.429577
13043	['mass', 'mass']	[159.0804, 105.0699]	CC(C)CC(C)(C)C	96.0856	0.448276	0.301158	0.360277
13044	['mass', 'mass']	[159.0804, 145.0648]	CC(C)CC(C)(C)C	96.0856	0.408805	0.250965	0.311005
13045	['mass', 'mass']	[159.0804, 147.0804]	CC(C)CC(C)(C)C	96.0856	0.573171	0.362934	0.444444
13046	['mass']	[159.0804]	CC(C)CC(C)(C)C	96.0856	0.42807	0.471042	0.448529
13047	['mass', 'mass']	[135.0804, 105.0699]	CC(C)CC(C)(C)C	96.0856	0.427027	0.305019	0.355856
13048	['mass', 'mass']	[135.0804, 121.0648]	CC(C)CC(C)(C)C	96.0856	0.462428	0.30888	0.37037
13049	['mass']	[135.0804]	CC(C)CC(C)(C)C	96.0856	0.381295	0.409266	0.394786
13051	['mass_diff']	[30.0106]	CCC=C(C)C	72.0642	0.116049	0.365759	0.176195
13052	['mass_diff', 'mass_diff']	[52.0313, 30.0106]	CCC=C(C)C	72.0642	0.255411	0.229572	0.241803
13054	['mass_diff']	[52.0313]	CCC=C(C)C	72.0642	0.210155	0.579767	0.308489
13057	['mass', 'mass_diff']	[105.0699, 52.0313]	CCC=C(C)C	72.0642	0.396624	0.365759	0.380567
13058	['mass']	[105.0699]	CCC=C(C)C	72.0642	0.195385	0.494163	0.280044
13062	['mass', 'mass_diff']	[129.0699, 52.0313]	CCC=C(C)C	72.0642	0.311005	0.252918	0.27897
13064	['mass', 'mass']	[129.0699, 105.0699]	CCC=C(C)C	72.0642	0.297297	0.299611	0.29845
13065	['mass']	[129.0699]	CCC=C(C)C	72.0642	0.176817	0.350195	0.234987
13067	['mass', 'mass_diff']	[117.0699, 52.0313]	CCC=C(C)C	72.0642	0.314721	0.241245	0.273128
13069	['mass', 'mass']	[117.0699, 105.0699]	CCC=C(C)C	72.0642	0.280405	0.322957	0.300181
13071	['mass', 'mass', 'mass']	[117.0699, 129.0699, 105.0699]	CCC=C(C)C	72.0642	0.322404	0.229572	0.268182
13072	['mass', 'mass']	[117.0699, 129.0699]	CCC=C(C)C	72.0642	0.241245	0.241245	0.241245
13073	['mass']	[117.0699]	CCC=C(C)C	72.0642	0.174349	0.338521	0.230159
13074	['mass_diff']	[42.0106]	CCC=C(C)C	72.0642	0.125514	0.237354	0.164199
13075	['mass_diff', 'mass_diff']	[30.047, 52.0313]	CCC=C(C)C	72.0642	0.348259	0.272374	0.305677
13076	['mass_diff', 'mass']	[30.047, 105.0699]	CCC=C(C)C	72.0642	0.310526	0.229572	0.263982
13077	['mass_diff']	[30.047]	CCC=C(C)C	72.0642	0.18259	0.33463	0.236264
13079	['mass_diff']	[58.0055]	CCC=C(C)C	72.0642	0.126362	0.225681	0.162011
13081	['mass', 'mass_diff']	[121.0648, 52.0313]	CCC=C(C)C	72.0642	0.515152	0.330739	0.402844
13082	['mass', 'mass']	[121.0648, 105.0699]	CCC=C(C)C	72.0642	0.303644	0.291829	0.297619
13083	['mass', 'mass']	[121.0648, 117.0699]	CCC=C(C)C	72.0642	0.339623	0.210117	0.259615
13084	['mass']	[121.0648]	CCC=C(C)C	72.0642	0.246667	0.431907	0.314003
13085	['mass_diff']	[54.0106]	CCC=C(C)C	72.0642	0.159036	0.256809	0.196429
13086	['mass_diff', 'mass_diff']	[78.047, 52.0313]	CCC=C(C)C	72.0642	0.375691	0.264591	0.310502
13087	['mass_diff']	[78.047]	CCC=C(C)C	72.0642	0.211679	0.338521	0.260479
13090	['mass', 'mass']	[128.062, 105.0699]	CCC=C(C)C	72.0642	0.267677	0.206226	0.232967
13095	['mass']	[128.062]	CCC=C(C)C	72.0642	0.163317	0.252918	0.198473
13109	['mass']	[145.0648]	CCC=C(C)C	72.0642	0.184971	0.249027	0.212272
13110	['mass', 'mass_diff']	[119.0855, 52.0313]	CCC=C(C)C	72.0642	0.591716	0.389105	0.469484
13111	['mass', 'mass']	[119.0855, 105.0699]	CCC=C(C)C	72.0642	0.420233	0.420233	0.420233
13112	['mass', 'mass']	[119.0855, 129.0699]	CCC=C(C)C	72.0642	0.426136	0.291829	0.34642
13113	['mass', 'mass', 'mass']	[119.0855, 117.0699, 105.0699]	CCC=C(C)C	72.0642	0.448276	0.303502	0.361949
13114	['mass', 'mass']	[119.0855, 117.0699]	CCC=C(C)C	72.0642	0.40404	0.311284	0.351648
13115	['mass']	[119.0855]	CCC=C(C)C	72.0642	0.399417	0.533074	0.456667
13117	['mass', 'mass_diff']	[131.0855, 52.0313]	CCC=C(C)C	72.0642	0.535714	0.350195	0.423529
13118	['mass', 'mass']	[131.0855, 105.0699]	CCC=C(C)C	72.0642	0.395437	0.404669	0.4
13119	['mass', 'mass', 'mass']	[131.0855, 129.0699, 105.0699]	CCC=C(C)C	72.0642	0.404494	0.280156	0.331034
13120	['mass', 'mass']	[131.0855, 129.0699]	CCC=C(C)C	72.0642	0.364486	0.303502	0.33121
13121	['mass', 'mass', 'mass']	[131.0855, 117.0699, 105.0699]	CCC=C(C)C	72.0642	0.401099	0.284047	0.332574
13122	['mass', 'mass', 'mass']	[131.0855, 117.0699, 129.0699]	CCC=C(C)C	72.0642	0.367089	0.225681	0.279518
13123	['mass', 'mass']	[131.0855, 117.0699]	CCC=C(C)C	72.0642	0.365854	0.291829	0.324675
13124	['mass', 'mass', 'mass']	[131.0855, 119.0855, 105.0699]	CCC=C(C)C	72.0642	0.54386	0.361868	0.434579
13125	['mass', 'mass']	[131.0855, 119.0855]	CCC=C(C)C	72.0642	0.544974	0.400778	0.461883
13126	['mass']	[131.0855]	CCC=C(C)C	72.0642	0.359517	0.463035	0.404762
13128	['mass', 'mass_diff']	[143.0855, 52.0313]	CCC=C(C)C	72.0642	0.560694	0.377432	0.451163
13129	['mass', 'mass']	[143.0855, 105.0699]	CCC=C(C)C	72.0642	0.459227	0.416342	0.436735
13130	['mass', 'mass']	[143.0855, 129.0699]	CCC=C(C)C	72.0642	0.386935	0.299611	0.337719
13131	['mass', 'mass', 'mass']	[143.0855, 117.0699, 105.0699]	CCC=C(C)C	72.0642	0.45509	0.29572	0.358491
13132	['mass', 'mass']	[143.0855, 117.0699]	CCC=C(C)C	72.0642	0.393939	0.303502	0.342857
13133	['mass', 'mass']	[143.0855, 128.062]	CCC=C(C)C	72.0642	0.31746	0.233463	0.269058
13134	['mass', 'mass', 'mass']	[143.0855, 119.0855, 105.0699]	CCC=C(C)C	72.0642	0.591463	0.377432	0.460808
13135	['mass', 'mass']	[143.0855, 119.0855]	CCC=C(C)C	72.0642	0.592179	0.412451	0.486239
13136	['mass', 'mass', 'mass']	[143.0855, 131.0855, 105.0699]	CCC=C(C)C	72.0642	0.51087	0.365759	0.426304
13137	['mass', 'mass']	[143.0855, 131.0855]	CCC=C(C)C	72.0642	0.502415	0.404669	0.448276
13138	['mass']	[143.0855]	CCC=C(C)C	72.0642	0.380665	0.490272	0.428571
13141	['mass']	[133.0648]	CCC=C(C)C	72.0642	0.177019	0.22179	0.196891
13142	['mass', 'mass']	[147.0804, 105.0699]	CCC=C(C)C	72.0642	0.4	0.303502	0.345133
13143	['mass', 'mass']	[147.0804, 117.0699]	CCC=C(C)C	72.0642	0.352941	0.233463	0.28103
13144	['mass', 'mass']	[147.0804, 121.0648]	CCC=C(C)C	72.0642	0.486486	0.350195	0.40724
13145	['mass', 'mass']	[147.0804, 145.0648]	CCC=C(C)C	72.0642	0.339506	0.214008	0.26253
13146	['mass', 'mass']	[147.0804, 119.0855]	CCC=C(C)C	72.0642	0.477273	0.326848	0.387991
13147	['mass']	[147.0804]	CCC=C(C)C	72.0642	0.375405	0.451362	0.409894
13148	['mass', 'mass']	[159.0804, 105.0699]	CCC=C(C)C	72.0642	0.390805	0.264591	0.315545
13149	['mass', 'mass']	[159.0804, 145.0648]	CCC=C(C)C	72.0642	0.358491	0.22179	0.274038
13150	['mass', 'mass']	[159.0804, 147.0804]	CCC=C(C)C	72.0642	0.530488	0.338521	0.413302
13151	['mass']	[159.0804]	CCC=C(C)C	72.0642	0.368421	0.40856	0.387454
13152	['mass', 'mass']	[135.0804, 105.0699]	CCC=C(C)C	72.0642	0.410811	0.29572	0.343891
13153	['mass', 'mass']	[135.0804, 121.0648]	CCC=C(C)C	72.0642	0.462428	0.311284	0.372093
13154	['mass']	[135.0804]	CCC=C(C)C	72.0642	0.370504	0.400778	0.385047
13163	['mass_diff']	[30.0106]	CCC=CCCCC(C)CCCO	160.128	0.116049	0.367188	0.17636
13164	['mass_diff', 'mass_diff']	[52.0313, 30.0106]	CCC=CCCCC(C)CCCO	160.128	0.298701	0.269531	0.283368
13166	['mass_diff']	[52.0313]	CCC=CCCCC(C)CCCO	160.128	0.228491	0.632812	0.335751
13169	['mass', 'mass_diff']	[105.0699, 52.0313]	CCC=CCCCC(C)CCCO	160.128	0.443038	0.410156	0.425963
13170	['mass']	[105.0699]	CCC=CCCCC(C)CCCO	160.128	0.215385	0.546875	0.309051
13173	['mass', 'mass_diff']	[129.0699, 52.0313]	CCC=CCCCC(C)CCCO	160.128	0.354067	0.289062	0.31828
13175	['mass', 'mass']	[129.0699, 105.0699]	CCC=CCCCC(C)CCCO	160.128	0.335907	0.339844	0.337864
13176	['mass']	[129.0699]	CCC=CCCCC(C)CCCO	160.128	0.196464	0.390625	0.261438
13177	['mass', 'mass_diff']	[117.0699, 52.0313]	CCC=CCCCC(C)CCCO	160.128	0.360406	0.277344	0.313466
13179	['mass', 'mass']	[117.0699, 105.0699]	CCC=CCCCC(C)CCCO	160.128	0.307432	0.355469	0.32971
13181	['mass', 'mass', 'mass']	[117.0699, 129.0699, 105.0699]	CCC=CCCCC(C)CCCO	160.128	0.387978	0.277344	0.323462
13182	['mass', 'mass']	[117.0699, 129.0699]	CCC=CCCCC(C)CCCO	160.128	0.29572	0.296875	0.296296
13183	['mass']	[117.0699]	CCC=CCCCC(C)CCCO	160.128	0.196393	0.382812	0.259603
13184	['mass_diff']	[42.0106]	CCC=CCCCC(C)CCCO	160.128	0.12963	0.246094	0.169811
13185	['mass_diff', 'mass_diff']	[30.047, 52.0313]	CCC=CCCCC(C)CCCO	160.128	0.39801	0.3125	0.350109
13186	['mass_diff', 'mass']	[30.047, 105.0699]	CCC=CCCCC(C)CCCO	160.128	0.373684	0.277344	0.318386
13187	['mass_diff']	[30.047]	CCC=CCCCC(C)CCCO	160.128	0.22293	0.410156	0.288858
13188	['mass_diff']	[58.0055]	CCC=CCCCC(C)CCCO	160.128	0.124183	0.222656	0.159441
13189	['mass', 'mass_diff']	[121.0648, 30.0106]	CCC=CCCCC(C)CCCO	160.128	0.288043	0.207031	0.240909
13190	['mass', 'mass_diff']	[121.0648, 52.0313]	CCC=CCCCC(C)CCCO	160.128	0.539394	0.347656	0.422803
13191	['mass', 'mass']	[121.0648, 105.0699]	CCC=CCCCC(C)CCCO	160.128	0.319838	0.308594	0.314115
13192	['mass', 'mass']	[121.0648, 117.0699]	CCC=CCCCC(C)CCCO	160.128	0.352201	0.21875	0.26988
13193	['mass']	[121.0648]	CCC=CCCCC(C)CCCO	160.128	0.251111	0.441406	0.320113
13194	['mass_diff']	[54.0106]	CCC=CCCCC(C)CCCO	160.128	0.146988	0.238281	0.181818
13195	['mass_diff', 'mass_diff']	[78.047, 52.0313]	CCC=CCCCC(C)CCCO	160.128	0.41989	0.296875	0.347826
13196	['mass_diff']	[78.047]	CCC=CCCCC(C)CCCO	160.128	0.248175	0.398438	0.305847
13197	['mass_diff']	[42.047]	CCC=CCCCC(C)CCCO	160.128	0.140049	0.222656	0.171946
13203	['mass']	[128.062]	CCC=CCCCC(C)CCCO	160.128	0.143216	0.222656	0.174312
13204	['mass_diff']	[44.0262]	CCC=CCCCC(C)CCCO	160.128	0.141026	0.214844	0.170279
13208	['mass']	[141.0699]	CCC=CCCCC(C)CCCO	160.128	0.153646	0.230469	0.184375
13217	['mass']	[145.0648]	CCC=CCCCC(C)CCCO	160.128	0.176301	0.238281	0.202658
13218	['mass', 'mass_diff']	[119.0855, 52.0313]	CCC=CCCCC(C)CCCO	160.128	0.656805	0.433594	0.522353
13219	['mass', 'mass']	[119.0855, 105.0699]	CCC=CCCCC(C)CCCO	160.128	0.48249	0.484375	0.483431
13220	['mass', 'mass']	[119.0855, 129.0699]	CCC=CCCCC(C)CCCO	160.128	0.494318	0.339844	0.402778
13221	['mass', 'mass', 'mass']	[119.0855, 117.0699, 105.0699]	CCC=CCCCC(C)CCCO	160.128	0.494253	0.335938	0.4
13222	['mass', 'mass']	[119.0855, 117.0699]	CCC=CCCCC(C)CCCO	160.128	0.454545	0.351562	0.396476
13223	['mass']	[119.0855]	CCC=CCCCC(C)CCCO	160.128	0.45481	0.609375	0.520868
13225	['mass', 'mass_diff']	[131.0855, 52.0313]	CCC=CCCCC(C)CCCO	160.128	0.625	0.410156	0.495283
13226	['mass', 'mass']	[131.0855, 105.0699]	CCC=CCCCC(C)CCCO	160.128	0.460076	0.472656	0.466281
13227	['mass', 'mass', 'mass']	[131.0855, 129.0699, 105.0699]	CCC=CCCCC(C)CCCO	160.128	0.466292	0.324219	0.382488
13228	['mass', 'mass']	[131.0855, 129.0699]	CCC=CCCCC(C)CCCO	160.128	0.434579	0.363281	0.395745
13229	['mass', 'mass', 'mass']	[131.0855, 117.0699, 105.0699]	CCC=CCCCC(C)CCCO	160.128	0.456044	0.324219	0.378995
13230	['mass', 'mass', 'mass']	[131.0855, 117.0699, 129.0699]	CCC=CCCCC(C)CCCO	160.128	0.468354	0.289062	0.357488
13231	['mass', 'mass']	[131.0855, 117.0699]	CCC=CCCCC(C)CCCO	160.128	0.429268	0.34375	0.381779
13232	['mass', 'mass', 'mass']	[131.0855, 119.0855, 105.0699]	CCC=CCCCC(C)CCCO	160.128	0.649123	0.433594	0.519906
13233	['mass', 'mass']	[131.0855, 119.0855]	CCC=CCCCC(C)CCCO	160.128	0.645503	0.476562	0.548315
13234	['mass']	[131.0855]	CCC=CCCCC(C)CCCO	160.128	0.425982	0.550781	0.480409
13236	['mass', 'mass_diff']	[143.0855, 52.0313]	CCC=CCCCC(C)CCCO	160.128	0.630058	0.425781	0.508159
13237	['mass', 'mass']	[143.0855, 105.0699]	CCC=CCCCC(C)CCCO	160.128	0.506438	0.460938	0.482618
13238	['mass', 'mass']	[143.0855, 129.0699]	CCC=CCCCC(C)CCCO	160.128	0.447236	0.347656	0.391209
13239	['mass', 'mass', 'mass']	[143.0855, 117.0699, 105.0699]	CCC=CCCCC(C)CCCO	160.128	0.497006	0.324219	0.392435
13240	['mass', 'mass']	[143.0855, 117.0699]	CCC=CCCCC(C)CCCO	160.128	0.444444	0.34375	0.387665
13241	['mass', 'mass']	[143.0855, 128.062]	CCC=CCCCC(C)CCCO	160.128	0.280423	0.207031	0.238202
13242	['mass', 'mass', 'mass']	[143.0855, 119.0855, 105.0699]	CCC=CCCCC(C)CCCO	160.128	0.664634	0.425781	0.519048
13243	['mass', 'mass']	[143.0855, 119.0855]	CCC=CCCCC(C)CCCO	160.128	0.670391	0.46875	0.551724
13244	['mass', 'mass', 'mass']	[143.0855, 131.0855, 105.0699]	CCC=CCCCC(C)CCCO	160.128	0.576087	0.414062	0.481818
13245	['mass', 'mass']	[143.0855, 131.0855]	CCC=CCCCC(C)CCCO	160.128	0.57971	0.46875	0.518359
13246	['mass']	[143.0855]	CCC=CCCCC(C)CCCO	160.128	0.432024	0.558594	0.487223
13249	['mass']	[133.0648]	CCC=CCCCC(C)CCCO	160.128	0.173913	0.21875	0.193772
13250	['mass', 'mass']	[147.0804, 105.0699]	CCC=CCCCC(C)CCCO	160.128	0.420513	0.320312	0.363636
13251	['mass', 'mass']	[147.0804, 117.0699]	CCC=CCCCC(C)CCCO	160.128	0.364706	0.242188	0.29108
13252	['mass', 'mass']	[147.0804, 121.0648]	CCC=CCCCC(C)CCCO	160.128	0.508108	0.367188	0.426304
13253	['mass', 'mass']	[147.0804, 145.0648]	CCC=CCCCC(C)CCCO	160.128	0.339506	0.214844	0.263158
13254	['mass', 'mass']	[147.0804, 119.0855]	CCC=CCCCC(C)CCCO	160.128	0.5	0.34375	0.407407
13255	['mass']	[147.0804]	CCC=CCCCC(C)CCCO	160.128	0.372168	0.449219	0.40708
13256	['mass', 'mass']	[159.0804, 105.0699]	CCC=CCCCC(C)CCCO	160.128	0.37931	0.257812	0.306977
13257	['mass', 'mass']	[159.0804, 145.0648]	CCC=CCCCC(C)CCCO	160.128	0.358491	0.222656	0.274699
13258	['mass', 'mass']	[159.0804, 147.0804]	CCC=CCCCC(C)CCCO	160.128	0.536585	0.34375	0.419048
13259	['mass']	[159.0804]	CCC=CCCCC(C)CCCO	160.128	0.378947	0.421875	0.399261
13260	['mass', 'mass']	[135.0804, 105.0699]	CCC=CCCCC(C)CCCO	160.128	0.437838	0.316406	0.367347
13261	['mass', 'mass']	[135.0804, 121.0648]	CCC=CCCCC(C)CCCO	160.128	0.468208	0.316406	0.377622
13262	['mass']	[135.0804]	CCC=CCCCC(C)CCCO	160.128	0.392086	0.425781	0.40824
13265	['mass_diff']	[30.0106]	COC1:C:C(C):C:C:C:1O	128.084	0.132099	0.419608	0.200939
[truncated: 6,379 more rows]
