# Supplementary material for: MESSAR: Automated recommendation of metabolite substructures from tandem mass spectra
Source: PLoS One. 2020 Jan 16;15(1):e0226770. doi: 10.1371/journal.pone.0226770 (PMC6964822; doi:10.1371/journal.pone.0226770)
Supplement: S3 File — (XLSX) [file pone.0226770.s013.xlsx]

## Sheet: Evaluated rules
ID	SPECTRAL_FEATURE_TYPE	SPECTRAL_FEATURE	SUBSTRUCTURE	PRECISION (Training)*	RECALL (Training)*	F1 (TRAINING)***	PRECISION (TESTING)**	RECALL (TESTING)**	F1 (TESTING)***		*	The evaluation is base on GNPS training spectra
35	['mass']	[115.0542]	CCCCCC	1	0.244945	0.393504	0.647059	0.219856	0.328198		**	The evaluation is base on an independent labelled test set of 5164 spectra
36	['mass']	[115.0542]	CCCC(C)C	0.982409	0.253403	0.402886	0.462874	0.248705	0.323559		***	F1 is an harmonic mean of precision and recall
37	['mass']	[115.0542]	CCC(C)CC	0.981055	0.253763	0.403226	0.423337	0.231785	0.299556
38	['mass']	[115.0542]	CCCCCCC	0.981055	0.25394	0.40345	0.454195	0.241291	0.315156
39	['mass']	[115.0542]	C1:C:C:C:C:C:1	0.925575	0.260373	0.406417	0.703954	0.234953	0.352317
40	['mass']	[115.0542]	CCCCCCCC	0.935047	0.271833	0.421213	0.35487	0.22957	0.278788
41	['mass']	[115.0542]	CCCCCO	0.818674	0.240652	0.371964	0.616201	0.206462	0.309293
42	['mass']	[115.0542]	CCCCCCO	0.810555	0.249791	0.381894	0.513983	0.208122	0.296276
43	['mass']	[115.0542]	CCCCCCCO	0.779432	0.257373	0.386967	0.340405	0.226864	0.272272
45	['mass']	[115.0542]	CCCCCC(C)C	0.803789	0.290465	0.426724	0.259402	0.216238	0.235861
49	['mass']	[115.0542]	CC(C)C(C)C	0.714479	0.315601	0.437811	0.275796	0.227526	0.249346
50	['mass']	[115.0542]	CC=C1CCCCC1	0.61705	0.273054	0.37858	0.0636451	0.195266	0.096
51	['mass']	[115.0542]	c1ccccc1	0.633288	0.283981	0.392124	0.703954	0.234953	0.352317
52	['mass']	[115.0542]	CC(C)CCCCO	0.604871	0.279375	0.382215	0.233365	0.232023	0.232692
53	['mass']	[115.0542]	OC1:C:C:C:C:C:1	0.533153	0.271163	0.359489	0.47541	0.241194	0.320026
54	['mass']	[115.0542]	CC1CCC(O)CC1	0.457375	0.262219	0.333333	0.0925747	0.159468	0.117145
55	['mass']	[115.0542]	COC1:C:C:C:C:C:1	0.437077	0.266502	0.331112	0.373192	0.248875	0.298611
56	['mass']	[115.0542]	OCCCCCO	0.377537	0.242398	0.295238	0.253616	0.164478	0.199545
57	['mass']	[115.0542]	CC1CCCCC1O	0.431664	0.281802	0.340994	0.102218	0.179966	0.130381
58	['mass']	[115.0542]	CC(O)CCCCO	0.374831	0.256481	0.304563	0.218901	0.158964	0.184178
60	['mass']	[115.0542]	COCCCCCO	0.366712	0.258835	0.303471	0.166827	0.163516	0.165155
61	['mass']	[115.0542]	O=CCCCCO	0.372124	0.265188	0.309685	0.163934	0.223979	0.18931
63	['mass']	[115.0542]	CC(O)CCCC=O	0.361299	0.283741	0.317857	0.105111	0.228512	0.143989
65	['mass']	[115.0542]	OC1CCCC(O)C1	0.316644	0.283636	0.299233	0.0327869	0.194286	0.0561056
100	['mass']	[115.0542]	CC1CCCC(C)C1	0.278755	0.263091	0.270696	0.134041	0.175949	0.152162
102	['mass']	[115.0542]	CC1CCCCC1C	0.311231	0.298701	0.304838	0.144648	0.186335	0.162866
106	['mass_diff']	[52.0313]	CCCCCC	0.983075	0.231024	0.374128	0.786299	0.597969	0.679323
107	['mass_diff']	[52.0313]	CCCC(C)C	0.963329	0.238394	0.382205	0.575183	0.69171	0.628088
108	['mass_diff']	[52.0313]	CCC(C)CC	0.956276	0.237312	0.380258	0.552348	0.676874	0.608304
109	['mass_diff']	[52.0313]	CCCCCCC	0.953456	0.236778	0.379349	0.579061	0.688525	0.629066
111	['mass_diff']	[52.0313]	CCCCCCCC	0.895628	0.249803	0.390649	0.49246	0.713038	0.582569
112	['mass_diff']	[52.0313]	CCCCCO	0.853315	0.240652	0.375427	0.757863	0.568336	0.649557
113	['mass_diff']	[52.0313]	CCCCCCO	0.822285	0.243119	0.375282	0.681172	0.617337	0.647685
114	['mass_diff']	[52.0313]	CCCCCCCO	0.782793	0.247989	0.376654	0.486428	0.725578	0.582409
116	['mass_diff']	[52.0313]	CCCCCC(C)C	0.80677	0.279707	0.415396	0.407583	0.76045	0.530715
117	['mass_diff']	[52.0313]	CCCCC=O	0.698166	0.247376	0.365314	0.483412	0.597126	0.534286
118	['mass_diff']	[52.0313]	CCCCCC=O	0.662906	0.24646	0.359327	0.396812	0.657388	0.494895
119	['mass_diff']	[52.0313]	CCCCCCC=O	0.655853	0.246815	0.358658	0.329168	0.738164	0.455304
120	['mass_diff']	[52.0313]	CC(C)C(C)C	0.693935	0.294082	0.413098	0.411461	0.759745	0.533818
121	['mass_diff']	[52.0313]	CC=C1CCCCC1	0.650212	0.276048	0.387558	0.0947867	0.650888	0.165476
123	['mass_diff']	[52.0313]	CC(C)CCCCO	0.626234	0.2775	0.384582	0.353296	0.786194	0.487515
125	['mass_diff']	[52.0313]	CC1CCC(O)CC1	0.479549	0.26377	0.34034	0.199483	0.769103	0.316798
127	['mass_diff']	[52.0313]	OCCCCCO	0.400564	0.246742	0.305376	0.409737	0.594747	0.485204
128	['mass_diff']	[52.0313]	CC1CCCCC1O	0.423131	0.265018	0.32591	0.196898	0.775891	0.314089
129	['mass_diff']	[52.0313]	CC(O)CCCCO	0.38646	0.253704	0.306316	0.373977	0.607843	0.463057
130	['mass_diff']	[52.0313]	CCN(C)CC	0.345557	0.231788	0.277463	0.0870315	0.275204	0.132242
131	['mass_diff']	[52.0313]	COCCCCCO	0.373766	0.253104	0.301822	0.283068	0.620983	0.388872
132	['mass_diff']	[52.0313]	O=CCCCCO	0.394922	0.27001	0.320733	0.215424	0.658762	0.324675
133	['mass_diff']	[52.0313]	CCCN(C)C	0.330042	0.246835	0.282438	0.0982335	0.281481	0.14564
134	['mass_diff']	[52.0313]	CC(O)CCCC=O	0.372355	0.280553	0.32	0.143903	0.70021	0.238742
135	['mass_diff']	[52.0313]	CC1CCCC(O)C1	0.372355	0.286957	0.324125	0.214132	0.776563	0.335697
136	['mass_diff']	[52.0313]	OC1CCCC(O)C1	0.273625	0.235152	0.252934	0.0547178	0.725714	0.101763
171	['mass_diff']	[52.0313]	CC1CCCC(C)C1	0.373766	0.338442	0.355228	0.265834	0.781013	0.396657
173	['mass_diff']	[52.0313]	CC1CCCCC1C	0.399154	0.367532	0.382691	0.269711	0.77764	0.400512
216	['mass_diff']	[52.0313]	CCN(CC)CC	0.246827	0.256598	0.251618	0.0491168	0.281481	0.083639
219	['mass']	[115.0542]	CC1CCCCC1N	0.235453	0.256637	0.245589	0.0106075	0.25	0.0203515
223	['mass']	[103.0542]	CCCCCC	0.998519	0.223401	0.365114	0.661202	0.237877	0.34988
224	['mass']	[103.0542]	CCCC(C)C	0.977778	0.230366	0.372881	0.445355	0.253368	0.322985
225	['mass']	[103.0542]	CCC(C)CC	0.977778	0.231012	0.373726	0.423497	0.245512	0.310829
226	['mass']	[103.0542]	CCCCCCC	0.976296	0.230823	0.373371	0.401639	0.225922	0.28918
227	['mass']	[103.0542]	C1:C:C:C:C:C:1	0.954074	0.245147	0.390067	0.734062	0.259414	0.383353
228	['mass']	[103.0542]	CCCCCCCC	0.922963	0.245083	0.387317	0.29326	0.200873	0.23843
229	['mass']	[103.0542]	CCCCCO	0.823704	0.221161	0.348699	0.630237	0.223586	0.330074
230	['mass']	[103.0542]	CCCCCCO	0.811852	0.228524	0.356655	0.528233	0.226474	0.317027
231	['mass']	[103.0542]	CCCCCCCO	0.742222	0.223861	0.343975	0.294171	0.207584	0.243406
232	['mass']	[103.0542]	CCCCCN	0.70963	0.218522	0.334147	0.128415	0.169065	0.145963
233	['mass']	[103.0542]	CCCCCC(C)C	0.691852	0.228362	0.343382	0.218579	0.192926	0.204953
237	['mass']	[103.0542]	CC(C)C(C)C	0.571852	0.230723	0.32879	0.269581	0.235481	0.25138
238	['mass']	[103.0542]	CC=C1CCCCC1	0.714074	0.288623	0.411087	0.0409836	0.133136	0.0626741
239	['mass']	[103.0542]	c1ccccc1	0.687407	0.281553	0.399483	0.734062	0.259414	0.383353
241	['mass']	[103.0542]	OC1:C:C:C:C:C:1	0.562963	0.261528	0.357143	0.499089	0.268102	0.348822
242	['mass']	[103.0542]	CC1CCC(O)CC1	0.442963	0.231963	0.304481	0.0801457	0.146179	0.103529
243	['mass']	[103.0542]	COC1:C:C:C:C:C:1	0.466667	0.259901	0.333863	0.375228	0.264952	0.310592
245	['mass']	[103.0542]	CC1CCCCC1O	0.364444	0.217314	0.272274	0.0837887	0.156197	0.109069
246	['mass']	[103.0542]	CC(O)CCCCO	0.346667	0.216667	0.266667	0.274135	0.210784	0.238321
248	['mass']	[103.0542]	COCCCCCO	0.333333	0.2149	0.261324	0.20674	0.214556	0.210575
253	['mass']	[103.0542]	OC1CCCC(O)C1	0.29037	0.237576	0.261333	0.0373406	0.234286	0.0644148
381	['mass']	[105.0699]	CCCCCC	0.998462	0.215114	0.353968	0.826014	0.486894	0.612657
382	['mass']	[105.0699]	CCCC(C)C	0.98	0.222339	0.362447	0.650361	0.606218	0.627514
383	['mass']	[105.0699]	CCC(C)CC	0.978462	0.222611	0.362703	0.612007	0.581309	0.596263
384	['mass']	[105.0699]	CCCCCCC	0.984615	0.224168	0.365193	0.632574	0.582992	0.606772
386	['mass']	[105.0699]	CCCCCCCC	0.935385	0.239182	0.380952	0.551417	0.61884	0.583186
387	['mass']	[105.0699]	CCCCCO	0.876923	0.22673	0.360303	0.781545	0.454281	0.574581
388	['mass']	[105.0699]	CCCCCCO	0.863077	0.233945	0.36811	0.718733	0.504881	0.593119
389	['mass']	[105.0699]	CCCCCCCO	0.82	0.238159	0.369114	0.538633	0.622751	0.577645
391	['mass']	[105.0699]	CCCCCC(C)C	0.796923	0.253301	0.384416	0.479155	0.692926	0.566546
392	['mass']	[105.0699]	CCCCC=O	0.676923	0.21989	0.33195	0.520289	0.498137	0.508972
393	['mass']	[105.0699]	CCCCCC=O	0.653846	0.222863	0.332421	0.448027	0.575303	0.50375
394	['mass']	[105.0699]	CCCCCCC=O	0.647692	0.223461	0.332281	0.370206	0.643478	0.470007
395	['mass']	[105.0699]	CC(C)C(C)C	0.735385	0.285714	0.411537	0.479155	0.68576	0.564136
396	['mass']	[105.0699]	CC=C1CCCCC1	0.766154	0.298204	0.42931	0.105614	0.56213	0.177819
398	['mass']	[105.0699]	CC(C)CCCCO	0.692308	0.28125	0.4	0.417454	0.720038	0.528501
399	['mass']	[105.0699]	OC1:C:C:C:C:C:1	0.504615	0.22574	0.311935	0.349083	0.307241	0.326828
400	['mass']	[105.0699]	CC1CCC(O)CC1	0.512308	0.25834	0.343476	0.232351	0.694352	0.348188
401	['mass']	[105.0699]	COC1:C:C:C:C:C:1	0.42	0.225248	0.293233	0.251807	0.291318	0.270125
402	['mass']	[105.0699]	OCCCCCO	0.367692	0.207646	0.265408	0.416342	0.468418	0.440848
403	['mass']	[105.0699]	CC1CCCCC1O	0.433846	0.249117	0.316498	0.226793	0.692699	0.341709
404	['mass']	[105.0699]	CC(O)CCCCO	0.361538	0.217593	0.271676	0.381323	0.480392	0.425163
406	['mass']	[105.0699]	COCCCCCO	0.346154	0.2149	0.265174	0.289049	0.491493	0.364018
407	['mass']	[105.0699]	O=CCCCCO	0.381538	0.239151	0.294013	0.229572	0.544137	0.322909
409	['mass']	[105.0699]	CC(O)CCCC=O	0.363077	0.250797	0.296669	0.157865	0.595388	0.249561
410	['mass']	[105.0699]	CC1CCCC(O)C1	0.366154	0.258696	0.303185	0.251807	0.707812	0.371464
411	['mass']	[105.0699]	OC1CCCC(O)C1	0.281538	0.221818	0.248136	0.0617009	0.634286	0.112462
446	['mass']	[105.0699]	CC1CCCC(C)C1	0.426154	0.353768	0.386602	0.317954	0.724051	0.441869
448	['mass']	[105.0699]	CC1CCCCC1C	0.416923	0.351948	0.38169	0.321845	0.719255	0.4447
524	['mass']	[105.0699]	CCN(CC)CC	0.223077	0.21261	0.217718	0.0455809	0.202469	0.0744102
613	['mass_diff']	[52.0313]	CCCCC(C)C	0.397743	0.436533	0.416236	0.495907	0.734525	0.592078
619	['mass', 'mass_diff']	[105.0699, 52.0313]	CCCCC(C)C	0.624473	0.229102	0.335221	0.47327	0.768347	0.585746
622	['mass']	[105.0699]	CCCCC(C)C	0.410769	0.413313	0.412037	0.571429	0.656031	0.610814
625	['mass']	[115.0542]	CCCC(=O)O	0.228687	0.263651	0.244928	0.323047	0.228982	0.268
628	['mass_diff']	[52.0313]	CCCC(=O)O	0.232722	0.25741	0.244444	0.366652	0.581681	0.449789
632	['mass']	[103.0542]	CCCC(=O)O	0.208889	0.219969	0.214286	0.325137	0.244019	0.278797
638	['mass']	[105.0699]	CCCC(=O)O	0.252308	0.25585	0.254067	0.399111	0.490772	0.440221
639	['mass_diff']	[46.0055]	CCCCCC	0.977742	0.203845	0.337356	0.726173	0.491809	0.586443
640	['mass_diff']	[46.0055]	CCCC(C)C	0.952305	0.209075	0.342873	0.442187	0.473575	0.457343
641	['mass_diff']	[46.0055]	CCC(C)CC	0.950715	0.20931	0.343087	0.429124	0.468321	0.447867
642	['mass_diff']	[46.0055]	CCCCCCC	0.953895	0.210158	0.344432	0.43493	0.460553	0.447375
643	['mass_diff']	[46.0055]	C1:C:C:C:C:C:1	0.875994	0.209745	0.338452	0.582003	0.38719	0.465017
644	['mass_diff']	[46.0055]	CCCCCCCC	0.885533	0.219119	0.351309	0.34688	0.447286	0.390736
645	['mass_diff']	[46.0055]	CCCCCO	0.936407	0.234288	0.374801	0.743106	0.496284	0.595118
646	['mass_diff']	[46.0055]	CCCCCCO	0.918919	0.241034	0.381896	0.643928	0.519719	0.575194
647	['mass_diff']	[46.0055]	CCCCCCCO	0.883943	0.248436	0.387862	0.359942	0.478149	0.410709
649	['mass_diff']	[46.0055]	CCCCCC(C)C	0.739269	0.227384	0.347794	0.260764	0.43328	0.325581
650	['mass_diff']	[46.0055]	CCCCC=O	0.804452	0.252874	0.384791	0.442187	0.486429	0.463254
651	['mass_diff']	[46.0055]	CCCCCC=O	0.783784	0.258521	0.388801	0.324141	0.47823	0.38639
652	['mass_diff']	[46.0055]	CCCCCCC=O	0.775835	0.259023	0.38838	0.23851	0.476329	0.317859
653	['mass_diff']	[46.0055]	CC(C)C(C)C	0.680445	0.255828	0.371851	0.296081	0.486874	0.368231
654	['mass_diff']	[46.0055]	CC=C1CCCCC1	0.572337	0.215569	0.31318	0.0614417	0.37574	0.105613
656	['mass_diff']	[46.0055]	CC(C)CCCCO	0.709062	0.27875	0.400179	0.246734	0.488974	0.327974
657	['mass_diff']	[46.0055]	OC1:C:C:C:C:C:1	0.645469	0.279422	0.39001	0.49105	0.496575	0.493797
658	['mass_diff']	[46.0055]	CC1CCC(O)CC1	0.569157	0.277735	0.373306	0.1403	0.481728	0.21731
659	['mass_diff']	[46.0055]	COC1:C:C:C:C:C:1	0.569157	0.29538	0.388919	0.372037	0.494534	0.424627
660	['mass_diff']	[46.0055]	OCCCCCO	0.569157	0.311034	0.402247	0.44509	0.57536	0.501909
661	['mass_diff']	[46.0055]	CC1CCCCC1O	0.572337	0.318021	0.408859	0.137881	0.483871	0.214608
662	['mass_diff']	[46.0055]	CC(O)CCCCO	0.553259	0.322222	0.407256	0.408805	0.591737	0.483548
664	['mass_diff']	[46.0055]	COCCCCCO	0.551669	0.331423	0.414081	0.316401	0.618147	0.41856
665	['mass_diff']	[46.0055]	O=CCCCCO	0.519873	0.315333	0.392557	0.194485	0.529644	0.284501
667	['mass_diff']	[46.0055]	CC(O)CCCC=O	0.494436	0.330499	0.396178	0.116594	0.505241	0.189465
668	['mass_diff']	[46.0055]	CC1CCCC(O)C1	0.392687	0.268478	0.318915	0.150943	0.4875	0.230513
669	['mass_diff']	[46.0055]	OC1CCCC(O)C1	0.475358	0.362424	0.411279	0.0464441	0.548571	0.0856378
670	['mass_diff']	[46.0055]	NCCCCCO	0.27027	0.209618	0.236111	0.0474117	0.29697	0.0817689
704	['mass_diff']	[46.0055]	CC1CCCC(C)C1	0.282989	0.227331	0.252125	0.169811	0.444304	0.245712
706	['mass_diff']	[46.0055]	CC1CCCCC1C	0.267091	0.218182	0.240172	0.17223	0.442236	0.247911
743	['mass_diff']	[46.0055]	NCCCCO	0.257552	0.221614	0.238235	0.04209	0.29097	0.0735418
782	['mass_diff']	[46.0055]	CCN(CC)CC	0.244833	0.225806	0.234935	0.0275762	0.140741	0.0461165
828	['mass_diff']	[46.0055]	CNCCCCCO	0.225755	0.210996	0.218126	0.0358007	0.279245	0.0634648
872	['mass_diff']	[46.0055]	CCCCC(C)C	0.265501	0.258514	0.261961	0.348815	0.460115	0.396808
878	['mass_diff']	[46.0055]	CCCC(=O)O	0.465819	0.457098	0.461417	0.379294	0.535885	0.444193
881	['mass']	[115.0542]	C:C:C:C:C1:C:C:C:O:C:1	0.288227	0.343548	0.313466	0.0260366	0.241071	0.0469974
888	['mass']	[103.0542]	C:C:C:C:C1:C:C:C:O:C:1	0.245926	0.267742	0.256371	0.0218579	0.214286	0.0396694
894	['mass']	[105.0699]	C:C:C:C:C1:C:C:C:O:C:1	0.229231	0.240323	0.234646	0.0516954	0.830357	0.0973312
900	['mass_diff']	[46.0055]	C:C:C:C:C1:C:C:C:O:C:1	0.370429	0.375806	0.373098	0.0362845	0.669643	0.0688389
906	['mass_diff']	[52.0313]	OCCCCO	0.270804	0.314239	0.290909	0.4567	0.567148	0.505967
919	['mass_diff']	[46.0055]	OCCCCO	0.216216	0.222586	0.219355	0.514272	0.568753	0.540142
922	['mass']	[115.0542]	Cc1ccccc1	0.244926	0.296236	0.268148	0.678881	0.245125	0.360194
929	['mass']	[103.0542]	Cc1ccccc1	0.368889	0.407529	0.387247	0.716758	0.274025	0.396474
934	['mass', 'mass']	[105.0699, 103.0542]	Cc1ccccc1	0.437288	0.211129	0.284768	0.523546	0.394847	0.450179
935	['mass']	[105.0699]	Cc1ccccc1	0.276923	0.294599	0.285488	0.446915	0.279944	0.344252
941	['mass_diff']	[46.0055]	Cc1ccccc1	0.214626	0.220949	0.217742	0.562167	0.404596	0.470541
944	['mass']	[115.0542]	c(cc)ccc	0.261164	0.319536	0.287416	0.647059	0.219856	0.328198
951	['mass']	[103.0542]	c(cc)ccc	0.345185	0.385762	0.364347	0.661202	0.237877	0.34988
957	['mass']	[105.0699]	c(cc)ccc	0.227692	0.245033	0.236045	0.826014	0.486894	0.612657
963	['mass_diff']	[46.0055]	c(cc)ccc	0.248013	0.258278	0.253041	0.726173	0.491809	0.586443
966	['mass']	[115.0542]	cccccc	0.261164	0.319536	0.287416	0.314368	0.239706	0.272007
973	['mass']	[103.0542]	cccccc	0.345185	0.385762	0.364347	0.323315	0.261029	0.288853
979	['mass']	[105.0699]	cccccc	0.227692	0.245033	0.236045	0.185103	0.244853	0.210826
985	['mass_diff']	[46.0055]	cccccc	0.248013	0.258278	0.253041	0.243832	0.370588	0.294135
988	['mass']	[115.0542]	c(c)cccc	0.261164	0.319536	0.287416	0.647059	0.219856	0.328198
995	['mass']	[103.0542]	c(c)cccc	0.345185	0.385762	0.364347	0.661202	0.237877	0.34988
1001	['mass']	[105.0699]	c(c)cccc	0.227692	0.245033	0.236045	0.826014	0.486894	0.612657
1007	['mass_diff']	[46.0055]	c(c)cccc	0.248013	0.258278	0.253041	0.726173	0.491809	0.586443
1010	['mass']	[115.0542]	C:C:C:O:C1:C:C:C:C(O):C:1	0.253045	0.33274	0.287471	0.0588235	0.121756	0.0793238
1013	['mass_diff']	[52.0313]	C:C:C:O:C1:C:C:C:C(O):C:1	0.186178	0.234875	0.20771	0.0835847	0.387226	0.137491
1017	['mass']	[103.0542]	C:C:C:O:C1:C:C:C:C(O):C:1	0.225185	0.270463	0.245756	0.0601093	0.131737	0.0825516
1023	['mass']	[105.0699]	C:C:C:O:C1:C:C:C:C(O):C:1	0.229231	0.265125	0.245875	0.0522513	0.187625	0.0817391
1029	['mass_diff']	[46.0055]	C:C:C:O:C1:C:C:C:C(O):C:1	0.36407	0.407473	0.384551	0.121432	0.500998	0.195483
1035	['mass_diff']	[52.0313]	CC1CCC(C)CC1	0.306065	0.386121	0.341463	0.214994	0.772446	0.336367
1042	['mass', 'mass_diff']	[105.0699, 52.0313]	CC1CCC(C)CC1	0.582278	0.245552	0.345432	0.20283	0.798762	0.323511
1045	['mass']	[105.0699]	CC1CCC(C)CC1	0.376923	0.435943	0.40429	0.253474	0.705882	0.373006
1051	['mass_diff']	[46.0055]	CC1CCC(C)CC1	0.252782	0.282918	0.267003	0.136913	0.43808	0.208625
1068	['mass_diff']	[46.0055]	NCCCCC=O	0.200318	0.226212	0.212479	0.0149976	0.281818	0.0284796
1071	['mass']	[115.0542]	C1CCNCC1	0.179973	0.244037	0.207165	0.0491803	0.218884	0.080315
1074	['mass_diff']	[52.0313]	C1CCNCC1	0.210155	0.273394	0.23764	0.0357604	0.356223	0.0649961
1078	['mass']	[103.0542]	C1CCNCC1	0.180741	0.223853	0.2	0.0336976	0.158798	0.0555973
1084	['mass']	[105.0699]	C1CCNCC1	0.175385	0.209174	0.190795	0.0305725	0.236052	0.0541339
1105	['mass']	[105.0699]	CCNCCO	0.173846	0.207721	0.18928	0.0461367	0.2	0.0749774
1111	['mass_diff']	[46.0055]	CCNCCO	0.193959	0.224265	0.208014	0.0469279	0.233735	0.0781628
1127	['mass']	[105.0699]	C1:C:C:C2:O:C:C:C:C:2:C:1	0.210769	0.252768	0.229866	0.0133407	0.8	0.0262438
1133	['mass_diff']	[46.0055]	C1:C:C:C2:O:C:C:C:C:2:C:1	0.348172	0.404059	0.374039	0.00870827	0.6	0.0171674
1136	['mass']	[115.0542]	O=CCCCC=O	0.23816	0.328358	0.276078	0.0414658	0.20283	0.0688551
1143	['mass']	[103.0542]	O=CCCCC=O	0.192593	0.242537	0.214699	0.0455373	0.235849	0.0763359
1149	['mass']	[105.0699]	O=CCCCC=O	0.236923	0.287313	0.259696	0.0617009	0.523585	0.110393
1155	['mass_diff']	[46.0055]	O=CCCCC=O	0.3593	0.421642	0.387983	0.05612	0.54717	0.101799
1170	['mass_diff']	[46.0055]	CCCNC=O	0.190779	0.227704	0.207612	0.0416062	0.221649	0.0700611
1191	['mass_diff']	[55.9898]	CCCCCCO	0.946257	0.205588	0.337787	0.636364	0.573995	0.603572
1192	['mass_diff']	[55.9898]	CCCCCCCO	0.921305	0.214477	0.347952	0.352381	0.523136	0.421107
1195	['mass_diff']	[55.9898]	CCCCC=O	0.840691	0.218891	0.347343	0.453247	0.557211	0.499881
1196	['mass_diff']	[55.9898]	CCCCCC=O	0.831094	0.227058	0.356672	0.338528	0.558173	0.42145
1197	['mass_diff']	[55.9898]	CCCCCCC=O	0.825336	0.228238	0.357588	0.242857	0.542029	0.335426
1201	['mass_diff']	[55.9898]	CC(C)CCCCO	0.737044	0.24	0.362093	0.252381	0.558965	0.347748
1202	['mass_diff']	[55.9898]	OC1:C:C:C:C:C:1	0.74856	0.26841	0.395137	0.593939	0.671233	0.630225
1203	['mass_diff']	[55.9898]	CC1CCC(O)CC1	0.662188	0.267649	0.381215	0.135065	0.518272	0.214286
1204	['mass_diff']	[55.9898]	COC1:C:C:C:C:C:1	0.62572	0.268977	0.376226	0.4671	0.693891	0.558344
1205	['mass_diff']	[55.9898]	OCCCCCO	0.690979	0.312772	0.430622	0.435498	0.629143	0.51471
1206	['mass_diff']	[55.9898]	CC1CCCCC1O	0.690979	0.318021	0.435572	0.140693	0.551783	0.224215
1207	['mass_diff']	[55.9898]	CC(O)CCCCO	0.675624	0.325926	0.439725	0.391342	0.633053	0.483681
1209	['mass_diff']	[55.9898]	COCCCCCO	0.664107	0.330468	0.441327	0.293939	0.641777	0.403207
1210	['mass_diff']	[55.9898]	O=CCCCCO	0.646833	0.324976	0.432606	0.207792	0.632411	0.312805
1212	['mass_diff']	[55.9898]	CC(O)CCCC=O	0.600768	0.332625	0.428181	0.134199	0.649895	0.222461
1213	['mass_diff']	[55.9898]	CC1CCCC(O)C1	0.424184	0.240217	0.306731	0.151515	0.546875	0.237288
1214	['mass_diff']	[55.9898]	OC1CCCC(O)C1	0.585413	0.369697	0.453195	0.0463203	0.611429	0.0861167
1249	['mass_diff']	[55.9898]	CC1CCCC(C)C1	0.314779	0.209451	0.251534	0.169697	0.496203	0.252903
1303	['mass_diff']	[55.9898]	CCCC(=O)O	0.297505	0.24181	0.266781	0.352381	0.556391	0.431487
1347	['mass_diff']	[55.9898]	C:C:C:C:C1:C:C:C:O:C:1	0.452975	0.380645	0.413672	0.0380952	0.785714	0.0726672
1351	['mass_diff']	[55.9898]	OCCCCO	0.299424	0.255319	0.275618	0.507359	0.627073	0.5609
1370	['mass_diff', 'mass_diff']	[55.9898, 46.0055]	C:C:C:O:C1:C:C:C:C(O):C:1	0.506608	0.204626	0.291508	0.140215	0.832335	0.24
1371	['mass_diff']	[55.9898]	C:C:C:O:C1:C:C:C:C(O):C:1	0.43762	0.405694	0.421053	0.165368	0.762475	0.271789
1391	['mass_diff']	[55.9898]	C1:C:C:C2:O:C:C:C:C:2:C:1	0.414587	0.398524	0.406397	0.0103896	0.8	0.0205128
1394	['mass_diff', 'mass_diff']	[55.9898, 46.0055]	O=CCCCC=O	0.502203	0.212687	0.29882	0.0558171	0.783019	0.104206
1395	['mass_diff']	[55.9898]	O=CCCCC=O	0.372361	0.36194	0.367077	0.061039	0.665094	0.111816
1404	['mass']	[115.0542]	CN1CCCCC1	0.17456	0.25	0.205578	0.0414658	0.21393	0.0694669
1407	['mass_diff']	[52.0313]	CN1CCCCC1	0.200282	0.275194	0.231837	0.0310211	0.358209	0.0570975
1411	['mass']	[103.0542]	CN1CCCCC1	0.174815	0.228682	0.198153	0.0318761	0.174129	0.0538876
1417	['mass']	[105.0699]	CN1CCCCC1	0.169231	0.213178	0.188679	0.0272374	0.243781	0.049
1423	['mass_diff']	[46.0055]	CN1CCCCC1	0.170111	0.207364	0.1869	0.0169328	0.174129	0.0308642
1433	['mass_diff']	[52.0313]	CC(C)CCO	0.344147	0.478431	0.400328	0.473503	0.68946	0.56143
1437	['mass', 'mass_diff']	[105.0699, 52.0313]	CC(C)CCO	0.493671	0.229412	0.313253	0.454403	0.72522	0.558724
1440	['mass']	[105.0699]	CC(C)CCO	0.270769	0.345098	0.303448	0.534186	0.602886	0.56646
1445	['mass_diff']	[46.0055]	CC(C)CCO	0.168521	0.207843	0.186128	0.403	0.522585	0.455067
1473	['mass']	[129.0699]	CCCCCC(C)C	0.884086	0.220049	0.352388	0.493256	0.411576	0.448729
1477	['mass']	[129.0699]	CC(C)C(C)C	0.80943	0.246264	0.377635	0.486513	0.40175	0.440087
1478	['mass']	[129.0699]	CC=C1CCCCC1	0.693517	0.211377	0.324002	0.121387	0.372781	0.18314
1480	['mass']	[129.0699]	CC(C)CCCCO	0.705305	0.224375	0.340446	0.433526	0.431448	0.432484
1482	['mass']	[129.0699]	CC1CCC(O)CC1	0.516699	0.204034	0.292547	0.219653	0.378738	0.278049
1485	['mass']	[129.0699]	CC1CCCCC1O	0.479371	0.215548	0.29738	0.228324	0.402377	0.291334
1489	['mass']	[129.0699]	O=CCCCCO	0.414538	0.203472	0.272962	0.252408	0.345191	0.291597
1491	['mass']	[129.0699]	CC(O)CCCC=O	0.40668	0.219979	0.285517	0.183044	0.398323	0.250825
1493	['mass']	[129.0699]	OC1CCCC(O)C1	0.343811	0.212121	0.262369	0.0606936	0.36	0.103875
1528	['mass']	[129.0699]	CC1CCCC(C)C1	0.440079	0.286079	0.346749	0.317919	0.417722	0.36105
1530	['mass']	[129.0699]	CC1CCCCC1C	0.422397	0.279221	0.3362	0.33237	0.428571	0.37439
1771	['mass', 'mass']	[129.0699, 105.0699]	CCCCC(C)C	0.548263	0.219814	0.313812	0.539105	0.699426	0.608889
1772	['mass']	[129.0699]	CCCCC(C)C	0.37721	0.297214	0.332468	0.61368	0.406509	0.48906
1788	['mass']	[129.0699]	C:C:C:C:C1:C:C:C:O:C:1	0.286837	0.235484	0.258636	0.061657	0.571429	0.111304
1834	['mass']	[129.0699]	C:C:C:O:C1:C:C:C:C(O):C:1	0.239686	0.217082	0.227824	0.0472062	0.0978044	0.0636777
1841	['mass', 'mass']	[129.0699, 105.0699]	CC1CCC(C)CC1	0.505792	0.233096	0.319123	0.229218	0.721362	0.347891
1842	['mass']	[129.0699]	CC1CCC(C)CC1	0.359528	0.325623	0.341737	0.249518	0.400929	0.307601
1871	['mass']	[129.0699]	C1:C:C:C2:O:C:C:C:C:2:C:1	0.280943	0.263838	0.272122	0.00867052	0.3	0.0168539
1879	['mass']	[129.0699]	O=CCCCC=O	0.27112	0.257463	0.264115	0.0655106	0.320755	0.1088
1902	['mass']	[129.0699]	CC(C)CCO	0.278978	0.278431	0.278705	0.565511	0.368256	0.446049
1919	['mass']	[117.0699]	CC(C)C(C)C	0.763527	0.227735	0.350829	0.495622	0.450278	0.471863
1920	['mass']	[117.0699]	CC=C1CCCCC1	0.763527	0.228144	0.351314	0.120841	0.408284	0.186486
1937	['mass']	[117.0699]	CC1CCCC(C)C1	0.39479	0.251596	0.307332	0.333625	0.482278	0.39441
1938	['mass']	[117.0699]	CC1CCCCC1C	0.408818	0.264935	0.321513	0.344133	0.488199	0.403698
2174	['mass', 'mass']	[117.0699, 105.0699]	CCCCC(C)C	0.516892	0.236842	0.324841	0.544761	0.683472	0.606284
2175	['mass']	[117.0699]	CCCCC(C)C	0.380762	0.294118	0.331878	0.617338	0.449904	0.520487
2201	['mass']	[117.0699]	Cc1ccccc1	0.252505	0.206219	0.227027	0.438704	0.174443	0.249626
2235	['mass', 'mass']	[117.0699, 105.0699]	CC1CCC(C)CC1	0.445946	0.234875	0.307692	0.236012	0.718266	0.355283
2236	['mass']	[117.0699]	CC1CCC(C)CC1	0.322645	0.286477	0.303487	0.26007	0.459752	0.332215
2284	['mass', 'mass']	[117.0699, 105.0699]	CC(C)CCO	0.368243	0.213725	0.270471	0.50763	0.626098	0.560674
2285	['mass']	[117.0699]	CC(C)CCO	0.274549	0.268627	0.271556	0.56042	0.401506	0.467836
2425	['mass', 'mass']	[117.0699, 129.0699]	CC1CCC(C)CC1	0.466926	0.213523	0.29304	0.225392	0.489164	0.308594
2446	['mass']	[115.0542]	CC(=O)CCCC=O	0.2341	0.355236	0.282219	0.0231437	0.228571	0.0420315
2453	['mass']	[103.0542]	CC(=O)CCCC=O	0.18963	0.262834	0.22031	0.0163934	0.171429	0.0299252
2459	['mass']	[105.0699]	CC(=O)CCCC=O	0.230769	0.308008	0.263852	0.0339077	0.580952	0.0640756
2461	['mass_diff', 'mass']	[46.0055, 115.0542]	CC(=O)CCCC=O	0.483092	0.205339	0.288184	0.0258586	0.609524	0.0496124
2465	['mass_diff']	[46.0055]	CC(=O)CCCC=O	0.333863	0.431211	0.376344	0.0275762	0.542857	0.0524862
2468	['mass_diff', 'mass_diff']	[55.9898, 46.0055]	CC(=O)CCCC=O	0.462555	0.215606	0.294118	0.0295898	0.838095	0.0571614
2469	['mass_diff']	[55.9898]	CC(=O)CCCC=O	0.34357	0.367556	0.355159	0.0329004	0.72381	0.06294
2477	['mass']	[129.0699]	CC(=O)CCCC=O	0.27112	0.283368	0.277108	0.0452794	0.447619	0.0822397
2500	['mass_diff']	[42.0106]	CCCCCC=O	0.81893	0.208705	0.332637	0.337862	0.532477	0.413411
2501	['mass_diff']	[42.0106]	CCCCCCC=O	0.814815	0.210191	0.334177	0.255435	0.544928	0.347826
2505	['mass_diff']	[42.0106]	CC(C)CCCCO	0.726337	0.220625	0.338447	0.266757	0.564717	0.36235
2507	['mass_diff']	[42.0106]	CC1CCC(O)CC1	0.590535	0.222653	0.32338	0.152627	0.559801	0.239858
2508	['mass_diff']	[42.0106]	COC1:C:C:C:C:C:1	0.50823	0.203795	0.290931	0.37183	0.527974	0.436354
2509	['mass_diff']	[42.0106]	OCCCCCO	0.588477	0.24848	0.34942	0.450634	0.622264	0.522721
2510	['mass_diff']	[42.0106]	CC1CCCCC1O	0.590535	0.253534	0.354759	0.151721	0.568761	0.239542
2511	['mass_diff']	[42.0106]	CC(O)CCCCO	0.578189	0.260185	0.358876	0.412138	0.637255	0.50055
2513	['mass_diff']	[42.0106]	COCCCCCO	0.563786	0.2617	0.357469	0.320199	0.668242	0.432945
2514	['mass_diff']	[42.0106]	O=CCCCCO	0.588477	0.275796	0.375575	0.195199	0.567852	0.290529
2516	['mass_diff']	[42.0106]	CC(O)CCCC=O	0.567901	0.293305	0.386826	0.124094	0.574423	0.204097
2518	['mass_diff']	[42.0106]	OC1CCCC(O)C1	0.489712	0.288485	0.363082	0.0466486	0.588571	0.0864457
2520	['mass_diff']	[42.0106]	CC1CCCC(C)C1	0.374486	0.232439	0.28684	0.186594	0.521519	0.27485
2527	['mass_diff']	[42.0106]	CCCC(=O)O	0.273663	0.207488	0.236025	0.354167	0.534518	0.426042
2528	['mass_diff']	[42.0106]	C:C:C:C:C1:C:C:C:O:C:1	0.419753	0.329032	0.368897	0.0348732	0.6875	0.0663793
2534	['mass_diff']	[42.0106]	C:C:C:O:C1:C:C:C:C(O):C:1	0.36214	0.313167	0.335878	0.122283	0.538922	0.199336
2539	['mass_diff']	[42.0106]	C1:C:C:C2:O:C:C:C:C:2:C:1	0.378601	0.339483	0.357977	0.00634058	0.466667	0.0125112
2540	['mass_diff']	[42.0106]	O=CCCCC=O	0.37037	0.335821	0.35225	0.053442	0.556604	0.0975207
2546	['mass_diff']	[42.0106]	CC(=O)CCCC=O	0.36214	0.361396	0.361768	0.026721	0.561905	0.051016
2560	['mass_diff']	[46.0055]	CCNC(C)=O	0.18601	0.242739	0.210621	0.0387034	0.183066	0.0638978
2572	['mass_diff']	[42.0106]	CCNC(C)=O	0.201646	0.20332	0.202479	0.044837	0.226545	0.0748582
2604	['mass_diff']	[43.0058]	NCCCCCO	0.353066	0.205919	0.260125	0.0942029	0.0393939	0.0555556
2610	['mass_diff']	[43.0058]	CNCCCCCO	0.298097	0.20951	0.246073	0.057971	0.0301887	0.0397022
2613	['mass_diff']	[43.0058]	Cc1ccccc1	0.274841	0.212766	0.239852	0.253623	0.0121866	0.0232558
2621	['mass_diff']	[43.0058]	CCNCCO	0.260042	0.226103	0.241888	0.144928	0.0481928	0.0723327
2624	['mass_diff']	[43.0058]	CCCNC=O	0.315011	0.282732	0.298	0.137681	0.0489691	0.0722433
2630	['mass_diff']	[43.0058]	CCNC(C)=O	0.2537	0.248963	0.251309	0.144928	0.0457666	0.0695652
2806	['mass_diff']	[52.0313]	O=CCCCO	0.1622	0.245203	0.195246	0.19776	0.643759	0.302571
2813	['mass_diff']	[46.0055]	O=CCCCO	0.168521	0.226013	0.193078	0.179487	0.520337	0.266906
2817	['mass_diff']	[55.9898]	O=CCCCO	0.28215	0.313433	0.29697	0.219481	0.71108	0.335428
2845	['mass_diff']	[46.0055]	OC1CCCCC1O	0.18124	0.24622	0.208791	0.0488631	0.431624	0.0877879
2849	['mass_diff']	[55.9898]	OC1CCCCC1O	0.228407	0.257019	0.24187	0.0623377	0.615385	0.113208
2882	['mass_diff']	[58.0055]	CCCCCC=O	0.851852	0.205034	0.330516	0.357724	0.471092	0.406654
2883	['mass_diff']	[58.0055]	CCCCCCC=O	0.845316	0.205945	0.331199	0.268293	0.478261	0.34375
2887	['mass_diff']	[58.0055]	CC(C)CCCCO	0.766885	0.22	0.341914	0.281843	0.498562	0.360111
2889	['mass_diff']	[58.0055]	CC1CCC(O)CC1	0.647059	0.230411	0.339817	0.160976	0.493355	0.242746
2890	['mass_diff']	[58.0055]	COC1:C:C:C:C:C:1	0.553377	0.209571	0.30401	0.413008	0.490032	0.448235
2891	['mass_diff']	[58.0055]	OCCCCCO	0.660131	0.263249	0.376398	0.469919	0.542214	0.503484
2892	['mass_diff']	[58.0055]	CC1CCCCC1O	0.62963	0.2553	0.363294	0.158808	0.497453	0.240756
2893	['mass_diff']	[58.0055]	CC(O)CCCCO	0.640523	0.272222	0.382066	0.430894	0.556723	0.485793
2895	['mass_diff']	[58.0055]	COCCCCCO	0.642702	0.281757	0.391766	0.341463	0.595463	0.434034
2896	['mass_diff']	[58.0055]	O=CCCCCO	0.64488	0.285439	0.395722	0.202168	0.491436	0.286482
2898	['mass_diff']	[58.0055]	CC(O)CCCC=O	0.620915	0.302869	0.407143	0.131165	0.507338	0.208441
2900	['mass_diff']	[58.0055]	OC1CCCC(O)C1	0.522876	0.290909	0.373832	0.0574526	0.605714	0.10495
2902	['mass_diff']	[58.0055]	CC1CCCC(C)C1	0.366013	0.214559	0.270531	0.199458	0.465823	0.279317
2909	['mass_diff']	[58.0055]	CCCC(=O)O	0.396514	0.283931	0.330909	0.369106	0.465482	0.411729
2951	['mass_diff']	[58.0055]	C:C:C:C:C1:C:C:C:O:C:1	0.40305	0.298387	0.34291	0.0422764	0.696429	0.0797138
2953	['mass_diff']	[58.0055]	OCCCCO	0.278867	0.209493	0.239252	0.532249	0.525415	0.52881
2963	['mass_diff']	[58.0055]	C:C:C:O:C1:C:C:C:C(O):C:1	0.359477	0.293594	0.323213	0.133875	0.493014	0.210571
2973	['mass_diff']	[58.0055]	C1:C:C:C2:O:C:C:C:C:2:C:1	0.374728	0.317343	0.343656	0.0097561	0.6	0.0192
2975	['mass_diff']	[58.0055]	O=CCCCC=O	0.381264	0.326493	0.351759	0.0563686	0.490566	0.101118
2987	['mass_diff']	[58.0055]	CC(=O)CCCC=O	0.361656	0.340862	0.350951	0.0308943	0.542857	0.0584615
2989	['mass_diff']	[58.0055]	CCNC(C)=O	0.244009	0.232365	0.238045	0.0330623	0.139588	0.0534619
3001	['mass_diff']	[52.0313]	CC1=CCCCC1	0.303244	0.47046	0.368782	0.162861	0.7	0.264243
3005	['mass', 'mass_diff']	[105.0699, 52.0313]	CC1=CCCCC1	0.544304	0.282276	0.371758	0.154481	0.727778	0.254864
3008	['mass']	[105.0699]	CC1=CCCCC1	0.34	0.483589	0.399277	0.182879	0.609259	0.281317
3013	['mass_diff']	[46.0055]	CC1=CCCCC1	0.205087	0.282276	0.237569	0.114175	0.437037	0.181051
3020	['mass', 'mass_diff']	[129.0699, 52.0313]	CC1=CCCCC1	0.444976	0.203501	0.279279	0.159951	0.727778	0.262262
3023	['mass', 'mass']	[129.0699, 105.0699]	CC1=CCCCC1	0.478764	0.271335	0.346369	0.175111	0.659259	0.27672
3024	['mass']	[129.0699]	CC1=CCCCC1	0.29666	0.330416	0.312629	0.206166	0.396296	0.271229
3030	['mass', 'mass']	[117.0699, 105.0699]	CC1=CCCCC1	0.449324	0.291028	0.353254	0.174466	0.635185	0.273743
3032	['mass', 'mass', 'mass']	[117.0699, 129.0699, 105.0699]	CC1=CCCCC1	0.530055	0.212254	0.303125	0.168862	0.664815	0.269317
3033	['mass', 'mass']	[117.0699, 129.0699]	CC1=CCCCC1	0.420233	0.236324	0.302521	0.187589	0.487037	0.270855
3034	['mass']	[117.0699]	CC1=CCCCC1	0.318637	0.347921	0.332636	0.204904	0.433333	0.27824
3036	['mass_diff', 'mass_diff']	[30.047, 52.0313]	CC1=CCCCC1	0.462687	0.203501	0.282675	0.162861	0.7	0.264243
3037	['mass_diff', 'mass']	[30.047, 105.0699]	CC1=CCCCC1	0.536842	0.223195	0.315301	0.182879	0.609259	0.281317
3054	['mass_diff']	[46.0055]	CCN(C=O)CC	0.18601	0.257143	0.215867	0.0241896	0.176056	0.0425351
3069	['mass_diff']	[43.0058]	CCN(C=O)CC	0.268499	0.279121	0.273707	0.0797101	0.0387324	0.0521327
3071	['mass_diff']	[58.0055]	CCN(C=O)CC	0.222222	0.224176	0.223195	0.0184282	0.119718	0.0319399
3087	['mass']	[121.0648]	CC=C1CCCCC1	0.757778	0.204192	0.321698	0.0825083	0.295858	0.129032
3091	['mass']	[121.0648]	CC1CCC(O)CC1	0.637778	0.222653	0.330075	0.184818	0.372093	0.246968
3092	['mass']	[121.0648]	COC1:C:C:C:C:C:1	0.577778	0.214521	0.312876	0.357261	0.278457	0.312974
3094	['mass']	[121.0648]	CC1CCCCC1O	0.557778	0.221731	0.31732	0.190594	0.39219	0.256524
3098	['mass']	[121.0648]	O=CCCCCO	0.475556	0.206365	0.287828	0.263201	0.42029	0.323694
3100	['mass']	[121.0648]	CC(O)CCCC=O	0.46	0.219979	0.297628	0.179043	0.454927	0.256957
3101	['mass']	[121.0648]	CC1CCCC(O)C1	0.48	0.234783	0.315328	0.209571	0.396875	0.274298
3137	['mass']	[121.0648]	CC1CCCC(C)C1	0.446667	0.256705	0.326034	0.260726	0.4	0.315684
3139	['mass']	[121.0648]	CC1CCCCC1C	0.384444	0.224675	0.283607	0.268977	0.404969	0.323252
3260	['mass']	[121.0648]	CCCCC(C)C	0.384444	0.267802	0.315693	0.499175	0.386088	0.435408
3275	['mass']	[121.0648]	OCCCCO	0.277778	0.204583	0.235627	0.468647	0.303906	0.368711
3280	['mass']	[121.0648]	Cc1ccccc1	0.277778	0.204583	0.235627	0.538779	0.227368	0.319785
3301	['mass', 'mass']	[121.0648, 105.0699]	CC1CCC(C)CC1	0.51417	0.225979	0.313968	0.226379	0.73065	0.345661
3302	['mass']	[121.0648]	CC1CCC(C)CC1	0.377778	0.302491	0.335968	0.207921	0.390093	0.271259
3333	['mass']	[121.0648]	CC(C)CCO	0.295556	0.260784	0.277083	0.516502	0.392723	0.446187
3411	['mass', 'mass_diff']	[121.0648, 52.0313]	CC1=CCCCC1	0.606061	0.218818	0.321543	0.153175	0.714815	0.252288
3413	['mass', 'mass']	[121.0648, 105.0699]	CC1=CCCCC1	0.404858	0.218818	0.284091	0.166427	0.642593	0.264381
3415	['mass']	[121.0648]	CC1=CCCCC1	0.331111	0.326039	0.328556	0.165842	0.372222	0.229452
3435	['mass_diff']	[31.0184]	OC1:C:C:C:C:C:1	0.680899	0.208534	0.319283	0.486842	0.181018	0.263909
3436	['mass_diff']	[31.0184]	CC1CCC(O)CC1	0.617978	0.213344	0.317186	0.0605263	0.076412	0.0675477
3437	['mass_diff']	[31.0184]	COC1:C:C:C:C:C:1	0.653933	0.240099	0.351237	0.393421	0.192283	0.258315
3440	['mass_diff']	[31.0184]	CC(O)CCCCO	0.496629	0.20463	0.289836	0.217105	0.115546	0.150823
3442	['mass_diff']	[31.0184]	COCCCCCO	0.489888	0.208214	0.292225	0.168421	0.120983	0.140814
3446	['mass_diff']	[31.0184]	CC1CCCC(O)C1	0.523596	0.253261	0.341392	0.0815789	0.096875	0.0885714
3447	['mass_diff']	[31.0184]	OC1CCCC(O)C1	0.391011	0.210909	0.274016	0.0223684	0.0971429	0.0363636
3540	['mass_diff']	[31.0184]	OC1CCCCC1O	0.310112	0.298056	0.303965	0.0263158	0.0854701	0.0402414
3552	['mass_diff']	[52.0313]	C1CCCCC1	0.286319	0.470998	0.35614	0.301594	0.719424	0.425015
3556	['mass', 'mass_diff']	[105.0699, 52.0313]	C1CCCCC1	0.523207	0.287703	0.371257	0.286164	0.748201	0.413989
3559	['mass']	[105.0699]	C1CCCCC1	0.327692	0.4942	0.39408	0.351306	0.649538	0.455988
3564	['mass_diff']	[46.0055]	C1CCCCC1	0.192369	0.280742	0.228302	0.199806	0.42446	0.271711
3570	['mass', 'mass_diff']	[129.0699, 52.0313]	C1CCCCC1	0.421053	0.204176	0.275	0.291819	0.736896	0.418076
3574	['mass', 'mass']	[129.0699, 105.0699]	C1CCCCC1	0.46332	0.278422	0.347826	0.32366	0.676259	0.437791
3575	['mass']	[129.0699]	C1CCCCC1	0.280943	0.331787	0.304255	0.361272	0.385406	0.372949
3581	['mass', 'mass']	[117.0699, 105.0699]	C1CCCCC1	0.439189	0.301624	0.357634	0.329603	0.665982	0.440966
3583	['mass', 'mass', 'mass']	[117.0699, 129.0699, 105.0699]	C1CCCCC1	0.52459	0.222738	0.312704	0.312324	0.682425	0.428525
3584	['mass', 'mass']	[117.0699, 129.0699]	C1CCCCC1	0.416342	0.24826	0.311047	0.327389	0.471737	0.386526
3585	['mass']	[117.0699]	C1CCCCC1	0.312625	0.361949	0.335484	0.37303	0.437821	0.402837
3587	['mass_diff', 'mass_diff']	[30.047, 52.0313]	C1CCCCC1	0.442786	0.206497	0.281646	0.301594	0.719424	0.425015
3588	['mass_diff', 'mass']	[30.047, 105.0699]	C1CCCCC1	0.521053	0.229698	0.318841	0.351306	0.649538	0.455988
3593	['mass', 'mass_diff']	[121.0648, 52.0313]	C1CCCCC1	0.612121	0.234339	0.338926	0.284524	0.736896	0.410535
3595	['mass', 'mass']	[121.0648, 105.0699]	C1CCCCC1	0.404858	0.232019	0.294985	0.319424	0.684481	0.435579
3597	['mass']	[121.0648]	C1CCCCC1	0.331111	0.345708	0.338252	0.299505	0.373073	0.332265
3602	['mass']	[115.0542]	O=C1:C:C:C2:C:C:C:C:C:2:O:1	0.223275	0.384615	0.282534	0.0250723	0.38806	0.0471014
3608	['mass']	[103.0542]	O=C1:C:C:C2:C:C:C:C:C:2:O:1	0.176296	0.277389	0.21558	0.0218579	0.358209	0.0412017
3614	['mass']	[105.0699]	O=C1:C:C:C2:C:C:C:C:C:2:O:1	0.209231	0.317016	0.252085	0.0161201	0.432836	0.0310825
3616	['mass_diff', 'mass']	[46.0055, 115.0542]	O=C1:C:C:C2:C:C:C:C:C:2:O:1	0.47343	0.228438	0.308176	0.0145455	0.537313	0.0283242
3619	['mass_diff', 'mass']	[46.0055, 105.0699]	O=C1:C:C:C2:C:C:C:C:C:2:O:1	0.468421	0.207459	0.287561	0.0141715	0.58209	0.0276694
3620	['mass_diff']	[46.0055]	O=C1:C:C:C2:C:C:C:C:C:2:O:1	0.313196	0.459207	0.372401	0.0145138	0.447761	0.0281162
3623	['mass_diff', 'mass_diff']	[55.9898, 46.0055]	O=C1:C:C:C2:C:C:C:C:C:2:O:1	0.418502	0.221445	0.289634	0.0195024	0.865672	0.0381453
3624	['mass_diff']	[55.9898]	O=C1:C:C:C2:C:C:C:C:C:2:O:1	0.301344	0.365967	0.330526	0.0220779	0.761194	0.0429112
3632	['mass']	[129.0699]	O=C1:C:C:C2:C:C:C:C:C:2:O:1	0.247544	0.293706	0.268657	0.0125241	0.19403	0.0235294
3641	['mass']	[117.0699]	O=C1:C:C:C2:C:C:C:C:C:2:O:1	0.180361	0.20979	0.193966	0.0166375	0.283582	0.0314309
3642	['mass_diff']	[42.0106]	O=C1:C:C:C2:C:C:C:C:C:2:O:1	0.331276	0.375291	0.351913	0.0158514	0.522388	0.0307692
3647	['mass_diff']	[58.0055]	O=C1:C:C:C2:C:C:C:C:C:2:O:1	0.326797	0.34965	0.337838	0.0162602	0.447761	0.0313808
3659	['mass_diff']	[52.0313]	CC(N)CCCCO	0.141044	0.23753	0.176991	0.0193882	0.428571	0.0370981
3673	['mass_diff']	[31.0184]	CC(N)CCCCO	0.220225	0.232779	0.226328	0.0105263	0.0761905	0.0184971
3712	['mass_diff']	[54.0106]	CCCCC(C)C	0.33494	0.21517	0.262017	0.406733	0.470325	0.436224
3721	['mass_diff']	[54.0106]	CC1CCC(C)CC1	0.286747	0.211744	0.243603	0.156181	0.43808	0.230269
3730	['mass_diff']	[54.0106]	CC(C)CCO	0.257831	0.209804	0.231351	0.42936	0.48808	0.456841
3737	['mass_diff']	[54.0106]	CC1=CCCCC1	0.228916	0.207877	0.21789	0.136313	0.457407	0.210034
3739	['mass_diff']	[54.0106]	C1CCCCC1	0.212048	0.204176	0.208038	0.232892	0.43371	0.303052
3775	['mass_diff']	[78.047]	CC1CCCCC1C	0.416058	0.222078	0.289585	0.328656	0.756522	0.458239
3819	['mass_diff']	[78.047]	CCCCC(C)C	0.374696	0.23839	0.291391	0.5483	0.648373	0.594152
3829	['mass_diff']	[78.047]	c(cc)ccc	0.377129	0.256623	0.305419	0.823529	0.5	0.622222
3831	['mass_diff']	[78.047]	cccccc	0.377129	0.256623	0.305419	0.227199	0.309559	0.26206
3833	['mass_diff']	[78.047]	c(c)cccc	0.377129	0.256623	0.305419	0.823529	0.5	0.622222
3837	['mass_diff']	[78.047]	CC1CCC(C)CC1	0.333333	0.243772	0.281603	0.267674	0.767802	0.396959
3852	['mass_diff']	[78.047]	CC(C)CCO	0.311436	0.25098	0.277959	0.526174	0.611669	0.565709
3864	['mass_diff']	[78.047]	CC1=CCCCC1	0.291971	0.262582	0.276498	0.186185	0.638889	0.288341
3866	['mass_diff']	[78.047]	C1CCCCC1	0.284672	0.271462	0.27791	0.357258	0.68037	0.468507
3906	['mass_diff']	[43.9898]	CCCC(=O)O	0.377129	0.24181	0.294677	0.357533	0.582365	0.443058
3927	['mass_diff']	[43.9898]	O=CCCCO	0.245742	0.215352	0.229545	0.203525	0.680224	0.313307
3938	['mass_diff']	[52.0313]	CC1CCCCC1	0.277856	0.480488	0.3521	0.297286	0.748373	0.425532
3942	['mass', 'mass_diff']	[105.0699, 52.0313]	CC1CCCCC1	0.514768	0.297561	0.377125	0.281447	0.776573	0.413156
3945	['mass']	[105.0699]	CC1CCCCC1	0.32	0.507317	0.392453	0.348527	0.680043	0.46086
3950	['mass_diff']	[46.0055]	CC1CCCCC1	0.187599	0.287805	0.227141	0.194485	0.436009	0.268986
3956	['mass', 'mass_diff']	[129.0699, 52.0313]	CC1CCCCC1	0.416268	0.212195	0.281099	0.287749	0.766811	0.418467
3959	['mass', 'mass']	[129.0699, 105.0699]	CC1CCCCC1	0.455598	0.287805	0.352765	0.320708	0.707158	0.441286
3960	['mass']	[129.0699]	CC1CCCCC1	0.277014	0.343902	0.306855	0.360308	0.40564	0.381633
3962	['mass', 'mass_diff']	[117.0699, 52.0313]	CC1CCCCC1	0.431472	0.207317	0.280066	0.286595	0.755965	0.415623
3966	['mass', 'mass']	[117.0699, 105.0699]	CC1CCCCC1	0.429054	0.309756	0.359773	0.32706	0.697397	0.445291
3968	['mass', 'mass', 'mass']	[117.0699, 129.0699, 105.0699]	CC1CCCCC1	0.513661	0.229268	0.317032	0.309501	0.713666	0.431759
3969	['mass', 'mass']	[117.0699, 129.0699]	CC1CCCCC1	0.40856	0.256098	0.314843	0.326676	0.496746	0.394148
3970	['mass']	[117.0699]	CC1CCCCC1	0.304609	0.370732	0.334433	0.37303	0.462039	0.412791
3972	['mass_diff', 'mass_diff']	[30.047, 52.0313]	CC1CCCCC1	0.427861	0.209756	0.281506	0.297286	0.748373	0.425532
3973	['mass_diff', 'mass']	[30.047, 105.0699]	CC1CCCCC1	0.505263	0.234146	0.32	0.348527	0.680043	0.46086
3978	['mass', 'mass_diff']	[121.0648, 52.0313]	CC1CCCCC1	0.606061	0.243902	0.347826	0.280159	0.765727	0.410227
3980	['mass', 'mass']	[121.0648, 105.0699]	CC1CCCCC1	0.404858	0.243902	0.304414	0.316547	0.715835	0.438976
3982	['mass']	[121.0648]	CC1CCCCC1	0.328889	0.360976	0.344186	0.29868	0.392625	0.339269
3985	['mass_diff']	[54.0106]	CC1CCCCC1	0.204819	0.207317	0.206061	0.229581	0.451193	0.304316
3987	['mass_diff']	[78.047]	CC1CCCCC1	0.279805	0.280488	0.280146	0.35564	0.714751	0.474955
3998	['mass_diff']	[46.0055]	CCCCNC=O	0.166932	0.256724	0.202312	0.0266086	0.219124	0.0474547
4011	['mass_diff']	[58.0055]	CCCCNC=O	0.200436	0.224939	0.211982	0.0238482	0.175299	0.0419847
4054	['mass_diff']	[42.047]	CCCCC(C)C	0.34398	0.216718	0.265907	0.548295	0.738992	0.629519
4072	['mass_diff']	[42.047]	CC(C)CCO	0.255528	0.203922	0.226827	0.51089	0.676913	0.582299
4087	['mass']	[115.0542]	CCC(C)(C)C	0.14885	0.270936	0.19214	0.211186	0.20977	0.210476
4090	['mass_diff']	[52.0313]	CCC(C)(C)C	0.299013	0.522167	0.380269	0.334769	0.744253	0.461813
4095	['mass', 'mass_diff']	[105.0699, 52.0313]	CCC(C)(C)C	0.518987	0.302956	0.382582	0.318003	0.774904	0.450948
4098	['mass']	[105.0699]	CCC(C)(C)C	0.309231	0.495074	0.380682	0.389661	0.671456	0.493141
4108	['mass', 'mass_diff']	[129.0699, 52.0313]	CCC(C)(C)C	0.444976	0.229064	0.302439	0.322751	0.759579	0.453013
4112	['mass', 'mass']	[129.0699, 105.0699]	CCC(C)(C)C	0.46332	0.295567	0.360902	0.361535	0.704023	0.477738
4113	['mass']	[129.0699]	CCC(C)(C)C	0.294695	0.369458	0.327869	0.412331	0.409962	0.411143
4115	['mass', 'mass_diff']	[117.0699, 52.0313]	CCC(C)(C)C	0.467005	0.226601	0.305141	0.321546	0.749042	0.449942
4119	['mass', 'mass']	[117.0699, 105.0699]	CCC(C)(C)C	0.452703	0.330049	0.381766	0.366734	0.690613	0.47907
4121	['mass', 'mass', 'mass']	[117.0699, 129.0699, 105.0699]	CCC(C)(C)C	0.540984	0.243842	0.336163	0.349012	0.710728	0.468139
4122	['mass', 'mass']	[117.0699, 129.0699]	CCC(C)(C)C	0.447471	0.283251	0.346908	0.368759	0.495211	0.422731
4123	['mass']	[117.0699]	CCC(C)(C)C	0.314629	0.3867	0.346961	0.412434	0.451149	0.430924
4125	['mass_diff', 'mass_diff']	[30.047, 52.0313]	CCC(C)(C)C	0.452736	0.224138	0.299835	0.334769	0.744253	0.461813
4126	['mass_diff', 'mass']	[30.047, 105.0699]	CCC(C)(C)C	0.468421	0.219212	0.298658	0.389661	0.671456	0.493141
4131	['mass', 'mass_diff']	[121.0648, 52.0313]	CCC(C)(C)C	0.563636	0.229064	0.325744	0.315476	0.761494	0.446128
4133	['mass', 'mass']	[121.0648, 105.0699]	CCC(C)(C)C	0.376518	0.229064	0.284839	0.351079	0.701149	0.467881
4135	['mass']	[121.0648]	CCC(C)(C)C	0.291111	0.32266	0.306075	0.330033	0.383142	0.35461
4138	['mass_diff']	[54.0106]	CCC(C)(C)C	0.204819	0.20936	0.207065	0.251656	0.436782	0.319328
4139	['mass_diff', 'mass_diff']	[78.047, 52.0313]	CCC(C)(C)C	0.469613	0.20936	0.289608	0.324397	0.811303	0.463475
4140	['mass_diff']	[78.047]	CCC(C)(C)C	0.294404	0.29803	0.296206	0.389099	0.690613	0.497756
4141	['mass_diff']	[42.047]	CCC(C)(C)C	0.213759	0.214286	0.214022	0.393466	0.795977	0.526616
4166	['mass_diff']	[31.0422]	CCN(C)CC	0.6075	0.229896	0.333562	0.262774	0.0490463	0.0826636
4169	['mass_diff']	[31.0422]	CCCN(C)C	0.52	0.219409	0.308605	0.328467	0.0555556	0.095037
4189	['mass_diff']	[31.0422]	C1CCNCC1	0.3675	0.269725	0.311111	0.0583942	0.0343348	0.0432432
4193	['mass_diff']	[31.0422]	CN1CCCCC1	0.345	0.267442	0.30131	0.0364964	0.0248756	0.0295858
4235	['mass']	[128.062]	CC1CCCCC1C	0.40201	0.207792	0.273973	0.285915	0.252174	0.267987
4751	['mass']	[128.062]	CCC(C)(C)C	0.261307	0.256158	0.258706	0.38169	0.259579	0.309008
4755	['mass_diff', 'mass_diff']	[52.0313, 30.0106]	CCCCCCCCCC	0.380952	0.22335	0.2816	0.357174	0.752269	0.48437
4757	['mass_diff']	[52.0313]	CCCCCCCCCC	0.307475	0.553299	0.395286	0.357174	0.752269	0.48437
4761	['mass', 'mass_diff']	[105.0699, 52.0313]	CCCCCCCCCC	0.535865	0.322335	0.402536	0.336871	0.777677	0.470104
4764	['mass']	[105.0699]	CCCCCCCCCC	0.289231	0.477157	0.360153	0.403558	0.658802	0.500517
4768	['mass_diff']	[46.0055]	CCCCCCCCCC	0.130366	0.208122	0.160313	0.233188	0.437387	0.304197
4773	['mass', 'mass_diff']	[129.0699, 52.0313]	CCCCCCCCCC	0.430622	0.228426	0.298507	0.34188	0.76225	0.472043
4776	['mass', 'mass']	[129.0699, 105.0699]	CCCCCCCCCC	0.440154	0.28934	0.349158	0.36547	0.674229	0.474003
4777	['mass']	[129.0699]	CCCCCCCCCC	0.269155	0.347716	0.303433	0.374759	0.352995	0.363551
4779	['mass', 'mass_diff']	[117.0699, 52.0313]	CCCCCCCCCC	0.451777	0.225888	0.301184	0.343339	0.757713	0.472552
4783	['mass', 'mass']	[117.0699, 105.0699]	CCCCCCCCCC	0.398649	0.299492	0.342029	0.378433	0.675136	0.485007
4785	['mass', 'mass', 'mass']	[117.0699, 129.0699, 105.0699]	CCCCCCCCCC	0.486339	0.225888	0.308492	0.354657	0.684211	0.467162
4786	['mass', 'mass']	[117.0699, 129.0699]	CCCCCCCCCC	0.373541	0.243655	0.294931	0.35378	0.450091	0.396166
4787	['mass']	[117.0699]	CCCCCCCCCC	0.272545	0.345178	0.304591	0.404553	0.419238	0.411765
4788	['mass_diff']	[42.0106]	CCCCCCCCCC	0.170782	0.21066	0.188636	0.242301	0.485481	0.323263
4789	['mass_diff', 'mass_diff']	[30.047, 52.0313]	CCCCCCCCCC	0.482587	0.246193	0.32605	0.357174	0.752269	0.48437
4790	['mass_diff', 'mass']	[30.047, 105.0699]	CCCCCCCCCC	0.484211	0.233503	0.315068	0.403558	0.658802	0.500517
4795	['mass', 'mass_diff']	[121.0648, 52.0313]	CCCCCCCCCC	0.618182	0.258883	0.364937	0.33254	0.760436	0.462728
4796	['mass', 'mass']	[121.0648, 105.0699]	CCCCCCCCCC	0.396761	0.248731	0.305772	0.360671	0.682396	0.471917
4798	['mass']	[121.0648]	CCCCCCCCCC	0.313333	0.357868	0.334123	0.318482	0.350272	0.333621
4801	['mass_diff']	[54.0106]	CCCCCCCCCC	0.231325	0.243655	0.23733	0.254415	0.41833	0.316404
4802	['mass_diff', 'mass_diff']	[78.047, 52.0313]	CCCCCCCCCC	0.469613	0.215736	0.295652	0.343164	0.813067	0.482629
4803	['mass_diff']	[78.047]	CCCCCCCCCC	0.289538	0.30203	0.295652	0.397194	0.667877	0.498139
4805	['mass_diff']	[42.047]	CCCCCCCCCC	0.213759	0.220812	0.217228	0.398674	0.764065	0.523958
4814	['mass']	[128.062]	CCCCCCCCCC	0.213568	0.215736	0.214646	0.328169	0.211434	0.257174
4864	['mass_diff']	[57.0215]	CCNCCO	0.289003	0.207721	0.241711	0.272201	0.339759	0.302251
4866	['mass_diff']	[57.0215]	O=CCCCC=O	0.31202	0.227612	0.263215	0.042471	0.103774	0.060274
4871	['mass_diff']	[57.0215]	CC(=O)CCCC=O	0.299233	0.240246	0.266515	0.011583	0.0571429	0.0192616
4922	['mass_diff']	[44.0262]	OCCCCO	0.320513	0.204583	0.24975	0.450916	0.513644	0.48024
4937	['mass_diff']	[44.0262]	CC(C)CCO	0.274359	0.209804	0.237778	0.432128	0.577164	0.494225
4951	['mass_diff']	[44.0262]	CCCCCCCCCC	0.217949	0.215736	0.216837	0.303429	0.586207	0.399876
5025	['mass']	[130.0651]	CC1CCCCC1N	0.501285	0.287611	0.365511	0.0304183	0.181818	0.0521173
5090	['mass']	[130.0651]	NCCCCC=O	0.336761	0.235189	0.276956	0.114068	0.272727	0.160858
5173	['mass_diff']	[44.9977]	C:C:C:O:C1:C:C:C:C(O):C:1	0.317829	0.218861	0.25922	0.266667	0.0159681	0.0301318
5224	['mass']	[141.0699]	CC1CCCC(C)C1	0.416667	0.204342	0.274207	0.241379	0.186076	0.21015
5225	['mass']	[141.0699]	CC1CCCCC1C	0.408854	0.203896	0.272097	0.261084	0.197516	0.224894
5269	['mass']	[141.0699]	C:C:C:C:C1:C:C:C:O:C:1	0.348958	0.216129	0.266932	0.0607553	0.330357	0.102635
5275	['mass']	[141.0699]	c(cc)ccc	0.325521	0.206954	0.253036	0.753695	0.150393	0.250751
5277	['mass']	[141.0699]	cccccc	0.325521	0.206954	0.253036	0.303777	0.136029	0.187913
5279	['mass']	[141.0699]	c(c)cccc	0.325521	0.206954	0.253036	0.753695	0.150393	0.250751
5401	['mass']	[141.0699]	CC(=O)CCCC=O	0.263021	0.207392	0.231917	0.0410509	0.238095	0.070028
5416	['mass']	[141.0699]	O=C1:C:C:C2:C:C:C:C:C:2:O:1	0.25	0.223776	0.236162	0.0180624	0.164179	0.0325444
5424	['mass']	[141.0699]	CCC(C)(C)C	0.260417	0.246305	0.253165	0.349754	0.204023	0.257713
5546	['mass']	[141.0699]	CCCCCCCCCC	0.21875	0.213198	0.215938	0.298851	0.165154	0.212741
5565	['mass']	[107.0491]	OC1:C:C:C:C:C:1	0.805851	0.208534	0.331329	0.642209	0.381115	0.478354
5785	['mass']	[115.0542]	C:C:C(=O):O:C1:C:C:C:C(O):C:1	0.200271	0.393617	0.265471	0.0048216	0.2	0.0094162
5789	['mass', 'mass']	[103.0542, 115.0542]	C:C:C(=O):O:C1:C:C:C:C(O):C:1	0.216667	0.207447	0.211957	0.00332005	0.2	0.00653168
5793	['mass', 'mass']	[105.0699, 115.0542]	C:C:C(=O):O:C1:C:C:C:C(O):C:1	0.257053	0.218085	0.235971	0.00372787	0.32	0.00736988
5797	['mass']	[105.0699]	C:C:C(=O):O:C1:C:C:C:C(O):C:1	0.204615	0.353723	0.259259	0.00333519	0.24	0.00657895
5799	['mass_diff', 'mass']	[46.0055, 115.0542]	C:C:C(=O):O:C1:C:C:C:C(O):C:1	0.463768	0.255319	0.329331	0.00525253	0.52	0.0104
5802	['mass_diff', 'mass']	[46.0055, 105.0699]	C:C:C(=O):O:C1:C:C:C:C(O):C:1	0.463158	0.234043	0.310954	0.00472384	0.52	0.00936262
5803	['mass_diff']	[46.0055]	C:C:C(=O):O:C1:C:C:C:C(O):C:1	0.303657	0.507979	0.3801	0.00580552	0.48	0.0114723
5806	['mass_diff', 'mass_diff']	[55.9898, 46.0055]	C:C:C(=O):O:C1:C:C:C:C(O):C:1	0.409692	0.24734	0.308458	0.00773369	0.92	0.0153384
5807	['mass_diff']	[55.9898]	C:C:C(=O):O:C1:C:C:C:C(O):C:1	0.285988	0.396277	0.332219	0.00909091	0.84	0.0179872
5815	['mass']	[129.0699]	C:C:C(=O):O:C1:C:C:C:C(O):C:1	0.210216	0.284574	0.241808	0.00674374	0.28	0.0131703
5824	['mass']	[117.0699]	C:C:C(=O):O:C1:C:C:C:C(O):C:1	0.174349	0.231383	0.198857	0.00437828	0.2	0.00856898
5825	['mass_diff']	[42.0106]	C:C:C(=O):O:C1:C:C:C:C(O):C:1	0.26749	0.345745	0.301624	0.00498188	0.44	0.00985222
5829	['mass_diff', 'mass_diff']	[58.0055, 46.0055]	C:C:C(=O):O:C1:C:C:C:C(O):C:1	0.420765	0.204787	0.275492	0.00606323	0.56	0.0119966
5830	['mass_diff']	[58.0055]	C:C:C(=O):O:C1:C:C:C:C(O):C:1	0.285403	0.348404	0.313772	0.00596206	0.44	0.0117647
5836	['mass']	[121.0648]	C:C:C(=O):O:C1:C:C:C:C(O):C:1	0.177778	0.212766	0.193705	0.0049505	0.24	0.00970089
5868	['mass_diff']	[52.0313]	OC1:C:C:C:C(O):C:1	0.126939	0.241935	0.166512	0.209823	0.444343	0.285045
5879	['mass_diff']	[46.0055]	OC1:C:C:C:C(O):C:1	0.154213	0.260753	0.193806	0.287857	0.542883	0.376225
5883	['mass_diff']	[55.9898]	OC1:C:C:C:C(O):C:1	0.266795	0.373656	0.31131	0.382251	0.805657	0.518497
5884	['mass_diff']	[42.0106]	OC1:C:C:C:C(O):C:1	0.166667	0.217742	0.188811	0.288949	0.582117	0.386199
5888	['mass_diff']	[58.0055]	OC1:C:C:C:C(O):C:1	0.183007	0.225806	0.202166	0.328455	0.55292	0.412105
5893	['mass']	[121.0648]	OC1:C:C:C:C(O):C:1	0.184444	0.223118	0.201946	0.232673	0.257299	0.244367
5895	['mass_diff']	[31.0184]	OC1:C:C:C:C(O):C:1	0.224719	0.268817	0.244798	0.230263	0.159672	0.188578
5905	['mass']	[107.0491]	OC1:C:C:C:C(O):C:1	0.231383	0.233871	0.23262	0.347073	0.384124	0.36466
5910	['mass_diff']	[52.0313]	CC1CCC(O)C(O)C1	0.122708	0.235135	0.16126	0.0629039	0.737374	0.115919
5918	['mass_diff']	[46.0055]	CC1CCC(O)C(O)C1	0.143084	0.243243	0.18018	0.0411224	0.429293	0.0750552
5922	['mass_diff']	[55.9898]	CC1CCC(O)C(O)C1	0.165067	0.232432	0.193042	0.0541126	0.631313	0.099681
5933	['mass_diff']	[31.0184]	CC1CCC(O)C(O)C1	0.276404	0.332432	0.30184	0.0184211	0.0707071	0.0292276
5948	['mass_diff']	[52.0313]	CCCCC(=O)O	0.152327	0.292683	0.200371	0.321413	0.626891	0.42495
5953	['mass']	[105.0699]	CCCCC(=O)O	0.150769	0.265583	0.192345	0.354086	0.535294	0.42623
5959	['mass_diff']	[46.0055]	CCCCC(=O)O	0.228935	0.390244	0.288577	0.302371	0.52521	0.383789
5977	['mass']	[117.0699]	CCCCC(=O)O	0.166333	0.224932	0.191244	0.376532	0.361345	0.368782
5984	['mass_diff']	[58.0055]	CCCCC(=O)O	0.180828	0.224932	0.200483	0.306775	0.47563	0.372982
5994	['mass_diff']	[43.9898]	CCCCC(=O)O	0.19708	0.219512	0.207692	0.298783	0.598319	0.398545
6088	['mass_diff', 'mass_diff']	[52.0313, 30.0106]	CC(C)CC=O	0.324675	0.207182	0.252951	0.313658	0.713026	0.435667
6090	['mass_diff']	[52.0313]	CC(C)CC=O	0.255289	0.5	0.338002	0.313658	0.713026	0.435667
6094	['mass', 'mass_diff']	[105.0699, 52.0313]	CC(C)CC=O	0.396624	0.259669	0.313856	0.299528	0.746327	0.427489
6095	['mass']	[105.0699]	CC(C)CC=O	0.218462	0.392265	0.280632	0.347415	0.612145	0.443262
6100	['mass_diff']	[46.0055]	CC(C)CC=O	0.135135	0.234807	0.171544	0.26657	0.539667	0.356865
6107	['mass', 'mass']	[129.0699, 105.0699]	CC(C)CC=O	0.301158	0.21547	0.251208	0.327103	0.651322	0.435494
6108	['mass']	[129.0699]	CC(C)CC=O	0.208251	0.292818	0.243398	0.3921	0.398629	0.395338
6114	['mass', 'mass']	[117.0699, 105.0699]	CC(C)CC=O	0.297297	0.243094	0.267477	0.333672	0.642507	0.439237
6118	['mass']	[117.0699]	CC(C)CC=O	0.220441	0.303867	0.255517	0.39317	0.439765	0.415164
6120	['mass_diff', 'mass_diff']	[30.047, 52.0313]	CC(C)CC=O	0.38806	0.21547	0.277087	0.313658	0.713026	0.435667
6124	['mass_diff']	[58.0055]	CC(C)CC=O	0.169935	0.21547	0.190012	0.286721	0.518119	0.369156
6126	['mass', 'mass_diff']	[121.0648, 52.0313]	CC(C)CC=O	0.545455	0.248619	0.341556	0.3	0.740451	0.426998
6128	['mass', 'mass']	[121.0648, 105.0699]	CC(C)CC=O	0.348178	0.237569	0.28243	0.329496	0.67287	0.44237
6130	['mass']	[121.0648]	CC(C)CC=O	0.286667	0.356354	0.317734	0.357261	0.424094	0.387819
6133	['mass_diff']	[54.0106]	CC(C)CC=O	0.214458	0.245856	0.229086	0.293046	0.520078	0.374868
6135	['mass_diff']	[78.047]	CC(C)CC=O	0.260341	0.29558	0.276843	0.345926	0.627816	0.446068
6145	['mass_diff']	[44.0262]	CC(C)CC=O	0.2	0.21547	0.207447	0.290747	0.606268	0.393016
6165	['mass_diff']	[54.0106]	CC(N)CCCC=O	0.187952	0.216667	0.20129	0.00607064	0.297297	0.0118983
6173	['mass']	[130.0651]	CC(N)CCCC=O	0.231362	0.25	0.24032	0.0456274	0.324324	0.08
6324	['mass']	[91.0542]	Cc1ccccc1	0.428977	0.247136	0.313603	0.576825	0.473189	0.519893
6328	['mass']	[91.0542]	c(cc)ccc	0.403409	0.235099	0.297071	0.721138	0.556684	0.628328
6332	['mass']	[91.0542]	cccccc	0.403409	0.235099	0.297071	0.242784	0.420588	0.307858
6336	['mass']	[91.0542]	c(c)cccc	0.403409	0.235099	0.297071	0.721138	0.556684	0.628328
6540	['mass']	[145.0648]	CC1CCCCC1O	0.679191	0.207597	0.317997	0.175749	0.219015	0.195011
6546	['mass']	[145.0648]	CC(O)CCCC=O	0.592486	0.217853	0.31857	0.167575	0.257862	0.203138
6548	['mass']	[145.0648]	OC1CCCC(O)C1	0.485549	0.203636	0.286934	0.0599455	0.251429	0.0968097
6637	['mass']	[145.0648]	C:C:C:C:C1:C:C:C:O:C:1	0.419075	0.233871	0.300207	0.0749319	0.491071	0.130024
6655	['mass']	[145.0648]	C:C:C:O:C1:C:C:C:C(O):C:1	0.407514	0.25089	0.310573	0.0871935	0.127745	0.103644
6658	['mass']	[145.0648]	CC1CCC(C)CC1	0.358382	0.220641	0.273128	0.156676	0.178019	0.166667
6668	['mass']	[145.0648]	C1:C:C:C2:O:C:C:C:C:2:C:1	0.384393	0.245387	0.29955	0.00953678	0.233333	0.0183246
6671	['mass']	[145.0648]	O=CCCCC=O	0.390173	0.251866	0.306122	0.0653951	0.226415	0.10148
6799	['mass']	[145.0648]	CC(=O)CCCC=O	0.384393	0.273101	0.319328	0.0504087	0.352381	0.0882002
6821	['mass']	[145.0648]	CC1=CCCCC1	0.291908	0.221007	0.251557	0.141689	0.192593	0.163265
6831	['mass']	[145.0648]	C1CCCCC1	0.277457	0.222738	0.247104	0.258856	0.195272	0.222613
6836	['mass']	[145.0648]	O=C1:C:C:C2:C:C:C:C:C:2:O:1	0.358382	0.289044	0.32	0.0217984	0.238806	0.0399501
6841	['mass']	[145.0648]	CC1CCCCC1	0.277457	0.234146	0.253968	0.257493	0.204989	0.228261
6851	['mass']	[145.0648]	CCC(C)(C)C	0.268786	0.229064	0.24734	0.282016	0.198276	0.232846
6856	['mass']	[145.0648]	CCCCCCCCCC	0.245665	0.215736	0.22973	0.26158	0.174229	0.20915
6861	['mass']	[145.0648]	C:C:C(=O):O:C1:C:C:C:C(O):C:1	0.343931	0.316489	0.32964	0.00817439	0.24	0.0158103
6882	['mass']	[145.0648]	CC(C)CC=O	0.228324	0.218232	0.223164	0.343324	0.246817	0.287179
6885	['mass_diff', 'mass_diff']	[52.0313, 30.0106]	CC(C)CC(C)O	0.34632	0.232558	0.278261	0.343817	0.757835	0.473029
6887	['mass_diff']	[52.0313]	CC(C)CC(C)O	0.275035	0.56686	0.37037	0.343817	0.757835	0.473029
6891	['mass', 'mass_diff']	[105.0699, 52.0313]	CC(C)CC(C)O	0.43038	0.296512	0.351119	0.325472	0.786325	0.460384
6892	['mass']	[105.0699]	CC(C)CC(C)O	0.230769	0.436047	0.301811	0.398555	0.680912	0.502805
6896	['mass_diff']	[46.0055]	CC(C)CC(C)O	0.116057	0.212209	0.150051	0.263183	0.516619	0.348718
6900	['mass', 'mass_diff']	[129.0699, 52.0313]	CC(C)CC(C)O	0.382775	0.232558	0.289331	0.332112	0.774929	0.464957
6902	['mass', 'mass']	[129.0699, 105.0699]	CC(C)CC(C)O	0.362934	0.273256	0.311774	0.369405	0.7132	0.486714
6903	['mass']	[129.0699]	CC(C)CC(C)O	0.229862	0.340116	0.274326	0.431599	0.425451	0.428503
6905	['mass', 'mass_diff']	[117.0699, 52.0313]	CC(C)CC(C)O	0.385787	0.22093	0.280961	0.331414	0.765432	0.462554
6909	['mass', 'mass']	[117.0699, 105.0699]	CC(C)CC(C)O	0.317568	0.273256	0.29375	0.374873	0.699905	0.488241
6911	['mass', 'mass', 'mass']	[117.0699, 129.0699, 105.0699]	CC(C)CC(C)O	0.398907	0.212209	0.27704	0.356068	0.718898	0.47625
6912	['mass', 'mass']	[117.0699, 129.0699]	CC(C)CC(C)O	0.315175	0.235465	0.269551	0.378031	0.503324	0.431772
6913	['mass']	[117.0699]	CC(C)CC(C)O	0.224449	0.325581	0.265718	0.425569	0.461538	0.442825
6914	['mass_diff']	[42.0106]	CC(C)CC(C)O	0.164609	0.232558	0.192771	0.278986	0.584995	0.377798
6915	['mass_diff', 'mass_diff']	[30.047, 52.0313]	CC(C)CC(C)O	0.402985	0.235465	0.297248	0.343817	0.757835	0.473029
6916	['mass_diff', 'mass']	[30.047, 105.0699]	CC(C)CC(C)O	0.384211	0.212209	0.273408	0.398555	0.680912	0.502805
6919	['mass_diff']	[58.0055]	CC(C)CC(C)O	0.163399	0.218023	0.1868	0.296477	0.519468	0.377502
6921	['mass', 'mass_diff']	[121.0648, 52.0313]	CC(C)CC(C)O	0.509091	0.244186	0.330059	0.322619	0.77208	0.45508
6922	['mass', 'mass']	[121.0648, 105.0699]	CC(C)CC(C)O	0.307692	0.22093	0.257191	0.364029	0.720798	0.483748
6924	['mass']	[121.0648]	CC(C)CC(C)O	0.253333	0.331395	0.287154	0.359736	0.414055	0.384989
6927	['mass_diff']	[54.0106]	CC(C)CC(C)O	0.204819	0.247093	0.223979	0.294702	0.507123	0.372775
6928	['mass_diff', 'mass_diff']	[78.047, 52.0313]	CC(C)CC(C)O	0.41989	0.22093	0.289524	0.333589	0.82716	0.475437
6929	['mass_diff']	[78.047]	CC(C)CC(C)O	0.257908	0.30814	0.280795	0.393416	0.692308	0.501721
6931	['mass_diff']	[42.047]	CC(C)CC(C)O	0.181818	0.215116	0.197071	0.374053	0.750237	0.49921
6938	['mass']	[128.062]	CC(C)CC(C)O	0.180905	0.209302	0.19407	0.415493	0.280152	0.334657
6939	['mass_diff']	[44.0262]	CC(C)CC(C)O	0.205128	0.232558	0.217984	0.306717	0.620133	0.410434
6955	['mass']	[145.0648]	CC(C)CC(C)O	0.216763	0.218023	0.217391	0.350136	0.244065	0.287633
6964	['mass_diff']	[46.0055]	COC1:C:C:C:C:C:1O	0.125596	0.230321	0.162551	0.110789	0.511161	0.182107
6968	['mass_diff']	[55.9898]	COC1:C:C:C:C:C:1O	0.165067	0.250729	0.199074	0.144156	0.743304	0.241479
6977	['mass_diff']	[31.0184]	COC1:C:C:C:C:C:1O	0.278652	0.361516	0.314721	0.136842	0.232143	0.172185
6981	['mass_diff']	[44.0262]	COC1:C:C:C:C:C:1O	0.179487	0.204082	0.190996	0.0850164	0.404018	0.140473
7023	['mass']	[119.0855]	CC1CCCC(C)C1	0.632653	0.277139	0.385435	0.432161	0.762025	0.551535
7024	['mass']	[119.0855]	CC1CCCCC1C	0.591837	0.263636	0.36478	0.436468	0.75528	0.55323
7094	['mass', 'mass']	[119.0855, 105.0699]	CC1CCCC(C)C1	0.677043	0.222222	0.334615	0.323664	0.805063	0.461706
7095	['mass', 'mass']	[119.0855, 105.0699]	CC1CCCCC1C	0.649805	0.216883	0.325219	0.327226	0.798758	0.46426
7098	['mass', 'mass_diff']	[119.0855, 52.0313]	CCCCC(C)C	0.840237	0.219814	0.348466	0.501669	0.767071	0.606611
7099	['mass', 'mass']	[119.0855, 105.0699]	CCCCC(C)C	0.715953	0.28483	0.40753	0.569466	0.714103	0.633635
7100	['mass']	[119.0855]	CCCCC(C)C	0.667638	0.354489	0.463094	0.692032	0.615188	0.651351
7116	['mass', 'mass_diff']	[119.0855, 52.0313]	CC1CCC(C)CC1	0.727811	0.218861	0.336525	0.222454	0.825077	0.350427
7117	['mass', 'mass']	[119.0855, 105.0699]	CC1CCC(C)CC1	0.63035	0.288256	0.395604	0.262595	0.798762	0.395251
7118	['mass']	[119.0855]	CC1CCC(C)CC1	0.580175	0.354093	0.439779	0.353195	0.76161	0.48259
7133	['mass', 'mass_diff']	[119.0855, 52.0313]	CC(C)CCO	0.686391	0.227451	0.341679	0.477462	0.717691	0.573434
7134	['mass', 'mass']	[119.0855, 105.0699]	CC(C)CCO	0.513619	0.258824	0.344198	0.533333	0.657465	0.588929
7135	['mass']	[119.0855]	CC(C)CCO	0.489796	0.329412	0.393904	0.63173	0.55207	0.58922
7302	['mass', 'mass_diff']	[119.0855, 52.0313]	CC1=CCCCC1	0.745562	0.275711	0.402556	0.165693	0.735185	0.270436
7303	['mass', 'mass']	[119.0855, 105.0699]	CC1=CCCCC1	0.638132	0.358862	0.459384	0.191858	0.698148	0.300998
7304	['mass', 'mass']	[119.0855, 129.0699]	CC1=CCCCC1	0.607955	0.234136	0.338073	0.220115	0.709259	0.335965
7305	['mass', 'mass', 'mass']	[119.0855, 117.0699, 105.0699]	CC1=CCCCC1	0.62069	0.236324	0.342314	0.183246	0.712963	0.291556
7306	['mass', 'mass']	[119.0855, 117.0699]	CC1=CCCCC1	0.585859	0.253829	0.354198	0.215916	0.683333	0.328146
7307	['mass']	[119.0855]	CC1=CCCCC1	0.588921	0.442013	0.505	0.250538	0.646296	0.361097
7313	['mass', 'mass_diff']	[119.0855, 52.0313]	C1CCCCC1	0.715976	0.280742	0.403333	0.308848	0.760534	0.439299
7314	['mass', 'mass']	[119.0855, 105.0699]	C1CCCCC1	0.610895	0.364269	0.456395	0.357252	0.72148	0.477876
7315	['mass', 'mass']	[119.0855, 129.0699]	C1CCCCC1	0.585227	0.238979	0.339374	0.397701	0.711202	0.510136
7316	['mass', 'mass', 'mass']	[119.0855, 117.0699, 105.0699]	C1CCCCC1	0.603448	0.243619	0.347107	0.338886	0.731757	0.46324
7317	['mass', 'mass']	[119.0855, 117.0699]	C1CCCCC1	0.570707	0.262181	0.3593	0.398479	0.699897	0.50783
7318	['mass']	[119.0855]	C1CCCCC1	0.562682	0.447796	0.498708	0.466619	0.668037	0.549451
7324	['mass', 'mass_diff']	[119.0855, 52.0313]	CC1CCCCC1	0.715976	0.295122	0.417962	0.304674	0.791757	0.440024
7325	['mass', 'mass']	[119.0855, 105.0699]	CC1CCCCC1	0.607004	0.380488	0.467766	0.354198	0.754881	0.482161
7326	['mass', 'mass']	[119.0855, 129.0699]	CC1CCCCC1	0.585227	0.25122	0.351536	0.395402	0.746204	0.516905
7327	['mass', 'mass', 'mass']	[119.0855, 117.0699, 105.0699]	CC1CCCCC1	0.597701	0.253659	0.356164	0.33603	0.765727	0.467086
7328	['mass', 'mass']	[119.0855, 117.0699]	CC1CCCCC1	0.565657	0.273171	0.368421	0.396723	0.735358	0.515393
7329	['mass']	[119.0855]	CC1CCCCC1	0.559767	0.468293	0.50996	0.464465	0.701735	0.558963
7335	['mass', 'mass_diff']	[119.0855, 52.0313]	CCC(C)(C)C	0.704142	0.293103	0.413913	0.343072	0.787356	0.477907
7336	['mass', 'mass']	[119.0855, 105.0699]	CCC(C)(C)C	0.583658	0.369458	0.452489	0.396947	0.747126	0.518445
7337	['mass', 'mass']	[119.0855, 129.0699]	CCC(C)(C)C	0.573864	0.248768	0.347079	0.441954	0.73659	0.552443
7338	['mass', 'mass', 'mass']	[119.0855, 117.0699, 105.0699]	CCC(C)(C)C	0.597701	0.256158	0.358621	0.376487	0.757663	0.503021
7339	['mass', 'mass']	[119.0855, 117.0699]	CCC(C)(C)C	0.550505	0.268473	0.360927	0.441779	0.72318	0.548493
7340	['mass']	[119.0855]	CCC(C)(C)C	0.542274	0.458128	0.496662	0.51687	0.689655	0.59089
7341	['mass', 'mass_diff']	[119.0855, 52.0313]	CCCCCCCCCC	0.775148	0.332487	0.465364	0.361436	0.785844	0.49514
7342	['mass', 'mass']	[119.0855, 105.0699]	CCCCCCCCCC	0.575875	0.375635	0.454685	0.408142	0.727768	0.522987
7343	['mass', 'mass']	[119.0855, 129.0699]	CCCCCCCCCC	0.579545	0.258883	0.357895	0.431609	0.681488	0.528501
7344	['mass', 'mass', 'mass']	[119.0855, 117.0699, 105.0699]	CCCCCCCCCC	0.568966	0.251269	0.348592	0.386483	0.736842	0.507025
7345	['mass', 'mass']	[119.0855, 117.0699]	CCCCCCCCCC	0.525253	0.263959	0.351351	0.440609	0.683303	0.535752
7346	['mass']	[119.0855]	CCCCCCCCCC	0.542274	0.472081	0.504749	0.515434	0.651543	0.575551
7363	['mass', 'mass_diff']	[119.0855, 52.0313]	CC(C)CC=O	0.56213	0.262431	0.357815	0.315943	0.74143	0.443079
7364	['mass', 'mass']	[119.0855, 105.0699]	CC(C)CC=O	0.40856	0.290055	0.339257	0.346565	0.666993	0.456129
7367	['mass', 'mass']	[119.0855, 117.0699]	CC(C)CC=O	0.378788	0.207182	0.267857	0.379169	0.634672	0.474725
7368	['mass']	[119.0855]	CC(C)CC=O	0.393586	0.372928	0.382979	0.419239	0.571988	0.483844
7369	['mass', 'mass_diff']	[119.0855, 52.0313]	CC(C)CC(C)O	0.627219	0.30814	0.413255	0.34975	0.795821	0.485938
7370	['mass', 'mass']	[119.0855, 105.0699]	CC(C)CC(C)O	0.470817	0.351744	0.402662	0.402545	0.751187	0.524188
7371	['mass', 'mass']	[119.0855, 129.0699]	CC(C)CC(C)O	0.505682	0.258721	0.342308	0.43908	0.725546	0.547082
7372	['mass', 'mass', 'mass']	[119.0855, 117.0699, 105.0699]	CC(C)CC(C)O	0.471264	0.238372	0.316602	0.381723	0.761633	0.508561
7373	['mass', 'mass']	[119.0855, 117.0699]	CC(C)CC(C)O	0.429293	0.247093	0.313653	0.442949	0.718898	0.548154
7374	['mass']	[119.0855]	CC(C)CC(C)O	0.446064	0.444767	0.445415	0.508973	0.673314	0.579722
7377	['mass_diff']	[43.0058]	CCC(=O)NC	0.247357	0.343109	0.287469	0.101449	0.0432099	0.0606061
7382	['mass_diff']	[57.0215]	CCC(=O)NC	0.194373	0.222874	0.20765	0.216216	0.345679	0.266033
7389	['mass_diff', 'mass_diff']	[52.0313, 30.0106]	CCCCCCCC=O	0.316017	0.214076	0.255245	0.283068	0.752577	0.411396
7391	['mass_diff']	[52.0313]	CCCCCCCC=O	0.262341	0.545455	0.354286	0.283068	0.752577	0.411396
7395	['mass', 'mass_diff']	[105.0699, 52.0313]	CCCCCCCC=O	0.459916	0.319648	0.377163	0.267296	0.778923	0.39801
7396	['mass']	[105.0699]	CCCCCCCC=O	0.243077	0.463343	0.31887	0.325181	0.670103	0.437874
7400	['mass_diff']	[46.0055]	CCCCCCCC=O	0.117647	0.217009	0.152577	0.193033	0.457045	0.271429
7404	['mass', 'mass_diff']	[129.0699, 52.0313]	CCCCCCCC=O	0.358852	0.219941	0.272727	0.273097	0.768614	0.403003
7406	['mass', 'mass']	[129.0699, 105.0699]	CCCCCCCC=O	0.359073	0.272727	0.31	0.299065	0.696449	0.418445
7407	['mass']	[129.0699]	CCCCCCCC=O	0.21611	0.322581	0.258824	0.350674	0.416953	0.380952
7409	['mass', 'mass_diff']	[117.0699, 52.0313]	CCCCCCCC=O	0.401015	0.231672	0.29368	0.273849	0.762887	0.403026
7413	['mass', 'mass']	[117.0699, 105.0699]	CCCCCCCC=O	0.337838	0.293255	0.313972	0.307731	0.693013	0.426206
7415	['mass', 'mass', 'mass']	[117.0699, 129.0699, 105.0699]	CCCCCCCC=O	0.398907	0.214076	0.278626	0.290216	0.706758	0.41147
7416	['mass', 'mass']	[117.0699, 129.0699]	CCCCCCCC=O	0.307393	0.231672	0.264214	0.319544	0.513173	0.393846
7417	['mass']	[117.0699]	CCCCCCCC=O	0.236473	0.346041	0.280952	0.361646	0.473081	0.409926
7418	['mass_diff']	[42.0106]	CCCCCCCC=O	0.162551	0.231672	0.191052	0.208333	0.526919	0.298604
7419	['mass_diff', 'mass_diff']	[30.047, 52.0313]	CCCCCCCC=O	0.442786	0.260997	0.328413	0.283068	0.752577	0.411396
7420	['mass_diff', 'mass']	[30.047, 105.0699]	CCCCCCCC=O	0.384211	0.214076	0.274953	0.325181	0.670103	0.437874
7423	['mass_diff']	[58.0055]	CCCCCCCC=O	0.163399	0.219941	0.1875	0.220054	0.465063	0.298749
7425	['mass', 'mass_diff']	[121.0648, 52.0313]	CCCCCCCC=O	0.557576	0.269795	0.363636	0.263492	0.760596	0.391394
7426	['mass', 'mass']	[121.0648, 105.0699]	CCCCCCCC=O	0.348178	0.252199	0.292517	0.292086	0.697595	0.411765
7428	['mass']	[121.0648]	CCCCCCCC=O	0.282222	0.372434	0.321113	0.287129	0.398625	0.333813
7429	['mass_diff']	[54.0106]	CCCCCCCC=O	0.195181	0.237537	0.214286	0.225166	0.467354	0.303911
7430	['mass_diff', 'mass_diff']	[78.047, 52.0313]	CCCCCCCC=O	0.430939	0.228739	0.298851	0.271543	0.812142	0.407003
7431	['mass_diff']	[78.047]	CCCCCCCC=O	0.265207	0.319648	0.289894	0.30707	0.651775	0.417461
7433	['mass_diff']	[42.047]	CCCCCCCC=O	0.19656	0.234604	0.213904	0.309659	0.749141	0.438191
7440	['mass']	[128.062]	CCCCCCCC=O	0.180905	0.211144	0.194858	0.340845	0.277205	0.305749
7441	['mass_diff']	[44.0262]	CCCCCCCC=O	0.2	0.228739	0.213406	0.261155	0.636884	0.37042
7460	['mass']	[145.0648]	CCCCCCCC=O	0.216763	0.219941	0.218341	0.275204	0.231386	0.2514
7461	['mass', 'mass_diff']	[119.0855, 52.0313]	CCCCCCCC=O	0.668639	0.331378	0.443137	0.287145	0.788087	0.420924
7462	['mass', 'mass']	[119.0855, 105.0699]	CCCCCCCC=O	0.486381	0.366569	0.41806	0.33028	0.743414	0.457364
7463	['mass', 'mass']	[119.0855, 129.0699]	CCCCCCCC=O	0.505682	0.260997	0.344294	0.355747	0.709049	0.473785
7464	['mass', 'mass', 'mass']	[119.0855, 117.0699, 105.0699]	CCCCCCCC=O	0.505747	0.258065	0.341748	0.315564	0.75945	0.445864
7465	['mass', 'mass']	[119.0855, 117.0699]	CCCCCCCC=O	0.469697	0.272727	0.345083	0.362785	0.710195	0.480248
7466	['mass']	[119.0855]	CCCCCCCC=O	0.466472	0.469208	0.467836	0.417085	0.665521	0.512798
7470	['mass_diff']	[52.0313]	CCOC(C)=O	0.186178	0.39403	0.252874	0.372684	0.62275	0.466307
7475	['mass']	[105.0699]	CCOC(C)=O	0.152308	0.295522	0.201015	0.397999	0.515479	0.449184
7480	['mass_diff']	[46.0055]	CCOC(C)=O	0.136725	0.256716	0.178423	0.399129	0.593952	0.477431
7490	['mass']	[129.0699]	CCOC(C)=O	0.168959	0.256716	0.203791	0.418112	0.312455	0.357643
7498	['mass']	[117.0699]	CCOC(C)=O	0.150301	0.223881	0.179856	0.420315	0.345572	0.379297
7499	['mass_diff']	[42.0106]	CCOC(C)=O	0.148148	0.214925	0.175396	0.37817	0.601152	0.464276
7504	['mass_diff']	[58.0055]	CCOC(C)=O	0.172113	0.235821	0.198992	0.411382	0.546436	0.469388
7510	['mass']	[121.0648]	CCOC(C)=O	0.188889	0.253731	0.216561	0.429043	0.37437	0.399846
7515	['mass_diff']	[78.047]	CCOC(C)=O	0.216545	0.265672	0.238606	0.37075	0.4946	0.423812
7516	['mass_diff']	[43.9898]	CCOC(C)=O	0.187348	0.229851	0.206434	0.386488	0.663067	0.488335
7517	['mass_diff']	[42.047]	CCOC(C)=O	0.176904	0.214925	0.19407	0.367898	0.559395	0.443873
7525	['mass_diff']	[44.0262]	CCOC(C)=O	0.189744	0.220896	0.204138	0.366369	0.561555	0.443434
7546	['mass', 'mass']	[119.0855, 105.0699]	CCOC(C)=O	0.280156	0.214925	0.243243	0.392875	0.555796	0.460346
7550	['mass']	[119.0855]	CCOC(C)=O	0.285714	0.292537	0.289086	0.409907	0.411087	0.410496
7554	['mass_diff']	[52.0313]	C:C:C:C:C:C:C:CC1:C:C:C:C:C:1	0.117066	0.248503	0.159156	0.0413615	0.644295	0.0777328
7560	['mass_diff']	[55.9898]	C:C:C:C:C:C:C:CC1:C:C:C:C:C:1	0.170825	0.266467	0.208187	0.0337662	0.52349	0.0634404
7566	['mass_diff']	[31.0184]	C:C:C:C:C:C:C:CC1:C:C:C:C:C:1	0.152809	0.203593	0.174583	0.0144737	0.0738255	0.0242024
7606	['mass']	[131.0855]	CC1CCCC(C)C1	0.613293	0.259259	0.364452	0.473934	0.632911	0.542005
7607	['mass']	[131.0855]	CC1CCCCC1C	0.55287	0.237662	0.332425	0.481517	0.631056	0.546237
7712	['mass', 'mass']	[131.0855, 105.0699]	CC1CCCC(C)C1	0.669202	0.224777	0.33652	0.319115	0.767089	0.450725
7713	['mass', 'mass']	[131.0855, 105.0699]	CC1CCCCC1C	0.612167	0.209091	0.311713	0.322801	0.761491	0.453402
7718	['mass', 'mass']	[131.0855, 105.0699]	CCCCC(C)C	0.69962	0.28483	0.40484	0.572407	0.693682	0.627236
7719	['mass']	[131.0855]	CCCCC(C)C	0.634441	0.325077	0.429887	0.757346	0.509892	0.609458
7752	['mass', 'mass_diff']	[131.0855, 52.0313]	CC1CCC(C)CC1	0.690476	0.206406	0.317808	0.219543	0.803406	0.34485
7753	['mass', 'mass']	[131.0855, 105.0699]	CC1CCC(C)CC1	0.634981	0.297153	0.404848	0.255398	0.750774	0.381139
7754	['mass']	[131.0855]	CC1CCC(C)CC1	0.570997	0.336299	0.423292	0.381043	0.622291	0.472663
7779	['mass', 'mass_diff']	[131.0855, 52.0313]	CC(C)CCO	0.630952	0.207843	0.312684	0.476734	0.707026	0.56948
7780	['mass', 'mass']	[131.0855, 105.0699]	CC(C)CCO	0.51711	0.266667	0.351876	0.533965	0.636136	0.58059
7781	['mass']	[131.0855]	CC(C)CCO	0.47432	0.307843	0.373365	0.687204	0.454831	0.547376
7854	['mass', 'mass']	[131.0855, 129.0699]	CCCCC(C)C	0.654206	0.216718	0.325581	0.642505	0.582642	0.611111
7872	['mass', 'mass']	[131.0855, 129.0699]	CC1CCC(C)CC1	0.565421	0.215302	0.311856	0.294159	0.647059	0.404451
7885	['mass', 'mass']	[131.0855, 129.0699]	CC(C)CCO	0.495327	0.207843	0.292818	0.582688	0.519448	0.549254
7975	['mass', 'mass']	[131.0855, 117.0699]	CC1CCC(C)CC1	0.570732	0.208185	0.305085	0.288488	0.643963	0.398467
8061	['mass', 'mass_diff']	[131.0855, 52.0313]	CC1=CCCCC1	0.690476	0.253829	0.3712	0.166244	0.727778	0.270661
8062	['mass', 'mass']	[131.0855, 105.0699]	CC1=CCCCC1	0.61597	0.354486	0.45	0.18852	0.662963	0.293563
8063	['mass', 'mass', 'mass']	[131.0855, 129.0699, 105.0699]	CC1=CCCCC1	0.617978	0.2407	0.346457	0.181429	0.705556	0.288636
8064	['mass', 'mass']	[131.0855, 129.0699]	CC1=CCCCC1	0.560748	0.262582	0.357675	0.228008	0.6	0.330444
8065	['mass', 'mass', 'mass']	[131.0855, 117.0699, 105.0699]	CC1=CCCCC1	0.593407	0.236324	0.338028	0.18003	0.677778	0.284493
8066	['mass', 'mass', 'mass']	[131.0855, 117.0699, 129.0699]	CC1=CCCCC1	0.588608	0.203501	0.302439	0.203883	0.622222	0.30713
8067	['mass', 'mass']	[131.0855, 117.0699]	CC1=CCCCC1	0.560976	0.251641	0.347432	0.220527	0.588889	0.320888
8068	['mass']	[131.0855]	CC1=CCCCC1	0.555891	0.402626	0.467005	0.270142	0.527778	0.357367
8077	['mass', 'mass_diff']	[131.0855, 52.0313]	C1CCCCC1	0.660714	0.257541	0.370618	0.304992	0.741007	0.432125
8078	['mass', 'mass']	[131.0855, 105.0699]	C1CCCCC1	0.596958	0.364269	0.45245	0.351764	0.686536	0.465181
8079	['mass', 'mass', 'mass']	[131.0855, 129.0699, 105.0699]	C1CCCCC1	0.595506	0.24594	0.348112	0.328095	0.708119	0.448422
8080	['mass', 'mass']	[131.0855, 129.0699]	C1CCCCC1	0.542056	0.269142	0.35969	0.406756	0.594039	0.482874
8081	['mass', 'mass', 'mass']	[131.0855, 117.0699, 105.0699]	C1CCCCC1	0.582418	0.24594	0.34584	0.333497	0.696814	0.451098
8082	['mass', 'mass', 'mass']	[131.0855, 117.0699, 129.0699]	C1CCCCC1	0.582278	0.213457	0.312394	0.358617	0.6074	0.450973
8083	['mass', 'mass']	[131.0855, 117.0699]	C1CCCCC1	0.55122	0.262181	0.355346	0.396671	0.587873	0.473706
8084	['mass']	[131.0855]	C1CCCCC1	0.531722	0.408353	0.461942	0.508057	0.550874	0.5286
8094	['mass', 'mass_diff']	[131.0855, 52.0313]	CC1CCCCC1	0.654762	0.268293	0.380623	0.300761	0.77115	0.432745
8095	['mass', 'mass']	[131.0855, 105.0699]	CC1CCCCC1	0.589354	0.378049	0.460624	0.349131	0.719089	0.470046
8096	['mass', 'mass', 'mass']	[131.0855, 129.0699, 105.0699]	CC1CCCCC1	0.58427	0.253659	0.353741	0.325238	0.740781	0.452019
8097	['mass', 'mass']	[131.0855, 129.0699]	CC1CCCCC1	0.53271	0.278049	0.365385	0.405348	0.624729	0.491677
8098	['mass', 'mass', 'mass']	[131.0855, 117.0699, 105.0699]	CC1CCCCC1	0.571429	0.253659	0.351351	0.331038	0.729935	0.455499
8099	['mass', 'mass', 'mass']	[131.0855, 117.0699, 129.0699]	CC1CCCCC1	0.56962	0.219512	0.316901	0.357403	0.638829	0.458366
8100	['mass', 'mass']	[131.0855, 117.0699]	CC1CCCCC1	0.541463	0.270732	0.360976	0.395978	0.619306	0.48308
8101	['mass']	[131.0855]	CC1CCCCC1	0.52568	0.42439	0.469636	0.507109	0.58026	0.541224
8107	['mass', 'mass_diff']	[131.0855, 52.0313]	CCC(C)(C)C	0.714286	0.295567	0.418118	0.338409	0.766284	0.469484
8108	['mass', 'mass']	[131.0855, 105.0699]	CCC(C)(C)C	0.593156	0.384236	0.466368	0.393892	0.716475	0.508325
8109	['mass', 'mass', 'mass']	[131.0855, 129.0699, 105.0699]	CCC(C)(C)C	0.61236	0.268473	0.373288	0.366667	0.737548	0.489822
8110	['mass', 'mass']	[131.0855, 129.0699]	CCC(C)(C)C	0.574766	0.302956	0.396774	0.456721	0.621648	0.526572
8111	['mass', 'mass', 'mass']	[131.0855, 117.0699, 105.0699]	CCC(C)(C)C	0.626374	0.280788	0.387755	0.371864	0.724138	0.491388
8112	['mass', 'mass', 'mass']	[131.0855, 117.0699, 129.0699]	CCC(C)(C)C	0.632911	0.246305	0.35461	0.402306	0.635057	0.492571
8113	['mass', 'mass']	[131.0855, 117.0699]	CCC(C)(C)C	0.609756	0.307882	0.409165	0.441748	0.610153	0.51247
8114	['mass']	[131.0855]	CCC(C)(C)C	0.549849	0.448276	0.493894	0.567773	0.573755	0.570748
8116	['mass', 'mass_diff']	[131.0855, 52.0313]	CCCCCCCCCC	0.720238	0.307107	0.430605	0.360406	0.77314	0.491633
8117	['mass', 'mass']	[131.0855, 105.0699]	CCCCCCCCCC	0.570342	0.380711	0.456621	0.40495	0.697822	0.512496
8118	['mass', 'mass', 'mass']	[131.0855, 129.0699, 105.0699]	CCCCCCCCCC	0.58427	0.263959	0.363636	0.370476	0.705989	0.485946
8119	['mass', 'mass']	[131.0855, 129.0699]	CCCCCCCCCC	0.542056	0.294416	0.381579	0.431386	0.556261	0.485929
8120	['mass', 'mass', 'mass']	[131.0855, 117.0699, 105.0699]	CCCCCCCCCC	0.56044	0.258883	0.354167	0.383178	0.706897	0.49697
8121	['mass', 'mass', 'mass']	[131.0855, 117.0699, 129.0699]	CCCCCCCCCC	0.556962	0.22335	0.318841	0.389563	0.582577	0.466909
8122	['mass', 'mass']	[131.0855, 117.0699]	CCCCCCCCCC	0.531707	0.27665	0.36394	0.435506	0.569873	0.493711
8123	['mass']	[131.0855]	CCCCCCCCCC	0.528701	0.444162	0.482759	0.549763	0.526316	0.537784
8147	['mass', 'mass_diff']	[131.0855, 52.0313]	CC(C)CC=O	0.52381	0.243094	0.332075	0.313029	0.72478	0.437223
8148	['mass', 'mass']	[131.0855, 105.0699]	CC(C)CC=O	0.410646	0.298343	0.3456	0.347025	0.645446	0.45137
8150	['mass', 'mass']	[131.0855, 129.0699]	CC(C)CC=O	0.364486	0.21547	0.270833	0.387051	0.538688	0.45045
8153	['mass', 'mass']	[131.0855, 117.0699]	CC(C)CC=O	0.380488	0.21547	0.275132	0.384189	0.542605	0.449858
8154	['mass']	[131.0855]	CC(C)CC=O	0.377644	0.345304	0.36075	0.465403	0.480901	0.473025
8156	['mass', 'mass_diff']	[131.0855, 52.0313]	CC(C)CC(C)O	0.571429	0.27907	0.375	0.347716	0.780627	0.481124
8157	['mass', 'mass']	[131.0855, 105.0699]	CC(C)CC(C)O	0.460076	0.351744	0.398682	0.400211	0.721747	0.514905
8158	['mass', 'mass', 'mass']	[131.0855, 129.0699, 105.0699]	CC(C)CC(C)O	0.488764	0.252907	0.333333	0.373333	0.744539	0.497304
8159	['mass', 'mass']	[131.0855, 129.0699]	CC(C)CC(C)O	0.457944	0.284884	0.351254	0.44898	0.605888	0.515764
8160	['mass', 'mass', 'mass']	[131.0855, 117.0699, 105.0699]	CC(C)CC(C)O	0.445055	0.235465	0.307985	0.379242	0.732194	0.499676
8161	['mass', 'mass', 'mass']	[131.0855, 117.0699, 129.0699]	CC(C)CC(C)O	0.468354	0.215116	0.294821	0.402913	0.630579	0.49167
8162	['mass', 'mass']	[131.0855, 117.0699]	CC(C)CC(C)O	0.419512	0.25	0.313297	0.442441	0.605888	0.511423
8163	['mass']	[131.0855]	CC(C)CC(C)O	0.422961	0.406977	0.414815	0.547867	0.548908	0.548387
8230	['mass', 'mass', 'mass']	[131.0855, 119.0855, 105.0699]	CCCCC(C)C	0.859649	0.227554	0.359853	0.565842	0.729419	0.637301
8231	['mass', 'mass']	[131.0855, 119.0855]	CCCCC(C)C	0.851852	0.249226	0.385629	0.674479	0.661136	0.667741
8240	['mass', 'mass', 'mass']	[131.0855, 119.0855, 105.0699]	CC1CCC(C)CC1	0.754386	0.229537	0.351978	0.260396	0.814241	0.394599
8241	['mass', 'mass']	[131.0855, 119.0855]	CC1CCC(C)CC1	0.746032	0.25089	0.375499	0.333333	0.79257	0.469294
8253	['mass', 'mass', 'mass']	[131.0855, 119.0855, 105.0699]	CC(C)CCO	0.672515	0.22549	0.337739	0.528713	0.670013	0.591035
8254	['mass', 'mass']	[131.0855, 119.0855]	CC(C)CCO	0.677249	0.25098	0.366237	0.611979	0.589711	0.600639
8260	['mass', 'mass', 'mass']	[131.0855, 119.0855, 105.0699]	CC1=CCCCC1	0.789474	0.295405	0.429936	0.191584	0.716667	0.302344
8261	['mass', 'mass']	[131.0855, 119.0855]	CC1=CCCCC1	0.777778	0.321663	0.455108	0.240885	0.685185	0.356455
8263	['mass', 'mass', 'mass']	[131.0855, 119.0855, 105.0699]	C1CCCCC1	0.760234	0.301624	0.431894	0.353465	0.733813	0.477113
8264	['mass', 'mass']	[131.0855, 119.0855]	C1CCCCC1	0.746032	0.327146	0.454839	0.44401	0.700925	0.543643
8267	['mass', 'mass', 'mass']	[131.0855, 119.0855, 105.0699]	CC1CCCCC1	0.760234	0.317073	0.447504	0.350495	0.767896	0.481305
8268	['mass', 'mass']	[131.0855, 119.0855]	CC1CCCCC1	0.746032	0.343902	0.470785	0.442057	0.736443	0.552482
8269	['mass', 'mass', 'mass']	[131.0855, 119.0855, 105.0699]	CCC(C)(C)C	0.707602	0.29803	0.419411	0.39505	0.764368	0.520888
8270	['mass', 'mass']	[131.0855, 119.0855]	CCC(C)(C)C	0.703704	0.327586	0.447059	0.494141	0.727011	0.588372
8271	['mass', 'mass', 'mass']	[131.0855, 119.0855, 105.0699]	CCCCCCCCCC	0.730994	0.317259	0.442478	0.404455	0.741379	0.523382
8272	['mass', 'mass']	[131.0855, 119.0855]	CCCCCCCCCC	0.724868	0.347716	0.469983	0.490885	0.684211	0.571645
8277	['mass', 'mass', 'mass']	[131.0855, 119.0855, 105.0699]	CC(C)CC=O	0.532164	0.251381	0.341463	0.342574	0.677767	0.455113
8278	['mass', 'mass']	[131.0855, 119.0855]	CC(C)CC=O	0.534392	0.279006	0.366606	0.404948	0.609207	0.486508
8279	['mass', 'mass', 'mass']	[131.0855, 119.0855, 105.0699]	CC(C)CC(C)O	0.614035	0.305233	0.407767	0.399505	0.766382	0.52522
8280	['mass', 'mass']	[131.0855, 119.0855]	CC(C)CC(C)O	0.619048	0.340116	0.439024	0.488932	0.7132	0.580147
8282	['mass', 'mass_diff']	[131.0855, 52.0313]	CCCCCCCC=O	0.630952	0.31085	0.416503	0.283418	0.767468	0.413964
8283	['mass', 'mass']	[131.0855, 105.0699]	CCCCCCCC=O	0.479087	0.369501	0.417219	0.324908	0.706758	0.445166
8284	['mass', 'mass', 'mass']	[131.0855, 129.0699, 105.0699]	CCCCCCCC=O	0.483146	0.252199	0.331407	0.301429	0.725086	0.425832
8285	['mass', 'mass']	[131.0855, 129.0699]	CCCCCCCC=O	0.448598	0.281525	0.345946	0.368051	0.599084	0.455972
8286	['mass', 'mass', 'mass']	[131.0855, 117.0699, 105.0699]	CCCCCCCC=O	0.467033	0.249267	0.325048	0.309887	0.721649	0.433586
8287	['mass', 'mass', 'mass']	[131.0855, 117.0699, 129.0699]	CCCCCCCC=O	0.455696	0.211144	0.288577	0.328277	0.619702	0.429195
8288	['mass', 'mass']	[131.0855, 117.0699]	CCCCCCCC=O	0.443902	0.266862	0.333333	0.365465	0.603666	0.455292
8289	['mass', 'mass', 'mass']	[131.0855, 119.0855, 105.0699]	CCCCCCCC=O	0.637427	0.319648	0.425781	0.326733	0.756014	0.456274
8290	['mass', 'mass']	[131.0855, 119.0855]	CCCCCCCC=O	0.640212	0.354839	0.456604	0.403646	0.710195	0.514736
8291	['mass']	[131.0855]	CCCCCCCC=O	0.444109	0.431085	0.4375	0.466351	0.563574	0.510373
8294	['mass', 'mass']	[131.0855, 105.0699]	CCOC(C)=O	0.269962	0.21194	0.237458	0.400737	0.547876	0.462895
8302	['mass']	[131.0855]	CCOC(C)=O	0.268882	0.265672	0.267267	0.450237	0.341973	0.388707
8334	['mass']	[143.0855]	CC1CCCC(C)C1	0.634441	0.268199	0.37702	0.485876	0.544304	0.513433
8335	['mass']	[143.0855]	CC1CCCCC1C	0.543807	0.233766	0.326975	0.500565	0.550311	0.52426
8444	['mass', 'mass_diff']	[143.0855, 52.0313]	CCCCC(C)C	0.774566	0.20743	0.327228	0.498092	0.74984	0.598574
8445	['mass', 'mass']	[143.0855, 105.0699]	CCCCC(C)C	0.708155	0.255418	0.375427	0.569792	0.698149	0.627473
8446	['mass']	[143.0855]	CCCCC(C)C	0.613293	0.314241	0.415558	0.80226	0.453095	0.579119
8480	['mass', 'mass']	[143.0855, 105.0699]	CC1CCC(C)CC1	0.622318	0.258007	0.36478	0.252083	0.749226	0.377241
8481	['mass']	[143.0855]	CC1CCC(C)CC1	0.522659	0.307829	0.387458	0.39322	0.5387	0.454605
8506	['mass', 'mass_diff']	[143.0855, 52.0313]	CC(C)CCO	0.66474	0.22549	0.33675	0.476049	0.704517	0.568176
8507	['mass', 'mass']	[143.0855, 105.0699]	CC(C)CCO	0.575107	0.262745	0.3607	0.530729	0.639272	0.579966
8508	['mass']	[143.0855]	CC(C)CCO	0.492447	0.319608	0.387634	0.725424	0.40276	0.517951
8687	['mass', 'mass_diff']	[143.0855, 52.0313]	CC1=CCCCC1	0.710983	0.269147	0.390476	0.165324	0.722222	0.269058
8688	['mass', 'mass']	[143.0855, 105.0699]	CC1=CCCCC1	0.618026	0.315098	0.417391	0.185938	0.661111	0.290244
8689	['mass', 'mass']	[143.0855, 129.0699]	CC1=CCCCC1	0.537688	0.234136	0.32622	0.227918	0.535185	0.31969
8690	['mass', 'mass', 'mass']	[143.0855, 117.0699, 105.0699]	CC1=CCCCC1	0.610778	0.223195	0.326923	0.178223	0.675926	0.282071
8691	['mass', 'mass']	[143.0855, 117.0699]	CC1=CCCCC1	0.555556	0.2407	0.335878	0.214919	0.538889	0.307286
8692	['mass']	[143.0855]	CC1=CCCCC1	0.522659	0.378556	0.439086	0.279096	0.457407	0.346667
8698	['mass', 'mass_diff']	[143.0855, 52.0313]	C1CCCCC1	0.66474	0.266821	0.380795	0.305214	0.739979	0.432173
8699	['mass', 'mass']	[143.0855, 105.0699]	C1CCCCC1	0.587983	0.317865	0.412651	0.347917	0.686536	0.461804
8700	['mass', 'mass']	[143.0855, 129.0699]	C1CCCCC1	0.517588	0.238979	0.326984	0.398265	0.519013	0.450692
8701	['mass', 'mass', 'mass']	[143.0855, 117.0699, 105.0699]	C1CCCCC1	0.592814	0.229698	0.331104	0.330566	0.695786	0.448196
8702	['mass', 'mass']	[143.0855, 117.0699]	C1CCCCC1	0.535354	0.24594	0.337043	0.386263	0.537513	0.449506
8703	['mass']	[143.0855]	C1CCCCC1	0.486405	0.37355	0.422572	0.527684	0.479959	0.502691
8711	['mass', 'mass_diff']	[143.0855, 52.0313]	CC1CCCCC1	0.65896	0.278049	0.391081	0.300975	0.770065	0.432795
8712	['mass', 'mass']	[143.0855, 105.0699]	CC1CCCCC1	0.579399	0.329268	0.419907	0.345313	0.719089	0.466573
8713	['mass', 'mass']	[143.0855, 129.0699]	CC1CCCCC1	0.507538	0.246341	0.331691	0.397476	0.546638	0.460274
8714	['mass', 'mass', 'mass']	[143.0855, 117.0699, 105.0699]	CC1CCCCC1	0.580838	0.236585	0.336222	0.328125	0.72885	0.452525
8715	['mass', 'mass']	[143.0855, 117.0699]	CC1CCCCC1	0.525253	0.253659	0.342105	0.386263	0.567245	0.459578
8716	['mass']	[143.0855]	CC1CCCCC1	0.480363	0.387805	0.42915	0.527684	0.506508	0.516879
8721	['mass', 'mass_diff']	[143.0855, 52.0313]	CCC(C)(C)C	0.710983	0.302956	0.42487	0.337855	0.76341	0.46841
8722	['mass', 'mass']	[143.0855, 105.0699]	CCC(C)(C)C	0.639485	0.366995	0.466354	0.391146	0.719349	0.506748
8723	['mass', 'mass']	[143.0855, 129.0699]	CCC(C)(C)C	0.58794	0.288177	0.386777	0.449527	0.545977	0.49308
8724	['mass', 'mass', 'mass']	[143.0855, 117.0699, 105.0699]	CCC(C)(C)C	0.664671	0.273399	0.387435	0.369141	0.724138	0.489004
8725	['mass', 'mass']	[143.0855, 117.0699]	CCC(C)(C)C	0.611111	0.29803	0.400662	0.431315	0.559387	0.487073
8726	['mass']	[143.0855]	CCC(C)(C)C	0.558912	0.455665	0.502035	0.59322	0.502874	0.544323
8791	['mass', 'mass']	[143.0855, 128.062]	CCC(C)(C)C	0.47619	0.221675	0.302521	0.493225	0.522989	0.507671
8793	['mass', 'mass_diff']	[143.0855, 52.0313]	CCCCCCCCCC	0.722543	0.317259	0.440917	0.359898	0.770417	0.49061
8794	['mass', 'mass']	[143.0855, 105.0699]	CCCCCCCCCC	0.60515	0.357868	0.449761	0.397396	0.692377	0.504964
8795	['mass', 'mass']	[143.0855, 129.0699]	CCCCCCCCCC	0.542714	0.274112	0.36425	0.41877	0.481851	0.448101
8796	['mass', 'mass', 'mass']	[143.0855, 117.0699, 105.0699]	CCCCCCCCCC	0.580838	0.246193	0.345811	0.37793	0.702359	0.491429
8797	['mass', 'mass']	[143.0855, 117.0699]	CCCCCCCCCC	0.530303	0.266497	0.35473	0.419498	0.515426	0.462541
8799	['mass']	[143.0855]	CCCCCCCCCC	0.516616	0.43401	0.471724	0.554802	0.445554	0.494212
8819	['mass', 'mass_diff']	[143.0855, 52.0313]	CC(C)CC=O	0.526012	0.251381	0.340187	0.31454	0.726738	0.439053
8820	['mass', 'mass']	[143.0855, 105.0699]	CC(C)CC=O	0.454936	0.292818	0.356303	0.343229	0.645446	0.448147
8821	['mass', 'mass']	[143.0855, 129.0699]	CC(C)CC=O	0.38191	0.209945	0.270945	0.404574	0.502449	0.448231
8823	['mass', 'mass']	[143.0855, 117.0699]	CC(C)CC=O	0.383838	0.209945	0.271429	0.39291	0.521058	0.448
8825	['mass']	[143.0855]	CC(C)CC=O	0.377644	0.345304	0.36075	0.505085	0.437806	0.469045
8827	['mass', 'mass_diff']	[143.0855, 52.0313]	CC(C)CC(C)O	0.618497	0.311047	0.413926	0.348453	0.780627	0.481829
8828	['mass', 'mass']	[143.0855, 105.0699]	CC(C)CC(C)O	0.527897	0.357558	0.426343	0.399479	0.728395	0.515977
8829	['mass', 'mass']	[143.0855, 129.0699]	CC(C)CC(C)O	0.467337	0.270349	0.342541	0.458991	0.552707	0.501508
8830	['mass', 'mass', 'mass']	[143.0855, 117.0699, 105.0699]	CC(C)CC(C)O	0.497006	0.241279	0.324853	0.379395	0.737892	0.501129
8831	['mass', 'mass']	[143.0855, 117.0699]	CC(C)CC(C)O	0.439394	0.252907	0.321033	0.445347	0.57265	0.501039
8833	['mass']	[143.0855]	CC(C)CC(C)O	0.44713	0.430233	0.438519	0.60339	0.507123	0.551084
8900	['mass', 'mass', 'mass']	[143.0855, 119.0855, 105.0699]	CCCCC(C)C	0.871951	0.221362	0.353086	0.564115	0.738354	0.63958
8901	['mass', 'mass']	[143.0855, 119.0855]	CCCCC(C)C	0.877095	0.243034	0.380606	0.675535	0.664327	0.669884
8906	['mass', 'mass', 'mass']	[143.0855, 119.0855, 105.0699]	CC1CCC(C)CC1	0.75	0.218861	0.338843	0.257435	0.817337	0.391546
8907	['mass', 'mass']	[143.0855, 119.0855]	CC1CCC(C)CC1	0.743017	0.236655	0.358974	0.332901	0.794118	0.469136
8910	['mass', 'mass', 'mass']	[143.0855, 119.0855, 105.0699]	CC(C)CCO	0.713415	0.229412	0.347181	0.527548	0.678795	0.59369
8911	['mass', 'mass']	[143.0855, 119.0855]	CC(C)CCO	0.72067	0.252941	0.374456	0.611291	0.590966	0.600957
8916	['mass', 'mass', 'mass']	[143.0855, 119.0855, 105.0699]	CC1=CCCCC1	0.786585	0.282276	0.415459	0.191126	0.725926	0.302586
8917	['mass', 'mass']	[143.0855, 119.0855]	CC1=CCCCC1	0.787709	0.308534	0.443396	0.241402	0.688889	0.35752
8918	['mass', 'mass', 'mass']	[143.0855, 119.0855, 105.0699]	C1CCCCC1	0.75	0.285383	0.413445	0.351536	0.741007	0.476852
8919	['mass', 'mass']	[143.0855, 119.0855]	C1CCCCC1	0.748603	0.310905	0.439344	0.444517	0.704008	0.544948
8920	['mass', 'mass', 'mass']	[143.0855, 119.0855, 105.0699]	CC1CCCCC1	0.75	0.3	0.428571	0.34861	0.775488	0.480996
8921	['mass', 'mass']	[143.0855, 119.0855]	CC1CCCCC1	0.748603	0.326829	0.455008	0.44257	0.739696	0.553796
8922	['mass', 'mass', 'mass']	[143.0855, 119.0855, 105.0699]	CCC(C)(C)C	0.75	0.302956	0.431579	0.393467	0.772989	0.521486
8923	['mass', 'mass']	[143.0855, 119.0855]	CCC(C)(C)C	0.75419	0.332512	0.461538	0.496431	0.732759	0.591876
8924	['mass', 'mass', 'mass']	[143.0855, 119.0855, 105.0699]	CCCCCCCCCC	0.762195	0.317259	0.448029	0.399317	0.743194	0.519505
8925	['mass', 'mass']	[143.0855, 119.0855]	CCCCCCCCCC	0.765363	0.347716	0.478185	0.488644	0.683303	0.569807
8928	['mass', 'mass', 'mass']	[143.0855, 119.0855, 105.0699]	CC(C)CC=O	0.560976	0.254144	0.34981	0.340809	0.684623	0.455078
8929	['mass', 'mass']	[143.0855, 119.0855]	CC(C)CC=O	0.564246	0.279006	0.373383	0.404283	0.610186	0.486339
8930	['mass', 'mass', 'mass']	[143.0855, 119.0855, 105.0699]	CC(C)CC(C)O	0.664634	0.31686	0.429134	0.39883	0.776828	0.527062
8931	['mass', 'mass']	[143.0855, 119.0855]	CC(C)CC(C)O	0.675978	0.351744	0.462715	0.492537	0.720798	0.585197
8933	['mass', 'mass_diff']	[143.0855, 52.0313]	CCCCCCCC=O	0.641618	0.325513	0.431907	0.284866	0.769759	0.415842
8934	['mass', 'mass']	[143.0855, 105.0699]	CCCCCCCC=O	0.532189	0.363636	0.432056	0.318229	0.699885	0.437522
8935	['mass', 'mass']	[143.0855, 129.0699]	CCCCCCCC=O	0.477387	0.278592	0.351852	0.37224	0.540664	0.440915
8936	['mass', 'mass', 'mass']	[143.0855, 117.0699, 105.0699]	CCCCCCCC=O	0.508982	0.249267	0.334646	0.306152	0.718213	0.429305
8937	['mass', 'mass']	[143.0855, 117.0699]	CCCCCCCC=O	0.469697	0.272727	0.345083	0.365583	0.56701	0.444544
8939	['mass', 'mass', 'mass']	[143.0855, 119.0855, 105.0699]	CCCCCCCC=O	0.676829	0.325513	0.439604	0.321307	0.754868	0.450752
8940	['mass', 'mass']	[143.0855, 119.0855]	CCCCCCCC=O	0.687151	0.360704	0.473077	0.396496	0.699885	0.506214
8941	['mass']	[143.0855]	CCCCCCCC=O	0.459215	0.445748	0.452381	0.482486	0.489118	0.485779
8944	['mass', 'mass']	[143.0855, 105.0699]	CCOC(C)=O	0.313305	0.21791	0.257042	0.403646	0.557955	0.468419
8950	['mass', 'mass']	[143.0855, 119.0855]	CCOC(C)=O	0.391061	0.208955	0.272374	0.415315	0.460763	0.43686
8951	['mass']	[143.0855]	CCOC(C)=O	0.305136	0.301493	0.303303	0.498305	0.317495	0.387863
9022	['mass', 'mass', 'mass']	[143.0855, 131.0855, 105.0699]	CCCCC(C)C	0.782609	0.22291	0.346988	0.566869	0.714103	0.632025
9023	['mass', 'mass']	[143.0855, 131.0855]	CCCCC(C)C	0.777778	0.249226	0.377491	0.72802	0.565412	0.636494
9036	['mass', 'mass', 'mass']	[143.0855, 131.0855, 105.0699]	CC1CCC(C)CC1	0.684783	0.224199	0.337802	0.250253	0.764706	0.377099
9037	['mass', 'mass']	[143.0855, 131.0855]	CC1CCC(C)CC1	0.661836	0.243772	0.356307	0.350863	0.660991	0.4584
9044	['mass', 'mass', 'mass']	[143.0855, 131.0855, 105.0699]	CC(C)CCO	0.641304	0.231373	0.340058	0.527862	0.653701	0.584081
9045	['mass', 'mass']	[143.0855, 131.0855]	CC(C)CCO	0.637681	0.258824	0.368201	0.657354	0.501882	0.569192
9050	['mass', 'mass', 'mass']	[143.0855, 131.0855, 105.0699]	CC1=CCCCC1	0.684783	0.275711	0.393136	0.18693	0.683333	0.293556
9051	['mass', 'mass']	[143.0855, 131.0855]	CC1=CCCCC1	0.671498	0.304158	0.418675	0.253903	0.572222	0.351736
9052	['mass', 'mass', 'mass']	[143.0855, 131.0855, 105.0699]	C1CCCCC1	0.657609	0.280742	0.393496	0.345998	0.701953	0.463522
9053	['mass', 'mass']	[143.0855, 131.0855]	C1CCCCC1	0.637681	0.306265	0.413793	0.474117	0.593011	0.526941
9054	['mass', 'mass', 'mass']	[143.0855, 131.0855, 105.0699]	CC1CCCCC1	0.646739	0.290244	0.400673	0.343465	0.735358	0.468232
9055	['mass', 'mass']	[143.0855, 131.0855]	CC1CCCCC1	0.628019	0.317073	0.421394	0.473295	0.624729	0.538569
9056	['mass', 'mass', 'mass']	[143.0855, 131.0855, 105.0699]	CCC(C)(C)C	0.690217	0.312808	0.430508	0.389564	0.73659	0.509609
9057	['mass', 'mass']	[143.0855, 131.0855]	CCC(C)(C)C	0.690821	0.352217	0.466558	0.531635	0.619732	0.572313
9058	['mass', 'mass', 'mass']	[143.0855, 131.0855, 105.0699]	CCCCCCCCCC	0.684783	0.319797	0.435986	0.395643	0.708711	0.507802
9059	['mass', 'mass']	[143.0855, 131.0855]	CCCCCCCCCC	0.690821	0.362944	0.475874	0.509449	0.562613	0.534713
9062	['mass', 'mass', 'mass']	[143.0855, 131.0855, 105.0699]	CC(C)CC=O	0.505435	0.256906	0.340659	0.341945	0.661117	0.450751
9063	['mass', 'mass']	[143.0855, 131.0855]	CC(C)CC=O	0.492754	0.281768	0.358524	0.440427	0.524976	0.478999
9064	['mass', 'mass', 'mass']	[143.0855, 131.0855, 105.0699]	CC(C)CC(C)O	0.581522	0.311047	0.405303	0.39615	0.74264	0.516683
9065	['mass', 'mass']	[143.0855, 131.0855]	CC(C)CC(C)O	0.584541	0.351744	0.439201	0.523418	0.604938	0.561233
9066	['mass', 'mass', 'mass']	[143.0855, 131.0855, 105.0699]	CCCCCCCC=O	0.597826	0.322581	0.419048	0.318136	0.719359	0.441166
9067	['mass', 'mass']	[143.0855, 131.0855]	CCCCCCCC=O	0.603865	0.366569	0.456204	0.43221	0.60252	0.503349
9069	['mass', 'mass']	[143.0855, 131.0855]	CCOC(C)=O	0.36715	0.226866	0.280443	0.443714	0.388769	0.414428
9209	['mass']	[131.0491]	C:C:C:O:C1:C:C:C:C(O):C:1	0.352584	0.206406	0.260382	0.12533	0.189621	0.150913
9233	['mass']	[131.0491]	CC(=O)CCCC=O	0.31307	0.211499	0.252451	0.0171504	0.12381	0.0301275
9250	['mass']	[131.0491]	O=C1:C:C:C2:C:C:C:C:C:2:O:1	0.282675	0.216783	0.245383	0.0408971	0.462687	0.0751515
9275	['mass_diff', 'mass_diff']	[52.0313, 30.0106]	C=C(CC)CCCCCCCO	0.341991	0.24159	0.283154	0.0749677	0.719008	0.135778
9277	['mass_diff']	[52.0313]	C=C(CC)CCCCCCCO	0.269394	0.584098	0.368726	0.0749677	0.719008	0.135778
9281	['mass', 'mass_diff']	[105.0699, 52.0313]	C=C(CC)CCCCCCCO	0.514768	0.373089	0.432624	0.071934	0.756198	0.131371
9282	['mass']	[105.0699]	C=C(CC)CCCCCCCO	0.263077	0.522936	0.350051	0.086159	0.640496	0.151886
9289	['mass', 'mass_diff']	[129.0699, 52.0313]	C=C(CC)CCCCCCCO	0.416268	0.266055	0.324627	0.0720391	0.731405	0.13116
9291	['mass', 'mass']	[129.0699, 105.0699]	C=C(CC)CCCCCCCO	0.405405	0.321101	0.358362	0.0787014	0.661157	0.140659
9292	['mass']	[129.0699]	C=C(CC)CCCCCCCO	0.243615	0.379205	0.296651	0.0847784	0.363636	0.1375
9294	['mass', 'mass_diff']	[117.0699, 52.0313]	C=C(CC)CCCCCCCO	0.401015	0.24159	0.301527	0.0715461	0.719008	0.130142
9296	['mass', 'mass']	[117.0699, 105.0699]	C=C(CC)CCCCCCCO	0.364865	0.330275	0.346709	0.0803662	0.652893	0.143116
9298	['mass', 'mass', 'mass']	[117.0699, 129.0699, 105.0699]	C=C(CC)CCCCCCCO	0.453552	0.253823	0.32549	0.0757291	0.665289	0.13598
9299	['mass', 'mass']	[117.0699, 129.0699]	C=C(CC)CCCCCCCO	0.342412	0.269113	0.30137	0.0784593	0.454545	0.13382
9300	['mass']	[117.0699]	C=C(CC)CCCCCCCO	0.232465	0.35474	0.280872	0.0910683	0.429752	0.150289
9301	['mass_diff']	[42.0106]	C=C(CC)CCCCCCCO	0.158436	0.235474	0.189422	0.0561594	0.512397	0.101224
9302	['mass_diff', 'mass_diff']	[30.047, 52.0313]	C=C(CC)CCCCCCCO	0.447761	0.275229	0.340909	0.0749677	0.719008	0.135778
9303	['mass_diff', 'mass']	[30.047, 105.0699]	C=C(CC)CCCCCCCO	0.442105	0.256881	0.324952	0.086159	0.640496	0.151886
9306	['mass_diff']	[58.0055]	C=C(CC)CCCCCCCO	0.150327	0.211009	0.175573	0.0563686	0.429752	0.0996646
9308	['mass', 'mass_diff']	[121.0648, 52.0313]	C=C(CC)CCCCCCCO	0.6	0.302752	0.402439	0.0698413	0.727273	0.127444
9309	['mass', 'mass']	[121.0648, 105.0699]	C=C(CC)CCCCCCCO	0.380567	0.287462	0.327526	0.076259	0.657025	0.136657
9311	['mass']	[121.0648]	C=C(CC)CCCCCCCO	0.293333	0.40367	0.339768	0.0643564	0.322314	0.10729
9314	['mass_diff']	[54.0106]	C=C(CC)CCCCCCCO	0.190361	0.24159	0.212938	0.0540839	0.404959	0.0954236
9315	['mass_diff', 'mass_diff']	[78.047, 52.0313]	C=C(CC)CCCCCCCO	0.453039	0.250765	0.322835	0.076982	0.830579	0.140904
9316	['mass_diff']	[78.047]	C=C(CC)CCCCCCCO	0.272506	0.342508	0.303523	0.100378	0.768595	0.177566
9318	['mass_diff']	[42.047]	C=C(CC)CCCCCCCO	0.174447	0.217125	0.19346	0.0951705	0.830579	0.170773
9325	['mass']	[128.062]	C=C(CC)CCCCCCCO	0.180905	0.220183	0.198621	0.0633803	0.18595	0.0945378
9332	['mass']	[141.0699]	C=C(CC)CCCCCCCO	0.184896	0.217125	0.199719	0.0689655	0.173554	0.0987074
9344	['mass']	[145.0648]	C=C(CC)CCCCCCCO	0.219653	0.232416	0.225854	0.0367847	0.11157	0.0553279
9345	['mass', 'mass_diff']	[119.0855, 52.0313]	C=C(CC)CCCCCCCO	0.763314	0.394495	0.520161	0.081803	0.809917	0.148597
9346	['mass', 'mass']	[119.0855, 105.0699]	C=C(CC)CCCCCCCO	0.560311	0.440367	0.493151	0.0977099	0.793388	0.173992
9347	['mass', 'mass']	[119.0855, 129.0699]	C=C(CC)CCCCCCCO	0.568182	0.30581	0.397614	0.10977	0.789256	0.192735
9348	['mass', 'mass', 'mass']	[119.0855, 117.0699, 105.0699]	C=C(CC)CCCCCCCO	0.563218	0.299694	0.391218	0.0913851	0.793388	0.163892
9349	['mass', 'mass']	[119.0855, 117.0699]	C=C(CC)CCCCCCCO	0.520202	0.314985	0.392381	0.110591	0.780992	0.193747
9350	['mass']	[119.0855]	C=C(CC)CCCCCCCO	0.530612	0.556575	0.543284	0.135678	0.780992	0.231193
9352	['mass', 'mass_diff']	[131.0855, 52.0313]	C=C(CC)CCCCCCCO	0.702381	0.360856	0.476768	0.0786802	0.768595	0.142748
9353	['mass', 'mass']	[131.0855, 105.0699]	C=C(CC)CCCCCCCO	0.547529	0.440367	0.488136	0.0900474	0.706612	0.159738
9354	['mass', 'mass', 'mass']	[131.0855, 129.0699, 105.0699]	C=C(CC)CCCCCCCO	0.550562	0.299694	0.388119	0.082381	0.714876	0.147737
9355	['mass', 'mass']	[131.0855, 129.0699]	C=C(CC)CCCCCCCO	0.514019	0.336391	0.406654	0.106263	0.623967	0.1816
9356	['mass', 'mass', 'mass']	[131.0855, 117.0699, 105.0699]	C=C(CC)CCCCCCCO	0.538462	0.299694	0.385069	0.0841121	0.706612	0.15033
9357	['mass', 'mass', 'mass']	[131.0855, 117.0699, 129.0699]	C=C(CC)CCCCCCCO	0.531646	0.256881	0.346392	0.092233	0.628099	0.160847
9358	['mass', 'mass']	[131.0855, 117.0699]	C=C(CC)CCCCCCCO	0.502439	0.314985	0.387218	0.104022	0.619835	0.178147
9359	['mass', 'mass', 'mass']	[131.0855, 119.0855, 105.0699]	C=C(CC)CCCCCCCO	0.725146	0.379205	0.497992	0.0970297	0.809917	0.173298
9360	['mass', 'mass']	[131.0855, 119.0855]	C=C(CC)CCCCCCCO	0.724868	0.41896	0.531008	0.125651	0.797521	0.217098
9361	['mass']	[131.0855]	C=C(CC)CCCCCCCO	0.501511	0.507645	0.504559	0.139336	0.607438	0.226677
9363	['mass', 'mass_diff']	[143.0855, 52.0313]	C=C(CC)CCCCCCCO	0.699422	0.370031	0.484	0.0779992	0.760331	0.141484
9364	['mass', 'mass']	[143.0855, 105.0699]	C=C(CC)CCCCCCCO	0.583691	0.415902	0.485714	0.0869792	0.690083	0.154487
9365	['mass', 'mass']	[143.0855, 129.0699]	C=C(CC)CCCCCCCO	0.517588	0.314985	0.391635	0.0985804	0.516529	0.165563
9366	['mass', 'mass', 'mass']	[143.0855, 117.0699, 105.0699]	C=C(CC)CCCCCCCO	0.562874	0.287462	0.380567	0.081543	0.690083	0.145852
9367	['mass', 'mass']	[143.0855, 117.0699]	C=C(CC)CCCCCCCO	0.5	0.302752	0.377143	0.0960118	0.53719	0.162907
9368	['mass', 'mass']	[143.0855, 128.062]	C=C(CC)CCCCCCCO	0.354497	0.204893	0.25969	0.109304	0.5	0.179392
9369	['mass', 'mass', 'mass']	[143.0855, 119.0855, 105.0699]	C=C(CC)CCCCCCCO	0.756098	0.379205	0.505092	0.0960507	0.81405	0.171827
9370	['mass', 'mass']	[143.0855, 119.0855]	C=C(CC)CCCCCCCO	0.765363	0.41896	0.541502	0.125892	0.801653	0.217611
9371	['mass', 'mass', 'mass']	[143.0855, 131.0855, 105.0699]	C=C(CC)CCCCCCCO	0.657609	0.370031	0.473581	0.0876393	0.714876	0.156137
9372	['mass', 'mass']	[143.0855, 131.0855]	C=C(CC)CCCCCCCO	0.661836	0.41896	0.513109	0.126541	0.636364	0.211103
9373	['mass']	[143.0855]	C=C(CC)CCCCCCCO	0.492447	0.498471	0.495441	0.136723	0.5	0.214729
9375	['mass_diff', 'mass_diff']	[52.0313, 30.0106]	CC(C)CCCC(C)C	0.337662	0.238532	0.27957	0.280913	0.78744	0.4141
9377	['mass_diff']	[52.0313]	CC(C)CCCC(C)C	0.272214	0.590214	0.372587	0.280913	0.78744	0.4141
9381	['mass', 'mass_diff']	[105.0699, 52.0313]	CC(C)CCCC(C)C	0.510549	0.370031	0.429078	0.263758	0.810386	0.397983
9382	['mass']	[105.0699]	CC(C)CCCC(C)C	0.267692	0.53211	0.356192	0.330739	0.718599	0.452988
9389	['mass', 'mass_diff']	[129.0699, 52.0313]	CC(C)CCCC(C)C	0.401914	0.256881	0.313433	0.267399	0.793478	0.4
9391	['mass', 'mass']	[129.0699, 105.0699]	CC(C)CCCC(C)C	0.397683	0.314985	0.351536	0.29759	0.730676	0.422929
9392	['mass']	[129.0699]	CC(C)CCCC(C)C	0.227898	0.35474	0.277512	0.313102	0.392512	0.348339
9394	['mass', 'mass_diff']	[117.0699, 52.0313]	CC(C)CCCC(C)C	0.395939	0.238532	0.29771	0.268914	0.789855	0.401227
9396	['mass', 'mass']	[117.0699, 105.0699]	CC(C)CCCC(C)C	0.358108	0.324159	0.340289	0.307731	0.730676	0.433071
9398	['mass', 'mass', 'mass']	[117.0699, 129.0699, 105.0699]	CC(C)CCCC(C)C	0.442623	0.247706	0.317647	0.286924	0.736715	0.412999
9399	['mass', 'mass']	[117.0699, 129.0699]	CC(C)CCCC(C)C	0.33463	0.262997	0.294521	0.28816	0.487923	0.362332
9400	['mass']	[117.0699]	CC(C)CCCC(C)C	0.226453	0.345566	0.273608	0.335377	0.46256	0.388832
9401	['mass_diff']	[42.0106]	CC(C)CCCC(C)C	0.158436	0.235474	0.189422	0.188406	0.502415	0.274045
9402	['mass_diff', 'mass_diff']	[30.047, 52.0313]	CC(C)CCCC(C)C	0.457711	0.281346	0.348485	0.280913	0.78744	0.4141
9403	['mass_diff', 'mass']	[30.047, 105.0699]	CC(C)CCCC(C)C	0.442105	0.256881	0.324952	0.330739	0.718599	0.452988
9406	['mass_diff']	[58.0055]	CC(C)CCCC(C)C	0.148148	0.207951	0.173028	0.19187	0.427536	0.264871
9408	['mass', 'mass_diff']	[121.0648, 52.0313]	CC(C)CCCC(C)C	0.593939	0.299694	0.398374	0.261905	0.797101	0.394265
9409	['mass', 'mass']	[121.0648, 105.0699]	CC(C)CCCC(C)C	0.376518	0.284404	0.324042	0.294005	0.740338	0.420872
9411	['mass']	[121.0648]	CC(C)CCCC(C)C	0.288889	0.397554	0.33462	0.267327	0.391304	0.317647
9414	['mass_diff']	[54.0106]	CC(C)CCCC(C)C	0.180723	0.229358	0.202156	0.195916	0.428744	0.268939
9415	['mass_diff', 'mass_diff']	[78.047, 52.0313]	CC(C)CCCC(C)C	0.453039	0.250765	0.322835	0.271543	0.85628	0.412329
9416	['mass_diff']	[78.047]	CC(C)CCCC(C)C	0.272506	0.342508	0.303523	0.339989	0.76087	0.469974
9417	['mass_diff']	[42.047]	CC(C)CCCC(C)C	0.176904	0.220183	0.196185	0.324337	0.827295	0.465986
9424	['mass']	[128.062]	CC(C)CCCC(C)C	0.175879	0.214067	0.193103	0.26338	0.225845	0.243173
9431	['mass']	[141.0699]	CC(C)CCCC(C)C	0.179688	0.211009	0.194093	0.234811	0.172705	0.199026
9443	['mass']	[145.0648]	CC(C)CCCC(C)C	0.210983	0.223242	0.216939	0.188011	0.166667	0.176697
9444	['mass', 'mass_diff']	[119.0855, 52.0313]	CC(C)CCCC(C)C	0.751479	0.388379	0.512097	0.287145	0.830918	0.426799
9445	['mass', 'mass']	[119.0855, 105.0699]	CC(C)CCCC(C)C	0.564202	0.443425	0.496575	0.338931	0.804348	0.476907
9446	['mass', 'mass']	[119.0855, 129.0699]	CC(C)CCCC(C)C	0.545455	0.293578	0.38171	0.374713	0.78744	0.507788
9447	['mass', 'mass', 'mass']	[119.0855, 117.0699, 105.0699]	CC(C)CCCC(C)C	0.551724	0.293578	0.383234	0.31842	0.807971	0.456811
9448	['mass', 'mass']	[119.0855, 117.0699]	CC(C)CCCC(C)C	0.505051	0.30581	0.380952	0.379754	0.783816	0.511628
9449	['mass']	[119.0855]	CC(C)CCCC(C)C	0.521866	0.547401	0.534328	0.457286	0.769324	0.573615
9451	['mass', 'mass_diff']	[131.0855, 52.0313]	CC(C)CCCC(C)C	0.690476	0.35474	0.468687	0.28511	0.81401	0.422306
9452	['mass', 'mass']	[131.0855, 105.0699]	CC(C)CCCC(C)C	0.536122	0.431193	0.477966	0.33386	0.7657	0.46498
9453	['mass', 'mass', 'mass']	[131.0855, 129.0699, 105.0699]	CC(C)CCCC(C)C	0.539326	0.293578	0.380198	0.30381	0.770531	0.435792
9454	['mass', 'mass']	[131.0855, 129.0699]	CC(C)CCCC(C)C	0.490654	0.321101	0.38817	0.377199	0.647343	0.476656
9455	['mass', 'mass', 'mass']	[131.0855, 117.0699, 105.0699]	CC(C)CCCC(C)C	0.527473	0.293578	0.37721	0.312838	0.768116	0.4446
9456	['mass', 'mass', 'mass']	[131.0855, 117.0699, 129.0699]	CC(C)CCCC(C)C	0.518987	0.250765	0.338144	0.330097	0.657005	0.439418
9457	['mass', 'mass']	[131.0855, 117.0699]	CC(C)CCCC(C)C	0.492683	0.308869	0.379699	0.373786	0.650966	0.47489
9458	['mass', 'mass', 'mass']	[131.0855, 119.0855, 105.0699]	CC(C)CCCC(C)C	0.71345	0.373089	0.48996	0.335644	0.818841	0.476124
9459	['mass', 'mass']	[131.0855, 119.0855]	CC(C)CCCC(C)C	0.698413	0.40367	0.511628	0.429688	0.797101	0.558376
9460	['mass']	[131.0855]	CC(C)CCCC(C)C	0.480363	0.486239	0.483283	0.494787	0.630435	0.554434
9462	['mass', 'mass_diff']	[143.0855, 52.0313]	CC(C)CCCC(C)C	0.693642	0.366972	0.48	0.284866	0.811594	0.421713
9463	['mass', 'mass']	[143.0855, 105.0699]	CC(C)CCCC(C)C	0.575107	0.409786	0.478571	0.329167	0.763285	0.459971
9464	['mass', 'mass']	[143.0855, 129.0699]	CC(C)CCCC(C)C	0.492462	0.299694	0.372624	0.365931	0.560386	0.442748
9465	['mass', 'mass', 'mass']	[143.0855, 117.0699, 105.0699]	CC(C)CCCC(C)C	0.550898	0.281346	0.37247	0.310059	0.766908	0.441586
9466	['mass', 'mass']	[143.0855, 117.0699]	CC(C)CCCC(C)C	0.489899	0.296636	0.369524	0.359675	0.588164	0.446379
9468	['mass', 'mass', 'mass']	[143.0855, 119.0855, 105.0699]	CC(C)CCCC(C)C	0.743902	0.373089	0.496945	0.332033	0.822464	0.473081
9469	['mass', 'mass']	[143.0855, 119.0855]	CC(C)CCCC(C)C	0.73743	0.40367	0.521739	0.429591	0.799517	0.558886
9470	['mass', 'mass', 'mass']	[143.0855, 131.0855, 105.0699]	CC(C)CCCC(C)C	0.646739	0.363914	0.465753	0.327254	0.780193	0.461099
9471	['mass', 'mass']	[143.0855, 131.0855]	CC(C)CCCC(C)C	0.63285	0.400612	0.490637	0.454396	0.667874	0.540831
9472	['mass']	[143.0855]	CC(C)CCCC(C)C	0.477341	0.48318	0.480243	0.505085	0.539855	0.521891
9475	['mass_diff', 'mass_diff']	[52.0313, 30.0106]	CC(C)CCC=O	0.307359	0.217791	0.254937	0.230935	0.728261	0.350671
9477	['mass_diff']	[52.0313]	CC(C)CCC=O	0.267983	0.582822	0.36715	0.230935	0.728261	0.350671
9481	['mass', 'mass_diff']	[105.0699, 52.0313]	CC(C)CCC=O	0.417722	0.303681	0.351687	0.218947	0.756793	0.339634
9482	['mass']	[105.0699]	CC(C)CCC=O	0.218462	0.435583	0.290984	0.269038	0.657609	0.381854
9486	['mass_diff']	[46.0055]	CC(C)CCC=O	0.111288	0.214724	0.146597	0.170779	0.47962	0.251873
9492	['mass', 'mass']	[129.0699, 105.0699]	CC(C)CCC=O	0.293436	0.233129	0.259829	0.247418	0.683424	0.363308
9493	['mass']	[129.0699]	CC(C)CCC=O	0.182711	0.285276	0.222754	0.289017	0.407609	0.338219
9495	['mass', 'mass_diff']	[117.0699, 52.0313]	CC(C)CCC=O	0.370558	0.223926	0.279159	0.223273	0.737772	0.342803
9499	['mass', 'mass']	[117.0699, 105.0699]	CC(C)CCC=O	0.293919	0.266871	0.279743	0.25178	0.672554	0.366395
9502	['mass', 'mass']	[117.0699, 129.0699]	CC(C)CCC=O	0.272374	0.214724	0.240137	0.261056	0.497283	0.342376
9503	['mass']	[117.0699]	CC(C)CCC=O	0.214429	0.328221	0.259394	0.290718	0.451087	0.353568
9504	['mass_diff']	[42.0106]	CC(C)CCC=O	0.152263	0.226994	0.182266	0.182518	0.547554	0.273777
9505	['mass_diff', 'mass_diff']	[30.047, 52.0313]	CC(C)CCC=O	0.422886	0.260736	0.322581	0.230935	0.728261	0.350671
9506	['mass_diff', 'mass']	[30.047, 105.0699]	CC(C)CCC=O	0.352632	0.205521	0.25969	0.269038	0.657609	0.381854
9509	['mass_diff']	[58.0055]	CC(C)CCC=O	0.163399	0.230061	0.191083	0.195122	0.48913	0.278962
9511	['mass', 'mass_diff']	[121.0648, 52.0313]	CC(C)CCC=O	0.533333	0.269939	0.358452	0.220238	0.754076	0.340909
9512	['mass', 'mass']	[121.0648, 105.0699]	CC(C)CCC=O	0.331984	0.251534	0.286213	0.25036	0.709239	0.370082
9514	['mass']	[121.0648]	CC(C)CCC=O	0.268889	0.371166	0.311856	0.280528	0.461957	0.349076
9516	['mass_diff']	[54.0106]	CC(C)CCC=O	0.195181	0.248466	0.218623	0.201987	0.497283	0.287284
9517	['mass_diff', 'mass_diff']	[78.047, 52.0313]	CC(C)CCC=O	0.430939	0.239264	0.307692	0.225584	0.800272	0.351957
9518	['mass_diff']	[78.047]	CC(C)CCC=O	0.26764	0.337423	0.298507	0.271991	0.684783	0.38934
9520	['mass_diff']	[42.047]	CC(C)CCC=O	0.169533	0.211656	0.188267	0.254261	0.72962	0.377107
9527	['mass_diff']	[44.0262]	CC(C)CCC=O	0.2	0.239264	0.217877	0.215124	0.622283	0.319721
9544	['mass']	[145.0648]	CC(C)CCC=O	0.202312	0.214724	0.208333	0.228883	0.228261	0.228571
9545	['mass', 'mass_diff']	[119.0855, 52.0313]	CC(C)CCC=O	0.615385	0.319018	0.420202	0.232888	0.758152	0.356322
9546	['mass', 'mass']	[119.0855, 105.0699]	CC(C)CCC=O	0.428016	0.337423	0.377358	0.266667	0.711957	0.388004
9547	['mass', 'mass']	[119.0855, 129.0699]	CC(C)CCC=O	0.431818	0.233129	0.302789	0.282759	0.668478	0.397415
9548	['mass', 'mass', 'mass']	[119.0855, 117.0699, 105.0699]	CC(C)CCC=O	0.442529	0.236196	0.308	0.252737	0.721467	0.374339
9549	['mass', 'mass']	[119.0855, 117.0699]	CC(C)CCC=O	0.40404	0.245399	0.305344	0.284962	0.661685	0.398364
9550	['mass']	[119.0855]	CC(C)CCC=O	0.411079	0.432515	0.421525	0.329505	0.623641	0.431188
9552	['mass', 'mass_diff']	[131.0855, 52.0313]	CC(C)CCC=O	0.541667	0.279141	0.368421	0.230964	0.741848	0.352258
9553	['mass', 'mass']	[131.0855, 105.0699]	CC(C)CCC=O	0.39924	0.322086	0.356537	0.268036	0.691576	0.386338
9554	['mass', 'mass', 'mass']	[131.0855, 129.0699, 105.0699]	CC(C)CCC=O	0.393258	0.214724	0.277778	0.249048	0.710598	0.368829
9555	['mass', 'mass']	[131.0855, 129.0699]	CC(C)CCC=O	0.364486	0.239264	0.288889	0.298381	0.576087	0.393139
9556	['mass', 'mass', 'mass']	[131.0855, 117.0699, 105.0699]	CC(C)CCC=O	0.401099	0.223926	0.287402	0.25332	0.699728	0.371975
9558	['mass', 'mass']	[131.0855, 117.0699]	CC(C)CCC=O	0.37561	0.236196	0.290019	0.292649	0.57337	0.387511
9559	['mass', 'mass', 'mass']	[131.0855, 119.0855, 105.0699]	CC(C)CCC=O	0.555556	0.291411	0.382294	0.262871	0.721467	0.385341
9560	['mass', 'mass']	[131.0855, 119.0855]	CC(C)CCC=O	0.560847	0.325153	0.41165	0.315104	0.657609	0.426056
9561	['mass']	[131.0855]	CC(C)CCC=O	0.365559	0.371166	0.368341	0.371564	0.532609	0.437744
9563	['mass', 'mass_diff']	[143.0855, 52.0313]	CC(C)CCC=O	0.560694	0.297546	0.388778	0.233574	0.748641	0.356058
9564	['mass', 'mass']	[143.0855, 105.0699]	CC(C)CCC=O	0.454936	0.325153	0.379249	0.265104	0.691576	0.383283
9565	['mass', 'mass']	[143.0855, 129.0699]	CC(C)CCC=O	0.38191	0.233129	0.289524	0.310726	0.535326	0.393214
9566	['mass', 'mass', 'mass']	[143.0855, 117.0699, 105.0699]	CC(C)CCC=O	0.437126	0.223926	0.296146	0.251953	0.701087	0.37069
9567	['mass', 'mass']	[143.0855, 117.0699]	CC(C)CCC=O	0.393939	0.239264	0.29771	0.302806	0.557065	0.392344
9569	['mass', 'mass', 'mass']	[143.0855, 119.0855, 105.0699]	CC(C)CCC=O	0.597561	0.300613	0.4	0.260848	0.726902	0.383925
9570	['mass', 'mass']	[143.0855, 119.0855]	CC(C)CCC=O	0.608939	0.334356	0.431683	0.313433	0.65625	0.424242
9571	['mass', 'mass', 'mass']	[143.0855, 131.0855, 105.0699]	CC(C)CCC=O	0.494565	0.279141	0.356863	0.264438	0.709239	0.38524
9572	['mass', 'mass']	[143.0855, 131.0855]	CC(C)CCC=O	0.487923	0.309816	0.378987	0.351684	0.581522	0.4383
9573	['mass']	[143.0855]	CC(C)CCC=O	0.386707	0.392638	0.38965	0.40339	0.485054	0.440469
9584	['mass_diff', 'mass_diff']	[52.0313, 30.0106]	OC1CCCCC1	0.298701	0.213622	0.249097	0.231366	0.747911	0.353406
9586	['mass_diff']	[52.0313]	OC1CCCCC1	0.2567	0.563467	0.352713	0.231366	0.747911	0.353406
9590	['mass', 'mass_diff']	[105.0699, 52.0313]	OC1CCCCC1	0.447257	0.328173	0.378571	0.217374	0.770195	0.339056
9591	['mass']	[105.0699]	OC1CCCCC1	0.241538	0.486068	0.322713	0.267927	0.671309	0.382996
9595	['mass_diff']	[46.0055]	OC1CCCCC1	0.111288	0.216718	0.147059	0.162554	0.467967	0.241293
9600	['mass', 'mass_diff']	[129.0699, 52.0313]	OC1CCCCC1	0.368421	0.23839	0.289474	0.222629	0.761838	0.344567
9602	['mass', 'mass']	[129.0699, 105.0699]	OC1CCCCC1	0.359073	0.287926	0.319588	0.24545	0.694986	0.362777
9603	['mass']	[129.0699]	OC1CCCCC1	0.218075	0.343653	0.266827	0.264933	0.383008	0.313212
9605	['mass', 'mass_diff']	[117.0699, 52.0313]	OC1CCCCC1	0.390863	0.23839	0.296154	0.222039	0.752089	0.342857
9609	['mass', 'mass']	[117.0699, 105.0699]	OC1CCCCC1	0.351351	0.321981	0.336026	0.250763	0.68663	0.367362
9611	['mass', 'mass', 'mass']	[117.0699, 129.0699, 105.0699]	OC1CCCCC1	0.404372	0.229102	0.29249	0.236124	0.699164	0.353024
9612	['mass', 'mass']	[117.0699, 129.0699]	OC1CCCCC1	0.311284	0.247678	0.275862	0.236091	0.461003	0.312264
9613	['mass']	[117.0699]	OC1CCCCC1	0.234469	0.362229	0.284672	0.274081	0.435933	0.336559
9614	['mass_diff']	[42.0106]	OC1CCCCC1	0.148148	0.22291	0.177998	0.181612	0.558496	0.274094
9615	['mass_diff', 'mass_diff']	[30.047, 52.0313]	OC1CCCCC1	0.38806	0.241486	0.29771	0.231366	0.747911	0.353406
9616	['mass_diff', 'mass']	[30.047, 105.0699]	OC1CCCCC1	0.4	0.235294	0.296296	0.267927	0.671309	0.382996
9619	['mass_diff']	[58.0055]	OC1CCCCC1	0.159041	0.226006	0.186701	0.187534	0.481894	0.269996
9621	['mass', 'mass_diff']	[121.0648, 52.0313]	OC1CCCCC1	0.557576	0.28483	0.377049	0.217063	0.761838	0.337863
9622	['mass', 'mass']	[121.0648, 105.0699]	OC1CCCCC1	0.323887	0.247678	0.280702	0.241727	0.70195	0.359615
9624	['mass']	[121.0648]	OC1CCCCC1	0.262222	0.365325	0.305304	0.224422	0.37883	0.281865
9627	['mass_diff']	[54.0106]	OC1CCCCC1	0.187952	0.241486	0.211382	0.187638	0.473538	0.268775
9628	['mass_diff', 'mass_diff']	[78.047, 52.0313]	OC1CCCCC1	0.414365	0.232198	0.297619	0.227882	0.828691	0.357465
9629	['mass_diff']	[78.047]	OC1CCCCC1	0.245742	0.312693	0.275204	0.275769	0.711699	0.397511
9637	['mass']	[128.062]	OC1CCCCC1	0.170854	0.210526	0.188627	0.240845	0.238162	0.239496
9638	['mass_diff']	[44.0262]	OC1CCCCC1	0.179487	0.216718	0.196353	0.197276	0.584958	0.295047
9653	['mass']	[145.0648]	OC1CCCCC1	0.210983	0.226006	0.218236	0.205722	0.210306	0.207989
9654	['mass', 'mass_diff']	[119.0855, 52.0313]	OC1CCCCC1	0.64497	0.337461	0.443089	0.238314	0.795265	0.366731
9655	['mass', 'mass']	[119.0855, 105.0699]	OC1CCCCC1	0.513619	0.408669	0.455172	0.275318	0.753482	0.40328
9656	['mass', 'mass']	[119.0855, 129.0699]	OC1CCCCC1	0.511364	0.278638	0.360721	0.306897	0.743733	0.4345
9657	['mass', 'mass', 'mass']	[119.0855, 117.0699, 105.0699]	OC1CCCCC1	0.522989	0.281734	0.366197	0.260352	0.761838	0.388081
9658	['mass', 'mass']	[119.0855, 117.0699]	OC1CCCCC1	0.479798	0.294118	0.364683	0.310123	0.738162	0.436753
9659	['mass']	[119.0855]	OC1CCCCC1	0.472303	0.501548	0.486486	0.365398	0.708914	0.482236
9661	['mass', 'mass_diff']	[131.0855, 52.0313]	OC1CCCCC1	0.595238	0.309598	0.407332	0.235618	0.775766	0.361454
9662	['mass', 'mass']	[131.0855, 105.0699]	OC1CCCCC1	0.475285	0.386997	0.426621	0.270142	0.714485	0.392052
9663	['mass', 'mass', 'mass']	[131.0855, 129.0699, 105.0699]	OC1CCCCC1	0.483146	0.266254	0.343313	0.25	0.731198	0.372605
9664	['mass', 'mass']	[131.0855, 129.0699]	OC1CCCCC1	0.443925	0.294118	0.353818	0.306122	0.60585	0.406732
9665	['mass', 'mass', 'mass']	[131.0855, 117.0699, 105.0699]	OC1CCCCC1	0.478022	0.26935	0.344554	0.255288	0.722841	0.377317
9666	['mass', 'mass', 'mass']	[131.0855, 117.0699, 129.0699]	OC1CCCCC1	0.468354	0.229102	0.307692	0.269417	0.618384	0.375317
9667	['mass', 'mass']	[131.0855, 117.0699]	OC1CCCCC1	0.44878	0.28483	0.348485	0.301664	0.60585	0.402778
9668	['mass', 'mass', 'mass']	[131.0855, 119.0855, 105.0699]	OC1CCCCC1	0.654971	0.346749	0.453441	0.273267	0.768802	0.403214
9669	['mass', 'mass']	[131.0855, 119.0855]	OC1CCCCC1	0.645503	0.377709	0.476562	0.347656	0.743733	0.473824
9670	['mass']	[131.0855]	OC1CCCCC1	0.432024	0.442724	0.437309	0.390521	0.573816	0.464749
9672	['mass', 'mass_diff']	[143.0855, 52.0313]	OC1CCCCC1	0.635838	0.340557	0.443548	0.235269	0.772981	0.360741
9673	['mass', 'mass']	[143.0855, 105.0699]	OC1CCCCC1	0.515021	0.371517	0.431655	0.267188	0.714485	0.388931
9674	['mass', 'mass']	[143.0855, 129.0699]	OC1CCCCC1	0.447236	0.275542	0.340996	0.29653	0.523677	0.378651
9675	['mass', 'mass', 'mass']	[143.0855, 117.0699, 105.0699]	OC1CCCCC1	0.51497	0.266254	0.35102	0.25293	0.721448	0.374548
9676	['mass', 'mass']	[143.0855, 117.0699]	OC1CCCCC1	0.464646	0.28483	0.353167	0.288774	0.544568	0.377413
9678	['mass', 'mass', 'mass']	[143.0855, 119.0855, 105.0699]	OC1CCCCC1	0.670732	0.340557	0.451745	0.271087	0.774373	0.401589
9679	['mass', 'mass']	[143.0855, 119.0855]	OC1CCCCC1	0.675978	0.374613	0.482072	0.348475	0.747911	0.475432
9680	['mass', 'mass', 'mass']	[143.0855, 131.0855, 105.0699]	OC1CCCCC1	0.570652	0.325077	0.414201	0.265451	0.729805	0.389302
9681	['mass', 'mass']	[143.0855, 131.0855]	OC1CCCCC1	0.570048	0.365325	0.445283	0.362366	0.614206	0.455814
9682	['mass']	[143.0855]	OC1CCCCC1	0.438066	0.448916	0.443425	0.40113	0.494429	0.44292
9866	['mass']	[133.0648]	CC1CCCCC1	0.263975	0.207317	0.23224	0.260083	0.20282	0.22791
9875	['mass']	[133.0648]	C:C:C(=O):O:C1:C:C:C:C(O):C:1	0.23913	0.204787	0.22063	0.00834492	0.24	0.016129
9905	['mass']	[133.0648]	C=C(CC)CCCCCCCO	0.220497	0.217125	0.218798	0.0500695	0.14876	0.074922
9919	['mass_diff']	[52.0313]	CCCC1:C:C:C(O):C:C:1	0.119887	0.265625	0.165209	0.149935	0.484006	0.228947
9923	['mass']	[103.0542]	CCCC1:C:C:C(O):C:C:1	0.102222	0.215625	0.138693	0.190346	0.290682	0.23005
9928	['mass']	[105.0699]	CCCC1:C:C:C(O):C:C:1	0.109231	0.221875	0.146392	0.140078	0.350487	0.200159
9933	['mass_diff']	[46.0055]	CCCC1:C:C:C(O):C:C:1	0.111288	0.21875	0.147524	0.176584	0.50765	0.262024
9936	['mass_diff']	[55.9898]	CCCC1:C:C:C(O):C:C:1	0.132438	0.215625	0.16409	0.238528	0.766342	0.363816
9946	['mass_diff']	[42.0106]	CCCC1:C:C:C(O):C:C:1	0.141975	0.215625	0.171216	0.179348	0.550765	0.270584
9956	['mass']	[121.0648]	CCCC1:C:C:C(O):C:C:1	0.195556	0.275	0.228571	0.197195	0.332406	0.24754
9958	['mass_diff']	[31.0184]	CCCC1:C:C:C(O):C:C:1	0.177528	0.246875	0.206536	0.186842	0.197497	0.192022
9959	['mass_diff']	[54.0106]	CCCC1:C:C:C(O):C:C:1	0.163855	0.2125	0.185034	0.197572	0.497914	0.282892
9966	['mass']	[107.0491]	CCCC1:C:C:C(O):C:C:1	0.244681	0.2875	0.264368	0.263809	0.445063	0.331263
9983	['mass']	[133.0648]	CCCC1:C:C:C(O):C:C:1	0.220497	0.221875	0.221184	0.243394	0.243394	0.243394
9986	['mass_diff', 'mass_diff']	[52.0313, 30.0106]	CCCC(C)CC(O)CC	0.329004	0.238994	0.276867	0.224903	0.783784	0.349515
9988	['mass_diff']	[52.0313]	CCCC(C)CC(O)CC	0.25952	0.578616	0.358325	0.224903	0.783784	0.349515
9992	['mass', 'mass_diff']	[105.0699, 52.0313]	CCCC(C)CC(O)CC	0.438819	0.327044	0.374775	0.211085	0.806306	0.334579
9993	['mass']	[105.0699]	CCCC(C)CC(O)CC	0.230769	0.471698	0.309917	0.266815	0.720721	0.389452
9997	['mass_diff']	[46.0055]	CCCC(C)CC(O)CC	0.103339	0.204403	0.137276	0.151427	0.46997	0.229052
10001	['mass', 'mass_diff']	[129.0699, 52.0313]	CCCC(C)CC(O)CC	0.373206	0.245283	0.296015	0.216117	0.797297	0.340058
10003	['mass', 'mass']	[129.0699, 105.0699]	CCCC(C)CC(O)CC	0.362934	0.295597	0.325823	0.244958	0.747748	0.369026
10004	['mass']	[129.0699]	CCCC(C)CC(O)CC	0.222004	0.355346	0.273277	0.303468	0.472973	0.369718
10006	['mass', 'mass_diff']	[117.0699, 52.0313]	CCCC(C)CC(O)CC	0.370558	0.22956	0.283495	0.215872	0.788288	0.338928
10008	['mass', 'mass']	[117.0699, 105.0699]	CCCC(C)CC(O)CC	0.327703	0.305031	0.315961	0.249746	0.737237	0.3731
10010	['mass', 'mass', 'mass']	[117.0699, 129.0699, 105.0699]	CCCC(C)CC(O)CC	0.398907	0.22956	0.291417	0.235183	0.750751	0.358166
10011	['mass', 'mass']	[117.0699, 129.0699]	CCCC(C)CC(O)CC	0.311284	0.251572	0.278261	0.257489	0.542042	0.34913
10012	['mass']	[117.0699]	CCCC(C)CC(O)CC	0.218437	0.342767	0.26683	0.295972	0.507508	0.373894
10013	['mass_diff']	[42.0106]	CCCC(C)CC(O)CC	0.164609	0.251572	0.199005	0.167572	0.555556	0.257481
10014	['mass_diff', 'mass_diff']	[30.047, 52.0313]	CCCC(C)CC(O)CC	0.383085	0.242138	0.296724	0.224903	0.783784	0.349515
10015	['mass_diff', 'mass']	[30.047, 105.0699]	CCCC(C)CC(O)CC	0.357895	0.213836	0.267717	0.266815	0.720721	0.389452
10018	['mass_diff']	[58.0055]	CCCC(C)CC(O)CC	0.148148	0.213836	0.175032	0.175068	0.484985	0.257268
10020	['mass', 'mass_diff']	[121.0648, 52.0313]	CCCC(C)CC(O)CC	0.539394	0.279874	0.36853	0.210317	0.795796	0.332706
10021	['mass', 'mass']	[121.0648, 105.0699]	CCCC(C)CC(O)CC	0.315789	0.245283	0.276106	0.240288	0.752252	0.364231
10023	['mass']	[121.0648]	CCCC(C)CC(O)CC	0.255556	0.361635	0.299479	0.2467	0.448949	0.318424
10026	['mass_diff']	[54.0106]	CCCC(C)CC(O)CC	0.187952	0.245283	0.212824	0.177704	0.483483	0.259887
10027	['mass_diff', 'mass_diff']	[78.047, 52.0313]	CCCC(C)CC(O)CC	0.414365	0.235849	0.300601	0.219456	0.86036	0.34971
10028	['mass_diff']	[78.047]	CCCC(C)CC(O)CC	0.250608	0.323899	0.282579	0.272531	0.758258	0.400953
10029	['mass_diff']	[42.047]	CCCC(C)CC(O)CC	0.179361	0.22956	0.201379	0.252841	0.801802	0.384449
10036	['mass']	[128.062]	CCCC(C)CC(O)CC	0.178392	0.22327	0.198324	0.288732	0.307808	0.297965
10037	['mass_diff']	[44.0262]	CCCC(C)CC(O)CC	0.194872	0.238994	0.214689	0.192579	0.615616	0.293381
10042	['mass']	[141.0699]	CCCC(C)CC(O)CC	0.171875	0.207547	0.188034	0.279146	0.255255	0.266667
10052	['mass']	[145.0648]	CCCC(C)CC(O)CC	0.213873	0.232704	0.222892	0.226158	0.249249	0.237143
10053	['mass', 'mass_diff']	[119.0855, 52.0313]	CCCC(C)CC(O)CC	0.639053	0.339623	0.443532	0.230384	0.828829	0.360549
10054	['mass', 'mass']	[119.0855, 105.0699]	CCCC(C)CC(O)CC	0.490272	0.396226	0.438261	0.271247	0.8003	0.405169
10055	['mass', 'mass']	[119.0855, 129.0699]	CCCC(C)CC(O)CC	0.522727	0.289308	0.37247	0.300575	0.785285	0.434746
10056	['mass', 'mass', 'mass']	[119.0855, 117.0699, 105.0699]	CCCC(C)CC(O)CC	0.5	0.273585	0.353659	0.255593	0.806306	0.388146
10057	['mass', 'mass']	[119.0855, 117.0699]	CCCC(C)CC(O)CC	0.454545	0.283019	0.348837	0.304857	0.782282	0.438737
10058	['mass']	[119.0855]	CCCC(C)CC(O)CC	0.460641	0.496855	0.478064	0.361091	0.755255	0.488587
10060	['mass', 'mass_diff']	[131.0855, 52.0313]	CCCC(C)CC(O)CC	0.589286	0.311321	0.407407	0.229695	0.815315	0.358416
10061	['mass', 'mass']	[131.0855, 105.0699]	CCCC(C)CC(O)CC	0.471483	0.389937	0.42685	0.272775	0.777778	0.403899
10062	['mass', 'mass', 'mass']	[131.0855, 129.0699, 105.0699]	CCCC(C)CC(O)CC	0.494382	0.27673	0.354839	0.250952	0.791291	0.381056
10063	['mass', 'mass']	[131.0855, 129.0699]	CCCC(C)CC(O)CC	0.462617	0.311321	0.37218	0.321605	0.686186	0.437949
10064	['mass', 'mass', 'mass']	[131.0855, 117.0699, 105.0699]	CCCC(C)CC(O)CC	0.461538	0.264151	0.336	0.256763	0.783784	0.38681
10065	['mass', 'mass', 'mass']	[131.0855, 117.0699, 129.0699]	CCCC(C)CC(O)CC	0.468354	0.232704	0.310924	0.282767	0.6997	0.402766
10066	['mass', 'mass']	[131.0855, 117.0699]	CCCC(C)CC(O)CC	0.434146	0.279874	0.340344	0.316921	0.686186	0.433586
10067	['mass', 'mass', 'mass']	[131.0855, 119.0855, 105.0699]	CCCC(C)CC(O)CC	0.643275	0.345912	0.449898	0.270297	0.81982	0.406552
10068	['mass', 'mass']	[131.0855, 119.0855]	CCCC(C)CC(O)CC	0.645503	0.383648	0.481262	0.344401	0.794294	0.480472
10069	['mass']	[131.0855]	CCCC(C)CC(O)CC	0.432024	0.449686	0.440678	0.412322	0.653153	0.50552
10071	['mass', 'mass_diff']	[143.0855, 52.0313]	CCCC(C)CC(O)CC	0.635838	0.345912	0.448065	0.229758	0.813814	0.358347
10072	['mass', 'mass']	[143.0855, 105.0699]	CCCC(C)CC(O)CC	0.540773	0.396226	0.45735	0.270313	0.779279	0.401392
10073	['mass', 'mass']	[143.0855, 129.0699]	CCCC(C)CC(O)CC	0.487437	0.305031	0.375242	0.332808	0.633634	0.436401
10074	['mass', 'mass', 'mass']	[143.0855, 117.0699, 105.0699]	CCCC(C)CC(O)CC	0.51497	0.27044	0.354639	0.255371	0.785285	0.385409
10075	['mass', 'mass']	[143.0855, 117.0699]	CCCC(C)CC(O)CC	0.459596	0.286164	0.352713	0.316839	0.644144	0.424752
10076	['mass', 'mass']	[143.0855, 128.062]	CCCC(C)CC(O)CC	0.349206	0.207547	0.260355	0.371274	0.617117	0.463621
10077	['mass', 'mass', 'mass']	[143.0855, 119.0855, 105.0699]	CCCC(C)CC(O)CC	0.689024	0.355346	0.46888	0.268162	0.825826	0.404858
10078	['mass', 'mass']	[143.0855, 119.0855]	CCCC(C)CC(O)CC	0.703911	0.396226	0.507042	0.346528	0.801802	0.483915
10079	['mass', 'mass', 'mass']	[143.0855, 131.0855, 105.0699]	CCCC(C)CC(O)CC	0.603261	0.349057	0.442231	0.26849	0.795796	0.401515
10080	['mass', 'mass']	[143.0855, 131.0855]	CCCC(C)CC(O)CC	0.603865	0.393082	0.47619	0.382909	0.6997	0.494955
10081	['mass']	[143.0855]	CCCC(C)CC(O)CC	0.459215	0.477987	0.468413	0.455367	0.605105	0.519665
10087	['mass_diff', 'mass_diff']	[52.0313, 30.0106]	C=C(CC)CCC(C)C	0.307359	0.226115	0.26055	0.0999569	0.707317	0.17516
10089	['mass_diff']	[52.0313]	C=C(CC)CCC(C)C	0.25952	0.585987	0.359726	0.0999569	0.707317	0.17516
10093	['mass', 'mass_diff']	[105.0699, 52.0313]	C=C(CC)CCC(C)C	0.493671	0.372611	0.424682	0.096305	0.746951	0.170613
10094	['mass']	[105.0699]	C=C(CC)CCC(C)C	0.256923	0.531847	0.346473	0.115064	0.631098	0.19464
10099	['mass', 'mass_diff']	[129.0699, 52.0313]	C=C(CC)CCC(C)C	0.416268	0.27707	0.332696	0.0960521	0.719512	0.169479
10102	['mass', 'mass']	[129.0699, 105.0699]	C=C(CC)CCC(C)C	0.409266	0.33758	0.369983	0.107231	0.664634	0.184668
10103	['mass']	[129.0699]	C=C(CC)CCC(C)C	0.247544	0.401274	0.306197	0.122351	0.387195	0.185944
10105	['mass', 'mass_diff']	[117.0699, 52.0313]	C=C(CC)CCC(C)C	0.401015	0.251592	0.309198	0.0962171	0.713415	0.169565
10107	['mass', 'mass']	[117.0699, 105.0699]	C=C(CC)CCC(C)C	0.361486	0.340764	0.35082	0.109868	0.658537	0.188317
10109	['mass', 'mass', 'mass']	[117.0699, 129.0699, 105.0699]	C=C(CC)CCC(C)C	0.448087	0.261146	0.32998	0.103951	0.67378	0.180114
10110	['mass', 'mass']	[117.0699, 129.0699]	C=C(CC)CCC(C)C	0.350195	0.286624	0.315236	0.109843	0.469512	0.178035
10111	['mass']	[117.0699]	C=C(CC)CCC(C)C	0.236473	0.375796	0.290283	0.125219	0.435976	0.194558
10112	['mass_diff']	[42.0106]	C=C(CC)CCC(C)C	0.13786	0.213376	0.1675	0.0729167	0.490854	0.126972
10113	['mass_diff', 'mass_diff']	[30.047, 52.0313]	C=C(CC)CCC(C)C	0.427861	0.273885	0.333981	0.0999569	0.707317	0.17516
10114	['mass_diff', 'mass']	[30.047, 105.0699]	C=C(CC)CCC(C)C	0.431579	0.261146	0.325397	0.115064	0.631098	0.19464
10119	['mass', 'mass_diff']	[121.0648, 52.0313]	C=C(CC)CCC(C)C	0.557576	0.292994	0.384134	0.0928571	0.713415	0.164326
10120	['mass', 'mass']	[121.0648, 105.0699]	C=C(CC)CCC(C)C	0.348178	0.273885	0.306595	0.102158	0.64939	0.176544
10122	['mass']	[121.0648]	C=C(CC)CCC(C)C	0.268889	0.38535	0.316754	0.0866337	0.320122	0.136364
10123	['mass_diff']	[54.0106]	C=C(CC)CCC(C)C	0.178313	0.235669	0.203018	0.0778146	0.429878	0.131776
10124	['mass_diff', 'mass_diff']	[78.047, 52.0313]	C=C(CC)CCC(C)C	0.41989	0.242038	0.307071	0.0999617	0.795732	0.177611
10125	['mass_diff']	[78.047]	C=C(CC)CCC(C)C	0.262774	0.343949	0.297931	0.120345	0.679878	0.204493
10128	['mass', 'mass']	[128.062, 105.0699]	C=C(CC)CCC(C)C	0.338384	0.213376	0.261719	0.106053	0.646341	0.182209
10130	['mass', 'mass']	[128.062, 129.0699]	C=C(CC)CCC(C)C	0.252874	0.210191	0.229565	0.113059	0.393293	0.17563
10133	['mass']	[128.062]	C=C(CC)CCC(C)C	0.198492	0.251592	0.22191	0.111268	0.240854	0.152216
10140	['mass']	[141.0699]	C=C(CC)CCC(C)C	0.197917	0.242038	0.217765	0.108374	0.20122	0.140875
10153	['mass']	[145.0648]	C=C(CC)CCC(C)C	0.225434	0.248408	0.236364	0.100817	0.22561	0.13936
10154	['mass', 'mass_diff']	[119.0855, 52.0313]	C=C(CC)CCC(C)C	0.704142	0.378981	0.492754	0.10601	0.77439	0.18649
10155	['mass', 'mass']	[119.0855, 105.0699]	C=C(CC)CCC(C)C	0.533074	0.436306	0.47986	0.124682	0.746951	0.213694
10156	['mass', 'mass']	[119.0855, 129.0699]	C=C(CC)CCC(C)C	0.556818	0.312102	0.4	0.137356	0.728659	0.231141
10157	['mass', 'mass', 'mass']	[119.0855, 117.0699, 105.0699]	C=C(CC)CCC(C)C	0.545977	0.302548	0.389344	0.118991	0.762195	0.205846
10158	['mass', 'mass']	[119.0855, 117.0699]	C=C(CC)CCC(C)C	0.5	0.315287	0.386719	0.140433	0.731707	0.235641
10159	['mass']	[119.0855]	C=C(CC)CCC(C)C	0.495627	0.541401	0.517504	0.164393	0.698171	0.266124
10161	['mass', 'mass_diff']	[131.0855, 52.0313]	C=C(CC)CCC(C)C	0.684524	0.366242	0.477178	0.101523	0.731707	0.178306
10162	['mass', 'mass']	[131.0855, 105.0699]	C=C(CC)CCC(C)C	0.539924	0.452229	0.492201	0.116377	0.67378	0.198473
10163	['mass', 'mass', 'mass']	[131.0855, 129.0699, 105.0699]	C=C(CC)CCC(C)C	0.55618	0.315287	0.402439	0.108095	0.692073	0.186985
10164	['mass', 'mass']	[131.0855, 129.0699]	C=C(CC)CCC(C)C	0.514019	0.350318	0.416667	0.132301	0.573171	0.21498
10165	['mass', 'mass', 'mass']	[131.0855, 117.0699, 105.0699]	C=C(CC)CCC(C)C	0.527473	0.305732	0.387097	0.110674	0.685976	0.190597
10166	['mass', 'mass', 'mass']	[131.0855, 117.0699, 129.0699]	C=C(CC)CCC(C)C	0.525316	0.264331	0.351695	0.117718	0.591463	0.196356
10167	['mass', 'mass']	[131.0855, 117.0699]	C=C(CC)CCC(C)C	0.492683	0.321656	0.38921	0.131761	0.579268	0.214689
10168	['mass', 'mass', 'mass']	[131.0855, 119.0855, 105.0699]	C=C(CC)CCC(C)C	0.707602	0.38535	0.498969	0.122772	0.756098	0.211244
10169	['mass', 'mass']	[131.0855, 119.0855]	C=C(CC)CCC(C)C	0.703704	0.423567	0.528827	0.154948	0.72561	0.255365
10170	['mass']	[131.0855]	C=C(CC)CCC(C)C	0.489426	0.515924	0.502326	0.164929	0.530488	0.251627
10172	['mass', 'mass_diff']	[143.0855, 52.0313]	C=C(CC)CCC(C)C	0.693642	0.382166	0.492813	0.101738	0.731707	0.178638
10173	['mass', 'mass']	[143.0855, 105.0699]	C=C(CC)CCC(C)C	0.579399	0.429936	0.493601	0.113542	0.664634	0.19395
10174	['mass', 'mass']	[143.0855, 129.0699]	C=C(CC)CCC(C)C	0.522613	0.33121	0.405458	0.130126	0.503049	0.206767
10175	['mass', 'mass', 'mass']	[143.0855, 117.0699, 105.0699]	C=C(CC)CCC(C)C	0.556886	0.296178	0.386694	0.108887	0.679878	0.18771
10176	['mass', 'mass']	[143.0855, 117.0699]	C=C(CC)CCC(C)C	0.505051	0.318471	0.390625	0.129247	0.533537	0.208086
10177	['mass', 'mass']	[143.0855, 128.062]	C=C(CC)CCC(C)C	0.375661	0.226115	0.282306	0.141825	0.478659	0.218815
10178	['mass', 'mass', 'mass']	[143.0855, 119.0855, 105.0699]	C=C(CC)CCC(C)C	0.731707	0.382166	0.502092	0.121404	0.759146	0.209332
10179	['mass', 'mass']	[143.0855, 119.0855]	C=C(CC)CCC(C)C	0.73743	0.420382	0.535497	0.155094	0.728659	0.255752
10180	['mass', 'mass', 'mass']	[143.0855, 131.0855, 105.0699]	C=C(CC)CCC(C)C	0.652174	0.382166	0.481928	0.113982	0.685976	0.195482
10181	['mass', 'mass']	[143.0855, 131.0855]	C=C(CC)CCC(C)C	0.647343	0.426752	0.514395	0.156943	0.582317	0.247249
10182	['mass']	[143.0855]	C=C(CC)CCC(C)C	0.489426	0.515924	0.502326	0.176271	0.47561	0.257214
10189	['mass_diff']	[52.0313]	CCCOC=O	0.180536	0.414239	0.251473	0.366221	0.639579	0.465753
10192	['mass']	[105.0699]	CCCOC=O	0.146154	0.307443	0.198123	0.40189	0.544018	0.462276
10196	['mass_diff']	[46.0055]	CCCOC=O	0.108108	0.220065	0.144989	0.390421	0.607223	0.475265
10204	['mass']	[129.0699]	CCCOC=O	0.159136	0.262136	0.198044	0.419075	0.327314	0.367554
10212	['mass_diff']	[42.0106]	CCCOC=O	0.141975	0.223301	0.173585	0.372283	0.61851	0.464801
10217	['mass_diff']	[58.0055]	CCCOC=O	0.16122	0.239482	0.192708	0.404878	0.562077	0.470699
10223	['mass']	[121.0648]	CCCOC=O	0.188889	0.275081	0.223979	0.425743	0.388262	0.406139
10228	['mass_diff']	[78.047]	CCCOC=O	0.182482	0.242718	0.208333	0.375067	0.52295	0.436832
10229	['mass_diff']	[43.9898]	CCCOC=O	0.172749	0.229773	0.197222	0.373898	0.670429	0.480065
10238	['mass_diff']	[44.0262]	CCCOC=O	0.164103	0.20712	0.183119	0.363081	0.58164	0.447079
10251	['mass', 'mass_diff']	[119.0855, 52.0313]	CCCOC=O	0.390533	0.213592	0.276151	0.366861	0.6614	0.471946
10252	['mass', 'mass']	[119.0855, 105.0699]	CCCOC=O	0.276265	0.229773	0.250883	0.396947	0.586907	0.473588
10256	['mass']	[119.0855]	CCCOC=O	0.279883	0.31068	0.294479	0.427136	0.447705	0.437179
10259	['mass', 'mass']	[131.0855, 105.0699]	CCCOC=O	0.262357	0.223301	0.241259	0.40337	0.576373	0.474597
10266	['mass', 'mass']	[131.0855, 119.0855]	CCCOC=O	0.343915	0.210356	0.261044	0.426432	0.492852	0.457243
10267	['mass']	[131.0855]	CCCOC=O	0.265861	0.28479	0.275	0.472038	0.374718	0.417785
10269	['mass', 'mass_diff']	[143.0855, 52.0313]	CCCOC=O	0.364162	0.203883	0.261411	0.367953	0.653123	0.470716
10270	['mass', 'mass']	[143.0855, 105.0699]	CCCOC=O	0.304721	0.229773	0.261993	0.404687	0.58465	0.478301
10276	['mass', 'mass']	[143.0855, 119.0855]	CCCOC=O	0.391061	0.226537	0.286885	0.425698	0.493604	0.457143
10277	['mass', 'mass', 'mass']	[143.0855, 131.0855, 105.0699]	CCCOC=O	0.342391	0.203883	0.255578	0.402229	0.597442	0.480775
10278	['mass', 'mass']	[143.0855, 131.0855]	CCCOC=O	0.352657	0.236246	0.282946	0.459326	0.420617	0.43912
10279	['mass']	[143.0855]	CCCOC=O	0.280967	0.300971	0.290625	0.514124	0.342363	0.411021
10284	['mass']	[115.0542]	C1:C:C:C2:N:C:C:C:2:C:1	0.150203	0.359223	0.211832	0.0298939	0.262712	0.0536797
10286	['mass', 'mass']	[103.0542, 115.0542]	C1:C:C:C2:N:C:C:C:2:C:1	0.175	0.203883	0.188341	0.0292165	0.372881	0.0541872
10288	['mass']	[103.0542]	C1:C:C:C2:N:C:C:C:2:C:1	0.128889	0.281553	0.176829	0.0255009	0.237288	0.0460526
10291	['mass_diff']	[46.0055]	C1:C:C:C2:N:C:C:C:2:C:1	0.104928	0.213592	0.140725	0.00483793	0.0847458	0.00915332
10307	['mass_diff']	[57.0215]	C1:C:C:C2:N:C:C:C:2:C:1	0.214834	0.271845	0.24	0.0617761	0.271186	0.100629
10308	['mass', 'mass']	[130.0651, 115.0542]	C1:C:C:C2:N:C:C:C:2:C:1	0.411765	0.271845	0.327485	0.0600343	0.59322	0.109034
10309	['mass', 'mass']	[130.0651, 103.0542]	C1:C:C:C2:N:C:C:C:2:C:1	0.365979	0.229773	0.282306	0.0546939	0.567797	0.0997766
10310	['mass']	[130.0651]	C1:C:C:C2:N:C:C:C:2:C:1	0.365039	0.459547	0.406877	0.243346	0.542373	0.335958
10343	['mass']	[147.0804]	CC1CCCC(C)C1	0.566343	0.223499	0.320513	0.336691	0.296203	0.315152
10344	['mass']	[147.0804]	CC1CCCCC1C	0.511327	0.205195	0.292864	0.353957	0.30559	0.328
10385	['mass']	[147.0804]	CCCCC(C)C	0.569579	0.272446	0.368586	0.690647	0.306318	0.424403
10402	['mass', 'mass']	[147.0804, 105.0699]	CC1CCC(C)CC1	0.615385	0.213523	0.317041	0.249474	0.733746	0.372349
10403	['mass']	[147.0804]	CC1CCC(C)CC1	0.546926	0.300712	0.38806	0.270504	0.291022	0.280388
10411	['mass']	[147.0804]	O=CCCCC=O	0.368932	0.212687	0.269822	0.094964	0.311321	0.145535
10419	['mass']	[147.0804]	CC(C)CCO	0.427184	0.258824	0.322344	0.620144	0.270389	0.376584
10476	['mass']	[147.0804]	CC(=O)CCCC=O	0.355987	0.225873	0.276382	0.0776978	0.514286	0.135
10485	['mass', 'mass']	[147.0804, 105.0699]	CC1=CCCCC1	0.558974	0.238512	0.334356	0.181579	0.638889	0.282787
10487	['mass']	[147.0804]	CC1=CCCCC1	0.514563	0.347921	0.415144	0.221583	0.285185	0.249393
10531	['mass', 'mass']	[147.0804, 121.0648]	CC1CCC(C)CC1	0.659459	0.217082	0.32664	0.208274	0.452012	0.285156
10540	['mass', 'mass']	[147.0804, 121.0648]	CC1=CCCCC1	0.621622	0.251641	0.358255	0.169044	0.438889	0.244078
10541	['mass', 'mass']	[147.0804, 105.0699]	C1CCCCC1	0.548718	0.24826	0.341853	0.345789	0.675231	0.457362
10543	['mass', 'mass']	[147.0804, 121.0648]	C1CCCCC1	0.621622	0.266821	0.373377	0.303138	0.436793	0.357895
10544	['mass']	[147.0804]	C1CCCCC1	0.495146	0.354988	0.413514	0.388489	0.277492	0.323741
10548	['mass']	[147.0804]	O=C1:C:C:C2:C:C:C:C:C:2:O:1	0.31068	0.223776	0.260163	0.0100719	0.104478	0.0183727
10549	['mass', 'mass']	[147.0804, 105.0699]	CC1CCCCC1	0.54359	0.258537	0.350413	0.343158	0.707158	0.462084
10551	['mass', 'mass']	[147.0804, 121.0648]	CC1CCCCC1	0.621622	0.280488	0.386555	0.302425	0.45987	0.364888
10552	['mass']	[147.0804]	CC1CCCCC1	0.491909	0.370732	0.422809	0.388489	0.292842	0.333952
10556	['mass', 'mass']	[147.0804, 105.0699]	CCC(C)(C)C	0.512821	0.246305	0.332779	0.387368	0.704981	0.5
10558	['mass', 'mass']	[147.0804, 121.0648]	CCC(C)(C)C	0.578378	0.263547	0.362098	0.338088	0.454023	0.387572
10559	['mass']	[147.0804]	CCC(C)(C)C	0.446602	0.339901	0.386014	0.440288	0.293103	0.351926
10560	['mass', 'mass']	[147.0804, 105.0699]	CCCCCCCCCC	0.507692	0.251269	0.336163	0.397895	0.686025	0.503664
10562	['mass', 'mass']	[147.0804, 121.0648]	CCCCCCCCCC	0.594595	0.279188	0.379965	0.32525	0.413793	0.364217
10563	['mass']	[147.0804]	CCCCCCCCCC	0.459547	0.360406	0.403983	0.428777	0.270417	0.331664
10576	['mass', 'mass']	[147.0804, 105.0699]	CC(C)CC=O	0.405128	0.218232	0.283662	0.344737	0.641528	0.448477
10578	['mass', 'mass']	[147.0804, 121.0648]	CC(C)CC=O	0.513514	0.262431	0.347349	0.36234	0.497551	0.419315
10579	['mass']	[147.0804]	CC(C)CC=O	0.381877	0.325967	0.351714	0.463309	0.315377	0.375291
10651	['mass', 'mass']	[147.0804, 105.0699]	CC(C)CC(C)O	0.435897	0.247093	0.315399	0.393684	0.710351	0.506603
10653	['mass', 'mass']	[147.0804, 121.0648]	CC(C)CC(C)O	0.518919	0.27907	0.362949	0.372325	0.495726	0.425255
10655	['mass']	[147.0804]	CC(C)CC(C)O	0.407767	0.366279	0.385911	0.490647	0.323837	0.39016
10712	['mass', 'mass']	[147.0804, 119.0855]	CC1=CCCCC1	0.590909	0.227571	0.328594	0.235521	0.677778	0.34957
10714	['mass', 'mass']	[147.0804, 119.0855]	C1CCCCC1	0.579545	0.236659	0.336079	0.439511	0.701953	0.540562
10716	['mass', 'mass']	[147.0804, 119.0855]	CC1CCCCC1	0.573864	0.246341	0.34471	0.43758	0.737527	0.549273
10718	['mass', 'mass']	[147.0804, 119.0855]	CCC(C)(C)C	0.556818	0.241379	0.33677	0.482625	0.718391	0.577367
10719	['mass', 'mass']	[147.0804, 119.0855]	CCCCCCCCCC	0.545455	0.243655	0.336842	0.483912	0.682396	0.566265
10723	['mass', 'mass']	[147.0804, 119.0855]	CC(C)CC=O	0.460227	0.223757	0.301115	0.403475	0.614104	0.48699
10724	['mass', 'mass']	[147.0804, 119.0855]	CC(C)CC(C)O	0.494318	0.252907	0.334615	0.48713	0.718898	0.580744
10725	['mass', 'mass']	[147.0804, 105.0699]	CCCCCCCC=O	0.451282	0.258065	0.328358	0.323684	0.704467	0.443563
10727	['mass', 'mass']	[147.0804, 121.0648]	CCCCCCCC=O	0.524324	0.284457	0.368821	0.300999	0.483391	0.370989
10729	['mass', 'mass']	[147.0804, 119.0855]	CCCCCCCC=O	0.517045	0.266862	0.352031	0.394466	0.702176	0.50515
10730	['mass']	[147.0804]	CCCCCCCC=O	0.407767	0.369501	0.387692	0.42446	0.337915	0.376276
10737	['mass', 'mass']	[147.0804, 105.0699]	C=C(CC)CCCCCCCO	0.487179	0.29052	0.363985	0.0842105	0.661157	0.149393
10738	['mass', 'mass']	[147.0804, 117.0699]	C=C(CC)CCCCCCCO	0.405882	0.211009	0.277666	0.0864662	0.475207	0.14631
10739	['mass', 'mass']	[147.0804, 121.0648]	C=C(CC)CCCCCCCO	0.562162	0.318043	0.40625	0.0634807	0.367769	0.108273
10741	['mass', 'mass']	[147.0804, 119.0855]	C=C(CC)CCCCCCCO	0.539773	0.29052	0.377734	0.124196	0.797521	0.214922
10742	['mass']	[147.0804]	C=C(CC)CCCCCCCO	0.423948	0.400612	0.41195	0.0776978	0.22314	0.115261
10743	['mass', 'mass']	[147.0804, 105.0699]	CC(C)CCCC(C)C	0.482051	0.287462	0.360153	0.325263	0.746377	0.453079
10744	['mass', 'mass']	[147.0804, 117.0699]	CC(C)CCCC(C)C	0.4	0.207951	0.273642	0.330075	0.530193	0.406858
10745	['mass', 'mass']	[147.0804, 121.0648]	CC(C)CCCC(C)C	0.551351	0.311927	0.398437	0.272468	0.461353	0.342601
10747	['mass', 'mass']	[147.0804, 119.0855]	CC(C)CCCC(C)C	0.534091	0.287462	0.373757	0.42278	0.793478	0.551637
10748	['mass']	[147.0804]	CC(C)CCCC(C)C	0.414239	0.391437	0.402516	0.352518	0.295894	0.321733
10749	['mass', 'mass']	[147.0804, 105.0699]	CC(C)CCC=O	0.420513	0.251534	0.314779	0.267368	0.690217	0.385432
10751	['mass', 'mass']	[147.0804, 121.0648]	CC(C)CCC=O	0.502703	0.285276	0.363992	0.283167	0.539402	0.371375
10753	['mass', 'mass']	[147.0804, 119.0855]	CC(C)CCC=O	0.494318	0.266871	0.346614	0.314028	0.663043	0.426201
10754	['mass']	[147.0804]	CC(C)CCC=O	0.385113	0.365031	0.374803	0.37554	0.35462	0.36478
10755	['mass', 'mass']	[147.0804, 105.0699]	OC1CCCCC1	0.441026	0.266254	0.332046	0.264211	0.699164	0.383499
10756	['mass', 'mass']	[147.0804, 117.0699]	OC1CCCCC1	0.388235	0.204334	0.267748	0.266917	0.494429	0.34668
10757	['mass', 'mass']	[147.0804, 121.0648]	OC1CCCCC1	0.524324	0.30031	0.38189	0.226106	0.441504	0.299057
10759	['mass', 'mass']	[147.0804, 119.0855]	OC1CCCCC1	0.511364	0.278638	0.360721	0.344916	0.746518	0.471831
10760	['mass']	[147.0804]	OC1CCCCC1	0.411003	0.393189	0.401899	0.294964	0.285515	0.290163
10766	['mass', 'mass']	[147.0804, 105.0699]	CCCC(C)CC(O)CC	0.446154	0.273585	0.339181	0.264737	0.755255	0.39205
10767	['mass', 'mass']	[147.0804, 117.0699]	CCCC(C)CC(O)CC	0.382353	0.204403	0.266393	0.287218	0.573574	0.382766
10768	['mass', 'mass']	[147.0804, 121.0648]	CCCC(C)CC(O)CC	0.524324	0.305031	0.385686	0.248217	0.522523	0.336557
10770	['mass', 'mass']	[147.0804, 119.0855]	CCCC(C)CC(O)CC	0.517045	0.286164	0.368421	0.335907	0.783784	0.47027
10771	['mass']	[147.0804]	CCCC(C)CC(O)CC	0.411003	0.399371	0.405104	0.338129	0.352853	0.345334
10772	['mass', 'mass']	[147.0804, 105.0699]	C=C(CC)CCC(C)C	0.482051	0.299363	0.369352	0.116316	0.67378	0.198384
10773	['mass', 'mass']	[147.0804, 117.0699]	C=C(CC)CCC(C)C	0.4	0.216561	0.280992	0.128571	0.521341	0.206273
10774	['mass', 'mass']	[147.0804, 121.0648]	C=C(CC)CCC(C)C	0.540541	0.318471	0.400802	0.101284	0.432927	0.164162
10776	['mass', 'mass']	[147.0804, 119.0855]	C=C(CC)CCC(C)C	0.534091	0.299363	0.383673	0.156371	0.740854	0.258236
10777	['mass']	[147.0804]	C=C(CC)CCC(C)C	0.420712	0.414013	0.417335	0.156835	0.332317	0.213099
10783	['mass']	[147.0804]	CCCOC=O	0.213592	0.213592	0.213592	0.496403	0.259594	0.340909
10910	['mass']	[118.0651]	C1:C:C:C2:N:C:C:C:2:C:1	0.233766	0.23301	0.233387	0.123636	0.288136	0.173028
10946	['mass_diff']	[43.0422]	CCN(CC)CC	0.459283	0.206745	0.285137	0.177419	0.0814815	0.111675
10998	['mass_diff']	[46.0055]	NCCCC=O	0.109698	0.22623	0.147752	0.0203193	0.269231	0.0377868
11024	['mass_diff']	[46.0055]	[H]S[H]	0.101749	0.210526	0.137192	0.0362845	0.180723	0.0604351
11034	['mass_diff']	[46.0055]	CCNC(=O)CC	0.100159	0.208609	0.135338	0.0266086	0.189003	0.0466497
11035	['mass_diff']	[43.0058]	CCNC(=O)CC	0.196617	0.307947	0.24	0.0797101	0.0378007	0.0512821
11044	['mass']	[115.0542]	CC(N)C(=O)O	0.117727	0.288079	0.167147	0.0279653	0.102113	0.0439061
11049	['mass']	[103.0542]	CC(N)C(=O)O	0.140741	0.31457	0.194473	0.0327869	0.126761	0.0520984
11054	['mass']	[105.0699]	CC(N)C(=O)O	0.106154	0.228477	0.144958	0.0277932	0.176056	0.0480077
11056	['mass_diff', 'mass']	[46.0055, 115.0542]	CC(N)C(=O)O	0.347826	0.238411	0.282908	0.0622222	0.542254	0.111635
11060	['mass_diff']	[46.0055]	CC(N)C(=O)O	0.235294	0.490066	0.317938	0.0662796	0.482394	0.116546
11064	['mass_diff']	[55.9898]	CC(N)C(=O)O	0.159309	0.274834	0.201701	0.0281385	0.228873	0.0501157
11072	['mass_diff']	[43.0058]	CC(N)C(=O)O	0.194503	0.304636	0.237419	0.152174	0.0739437	0.0995261
11074	['mass_diff']	[58.0055]	CC(N)C(=O)O	0.176471	0.268212	0.212878	0.0271003	0.176056	0.0469704
11075	['mass_diff']	[43.9898]	CC(N)C(=O)O	0.16545	0.225166	0.190743	0.0377675	0.316901	0.0674916
11080	['mass_diff']	[57.0215]	CC(N)C(=O)O	0.161125	0.208609	0.181818	0.119691	0.21831	0.154613
11083	['mass']	[130.0651]	CC(N)C(=O)O	0.195373	0.251656	0.219971	0.0798479	0.0739437	0.0767824
11102	['mass']	[118.0651]	CC(N)C(=O)O	0.207792	0.211921	0.209836	0.08	0.0774648	0.078712
11148	['mass']	[144.0808]	CC1CCCCC1N	0.574394	0.244838	0.34333	0.0648649	0.272727	0.104803
11165	['mass']	[144.0808]	CN1CCCCC1	0.366782	0.205426	0.263354	0.205405	0.189055	0.196891
11241	['mass']	[144.0808]	CC(N)CCCC=O	0.273356	0.219444	0.243451	0.0594595	0.297297	0.0990991
11246	['mass', 'mass']	[144.0808, 130.0651]	C1:C:C:C2:N:C:C:C:2:C:1	0.478495	0.288026	0.359596	0.224684	0.601695	0.327189
11247	['mass']	[144.0808]	C1:C:C:C2:N:C:C:C:2:C:1	0.435986	0.407767	0.421405	0.232432	0.364407	0.283828
11255	['mass_diff']	[52.0313]	CC=CCC1:C:C:C(O):C:C:1	0.119887	0.297203	0.170854	0.0663507	0.319502	0.109882
11258	['mass']	[103.0542]	CC=CCC1:C:C:C(O):C:C:1	0.103704	0.244755	0.145682	0.0628415	0.143154	0.0873418
11263	['mass']	[105.0699]	CC=CCC1:C:C:C(O):C:C:1	0.1	0.227273	0.138889	0.0405781	0.151452	0.064007
11266	['mass_diff']	[46.0055]	CC=CCC1:C:C:C(O):C:C:1	0.101749	0.223776	0.139891	0.103532	0.443983	0.167909
11270	['mass_diff']	[55.9898]	CC=CCC1:C:C:C(O):C:C:1	0.166987	0.304196	0.215613	0.168831	0.809129	0.27937
11279	['mass_diff']	[42.0106]	CC=CCC1:C:C:C(O):C:C:1	0.133745	0.227273	0.168394	0.110507	0.506224	0.181413
11283	['mass_diff']	[58.0055]	CC=CCC1:C:C:C(O):C:C:1	0.150327	0.241259	0.185235	0.118699	0.454357	0.188225
11289	['mass']	[121.0648]	CC=CCC1:C:C:C(O):C:C:1	0.168889	0.265734	0.206522	0.0536304	0.134855	0.0767414
11291	['mass_diff']	[31.0184]	CC=CCC1:C:C:C(O):C:C:1	0.152809	0.237762	0.186047	0.0473684	0.0746888	0.057971
11292	['mass_diff']	[54.0106]	CC=CCC1:C:C:C(O):C:C:1	0.144578	0.20979	0.171184	0.104305	0.392116	0.164778
11302	['mass']	[107.0491]	CC=CCC1:C:C:C(O):C:C:1	0.228723	0.300699	0.259819	0.0906843	0.228216	0.129794
11308	['mass']	[145.0648]	CC=CCC1:C:C:C(O):C:C:1	0.179191	0.216783	0.196203	0.0926431	0.141079	0.111842
11312	['mass']	[131.0491]	CC=CCC1:C:C:C(O):C:C:1	0.18541	0.213287	0.198374	0.135884	0.213693	0.166129
11315	['mass']	[133.0648]	CC=CCC1:C:C:C(O):C:C:1	0.186335	0.20979	0.197368	0.0709318	0.105809	0.0849292
11353	['mass']	[159.0804]	CC1CCCC(C)C1	0.585965	0.213282	0.312734	0.344715	0.268354	0.301779
11354	['mass']	[159.0804]	CC1CCCCC1C	0.575439	0.212987	0.3109	0.372358	0.284472	0.322535
11395	['mass']	[159.0804]	CCCCC(C)C	0.582456	0.256966	0.356606	0.717073	0.281429	0.404216
11413	['mass']	[159.0804]	CC1CCC(C)CC1	0.568421	0.288256	0.382527	0.271545	0.258514	0.264869
11429	['mass']	[159.0804]	CC(C)CCO	0.452632	0.252941	0.324528	0.658537	0.254078	0.366682
11441	['mass', 'mass']	[159.0804, 105.0699]	CC1=CCCCC1	0.574713	0.218818	0.316957	0.183099	0.65	0.285714
11442	['mass']	[159.0804]	CC1=CCCCC1	0.540351	0.33698	0.415094	0.21626	0.246296	0.230303
11445	['mass', 'mass']	[159.0804, 105.0699]	C1CCCCC1	0.568966	0.229698	0.327273	0.344288	0.678314	0.456747
11446	['mass']	[159.0804]	C1CCCCC1	0.529825	0.350348	0.421788	0.398374	0.251799	0.308564
11449	['mass', 'mass']	[159.0804, 105.0699]	CC1CCCCC1	0.568966	0.241463	0.339041	0.341158	0.709328	0.460726
11450	['mass']	[159.0804]	CC1CCCCC1	0.529825	0.368293	0.434532	0.396748	0.264642	0.317502
11453	['mass', 'mass']	[159.0804, 105.0699]	CCC(C)(C)C	0.511494	0.219212	0.306897	0.386541	0.70977	0.500507
11454	['mass']	[159.0804]	CCC(C)(C)C	0.480702	0.337438	0.396527	0.473171	0.278736	0.350814
11455	['mass', 'mass']	[159.0804, 105.0699]	CCCCCCCCCC	0.5	0.220812	0.306338	0.393845	0.685118	0.500166
11456	['mass']	[159.0804]	CCCCCCCCCC	0.477193	0.345178	0.400589	0.422764	0.235935	0.302854
11465	['mass']	[159.0804]	CC(C)CC=O	0.378947	0.298343	0.333849	0.478049	0.287953	0.359413
11540	['mass', 'mass']	[159.0804, 105.0699]	CC(C)CC(C)O	0.436782	0.22093	0.293436	0.395409	0.719848	0.510438
11542	['mass']	[159.0804]	CC(C)CC(C)O	0.424561	0.351744	0.384738	0.521951	0.304843	0.384892
11543	['mass', 'mass']	[159.0804, 105.0699]	CCCCCCCC=O	0.448276	0.228739	0.302913	0.319249	0.701031	0.43871
11545	['mass']	[159.0804]	CCCCCCCC=O	0.424561	0.354839	0.386581	0.434146	0.305842	0.358871
11548	['mass']	[159.0804]	CCOC(C)=O	0.249123	0.21194	0.229032	0.510569	0.226062	0.313373
11549	['mass', 'mass']	[159.0804, 105.0699]	C=C(CC)CCCCCCCO	0.465517	0.247706	0.323353	0.0834637	0.661157	0.148217
11550	['mass', 'mass']	[159.0804, 145.0648]	C=C(CC)CCCCCCCO	0.421384	0.204893	0.27572	0.0542231	0.214876	0.0865945
11551	['mass']	[159.0804]	C=C(CC)CCCCCCCO	0.442105	0.385321	0.411765	0.0747967	0.190083	0.107351
11552	['mass', 'mass']	[159.0804, 105.0699]	CC(C)CCCC(C)C	0.465517	0.247706	0.323353	0.321857	0.745169	0.449545
11553	['mass', 'mass']	[159.0804, 145.0648]	CC(C)CCCC(C)C	0.421384	0.204893	0.27572	0.252346	0.292271	0.270845
11554	['mass']	[159.0804]	CC(C)CCCC(C)C	0.438596	0.382263	0.408497	0.344715	0.256039	0.293832
11555	['mass', 'mass']	[159.0804, 105.0699]	CC(C)CCC=O	0.408046	0.217791	0.284	0.264997	0.690217	0.382963
11557	['mass']	[159.0804]	CC(C)CCC=O	0.382456	0.334356	0.356792	0.378862	0.316576	0.34493
11558	['mass', 'mass']	[159.0804, 105.0699]	OC1CCCCC1	0.442529	0.23839	0.309859	0.262911	0.70195	0.382543
11560	['mass']	[159.0804]	OC1CCCCC1	0.42807	0.377709	0.401316	0.315447	0.270195	0.291073
11564	['mass', 'mass']	[159.0804, 105.0699]	CCCC(C)CC(O)CC	0.431034	0.235849	0.304878	0.263432	0.758258	0.391018
11566	['mass']	[159.0804]	CCCC(C)CC(O)CC	0.410526	0.367925	0.38806	0.377236	0.348348	0.362217
11567	['mass', 'mass']	[159.0804, 105.0699]	C=C(CC)CCC(C)C	0.477011	0.264331	0.340164	0.114763	0.670732	0.195991
11568	['mass', 'mass']	[159.0804, 145.0648]	C=C(CC)CCC(C)C	0.421384	0.213376	0.283298	0.114703	0.335366	0.17094
11569	['mass']	[159.0804]	C=C(CC)CCC(C)C	0.449123	0.407643	0.427379	0.15935	0.29878	0.207847
11572	['mass']	[159.0804]	CCCOC=O	0.263158	0.242718	0.252525	0.500813	0.231753	0.316872
11614	['mass', 'mass']	[159.0804, 147.0804]	CC1CCC(C)CC1	0.713415	0.208185	0.322314	0.244009	0.346749	0.286445
11628	['mass', 'mass']	[159.0804, 147.0804]	CC1=CCCCC1	0.689024	0.247265	0.363929	0.211329	0.359259	0.266118
11630	['mass', 'mass']	[159.0804, 147.0804]	C1CCCCC1	0.676829	0.257541	0.373109	0.358388	0.338129	0.347964
11632	['mass', 'mass']	[159.0804, 147.0804]	CC1CCCCC1	0.676829	0.270732	0.38676	0.357298	0.355748	0.356522
11634	['mass', 'mass']	[159.0804, 147.0804]	CCC(C)(C)C	0.628049	0.253695	0.361404	0.420479	0.369732	0.393476
11635	['mass', 'mass']	[159.0804, 147.0804]	CCCCCCCCCC	0.628049	0.261421	0.369176	0.388889	0.323956	0.353465
11639	['mass', 'mass']	[159.0804, 147.0804]	CC(C)CC=O	0.487805	0.220994	0.304183	0.434641	0.390793	0.411552
11640	['mass', 'mass']	[159.0804, 147.0804]	CC(C)CC(C)O	0.573171	0.273256	0.370079	0.459695	0.40076	0.428209
11641	['mass', 'mass']	[159.0804, 147.0804]	CCCCCCCC=O	0.560976	0.269795	0.364356	0.389978	0.41008	0.399777
11643	['mass', 'mass']	[159.0804, 147.0804]	C=C(CC)CCCCCCCO	0.585366	0.293578	0.391039	0.0697168	0.264463	0.110345
11644	['mass', 'mass']	[159.0804, 147.0804]	CC(C)CCCC(C)C	0.585366	0.293578	0.391039	0.32244	0.357488	0.339061
11645	['mass', 'mass']	[159.0804, 147.0804]	CC(C)CCC=O	0.52439	0.263804	0.35102	0.342048	0.42663	0.379686
11646	['mass', 'mass']	[159.0804, 147.0804]	OC1CCCCC1	0.573171	0.291022	0.386037	0.27342	0.349582	0.306846
11648	['mass', 'mass']	[159.0804, 147.0804]	CCCC(C)CC(O)CC	0.573171	0.295597	0.390041	0.312636	0.430931	0.362374
11649	['mass', 'mass']	[159.0804, 147.0804]	C=C(CC)CCC(C)C	0.591463	0.308917	0.405858	0.139434	0.390244	0.205457
11662	['mass_diff']	[52.0313]	CCC(=O)OC	0.145275	0.362676	0.207452	0.29427	0.624886	0.400117
11669	['mass_diff']	[46.0055]	CCC(=O)OC	0.138315	0.306338	0.190581	0.307692	0.581885	0.402532
11677	['mass']	[129.0699]	CCC(=O)OC	0.119843	0.214789	0.153846	0.339114	0.322049	0.330361
11685	['mass']	[117.0699]	CCC(=O)OC	0.122244	0.214789	0.155811	0.338879	0.354071	0.346309
11690	['mass_diff']	[58.0055]	CCC(=O)OC	0.159041	0.257042	0.196501	0.319241	0.538884	0.400953
11696	['mass']	[121.0648]	CCC(=O)OC	0.144444	0.228873	0.177112	0.327558	0.36322	0.344469
11701	['mass_diff']	[43.9898]	CCC(=O)OC	0.189781	0.274648	0.22446	0.311372	0.678866	0.426928
11702	['mass_diff']	[42.047]	CCC(=O)OC	0.154791	0.221831	0.182344	0.287879	0.556267	0.379407
11708	['mass_diff']	[44.0262]	CCC(=O)OC	0.176923	0.242958	0.204748	0.293095	0.570906	0.387337
11744	['mass']	[143.0855]	CCC(=O)OC	0.181269	0.211268	0.195122	0.40226	0.325709	0.35996
11803	['mass']	[146.06]	NCCCCC=O	0.577061	0.289048	0.385167	0.0793651	0.136364	0.100334
11810	['mass']	[146.06]	CN1CCCCC1	0.379928	0.205426	0.266667	0.100529	0.0945274	0.0974359
11826	['mass']	[146.06]	C1:C:C:C2:N:C:C:C:2:C:1	0.261649	0.236246	0.248299	0.111111	0.177966	0.136808
11828	['mass']	[146.06]	CC(N)C(=O)O	0.243728	0.225166	0.234079	0.0899471	0.0598592	0.0718816
11904	['mass']	[135.0804]	CCCCC(C)C	0.593525	0.255418	0.357143	0.643603	0.314614	0.422632
11916	['mass']	[135.0804]	CC1CCC(C)CC1	0.535971	0.265125	0.354762	0.278068	0.329721	0.3017
11926	['mass']	[135.0804]	CC(C)CCO	0.435252	0.237255	0.307107	0.608355	0.292346	0.394915
11937	['mass', 'mass']	[135.0804, 105.0699]	CC1=CCCCC1	0.513514	0.207877	0.29595	0.182869	0.644444	0.284896
11938	['mass']	[135.0804]	CC1=CCCCC1	0.47482	0.28884	0.359184	0.219321	0.311111	0.257274
11990	['mass', 'mass']	[135.0804, 121.0648]	CC1=CCCCC1	0.543353	0.205689	0.298413	0.167262	0.433333	0.241362
11991	['mass', 'mass']	[135.0804, 105.0699]	C1CCCCC1	0.513514	0.220418	0.308442	0.346295	0.677287	0.458275
11992	['mass', 'mass']	[135.0804, 121.0648]	C1CCCCC1	0.543353	0.218097	0.311258	0.301644	0.43371	0.355818
11993	['mass']	[135.0804]	C1CCCCC1	0.467626	0.301624	0.366714	0.381201	0.300103	0.335825
11996	['mass', 'mass']	[135.0804, 105.0699]	CC1CCCCC1	0.513514	0.231707	0.319328	0.343668	0.709328	0.463009
11997	['mass', 'mass']	[135.0804, 121.0648]	CC1CCCCC1	0.543353	0.229268	0.32247	0.300929	0.456616	0.362775
11998	['mass']	[135.0804]	CC1CCCCC1	0.467626	0.317073	0.377907	0.381201	0.316703	0.345972
11999	['mass', 'mass']	[135.0804, 105.0699]	CCC(C)(C)C	0.481081	0.219212	0.301184	0.386232	0.704023	0.498812
12000	['mass', 'mass']	[135.0804, 121.0648]	CCC(C)(C)C	0.514451	0.219212	0.307427	0.338813	0.454023	0.388047
12001	['mass']	[135.0804]	CCC(C)(C)C	0.442446	0.302956	0.359649	0.438642	0.321839	0.371271
12002	['mass', 'mass']	[135.0804, 105.0699]	CCCCCCCCCC	0.513514	0.241117	0.328152	0.398844	0.688748	0.505158
12003	['mass', 'mass']	[135.0804, 121.0648]	CCCCCCCCCC	0.554913	0.243655	0.338624	0.325232	0.412886	0.363854
12004	['mass']	[135.0804]	CCCCCCCCCC	0.489209	0.345178	0.404762	0.420366	0.292196	0.344754
12018	['mass', 'mass']	[135.0804, 105.0699]	CC(C)CC=O	0.421622	0.21547	0.285192	0.347872	0.648384	0.452804
12019	['mass', 'mass']	[135.0804, 121.0648]	CC(C)CC=O	0.49711	0.237569	0.321495	0.363117	0.497551	0.419835
12020	['mass']	[135.0804]	CC(C)CC=O	0.395683	0.303867	0.34375	0.450392	0.337904	0.386122
12021	['mass', 'mass']	[135.0804, 105.0699]	CC(C)CC(C)O	0.443243	0.238372	0.310019	0.394115	0.712251	0.507442
12022	['mass', 'mass']	[135.0804, 121.0648]	CC(C)CC(C)O	0.456647	0.229651	0.305609	0.36669	0.487179	0.418434
12023	['mass']	[135.0804]	CC(C)CC(C)O	0.402878	0.325581	0.360129	0.471279	0.34283	0.396921
12027	['mass', 'mass']	[135.0804, 105.0699]	CCCCCCCC=O	0.464865	0.252199	0.326996	0.324225	0.706758	0.444524
12028	['mass', 'mass']	[135.0804, 121.0648]	CCCCCCCC=O	0.485549	0.246334	0.326848	0.294496	0.471936	0.362676
12029	['mass']	[135.0804]	CCCCCCCC=O	0.417266	0.340176	0.374798	0.383812	0.33677	0.358755
12032	['mass']	[135.0804]	CCOC(C)=O	0.276978	0.229851	0.251223	0.456919	0.25198	0.324826
12033	['mass', 'mass']	[135.0804, 105.0699]	C=C(CC)CCCCCCCO	0.508108	0.287462	0.367188	0.0882817	0.694215	0.156643
12034	['mass', 'mass']	[135.0804, 121.0648]	C=C(CC)CCCCCCCO	0.549133	0.29052	0.38	0.0707648	0.409091	0.120658
12035	['mass']	[135.0804]	C=C(CC)CCCCCCCO	0.47482	0.40367	0.436364	0.0926893	0.293388	0.140873
12036	['mass', 'mass']	[135.0804, 105.0699]	CC(C)CCCC(C)C	0.502703	0.284404	0.363281	0.327903	0.753623	0.456975
12037	['mass', 'mass']	[135.0804, 121.0648]	CC(C)CCCC(C)C	0.549133	0.29052	0.38	0.270908	0.457729	0.340368
12038	['mass']	[135.0804]	CC(C)CCCC(C)C	0.467626	0.397554	0.429752	0.36423	0.336957	0.350063
12039	['mass', 'mass']	[135.0804, 105.0699]	CC(C)CCC=O	0.421622	0.239264	0.305284	0.2701	0.69837	0.389541
12040	['mass', 'mass']	[135.0804, 121.0648]	CC(C)CCC=O	0.473988	0.251534	0.328657	0.283774	0.539402	0.371897
12041	['mass']	[135.0804]	CC(C)CCC=O	0.384892	0.328221	0.354305	0.36423	0.379076	0.371505
12042	['mass', 'mass']	[135.0804, 105.0699]	OC1CCCCC1	0.464865	0.266254	0.338583	0.26537	0.703343	0.385349
12043	['mass', 'mass']	[135.0804, 121.0648]	OC1CCCCC1	0.49711	0.266254	0.346774	0.22659	0.441504	0.29948
12044	['mass']	[135.0804]	OC1CCCCC1	0.420863	0.362229	0.389351	0.289817	0.309192	0.299191
12048	['mass', 'mass']	[135.0804, 105.0699]	CCCC(C)CC(O)CC	0.47027	0.273585	0.345924	0.266947	0.762763	0.395485
12049	['mass', 'mass']	[135.0804, 121.0648]	CCCC(C)CC(O)CC	0.491329	0.267296	0.346232	0.250893	0.527027	0.339952
12050	['mass']	[135.0804]	CCCC(C)CC(O)CC	0.42446	0.371069	0.395973	0.345953	0.397898	0.370112
12051	['mass', 'mass']	[135.0804, 105.0699]	C=C(CC)CCC(C)C	0.464865	0.273885	0.344689	0.116658	0.676829	0.199014
12052	['mass', 'mass']	[135.0804, 121.0648]	C=C(CC)CCC(C)C	0.485549	0.267516	0.344969	0.0986419	0.420732	0.159815
12053	['mass']	[135.0804]	C=C(CC)CCC(C)C	0.413669	0.366242	0.388514	0.142298	0.332317	0.199269
12056	['mass']	[135.0804]	CCCOC=O	0.284173	0.255663	0.269165	0.45953	0.264861	0.336038
12073	['mass']	[115.0542]	CCc1ccccc1	0.11502	0.306859	0.167323	0.543877	0.269856	0.360729
12076	['mass', 'mass']	[103.0542, 115.0542]	CCc1ccccc1	0.166667	0.216606	0.188383	0.536521	0.386603	0.449388
12078	['mass']	[103.0542]	CCc1ccccc1	0.245926	0.599278	0.348739	0.530055	0.278469	0.365119
12080	['mass', 'mass']	[105.0699, 115.0542]	CCc1ccccc1	0.178683	0.205776	0.191275	0.394688	0.405263	0.399906
12083	['mass', 'mass']	[105.0699, 103.0542]	CCc1ccccc1	0.274576	0.292419	0.283217	0.390582	0.404785	0.397556
12084	['mass']	[105.0699]	CCc1ccccc1	0.146154	0.34296	0.204962	0.332963	0.286603	0.308048
12090	['mass_diff']	[46.0055]	CCc1ccccc1	0.103339	0.234657	0.143488	0.402032	0.397608	0.399808
12099	['mass']	[129.0699]	CCc1ccccc1	0.125737	0.231047	0.16285	0.396917	0.197129	0.263427
12109	['mass']	[117.0699]	CCc1ccccc1	0.138277	0.249097	0.177835	0.352014	0.192344	0.248762
12110	['mass_diff']	[43.0058]	CCc1ccccc1	0.141649	0.241877	0.178667	0.173913	0.0114833	0.021544
12143	['mass']	[91.0542]	CCc1ccccc1	0.244318	0.310469	0.27345	0.413413	0.466029	0.438147
12162	['mass_diff']	[52.0313]	CCCCOC=O	0.169252	0.433213	0.243408	0.333477	0.675983	0.446624
12164	['mass', 'mass_diff']	[105.0699, 52.0313]	CCCCOC=O	0.248945	0.212996	0.229572	0.320362	0.71179	0.441854
12165	['mass']	[105.0699]	CCCCOC=O	0.138462	0.32491	0.194175	0.367426	0.577293	0.449049
12169	['mass_diff']	[46.0055]	CCCCOC=O	0.100159	0.227437	0.139073	0.349782	0.631441	0.450187
12176	['mass']	[129.0699]	CCCCOC=O	0.141454	0.259928	0.183206	0.38632	0.350218	0.367384
12184	['mass_diff']	[42.0106]	CCCCOC=O	0.127572	0.223827	0.162516	0.336051	0.648035	0.442589
12189	['mass_diff']	[58.0055]	CCCCOC=O	0.148148	0.245487	0.184783	0.360976	0.581659	0.445485
12194	['mass']	[121.0648]	CCCCOC=O	0.182222	0.296029	0.225585	0.393564	0.416594	0.404752
12199	['mass_diff']	[78.047]	CCCCOC=O	0.180049	0.267148	0.215116	0.348084	0.563319	0.430287
12200	['mass_diff']	[43.9898]	CCCCOC=O	0.155718	0.231047	0.186047	0.32522	0.676856	0.439342
12208	['mass_diff']	[44.0262]	CCCCOC=O	0.151282	0.212996	0.176912	0.327853	0.609607	0.42639
12218	['mass', 'mass_diff']	[119.0855, 52.0313]	CCCCOC=O	0.384615	0.234657	0.29148	0.33389	0.69869	0.45185
12219	['mass', 'mass']	[119.0855, 105.0699]	CCCCOC=O	0.276265	0.256318	0.265918	0.36285	0.622707	0.458521
12223	['mass']	[119.0855]	CCCCOC=O	0.276968	0.34296	0.306452	0.400574	0.487336	0.439716
12226	['mass', 'mass']	[131.0855, 105.0699]	CCCCOC=O	0.254753	0.241877	0.248148	0.368615	0.611354	0.459921
12232	['mass', 'mass', 'mass']	[131.0855, 119.0855, 105.0699]	CCCCOC=O	0.333333	0.205776	0.254464	0.362376	0.639301	0.462559
12233	['mass', 'mass']	[131.0855, 119.0855]	CCCCOC=O	0.343915	0.234657	0.27897	0.397786	0.533624	0.4558
12234	['mass']	[131.0855]	CCCCOC=O	0.253776	0.303249	0.276316	0.449289	0.413974	0.430909
12236	['mass', 'mass_diff']	[143.0855, 52.0313]	CCCCOC=O	0.352601	0.220217	0.271111	0.334464	0.689083	0.450342
12237	['mass', 'mass']	[143.0855, 105.0699]	CCCCOC=O	0.296137	0.249097	0.270588	0.366667	0.614847	0.45938
12242	['mass', 'mass', 'mass']	[143.0855, 119.0855, 105.0699]	CCCCOC=O	0.365854	0.216606	0.272109	0.359337	0.643668	0.461202
12243	['mass', 'mass']	[143.0855, 119.0855]	CCCCOC=O	0.391061	0.252708	0.307018	0.394549	0.531004	0.452718
12244	['mass', 'mass', 'mass']	[143.0855, 131.0855, 105.0699]	CCCCOC=O	0.331522	0.220217	0.264642	0.364742	0.628821	0.461686
12245	['mass', 'mass']	[143.0855, 131.0855]	CCCCOC=O	0.338164	0.252708	0.289256	0.43221	0.459389	0.445385
12246	['mass']	[143.0855]	CCCCOC=O	0.271903	0.32491	0.296053	0.484746	0.374672	0.42266
12255	['mass']	[147.0804]	CCCCOC=O	0.210356	0.234657	0.221843	0.469065	0.284716	0.354348
12259	['mass']	[159.0804]	CCCCOC=O	0.252632	0.259928	0.256228	0.473171	0.254148	0.330682
12262	['mass']	[135.0804]	CCCCOC=O	0.273381	0.274368	0.273874	0.436031	0.291703	0.349555
12263	['mass_diff']	[43.0058]	CC(C)NC=O	0.221987	0.380435	0.280374	0.0652174	0.0416667	0.0508475
12264	['mass_diff']	[43.9898]	CC(C)NC=O	0.138686	0.206522	0.165939	0.0310533	0.342593	0.056945
12265	['mass_diff']	[57.0215]	CC(C)NC=O	0.153453	0.217391	0.17991	0.15444	0.37037	0.217984
12347	['mass_diff']	[56.0626]	OC1:C:C:C:C(O):C:1	0.286765	0.209677	0.242236	0.186885	0.364051	0.246982
12359	['mass_diff']	[56.0626]	CCCC1:C:C:C(O):C:C:1	0.264706	0.225	0.243243	0.135363	0.401947	0.202523
12365	['mass_diff']	[56.0626]	CC=CCC1:C:C:C(O):C:C:1	0.253676	0.241259	0.247312	0.0576112	0.255187	0.0940008
12572	['mass']	[132.0808]	C1:C:C:C2:N:C:C:C:2:C:1	0.263941	0.229773	0.245675	0.210784	0.364407	0.267081
12578	['mass_diff', 'mass_diff']	[52.0313, 30.0106]	CCCCCC(C)CC(C)CC	0.320346	0.276119	0.296593	0.215855	0.788976	0.338972
12580	['mass_diff']	[52.0313]	CCCCCC(C)CC(C)CC	0.236953	0.626866	0.34391	0.215855	0.788976	0.338972
12583	['mass', 'mass_diff']	[105.0699, 52.0313]	CCCCCC(C)CC(C)CC	0.451477	0.399254	0.423762	0.203223	0.814173	0.32526
12584	['mass']	[105.0699]	CCCCCC(C)CC(C)CC	0.221538	0.537313	0.313725	0.249583	0.707087	0.36894
12589	['mass', 'mass_diff']	[129.0699, 52.0313]	CCCCCC(C)CC(C)CC	0.354067	0.276119	0.310273	0.205128	0.793701	0.326003
12591	['mass', 'mass']	[129.0699, 105.0699]	CCCCCC(C)CC(C)CC	0.328185	0.317164	0.322581	0.224791	0.719685	0.342579
12592	['mass']	[129.0699]	CCCCCC(C)CC(C)CC	0.192534	0.365672	0.252252	0.229287	0.374803	0.284519
12593	['mass', 'mass_diff']	[117.0699, 52.0313]	CCCCCC(C)CC(C)CC	0.35533	0.261194	0.301075	0.206414	0.790551	0.327356
12595	['mass', 'mass']	[117.0699, 105.0699]	CCCCCC(C)CC(C)CC	0.304054	0.335821	0.319149	0.231943	0.71811	0.350634
12597	['mass', 'mass', 'mass']	[117.0699, 129.0699, 105.0699]	CCCCCC(C)CC(C)CC	0.377049	0.257463	0.305987	0.216839	0.725984	0.333937
12598	['mass', 'mass']	[117.0699, 129.0699]	CCCCCC(C)CC(C)CC	0.287938	0.276119	0.281905	0.210414	0.464567	0.289642
12599	['mass']	[117.0699]	CCCCCC(C)CC(C)CC	0.192385	0.358209	0.250326	0.243433	0.437795	0.312887
12600	['mass_diff']	[42.0106]	CCCCCC(C)CC(C)CC	0.131687	0.238806	0.169761	0.14538	0.505512	0.225818
12601	['mass_diff', 'mass_diff']	[30.047, 52.0313]	CCCCCC(C)CC(C)CC	0.41791	0.313433	0.358209	0.215855	0.788976	0.338972
12602	['mass_diff', 'mass']	[30.047, 105.0699]	CCCCCC(C)CC(C)CC	0.384211	0.272388	0.318777	0.249583	0.707087	0.36894
12605	['mass_diff']	[58.0055]	CCCCCC(C)CC(C)CC	0.130719	0.223881	0.165062	0.145799	0.423622	0.216935
12606	['mass', 'mass_diff']	[121.0648, 30.0106]	CCCCCC(C)CC(C)CC	0.320652	0.220149	0.261062	0.183993	0.351181	0.241473
12607	['mass', 'mass_diff']	[121.0648, 52.0313]	CCCCCC(C)CC(C)CC	0.563636	0.347015	0.429561	0.200397	0.795276	0.320127
12608	['mass', 'mass']	[121.0648, 105.0699]	CCCCCC(C)CC(C)CC	0.340081	0.313433	0.326214	0.221103	0.725984	0.338971
12609	['mass', 'mass']	[121.0648, 117.0699]	CCCCCC(C)CC(C)CC	0.358491	0.212687	0.266979	0.198441	0.52126	0.287451
12610	['mass']	[121.0648]	CCCCCC(C)CC(C)CC	0.266667	0.447761	0.334262	0.183993	0.351181	0.241473
12613	['mass_diff']	[54.0106]	CCCCCC(C)CC(C)CC	0.156627	0.242537	0.190337	0.147351	0.420472	0.218226
12614	['mass_diff', 'mass_diff']	[78.047, 52.0313]	CCCCCC(C)CC(C)CC	0.430939	0.291045	0.347439	0.208349	0.856693	0.335182
12615	['mass_diff']	[78.047]	CCCCCC(C)CC(C)CC	0.255474	0.391791	0.309278	0.263896	0.770079	0.393087
12616	['mass_diff']	[42.047]	CCCCCC(C)CC(C)CC	0.137592	0.208955	0.165926	0.25	0.831496	0.384419
12622	['mass']	[128.062]	CCCCCC(C)CC(C)CC	0.145729	0.216418	0.174174	0.18169	0.20315	0.191822
12623	['mass_diff']	[44.0262]	CCCCCC(C)CC(C)CC	0.146154	0.212687	0.173252	0.176139	0.590551	0.271346
12627	['mass']	[141.0699]	CCCCCC(C)CC(C)CC	0.148438	0.212687	0.174847	0.180624	0.173228	0.176849
12636	['mass']	[145.0648]	CCCCCC(C)CC(C)CC	0.17341	0.223881	0.19544	0.115804	0.133858	0.124178
12637	['mass', 'mass_diff']	[119.0855, 52.0313]	CCCCCC(C)CC(C)CC	0.686391	0.432836	0.530892	0.221202	0.834646	0.34972
12638	['mass', 'mass']	[119.0855, 105.0699]	CCCCCC(C)CC(C)CC	0.498054	0.477612	0.487619	0.258524	0.8	0.390769
12639	['mass', 'mass']	[119.0855, 129.0699]	CCCCCC(C)CC(C)CC	0.488636	0.320896	0.387387	0.283908	0.777953	0.416
12640	['mass', 'mass', 'mass']	[119.0855, 117.0699, 105.0699]	CCCCCC(C)CC(C)CC	0.494253	0.320896	0.38914	0.242266	0.801575	0.372076
12641	['mass', 'mass']	[119.0855, 117.0699]	CCCCCC(C)CC(C)CC	0.449495	0.33209	0.381974	0.288473	0.776378	0.420648
12642	['mass']	[119.0855]	CCCCCC(C)CC(C)CC	0.469388	0.600746	0.527005	0.351041	0.770079	0.482249
12644	['mass', 'mass_diff']	[131.0855, 52.0313]	CCCCCC(C)CC(C)CC	0.625	0.391791	0.481651	0.218697	0.814173	0.344782
12645	['mass', 'mass']	[131.0855, 105.0699]	CCCCCC(C)CC(C)CC	0.460076	0.451493	0.455744	0.252765	0.755906	0.378848
12646	['mass', 'mass', 'mass']	[131.0855, 129.0699, 105.0699]	CCCCCC(C)CC(C)CC	0.460674	0.30597	0.367713	0.229524	0.759055	0.352468
12647	['mass', 'mass']	[131.0855, 129.0699]	CCCCCC(C)CC(C)CC	0.425234	0.339552	0.377593	0.287122	0.64252	0.396887
12648	['mass', 'mass', 'mass']	[131.0855, 117.0699, 105.0699]	CCCCCC(C)CC(C)CC	0.450549	0.30597	0.364444	0.236596	0.75748	0.36057
12649	['mass', 'mass', 'mass']	[131.0855, 117.0699, 129.0699]	CCCCCC(C)CC(C)CC	0.455696	0.268657	0.338028	0.249393	0.647244	0.360053
12650	['mass', 'mass']	[131.0855, 117.0699]	CCCCCC(C)CC(C)CC	0.42439	0.324627	0.367865	0.282247	0.640945	0.391911
12651	['mass', 'mass', 'mass']	[131.0855, 119.0855, 105.0699]	CCCCCC(C)CC(C)CC	0.649123	0.414179	0.505695	0.256931	0.817323	0.39096
12652	['mass', 'mass']	[131.0855, 119.0855]	CCCCCC(C)CC(C)CC	0.640212	0.451493	0.52954	0.328776	0.795276	0.465223
12653	['mass']	[131.0855]	CCCCCC(C)CC(C)CC	0.41994	0.518657	0.464107	0.379147	0.629921	0.473373
12655	['mass', 'mass_diff']	[143.0855, 52.0313]	CCCCCC(C)CC(C)CC	0.641618	0.414179	0.503401	0.219585	0.815748	0.346025
12656	['mass', 'mass']	[143.0855, 105.0699]	CCCCCC(C)CC(C)CC	0.51073	0.44403	0.47505	0.249479	0.754331	0.374951
12657	['mass', 'mass']	[143.0855, 129.0699]	CCCCCC(C)CC(C)CC	0.437186	0.324627	0.372591	0.27918	0.55748	0.372044
12658	['mass', 'mass', 'mass']	[143.0855, 117.0699, 105.0699]	CCCCCC(C)CC(C)CC	0.491018	0.30597	0.377011	0.234375	0.755906	0.357808
12659	['mass', 'mass']	[143.0855, 117.0699]	CCCCCC(C)CC(C)CC	0.439394	0.324627	0.373391	0.269572	0.574803	0.367019
12661	['mass', 'mass', 'mass']	[143.0855, 119.0855, 105.0699]	CCCCCC(C)CC(C)CC	0.670732	0.410448	0.509259	0.254022	0.820472	0.387937
12662	['mass', 'mass']	[143.0855, 119.0855]	CCCCCC(C)CC(C)CC	0.670391	0.447761	0.536913	0.329656	0.8	0.466912
12663	['mass', 'mass', 'mass']	[143.0855, 131.0855, 105.0699]	CCCCCC(C)CC(C)CC	0.581522	0.399254	0.473451	0.24772	0.770079	0.374856
12664	['mass', 'mass']	[143.0855, 131.0855]	CCCCCC(C)CC(C)CC	0.574879	0.44403	0.501053	0.348398	0.667717	0.457883
12665	['mass']	[143.0855]	CCCCCC(C)CC(C)CC	0.429003	0.529851	0.474124	0.39096	0.544882	0.455263
12669	['mass', 'mass']	[147.0804, 105.0699]	CCCCCC(C)CC(C)CC	0.425641	0.309701	0.358531	0.246842	0.738583	0.37002
12670	['mass', 'mass']	[147.0804, 117.0699]	CCCCCC(C)CC(C)CC	0.358824	0.227612	0.278539	0.241353	0.505512	0.326718
12671	['mass', 'mass']	[147.0804, 121.0648]	CCCCCC(C)CC(C)CC	0.518919	0.358209	0.423841	0.188302	0.415748	0.259205
12672	['mass', 'mass']	[147.0804, 145.0648]	CCCCCC(C)CC(C)CC	0.345679	0.208955	0.260465	0.17521	0.296063	0.220141
12673	['mass', 'mass']	[147.0804, 119.0855]	CCCCCC(C)CC(C)CC	0.494318	0.324627	0.391892	0.323037	0.790551	0.458657
12674	['mass']	[147.0804]	CCCCCC(C)CC(C)CC	0.378641	0.436567	0.405546	0.246043	0.269291	0.257143
12675	['mass', 'mass']	[159.0804, 105.0699]	CCCCCC(C)CC(C)CC	0.385057	0.25	0.303167	0.242567	0.732283	0.36442
12676	['mass', 'mass']	[159.0804, 145.0648]	CCCCCC(C)CC(C)CC	0.358491	0.212687	0.266979	0.17414	0.262992	0.209536
12677	['mass', 'mass']	[159.0804, 147.0804]	CCCCCC(C)CC(C)CC	0.542683	0.33209	0.412037	0.222222	0.32126	0.262717
12678	['mass']	[159.0804]	CCCCCC(C)CC(C)CC	0.382456	0.406716	0.394213	0.239024	0.231496	0.2352
12679	['mass', 'mass']	[135.0804, 105.0699]	CCCCCC(C)CC(C)CC	0.454054	0.313433	0.370861	0.248029	0.743307	0.371946
12680	['mass', 'mass']	[135.0804, 121.0648]	CCCCCC(C)CC(C)CC	0.508671	0.328358	0.399093	0.192995	0.425197	0.265487
12681	['mass']	[135.0804]	CCCCCC(C)CC(C)CC	0.428058	0.44403	0.435897	0.255875	0.308661	0.2798
12752	['mass_diff']	[32.0262]	CC(C)CC(C)O	0.269663	0.209302	0.235679	0.313641	0.554606	0.400686
12770	['mass_diff']	[32.0262]	CCC(=O)OC	0.258427	0.242958	0.250454	0.301289	0.513266	0.379695
12789	['mass']	[103.0542]	Oc1ccccc1	0.118519	0.306513	0.17094	0.499089	0.268102	0.348822
12802	['mass']	[121.0648]	Oc1ccccc1	0.208889	0.360153	0.264416	0.483498	0.286693	0.359951
12810	['mass']	[107.0491]	Oc1ccccc1	0.18883	0.272031	0.22292	0.642209	0.381115	0.478354
12831	['mass_diff']	[52.0313]	COCC(C)O	0.12976	0.35249	0.189691	0.386471	0.583604	0.465008
12836	['mass_diff']	[42.0106]	COCC(C)O	0.113169	0.210728	0.147256	0.445199	0.639558	0.524967
12839	['mass_diff']	[58.0055]	COCC(C)O	0.12854	0.226054	0.163889	0.469919	0.564086	0.512714
12845	['mass_diff']	[43.9898]	COCC(C)O	0.131387	0.206897	0.160714	0.424255	0.657775	0.515816
12846	['mass_diff']	[44.0262]	COCC(C)O	0.158974	0.237548	0.190476	0.387036	0.536109	0.449536
12859	['mass_diff']	[52.0313]	CC(C)OC=O	0.149506	0.407692	0.218782	0.261094	0.683973	0.377923
12862	['mass']	[105.0699]	CC(C)OC=O	0.106154	0.265385	0.151648	0.282935	0.574492	0.379143
12867	['mass']	[129.0699]	CC(C)OC=O	0.111984	0.219231	0.148244	0.325626	0.38149	0.351351
12872	['mass_diff']	[42.0106]	CC(C)OC=O	0.111111	0.207692	0.144772	0.245924	0.612867	0.351002
12877	['mass_diff']	[58.0055]	CC(C)OC=O	0.119826	0.211538	0.15299	0.264499	0.55079	0.357378
12881	['mass']	[121.0648]	CC(C)OC=O	0.142222	0.246154	0.180282	0.310231	0.424379	0.358437
12886	['mass_diff']	[78.047]	CC(C)OC=O	0.138686	0.219231	0.169896	0.270372	0.565463	0.365827
12887	['mass_diff']	[43.9898]	CC(C)OC=O	0.148418	0.234615	0.181818	0.245069	0.659142	0.357296
12888	['mass_diff']	[42.047]	CC(C)OC=O	0.135135	0.211538	0.164918	0.258049	0.615124	0.363576
12893	['mass_diff']	[44.0262]	CC(C)OC=O	0.148718	0.223077	0.178462	0.25411	0.610609	0.358872
12904	['mass']	[119.0855]	CC(C)OC=O	0.198251	0.261538	0.225539	0.309404	0.486456	0.378236
12915	['mass']	[131.0855]	CC(C)OC=O	0.187311	0.238462	0.209814	0.356398	0.424379	0.387429
12926	['mass']	[143.0855]	CC(C)OC=O	0.196375	0.25	0.219966	0.413559	0.413093	0.413326
12939	['mass']	[135.0804]	CC(C)OC=O	0.194245	0.207692	0.200743	0.369452	0.319413	0.342615
12941	['mass_diff']	[32.0262]	CC(C)OC=O	0.209738	0.215385	0.212524	0.265306	0.557562	0.359534
12948	['mass_diff', 'mass_diff']	[52.0313, 30.0106]	CC(C)CC(C)(C)C	0.285714	0.254826	0.269388	0.267988	0.796415	0.401032
12950	['mass_diff']	[52.0313]	CC(C)CC(C)(C)C	0.229901	0.629344	0.336777	0.267988	0.796415	0.401032
12951	['mass', 'mass_diff']	[105.0699, 30.0106]	CC(C)CC(C)(C)C	0.277778	0.212355	0.2407	0.317954	0.732394	0.443411
12953	['mass', 'mass_diff']	[105.0699, 52.0313]	CC(C)CC(C)(C)C	0.455696	0.416988	0.435484	0.253538	0.825864	0.38797
12954	['mass']	[105.0699]	CC(C)CC(C)(C)C	0.238462	0.598456	0.341034	0.317954	0.732394	0.443411
12957	['mass', 'mass_diff']	[129.0699, 52.0313]	CC(C)CC(C)(C)C	0.363636	0.293436	0.324786	0.256003	0.805378	0.388511
12959	['mass', 'mass']	[129.0699, 105.0699]	CC(C)CC(C)(C)C	0.362934	0.362934	0.362934	0.286768	0.746479	0.414357
12960	['mass']	[129.0699]	CC(C)CC(C)(C)C	0.208251	0.409266	0.276042	0.308285	0.409731	0.351842
12962	['mass', 'mass_diff']	[117.0699, 52.0313]	CC(C)CC(C)(C)C	0.365482	0.277992	0.315789	0.256579	0.798976	0.388422
12964	['mass', 'mass']	[117.0699, 105.0699]	CC(C)CC(C)(C)C	0.331081	0.378378	0.353153	0.296033	0.745198	0.423735
12966	['mass', 'mass', 'mass']	[117.0699, 129.0699, 105.0699]	CC(C)CC(C)(C)C	0.409836	0.289575	0.339367	0.277046	0.754161	0.405229
12967	['mass', 'mass']	[117.0699, 129.0699]	CC(C)CC(C)(C)C	0.311284	0.30888	0.310078	0.28174	0.505762	0.361887
12968	['mass']	[117.0699]	CC(C)CC(C)(C)C	0.210421	0.405405	0.277045	0.322242	0.471191	0.382735
12969	['mass_diff']	[42.0106]	CC(C)CC(C)(C)C	0.121399	0.227799	0.158389	0.186141	0.526248	0.275008
12970	['mass_diff', 'mass_diff']	[30.047, 52.0313]	CC(C)CC(C)(C)C	0.393035	0.305019	0.343478	0.267988	0.796415	0.401032
12971	['mass_diff', 'mass']	[30.047, 105.0699]	CC(C)CC(C)(C)C	0.4	0.293436	0.33853	0.317954	0.732394	0.443411
12974	['mass', 'mass_diff']	[121.0648, 30.0106]	CC(C)CC(C)(C)C	0.298913	0.212355	0.248307	0.263201	0.408451	0.32012
12975	['mass', 'mass_diff']	[121.0648, 52.0313]	CC(C)CC(C)(C)C	0.533333	0.339768	0.415094	0.25119	0.810499	0.38352
12976	['mass', 'mass']	[121.0648, 105.0699]	CC(C)CC(C)(C)C	0.323887	0.30888	0.316206	0.283453	0.756722	0.412421
12977	['mass', 'mass']	[121.0648, 117.0699]	CC(C)CC(C)(C)C	0.358491	0.220077	0.272727	0.269784	0.576184	0.367497
12978	['mass']	[121.0648]	CC(C)CC(C)(C)C	0.255556	0.444015	0.324401	0.263201	0.408451	0.32012
12979	['mass_diff']	[54.0106]	CC(C)CC(C)(C)C	0.142169	0.227799	0.175074	0.192053	0.445583	0.268415
12980	['mass_diff', 'mass_diff']	[78.047, 52.0313]	CC(C)CC(C)(C)C	0.403315	0.281853	0.331818	0.258905	0.865557	0.398585
12981	['mass_diff']	[78.047]	CC(C)CC(C)(C)C	0.243309	0.3861	0.298507	0.32272	0.765685	0.454062
12982	['mass_diff']	[42.047]	CC(C)CC(C)(C)C	0.135135	0.212355	0.165165	0.312973	0.846351	0.456965
12983	['mass', 'mass']	[128.062, 105.0699]	CC(C)CC(C)(C)C	0.282828	0.216216	0.245077	0.290145	0.742638	0.417266
12988	['mass']	[128.062]	CC(C)CC(C)(C)C	0.155779	0.239382	0.188737	0.261972	0.238156	0.249497
12994	['mass']	[141.0699]	CC(C)CC(C)(C)C	0.171875	0.254826	0.205288	0.239737	0.18694	0.210072
13001	['mass', 'mass']	[145.0648, 105.0699]	CC(C)CC(C)(C)C	0.298913	0.212355	0.248307	0.29013	0.745198	0.417653
13004	['mass']	[145.0648]	CC(C)CC(C)(C)C	0.205202	0.274131	0.234711	0.19346	0.181818	0.187459
13005	['mass', 'mass_diff']	[119.0855, 52.0313]	CC(C)CC(C)(C)C	0.662722	0.432432	0.523364	0.274624	0.84251	0.414227
13006	['mass', 'mass']	[119.0855, 105.0699]	CC(C)CC(C)(C)C	0.505837	0.501931	0.503876	0.325191	0.818182	0.465404
13007	['mass', 'mass']	[119.0855, 129.0699]	CC(C)CC(C)(C)C	0.5	0.339768	0.404598	0.358621	0.798976	0.495042
13008	['mass', 'mass', 'mass']	[119.0855, 117.0699, 105.0699]	CC(C)CC(C)(C)C	0.505747	0.339768	0.406467	0.305569	0.822023	0.445524
13009	['mass', 'mass']	[119.0855, 117.0699]	CC(C)CC(C)(C)C	0.464646	0.355212	0.402626	0.3622	0.792574	0.497189
13010	['mass']	[119.0855]	CC(C)CC(C)(C)C	0.469388	0.621622	0.534884	0.437186	0.77977	0.560258
13012	['mass', 'mass_diff']	[131.0855, 52.0313]	CC(C)CC(C)(C)C	0.636905	0.413127	0.501171	0.271151	0.820743	0.407631
13013	['mass', 'mass']	[131.0855, 105.0699]	CC(C)CC(C)(C)C	0.490494	0.498069	0.494253	0.321222	0.78105	0.455224
13014	['mass', 'mass', 'mass']	[131.0855, 129.0699, 105.0699]	CC(C)CC(C)(C)C	0.494382	0.339768	0.402746	0.292381	0.786172	0.426241
13015	['mass', 'mass']	[131.0855, 129.0699]	CC(C)CC(C)(C)C	0.453271	0.374517	0.410148	0.365236	0.664533	0.47139
13016	['mass', 'mass', 'mass']	[131.0855, 117.0699, 105.0699]	CC(C)CC(C)(C)C	0.489011	0.343629	0.403628	0.301033	0.783611	0.434968
13017	['mass', 'mass', 'mass']	[131.0855, 117.0699, 129.0699]	CC(C)CC(C)(C)C	0.487342	0.297297	0.369305	0.319175	0.673496	0.4331
13018	['mass', 'mass']	[131.0855, 117.0699]	CC(C)CC(C)(C)C	0.458537	0.362934	0.405172	0.35853	0.661972	0.465137
13019	['mass', 'mass', 'mass']	[131.0855, 119.0855, 105.0699]	CC(C)CC(C)(C)C	0.654971	0.432432	0.52093	0.323267	0.836108	0.466262
13020	['mass', 'mass']	[131.0855, 119.0855]	CC(C)CC(C)(C)C	0.645503	0.471042	0.544643	0.41276	0.81178	0.547259
13021	['mass']	[131.0855]	CC(C)CC(C)(C)C	0.444109	0.567568	0.498305	0.475829	0.642766	0.546841
13023	['mass', 'mass_diff']	[143.0855, 52.0313]	CC(C)CC(C)(C)C	0.630058	0.420849	0.50463	0.270877	0.818182	0.407006
13024	['mass', 'mass']	[143.0855, 105.0699]	CC(C)CC(C)(C)C	0.515021	0.46332	0.487805	0.316146	0.777209	0.449463
13025	['mass', 'mass']	[143.0855, 129.0699]	CC(C)CC(C)(C)C	0.447236	0.343629	0.388646	0.355678	0.577465	0.440215
13026	['mass', 'mass', 'mass']	[143.0855, 117.0699, 105.0699]	CC(C)CC(C)(C)C	0.502994	0.324324	0.394366	0.297852	0.78105	0.431248
13027	['mass', 'mass']	[143.0855, 117.0699]	CC(C)CC(C)(C)C	0.449495	0.343629	0.389497	0.344165	0.596671	0.436534
13028	['mass', 'mass']	[143.0855, 128.062]	CC(C)CC(C)(C)C	0.301587	0.220077	0.254464	0.394761	0.559539	0.462924
13029	['mass', 'mass', 'mass']	[143.0855, 119.0855, 105.0699]	CC(C)CC(C)(C)C	0.670732	0.42471	0.520095	0.319356	0.838668	0.462571
13030	['mass', 'mass']	[143.0855, 119.0855]	CC(C)CC(C)(C)C	0.670391	0.46332	0.547945	0.410772	0.810499	0.54522
13031	['mass', 'mass', 'mass']	[143.0855, 131.0855, 105.0699]	CC(C)CC(C)(C)C	0.581522	0.413127	0.48307	0.31459	0.795134	0.450817
13032	['mass', 'mass']	[143.0855, 131.0855]	CC(C)CC(C)(C)C	0.574879	0.459459	0.51073	0.437141	0.681178	0.532533
13033	['mass']	[143.0855]	CC(C)CC(C)(C)C	0.435045	0.555985	0.488136	0.488136	0.553137	0.518607
13036	['mass']	[133.0648]	CC(C)CC(C)(C)C	0.167702	0.208494	0.185886	0.223922	0.206146	0.214667
13037	['mass', 'mass']	[147.0804, 105.0699]	CC(C)CC(C)(C)C	0.451282	0.339768	0.387665	0.315263	0.766965	0.446848
13038	['mass', 'mass']	[147.0804, 117.0699]	CC(C)CC(C)(C)C	0.370588	0.243243	0.293706	0.318045	0.541613	0.400758
13039	['mass', 'mass']	[147.0804, 121.0648]	CC(C)CC(C)(C)C	0.518919	0.370656	0.432432	0.268188	0.481434	0.34448
13040	['mass', 'mass']	[147.0804, 145.0648]	CC(C)CC(C)(C)C	0.376543	0.235521	0.289786	0.251631	0.345711	0.291262
13041	['mass', 'mass']	[147.0804, 119.0855]	CC(C)CC(C)(C)C	0.5	0.339768	0.404598	0.405405	0.806658	0.539615
13042	['mass']	[147.0804]	CC(C)CC(C)(C)C	0.394822	0.471042	0.429577	0.346763	0.308579	0.326558
13043	['mass', 'mass']	[159.0804, 105.0699]	CC(C)CC(C)(C)C	0.448276	0.301158	0.360277	0.310902	0.763124	0.441809
13044	['mass', 'mass']	[159.0804, 145.0648]	CC(C)CC(C)(C)C	0.408805	0.250965	0.311005	0.253389	0.31114	0.27931
13045	['mass', 'mass']	[159.0804, 147.0804]	CC(C)CC(C)(C)C	0.573171	0.362934	0.444444	0.313725	0.368758	0.339023
13046	['mass']	[159.0804]	CC(C)CC(C)(C)C	0.42807	0.471042	0.448529	0.347967	0.274008	0.30659
13047	['mass', 'mass']	[135.0804, 105.0699]	CC(C)CC(C)(C)C	0.427027	0.305019	0.355856	0.314241	0.765685	0.445604
13048	['mass', 'mass']	[135.0804, 121.0648]	CC(C)CC(C)(C)C	0.462428	0.30888	0.37037	0.268049	0.480154	0.344037
13049	['mass']	[135.0804]	CC(C)CC(C)(C)C	0.381295	0.409266	0.394786	0.351175	0.34443	0.34777
13052	['mass_diff', 'mass_diff']	[52.0313, 30.0106]	CCC=C(C)C	0.255411	0.229572	0.241803	0.410168	0.585486	0.482392
13054	['mass_diff']	[52.0313]	CCC=C(C)C	0.210155	0.579767	0.308489	0.410168	0.585486	0.482392
13057	['mass', 'mass_diff']	[105.0699, 52.0313]	CCC=C(C)C	0.396624	0.365759	0.380567	0.406447	0.635916	0.495923
13058	['mass']	[105.0699]	CCC=C(C)C	0.195385	0.494163	0.280044	0.4597	0.50861	0.48292
13062	['mass', 'mass_diff']	[129.0699, 52.0313]	CCC=C(C)C	0.311005	0.252918	0.27897	0.413512	0.624846	0.497673
13064	['mass', 'mass']	[129.0699, 105.0699]	CCC=C(C)C	0.297297	0.299611	0.29845	0.45942	0.574416	0.510522
13065	['mass']	[129.0699]	CCC=C(C)C	0.176817	0.350195	0.234987	0.530829	0.338868	0.413664
13067	['mass', 'mass_diff']	[117.0699, 52.0313]	CCC=C(C)C	0.314721	0.241245	0.273128	0.407484	0.609471	0.488418
13069	['mass', 'mass']	[117.0699, 105.0699]	CCC=C(C)C	0.280405	0.322957	0.300181	0.450153	0.54428	0.492762
13071	['mass', 'mass', 'mass']	[117.0699, 129.0699, 105.0699]	CCC=C(C)C	0.322404	0.229572	0.268182	0.4492	0.587331	0.509062
13072	['mass', 'mass']	[117.0699, 129.0699]	CCC=C(C)C	0.241245	0.241245	0.241245	0.496434	0.428044	0.459709
13073	['mass']	[117.0699]	CCC=C(C)C	0.174349	0.338521	0.230159	0.498249	0.349938	0.411127
13074	['mass_diff']	[42.0106]	CCC=C(C)C	0.125514	0.237354	0.164199	0.366848	0.498155	0.422535
13075	['mass_diff', 'mass_diff']	[30.047, 52.0313]	CCC=C(C)C	0.348259	0.272374	0.305677	0.410168	0.585486	0.482392
13076	['mass_diff', 'mass']	[30.047, 105.0699]	CCC=C(C)C	0.310526	0.229572	0.263982	0.4597	0.50861	0.48292
13079	['mass_diff']	[58.0055]	CCC=C(C)C	0.126362	0.225681	0.162011	0.387534	0.439729	0.411985
13081	['mass', 'mass_diff']	[121.0648, 52.0313]	CCC=C(C)C	0.515152	0.330739	0.402844	0.400794	0.621156	0.487217
13082	['mass', 'mass']	[121.0648, 105.0699]	CCC=C(C)C	0.303644	0.291829	0.297619	0.434053	0.556581	0.487739
13083	['mass', 'mass']	[121.0648, 117.0699]	CCC=C(C)C	0.339623	0.210117	0.259615	0.444245	0.45572	0.449909
13084	['mass']	[121.0648]	CCC=C(C)C	0.246667	0.431907	0.314003	0.433168	0.322878	0.369979
13085	['mass_diff']	[54.0106]	CCC=C(C)C	0.159036	0.256809	0.196429	0.392384	0.437269	0.413613
13086	['mass_diff', 'mass_diff']	[78.047, 52.0313]	CCC=C(C)C	0.375691	0.264591	0.310502	0.410954	0.659902	0.50649
13087	['mass_diff']	[78.047]	CCC=C(C)C	0.211679	0.338521	0.260479	0.452779	0.51599	0.482323
13090	['mass', 'mass']	[128.062, 105.0699]	CCC=C(C)C	0.267677	0.206226	0.232967	0.457229	0.562116	0.504276
13095	['mass']	[128.062]	CCC=C(C)C	0.163317	0.252918	0.198473	0.532394	0.232472	0.32363
13109	['mass']	[145.0648]	CCC=C(C)C	0.184971	0.249027	0.212272	0.50545	0.228167	0.314407
13110	['mass', 'mass_diff']	[119.0855, 52.0313]	CCC=C(C)C	0.591716	0.389105	0.469484	0.414441	0.610701	0.493784
13111	['mass', 'mass']	[119.0855, 105.0699]	CCC=C(C)C	0.420233	0.420233	0.420233	0.46056	0.556581	0.504038
13112	['mass', 'mass']	[119.0855, 129.0699]	CCC=C(C)C	0.426136	0.291829	0.34642	0.501724	0.5369	0.518717
13113	['mass', 'mass', 'mass']	[119.0855, 117.0699, 105.0699]	CCC=C(C)C	0.448276	0.303502	0.361949	0.45169	0.583641	0.509257
13114	['mass', 'mass']	[119.0855, 117.0699]	CCC=C(C)C	0.40404	0.311284	0.351648	0.49093	0.51599	0.503148
13115	['mass']	[119.0855]	CCC=C(C)C	0.399417	0.533074	0.456667	0.513281	0.439729	0.473667
13117	['mass', 'mass_diff']	[131.0855, 52.0313]	CCC=C(C)C	0.535714	0.350195	0.423529	0.413706	0.601476	0.490226
13118	['mass', 'mass']	[131.0855, 105.0699]	CCC=C(C)C	0.395437	0.404669	0.4	0.464982	0.54305	0.500993
13119	['mass', 'mass', 'mass']	[131.0855, 129.0699, 105.0699]	CCC=C(C)C	0.404494	0.280156	0.331034	0.46381	0.599016	0.522813
13120	['mass', 'mass']	[131.0855, 129.0699]	CCC=C(C)C	0.364486	0.303502	0.33121	0.525686	0.45941	0.490318
13121	['mass', 'mass', 'mass']	[131.0855, 117.0699, 105.0699]	CCC=C(C)C	0.401099	0.284047	0.332574	0.454993	0.568881	0.505603
13122	['mass', 'mass', 'mass']	[131.0855, 117.0699, 129.0699]	CCC=C(C)C	0.367089	0.225681	0.279518	0.503034	0.50984	0.506414
13123	['mass', 'mass']	[131.0855, 117.0699]	CCC=C(C)C	0.365854	0.291829	0.324675	0.507628	0.450185	0.477184
13124	['mass', 'mass', 'mass']	[131.0855, 119.0855, 105.0699]	CCC=C(C)C	0.54386	0.361868	0.434579	0.460396	0.571956	0.510148
13125	['mass', 'mass']	[131.0855, 119.0855]	CCC=C(C)C	0.544974	0.400778	0.461883	0.50651	0.478475	0.492094
13126	['mass']	[131.0855]	CCC=C(C)C	0.359517	0.463035	0.404762	0.538389	0.349323	0.423722
13128	['mass', 'mass_diff']	[143.0855, 52.0313]	CCC=C(C)C	0.560694	0.377432	0.451163	0.414159	0.600861	0.490339
13129	['mass', 'mass']	[143.0855, 105.0699]	CCC=C(C)C	0.459227	0.416342	0.436735	0.468229	0.552891	0.50705
13130	['mass', 'mass']	[143.0855, 129.0699]	CCC=C(C)C	0.386935	0.299611	0.337719	0.538644	0.420049	0.472011
13131	['mass', 'mass', 'mass']	[143.0855, 117.0699, 105.0699]	CCC=C(C)C	0.45509	0.29572	0.358491	0.455566	0.573801	0.507893
13132	['mass', 'mass']	[143.0855, 117.0699]	CCC=C(C)C	0.393939	0.303502	0.342857	0.51034	0.424969	0.463758
13133	['mass', 'mass']	[143.0855, 128.062]	CCC=C(C)C	0.31746	0.233463	0.269058	0.544715	0.370849	0.441273
13134	['mass', 'mass', 'mass']	[143.0855, 119.0855, 105.0699]	CCC=C(C)C	0.591463	0.377432	0.460808	0.465627	0.587331	0.519445
13135	['mass', 'mass']	[143.0855, 119.0855]	CCC=C(C)C	0.592179	0.412451	0.486239	0.515899	0.48893	0.502052
13136	['mass', 'mass', 'mass']	[143.0855, 131.0855, 105.0699]	CCC=C(C)C	0.51087	0.365759	0.426304	0.468592	0.568881	0.513889
13137	['mass', 'mass']	[143.0855, 131.0855]	CCC=C(C)C	0.502415	0.404669	0.448276	0.543961	0.407134	0.465705
13138	['mass']	[143.0855]	CCC=C(C)C	0.380665	0.490272	0.428571	0.578531	0.314883	0.407806
13141	['mass']	[133.0648]	CCC=C(C)C	0.177019	0.22179	0.196891	0.432545	0.191267	0.265245
13142	['mass', 'mass']	[147.0804, 105.0699]	CCC=C(C)C	0.4	0.303502	0.345133	0.461579	0.53936	0.497448
13143	['mass', 'mass']	[147.0804, 117.0699]	CCC=C(C)C	0.352941	0.233463	0.28103	0.496241	0.405904	0.446549
13144	['mass', 'mass']	[147.0804, 121.0648]	CCC=C(C)C	0.486486	0.350195	0.40724	0.451498	0.389299	0.418098
13145	['mass', 'mass']	[147.0804, 145.0648]	CCC=C(C)C	0.339506	0.214008	0.26253	0.527493	0.348093	0.419415
13146	['mass', 'mass']	[147.0804, 119.0855]	CCC=C(C)C	0.477273	0.326848	0.387991	0.503218	0.480935	0.491824
13147	['mass']	[147.0804]	CCC=C(C)C	0.375405	0.451362	0.409894	0.538129	0.230012	0.322275
13148	['mass', 'mass']	[159.0804, 105.0699]	CCC=C(C)C	0.390805	0.264591	0.315545	0.462702	0.54551	0.500706
13149	['mass', 'mass']	[159.0804, 145.0648]	CCC=C(C)C	0.358491	0.22179	0.274038	0.521376	0.307503	0.386847
13150	['mass', 'mass']	[159.0804, 147.0804]	CCC=C(C)C	0.530488	0.338521	0.413302	0.540305	0.305043	0.389937
13151	['mass']	[159.0804]	CCC=C(C)C	0.368421	0.40856	0.387454	0.546341	0.206642	0.299866
13152	['mass', 'mass']	[135.0804, 105.0699]	CCC=C(C)C	0.410811	0.29572	0.343891	0.459275	0.537515	0.495324
13153	['mass', 'mass']	[135.0804, 121.0648]	CCC=C(C)C	0.462428	0.311284	0.372093	0.440315	0.378844	0.407273
13154	['mass']	[135.0804]	CCC=C(C)C	0.370504	0.400778	0.385047	0.503916	0.237392	0.322742
13164	['mass_diff', 'mass_diff']	[52.0313, 30.0106]	CCC=CCCCC(C)CCCO	0.298701	0.269531	0.283368	0.0439466	0.71831	0.0828258
13166	['mass_diff']	[52.0313]	CCC=CCCCC(C)CCCO	0.228491	0.632812	0.335751	0.0439466	0.71831	0.0828258
13169	['mass', 'mass_diff']	[105.0699, 52.0313]	CCC=CCCCC(C)CCCO	0.443038	0.410156	0.425963	0.0420597	0.753521	0.0796724
13170	['mass']	[105.0699]	CCC=CCCCC(C)CCCO	0.215385	0.546875	0.309051	0.0544747	0.690141	0.100979
13173	['mass', 'mass_diff']	[129.0699, 52.0313]	CCC=CCCCC(C)CCCO	0.354067	0.289062	0.31828	0.041921	0.725352	0.0792613
13175	['mass', 'mass']	[129.0699, 105.0699]	CCC=CCCCC(C)CCCO	0.335907	0.339844	0.337864	0.0486965	0.697183	0.0910345
13176	['mass']	[129.0699]	CCC=CCCCC(C)CCCO	0.196464	0.390625	0.261438	0.044316	0.323944	0.0779661
13177	['mass', 'mass_diff']	[117.0699, 52.0313]	CCC=CCCCC(C)CCCO	0.360406	0.277344	0.313466	0.0419408	0.71831	0.0792541
13179	['mass', 'mass']	[117.0699, 105.0699]	CCC=CCCCC(C)CCCO	0.307432	0.355469	0.32971	0.0498474	0.690141	0.0929791
13181	['mass', 'mass', 'mass']	[117.0699, 129.0699, 105.0699]	CCC=CCCCC(C)CCCO	0.387978	0.277344	0.323462	0.0465663	0.697183	0.0873016
13182	['mass', 'mass']	[117.0699, 129.0699]	CCC=CCCCC(C)CCCO	0.29572	0.296875	0.296296	0.0399429	0.394366	0.0725389
13183	['mass']	[117.0699]	CCC=CCCCC(C)CCCO	0.196393	0.382812	0.259603	0.0472855	0.380282	0.0841121
13184	['mass_diff']	[42.0106]	CCC=CCCCC(C)CCCO	0.12963	0.246094	0.169811	0.0280797	0.43662	0.052766
13185	['mass_diff', 'mass_diff']	[30.047, 52.0313]	CCC=CCCCC(C)CCCO	0.39801	0.3125	0.350109	0.0439466	0.71831	0.0828258
13186	['mass_diff', 'mass']	[30.047, 105.0699]	CCC=CCCCC(C)CCCO	0.373684	0.277344	0.318386	0.0544747	0.690141	0.100979
13188	['mass_diff']	[58.0055]	CCC=CCCCC(C)CCCO	0.124183	0.222656	0.159441	0.0303523	0.394366	0.0563664
13189	['mass', 'mass_diff']	[121.0648, 30.0106]	CCC=CCCCC(C)CCCO	0.288043	0.207031	0.240909	0.0478548	0.408451	0.0856721
13190	['mass', 'mass_diff']	[121.0648, 52.0313]	CCC=CCCCC(C)CCCO	0.539394	0.347656	0.422803	0.0412698	0.732394	0.0781367
13191	['mass', 'mass']	[121.0648, 105.0699]	CCC=CCCCC(C)CCCO	0.319838	0.308594	0.314115	0.0479616	0.704225	0.0898069
13192	['mass', 'mass']	[121.0648, 117.0699]	CCC=CCCCC(C)CCCO	0.352201	0.21875	0.26988	0.0467626	0.549296	0.0861878
13193	['mass']	[121.0648]	CCC=CCCCC(C)CCCO	0.251111	0.441406	0.320113	0.0478548	0.408451	0.0856721
13194	['mass_diff']	[54.0106]	CCC=CCCCC(C)CCCO	0.146988	0.238281	0.181818	0.0264901	0.338028	0.04913
13195	['mass_diff', 'mass_diff']	[78.047, 52.0313]	CCC=CCCCC(C)CCCO	0.41989	0.296875	0.347826	0.0448104	0.823944	0.0849982
13196	['mass_diff']	[78.047]	CCC=CCCCC(C)CCCO	0.248175	0.398438	0.305847	0.0561252	0.732394	0.104261
13197	['mass_diff']	[42.047]	CCC=CCCCC(C)CCCO	0.140049	0.222656	0.171946	0.0520833	0.774648	0.0976043
13203	['mass']	[128.062]	CCC=CCCCC(C)CCCO	0.143216	0.222656	0.174312	0.0366197	0.183099	0.0610329
13204	['mass_diff']	[44.0262]	CCC=CCCCC(C)CCCO	0.141026	0.214844	0.170279	0.0366369	0.549296	0.0686922
13208	['mass']	[141.0699]	CCC=CCCCC(C)CCCO	0.153646	0.230469	0.184375	0.0344828	0.147887	0.0559254
13217	['mass']	[145.0648]	CCC=CCCCC(C)CCCO	0.176301	0.238281	0.202658	0.0231608	0.119718	0.0388128
13218	['mass', 'mass_diff']	[119.0855, 52.0313]	CCC=CCCCC(C)CCCO	0.656805	0.433594	0.522353	0.0471619	0.795775	0.0890465
13219	['mass', 'mass']	[119.0855, 105.0699]	CCC=CCCCC(C)CCCO	0.48249	0.484375	0.483431	0.0559796	0.774648	0.104414
13220	['mass', 'mass']	[119.0855, 129.0699]	CCC=CCCCC(C)CCCO	0.494318	0.339844	0.402778	0.0614943	0.753521	0.113709
13221	['mass', 'mass', 'mass']	[119.0855, 117.0699, 105.0699]	CCC=CCCCC(C)CCCO	0.494253	0.335938	0.4	0.052356	0.774648	0.0980829
13222	['mass', 'mass']	[119.0855, 117.0699]	CCC=CCCCC(C)CCCO	0.454545	0.351562	0.396476	0.0631949	0.760563	0.116694
13223	['mass']	[119.0855]	CCC=CCCCC(C)CCCO	0.45481	0.609375	0.520868	0.0768126	0.753521	0.139414
13225	['mass', 'mass_diff']	[131.0855, 52.0313]	CCC=CCCCC(C)CCCO	0.625	0.410156	0.495283	0.0478003	0.795775	0.0901836
13226	['mass', 'mass']	[131.0855, 105.0699]	CCC=CCCCC(C)CCCO	0.460076	0.472656	0.466281	0.0563454	0.753521	0.104851
13227	['mass', 'mass', 'mass']	[131.0855, 129.0699, 105.0699]	CCC=CCCCC(C)CCCO	0.466292	0.324219	0.382488	0.0514286	0.760563	0.0963426
13228	['mass', 'mass']	[131.0855, 129.0699]	CCC=CCCCC(C)CCCO	0.434579	0.363281	0.395745	0.059817	0.598592	0.108765
13229	['mass', 'mass', 'mass']	[131.0855, 117.0699, 105.0699]	CCC=CCCCC(C)CCCO	0.456044	0.324219	0.378995	0.0526316	0.753521	0.0983908
13230	['mass', 'mass', 'mass']	[131.0855, 117.0699, 129.0699]	CCC=CCCCC(C)CCCO	0.468354	0.289062	0.357488	0.0527913	0.612676	0.0972067
13231	['mass', 'mass']	[131.0855, 117.0699]	CCC=CCCCC(C)CCCO	0.429268	0.34375	0.381779	0.0596394	0.605634	0.108586
13232	['mass', 'mass', 'mass']	[131.0855, 119.0855, 105.0699]	CCC=CCCCC(C)CCCO	0.649123	0.433594	0.519906	0.0564356	0.802817	0.105458
13233	['mass', 'mass']	[131.0855, 119.0855]	CCC=CCCCC(C)CCCO	0.645503	0.476562	0.548315	0.0722656	0.78169	0.1323
13234	['mass']	[131.0855]	CCC=CCCCC(C)CCCO	0.425982	0.550781	0.480409	0.078673	0.584507	0.13868
13236	['mass', 'mass_diff']	[143.0855, 52.0313]	CCC=CCCCC(C)CCCO	0.630058	0.425781	0.508159	0.0457821	0.760563	0.0863655
13237	['mass', 'mass']	[143.0855, 105.0699]	CCC=CCCCC(C)CCCO	0.506438	0.460938	0.482618	0.0546875	0.739437	0.101843
13238	['mass', 'mass']	[143.0855, 129.0699]	CCC=CCCCC(C)CCCO	0.447236	0.347656	0.391209	0.0559937	0.5	0.100709
13239	['mass', 'mass', 'mass']	[143.0855, 117.0699, 105.0699]	CCC=CCCCC(C)CCCO	0.497006	0.324219	0.392435	0.0512695	0.739437	0.0958904
13240	['mass', 'mass']	[143.0855, 117.0699]	CCC=CCCCC(C)CCCO	0.444444	0.34375	0.387665	0.0546529	0.521127	0.0989305
13241	['mass', 'mass']	[143.0855, 128.062]	CCC=CCCCC(C)CCCO	0.280423	0.207031	0.238202	0.0614273	0.478873	0.108887
13242	['mass', 'mass', 'mass']	[143.0855, 119.0855, 105.0699]	CCC=CCCCC(C)CCCO	0.664634	0.425781	0.519048	0.0555826	0.802817	0.103967
13243	['mass', 'mass']	[143.0855, 119.0855]	CCC=CCCCC(C)CCCO	0.670391	0.46875	0.551724	0.0720311	0.78169	0.131907
13244	['mass', 'mass', 'mass']	[143.0855, 131.0855, 105.0699]	CCC=CCCCC(C)CCCO	0.576087	0.414062	0.481818	0.0547112	0.760563	0.102079
13245	['mass', 'mass']	[143.0855, 131.0855]	CCC=CCCCC(C)CCCO	0.57971	0.46875	0.518359	0.072309	0.619718	0.129507
13246	['mass']	[143.0855]	CCC=CCCCC(C)CCCO	0.432024	0.558594	0.487223	0.0768362	0.478873	0.132425
13249	['mass']	[133.0648]	CCC=CCCCC(C)CCCO	0.173913	0.21875	0.193772	0.0305981	0.15493	0.0511034
13250	['mass', 'mass']	[147.0804, 105.0699]	CCC=CCCCC(C)CCCO	0.420513	0.320312	0.363636	0.0526316	0.704225	0.0979432
13251	['mass', 'mass']	[147.0804, 117.0699]	CCC=CCCCC(C)CCCO	0.364706	0.242188	0.29108	0.0473684	0.443662	0.0855978
13252	['mass', 'mass']	[147.0804, 121.0648]	CCC=CCCCC(C)CCCO	0.508108	0.367188	0.426304	0.0463623	0.457746	0.0841969
13253	['mass', 'mass']	[147.0804, 145.0648]	CCC=CCCCC(C)CCCO	0.339506	0.214844	0.263158	0.0344828	0.260563	0.0609053
13254	['mass', 'mass']	[147.0804, 119.0855]	CCC=CCCCC(C)CCCO	0.5	0.34375	0.407407	0.0701416	0.767606	0.128538
13255	['mass']	[147.0804]	CCC=CCCCC(C)CCCO	0.372168	0.449219	0.40708	0.0489209	0.239437	0.0812425
13256	['mass', 'mass']	[159.0804, 105.0699]	CCC=CCCCC(C)CCCO	0.37931	0.257812	0.306977	0.0526865	0.711268	0.0981059
13257	['mass', 'mass']	[159.0804, 145.0648]	CCC=CCCCC(C)CCCO	0.358491	0.222656	0.274699	0.0323253	0.21831	0.0563124
13258	['mass', 'mass']	[159.0804, 147.0804]	CCC=CCCCC(C)CCCO	0.536585	0.34375	0.419048	0.043573	0.28169	0.0754717
13259	['mass']	[159.0804]	CCC=CCCCC(C)CCCO	0.378947	0.421875	0.399261	0.0455285	0.197183	0.0739762
13260	['mass', 'mass']	[135.0804, 105.0699]	CCC=CCCCC(C)CCCO	0.437838	0.316406	0.367347	0.0535996	0.71831	0.0997555
13261	['mass', 'mass']	[135.0804, 121.0648]	CCC=CCCCC(C)CCCO	0.468208	0.316406	0.377622	0.045747	0.450704	0.0830629
13262	['mass']	[135.0804]	CCC=CCCCC(C)CCCO	0.392086	0.425781	0.40824	0.0613577	0.330986	0.103524
13270	['mass_diff']	[55.9898]	COC1:C:C(C):C:C:C:1O	0.111324	0.227451	0.149485	0.105195	0.718935	0.183535
13276	['mass_diff', 'mass_diff']	[31.0184, 30.0106]	COC1:C:C(C):C:C:C:1O	0.278351	0.211765	0.240535	0.119737	0.269231	0.165756
13277	['mass_diff']	[31.0184]	COC1:C:C(C):C:C:C:1O	0.244944	0.427451	0.311429	0.119737	0.269231	0.165756
13279	['mass_diff']	[44.0262]	COC1:C:C(C):C:C:C:1O	0.14359	0.219608	0.173643	0.0681071	0.428994	0.117552
13284	['mass']	[107.0491]	COC1:C:C(C):C:C:C:1O	0.148936	0.219608	0.177496	0.109646	0.393491	0.171502
13290	['mass']	[133.0648]	COC1:C:C(C):C:C:C:1O	0.161491	0.203922	0.180243	0.0792768	0.168639	0.107852
13376	['mass_diff']	[52.0313]	CCCCCC(=O)O	0.117066	0.328063	0.172557	0.270142	0.692818	0.388717
13379	['mass']	[105.0699]	CCCCCC(=O)O	0.116923	0.300395	0.168328	0.304614	0.605525	0.405325
13384	['mass_diff']	[46.0055]	CCCCCC(=O)O	0.174881	0.434783	0.249433	0.228834	0.522652	0.318304
13390	['mass']	[129.0699]	CCCCCC(=O)O	0.11002	0.221344	0.146982	0.32659	0.374586	0.348945
13398	['mass']	[117.0699]	CCCCCC(=O)O	0.118236	0.233202	0.156915	0.327496	0.41326	0.365413
13404	['mass_diff']	[58.0055]	CCCCCC(=O)O	0.117647	0.213439	0.151685	0.251491	0.512707	0.337455
13414	['mass_diff']	[44.0262]	CCCCCC(=O)O	0.141026	0.217391	0.171073	0.246125	0.579006	0.345419
13423	['mass']	[119.0855]	CCCCCC(=O)O	0.166181	0.225296	0.191275	0.363245	0.559116	0.440383
13434	['mass']	[131.0855]	CCCCCC(=O)O	0.178248	0.233202	0.202055	0.400948	0.467403	0.431633
13446	['mass']	[143.0855]	CCCCCC(=O)O	0.1571	0.205534	0.178082	0.4	0.39116	0.395531
13465	['mass_diff']	[52.0313]	CCCC(O)CO	0.12976	0.363636	0.191268	0.401551	0.595908	0.479794
13469	['mass_diff']	[42.0106]	CCCC(O)CO	0.121399	0.233202	0.159675	0.445652	0.629156	0.521739
13471	['mass_diff']	[58.0055]	CCCC(O)CO	0.132898	0.241107	0.171348	0.465583	0.549233	0.50396
13477	['mass_diff']	[44.0262]	CCCC(O)CO	0.151282	0.233202	0.183515	0.395961	0.539003	0.456539
13495	['mass_diff', 'mass_diff']	[52.0313, 30.0106]	CC1CCCC1C	0.272727	0.250996	0.261411	0.133563	0.780856	0.228109
13497	['mass_diff']	[52.0313]	CC1CCCC1C	0.210155	0.593625	0.310417	0.133563	0.780856	0.228109
13500	['mass', 'mass_diff']	[105.0699, 52.0313]	CC1CCCC1C	0.434599	0.410359	0.422131	0.127358	0.816121	0.220333
13501	['mass']	[105.0699]	CC1CCCC1C	0.232308	0.601594	0.335183	0.15731	0.712846	0.257741
13506	['mass', 'mass_diff']	[129.0699, 52.0313]	CC1CCCC1C	0.368421	0.306773	0.334783	0.12617	0.780856	0.217239
13509	['mass', 'mass']	[129.0699, 105.0699]	CC1CCCC1C	0.366795	0.378486	0.372549	0.141663	0.725441	0.237037
13510	['mass']	[129.0699]	CC1CCCC1C	0.231827	0.47012	0.310526	0.143545	0.375315	0.207666
13512	['mass', 'mass_diff']	[117.0699, 52.0313]	CC1CCCC1C	0.35533	0.278884	0.3125	0.127878	0.783375	0.219866
13514	['mass', 'mass']	[117.0699, 105.0699]	CC1CCCC1C	0.337838	0.398406	0.365631	0.144964	0.717884	0.241219
13516	['mass', 'mass', 'mass']	[117.0699, 129.0699, 105.0699]	CC1CCCC1C	0.42623	0.310757	0.359447	0.135936	0.72796	0.229092
13517	['mass', 'mass']	[117.0699, 129.0699]	CC1CCCC1C	0.338521	0.346614	0.34252	0.126961	0.448363	0.197888
13518	['mass']	[117.0699]	CC1CCCC1C	0.228457	0.454183	0.304	0.146235	0.420655	0.217024
13519	['mass_diff']	[42.0106]	CC1CCCC1C	0.106996	0.207171	0.141113	0.0951087	0.528967	0.161228
13520	['mass_diff', 'mass_diff']	[30.047, 52.0313]	CC1CCCC1C	0.343284	0.2749	0.30531	0.133563	0.780856	0.228109
13521	['mass_diff', 'mass']	[30.047, 105.0699]	CC1CCCC1C	0.378947	0.286853	0.326531	0.15731	0.712846	0.257741
13524	['mass_diff']	[58.0055]	CC1CCCC1C	0.11329	0.207171	0.146479	0.099187	0.460957	0.163247
13526	['mass', 'mass_diff']	[121.0648, 52.0313]	CC1CCCC1C	0.490909	0.322709	0.389423	0.126587	0.803526	0.218718
13527	['mass', 'mass']	[121.0648, 105.0699]	CC1CCCC1C	0.323887	0.318725	0.321285	0.143885	0.755668	0.241741
13528	['mass', 'mass']	[121.0648, 117.0699]	CC1CCCC1C	0.371069	0.23506	0.287805	0.135492	0.56927	0.218886
13529	['mass']	[121.0648]	CC1CCCC1C	0.244444	0.438247	0.313837	0.140264	0.428212	0.211311
13531	['mass_diff']	[54.0106]	CC1CCCC1C	0.146988	0.243028	0.183183	0.103753	0.473552	0.170213
13532	['mass_diff', 'mass_diff']	[78.047, 52.0313]	CC1CCCC1C	0.370166	0.266932	0.310185	0.128303	0.843829	0.222739
13533	['mass_diff']	[78.047]	CC1CCCC1C	0.211679	0.346614	0.26284	0.159741	0.745592	0.263111
13538	['mass', 'mass']	[128.062, 105.0699]	CC1CCCC1C	0.308081	0.243028	0.271715	0.143572	0.722922	0.239566
13540	['mass', 'mass']	[128.062, 129.0699]	CC1CCCC1C	0.229885	0.239044	0.234375	0.134093	0.38539	0.19896
13542	['mass', 'mass']	[128.062, 117.0699]	CC1CCCC1C	0.267677	0.211155	0.23608	0.129201	0.435768	0.199309
13543	['mass']	[128.062]	CC1CCCC1C	0.193467	0.306773	0.237288	0.125352	0.224181	0.160795
13545	['mass', 'mass']	[141.0699, 129.0699]	CC1CCCC1C	0.278302	0.23506	0.25486	0.132812	0.38539	0.197547
13546	['mass', 'mass']	[141.0699, 117.0699]	CC1CCCC1C	0.35443	0.223108	0.273839	0.127581	0.435768	0.197376
13549	['mass']	[141.0699]	CC1CCCC1C	0.197917	0.302789	0.23937	0.119869	0.183879	0.145129
13557	['mass', 'mass']	[145.0648, 105.0699]	CC1CCCC1C	0.331522	0.243028	0.28046	0.142572	0.720403	0.238036
13560	['mass']	[145.0648]	CC1CCCC1C	0.260116	0.358566	0.301508	0.0776567	0.143577	0.100796
13561	['mass', 'mass_diff']	[119.0855, 52.0313]	CC1CCCC1C	0.591716	0.398406	0.47619	0.135643	0.81864	0.232725
13562	['mass', 'mass']	[119.0855, 105.0699]	CC1CCCC1C	0.451362	0.462151	0.456693	0.157252	0.778338	0.261643
13563	['mass', 'mass']	[119.0855, 129.0699]	CC1CCCC1C	0.477273	0.334661	0.393443	0.156322	0.685139	0.254562
13564	['mass', 'mass', 'mass']	[119.0855, 117.0699, 105.0699]	CC1CCCC1C	0.477011	0.330677	0.390588	0.147549	0.780856	0.248199
13565	['mass', 'mass']	[119.0855, 117.0699]	CC1CCCC1C	0.439394	0.346614	0.387528	0.160328	0.690176	0.260209
13566	['mass']	[119.0855]	CC1CCCC1C	0.402332	0.549801	0.464646	0.190955	0.670025	0.297207
13568	['mass', 'mass_diff']	[131.0855, 52.0313]	CC1CCCC1C	0.60119	0.40239	0.4821	0.136633	0.813602	0.233973
13569	['mass', 'mass']	[131.0855, 105.0699]	CC1CCCC1C	0.471483	0.494024	0.48249	0.161137	0.770781	0.266551
13570	['mass', 'mass', 'mass']	[131.0855, 129.0699, 105.0699]	CC1CCCC1C	0.488764	0.346614	0.405594	0.14619	0.7733	0.245895
13571	['mass', 'mass']	[131.0855, 129.0699]	CC1CCCC1C	0.462617	0.394422	0.425806	0.175229	0.627204	0.273927
13572	['mass', 'mass', 'mass']	[131.0855, 117.0699, 105.0699]	CC1CCCC1C	0.483516	0.350598	0.406467	0.151008	0.7733	0.252675
13573	['mass', 'mass', 'mass']	[131.0855, 117.0699, 129.0699]	CC1CCCC1C	0.5	0.314741	0.386308	0.151699	0.629723	0.244499
13574	['mass', 'mass']	[131.0855, 117.0699]	CC1CCCC1C	0.453659	0.370518	0.407895	0.172677	0.627204	0.270799
13575	['mass', 'mass', 'mass']	[131.0855, 119.0855, 105.0699]	CC1CCCC1C	0.608187	0.414343	0.492891	0.155941	0.793451	0.260654
13576	['mass', 'mass']	[131.0855, 119.0855]	CC1CCCC1C	0.597884	0.450199	0.513636	0.183594	0.710327	0.291774
13577	['mass']	[131.0855]	CC1CCCC1C	0.432024	0.569721	0.491409	0.233175	0.619647	0.338843
13579	['mass', 'mass_diff']	[143.0855, 52.0313]	CC1CCCC1C	0.601156	0.414343	0.490566	0.135651	0.806045	0.232221
13580	['mass', 'mass']	[143.0855, 105.0699]	CC1CCCC1C	0.497854	0.462151	0.479339	0.15625	0.755668	0.258956
13581	['mass', 'mass']	[143.0855, 129.0699]	CC1CCCC1C	0.447236	0.354582	0.395556	0.166404	0.531486	0.253453
13582	['mass', 'mass', 'mass']	[143.0855, 117.0699, 105.0699]	CC1CCCC1C	0.502994	0.334661	0.401914	0.146973	0.758186	0.246217
13583	['mass', 'mass']	[143.0855, 117.0699]	CC1CCCC1C	0.464646	0.366534	0.4098	0.161004	0.549118	0.249001
13584	['mass', 'mass']	[143.0855, 128.062]	CC1CCCC1C	0.328042	0.247012	0.281818	0.184282	0.513854	0.271277
13585	['mass', 'mass', 'mass']	[143.0855, 119.0855, 105.0699]	CC1CCCC1C	0.628049	0.410359	0.496386	0.153584	0.793451	0.257353
13586	['mass', 'mass']	[143.0855, 119.0855]	CC1CCCC1C	0.620112	0.442231	0.516279	0.180402	0.700252	0.286894
13587	['mass', 'mass', 'mass']	[143.0855, 131.0855, 105.0699]	CC1CCCC1C	0.548913	0.40239	0.464368	0.157548	0.783375	0.262337
13588	['mass', 'mass']	[143.0855, 131.0855]	CC1CCCC1C	0.545894	0.450199	0.49345	0.209532	0.642317	0.315985
13589	['mass']	[143.0855]	CC1CCCC1C	0.429003	0.565737	0.487973	0.229379	0.511335	0.316693
13592	['mass']	[133.0648]	CC1CCCC1C	0.173913	0.223108	0.195462	0.121001	0.219144	0.155914
13593	['mass', 'mass']	[147.0804, 105.0699]	CC1CCCC1C	0.451282	0.350598	0.394619	0.153684	0.735516	0.254245
13594	['mass', 'mass']	[147.0804, 117.0699]	CC1CCCC1C	0.388235	0.262948	0.313539	0.147368	0.493703	0.226983
13595	['mass', 'mass']	[147.0804, 121.0648]	CC1CCCC1C	0.491892	0.36255	0.417431	0.136947	0.483627	0.213452
13596	['mass', 'mass']	[147.0804, 145.0648]	CC1CCCC1C	0.425926	0.2749	0.33414	0.119292	0.322418	0.17415
13597	['mass', 'mass']	[147.0804, 119.0855]	CC1CCCC1C	0.465909	0.326693	0.384075	0.177606	0.695214	0.282932
13598	['mass']	[147.0804]	CC1CCCC1C	0.391586	0.482072	0.432143	0.169784	0.297229	0.216117
13599	['mass', 'mass']	[159.0804, 105.0699]	CC1CCCC1C	0.477011	0.330677	0.390588	0.1518	0.732997	0.251513
13600	['mass', 'mass']	[159.0804, 145.0648]	CC1CCCC1C	0.477987	0.302789	0.370732	0.109489	0.264484	0.154867
13601	['mass', 'mass']	[159.0804, 147.0804]	CC1CCCC1C	0.585366	0.38247	0.462651	0.147059	0.34005	0.205323
13602	['mass']	[159.0804]	CC1CCCC1C	0.431579	0.49004	0.458955	0.15122	0.234257	0.183794
13603	['mass', 'mass']	[135.0804, 105.0699]	CC1CCCC1C	0.4	0.294821	0.33945	0.153967	0.738035	0.254783
13604	['mass', 'mass']	[135.0804, 121.0648]	CC1CCCC1C	0.439306	0.302789	0.358491	0.139385	0.491184	0.217149
13605	['mass']	[135.0804]	CC1CCCC1C	0.348921	0.386454	0.36673	0.164491	0.31738	0.216681
13607	['mass']	[115.0542]	CCC1:C:N:C2:C:C:C:C:C:1:2	0.133965	0.396	0.200202	0.0279653	0.295918	0.0511013
13608	['mass', 'mass']	[103.0542, 115.0542]	CCC1:C:N:C2:C:C:C:C:C:1:2	0.163889	0.236	0.193443	0.0252324	0.387755	0.0473815
13610	['mass']	[103.0542]	CCC1:C:N:C2:C:C:C:C:C:1:2	0.112593	0.304	0.164324	0.0218579	0.244898	0.0401338
13615	['mass_diff']	[55.9898]	CCC1:C:N:C2:C:C:C:C:C:1:2	0.105566	0.22	0.142672	0.00692641	0.163265	0.013289
13624	['mass_diff']	[57.0215]	CCC1:C:N:C2:C:C:C:C:C:1:2	0.194373	0.304	0.237129	0.0579151	0.306122	0.0974026
13625	['mass', 'mass']	[130.0651, 115.0542]	CCC1:C:N:C2:C:C:C:C:C:1:2	0.387255	0.316	0.348018	0.0531732	0.632653	0.0981013
13626	['mass', 'mass']	[130.0651, 103.0542]	CCC1:C:N:C2:C:C:C:C:C:1:2	0.324742	0.252	0.283784	0.0473469	0.591837	0.0876795
13627	['mass']	[130.0651]	CCC1:C:N:C2:C:C:C:C:C:1:2	0.33162	0.516	0.403756	0.212928	0.571429	0.310249
13629	['mass']	[118.0651]	CCC1:C:N:C2:C:C:C:C:C:1:2	0.201299	0.248	0.222222	0.0981818	0.27551	0.144772
13631	['mass', 'mass']	[144.0808, 130.0651]	CCC1:C:N:C2:C:C:C:C:C:1:2	0.451613	0.336	0.385321	0.199367	0.642857	0.304348
13632	['mass']	[144.0808]	CCC1:C:N:C2:C:C:C:C:C:1:2	0.411765	0.476	0.441558	0.221622	0.418367	0.289753
13633	['mass']	[146.06]	CCC1:C:N:C2:C:C:C:C:C:1:2	0.229391	0.256	0.241966	0.0899471	0.173469	0.118467
13634	['mass', 'mass']	[132.0808, 130.0651]	CCC1:C:N:C2:C:C:C:C:C:1:2	0.298343	0.216	0.25058	0.1875	0.642857	0.290323
13635	['mass']	[132.0808]	CCC1:C:N:C2:C:C:C:C:C:1:2	0.237918	0.256	0.246628	0.191176	0.397959	0.258278
13637	['mass']	[117.0573]	CCC1:C:N:C2:C:C:C:C:C:1:2	0.2	0.204	0.20198	0.1	0.214286	0.136364
13670	['mass']	[145.1012]	CC1CCCC(C)C1	0.728745	0.229885	0.349515	0.529703	0.677215	0.594444
13671	['mass']	[145.1012]	CC1CCCCC1C	0.676113	0.216883	0.328417	0.535644	0.67205	0.596143
13709	['mass', 'mass']	[145.1012, 105.0699]	CCCCC(C)C	0.810526	0.23839	0.368421	0.579058	0.705807	0.636181
13710	['mass']	[145.1012]	CCCCC(C)C	0.773279	0.295666	0.427772	0.80198	0.516911	0.628638
13727	['mass', 'mass']	[145.1012, 105.0699]	CC1CCC(C)CC1	0.726316	0.245552	0.367021	0.266492	0.787926	0.398279
13728	['mass']	[145.1012]	CC1CCC(C)CC1	0.704453	0.309609	0.430161	0.439604	0.687307	0.536232
13738	['mass', 'mass']	[145.1012, 105.0699]	CC(C)CCO	0.642105	0.239216	0.348571	0.543979	0.651819	0.593037
13739	['mass']	[145.1012]	CC(C)CCO	0.59919	0.290196	0.391017	0.733663	0.464868	0.569124
13744	['mass', 'mass']	[145.1012, 105.0699]	CC1=CCCCC1	0.7	0.291028	0.411128	0.193717	0.685185	0.302041
13745	['mass']	[145.1012]	CC1=CCCCC1	0.65587	0.354486	0.460227	0.293069	0.548148	0.381935
13746	['mass', 'mass']	[145.1012, 105.0699]	C1CCCCC1	0.668421	0.294664	0.409018	0.36178	0.710175	0.479362
13747	['mass']	[145.1012]	C1CCCCC1	0.619433	0.354988	0.451327	0.561386	0.582734	0.571861
13750	['mass', 'mass']	[145.1012, 105.0699]	CC1CCCCC1	0.657895	0.304878	0.416667	0.359162	0.744035	0.484463
13751	['mass']	[145.1012]	CC1CCCCC1	0.611336	0.368293	0.459665	0.561386	0.614967	0.586957
13752	['mass', 'mass']	[145.1012, 105.0699]	CCC(C)(C)C	0.689474	0.32266	0.439597	0.403141	0.737548	0.521327
13753	['mass']	[145.1012]	CCC(C)(C)C	0.643725	0.391626	0.486983	0.624752	0.604406	0.614411
13754	['mass', 'mass']	[145.1012, 105.0699]	CCCCCCCCCC	0.715789	0.345178	0.465753	0.415707	0.720508	0.527224
13755	['mass']	[145.1012]	CCCCCCCCCC	0.688259	0.431472	0.530421	0.608911	0.558076	0.582386
13761	['mass', 'mass']	[145.1012, 105.0699]	CC(C)CC=O	0.505263	0.265193	0.347826	0.350262	0.65524	0.456499
13762	['mass']	[145.1012]	CC(C)CC=O	0.473684	0.323204	0.384236	0.487129	0.481881	0.48449
13763	['mass', 'mass']	[145.1012, 105.0699]	CC(C)CC(C)O	0.584211	0.322674	0.41573	0.410471	0.744539	0.529193
13764	['mass']	[145.1012]	CC(C)CC(C)O	0.546559	0.392442	0.456853	0.607921	0.583096	0.59525
13798	['mass', 'mass']	[145.1012, 119.0855]	CCCCC(C)C	0.907514	0.243034	0.383394	0.68556	0.648373	0.666448
13801	['mass', 'mass']	[145.1012, 119.0855]	CC1CCC(C)CC1	0.820809	0.252669	0.386395	0.348853	0.80031	0.485902
13803	['mass', 'mass']	[145.1012, 119.0855]	CC(C)CCO	0.728324	0.247059	0.36896	0.624831	0.580928	0.602081
13806	['mass', 'mass']	[145.1012, 119.0855]	CC1=CCCCC1	0.797688	0.301969	0.438095	0.248313	0.681481	0.363996
13807	['mass', 'mass']	[145.1012, 119.0855]	C1CCCCC1	0.757225	0.303944	0.433775	0.458839	0.698869	0.553971
13808	['mass', 'mass']	[145.1012, 119.0855]	CC1CCCCC1	0.757225	0.319512	0.4494	0.456815	0.734273	0.563228
13809	['mass', 'mass']	[145.1012, 119.0855]	CCC(C)(C)C	0.768786	0.327586	0.459413	0.508772	0.722222	0.596991
13810	['mass', 'mass']	[145.1012, 119.0855]	CCCCCCCCCC	0.820809	0.360406	0.500882	0.508097	0.683303	0.582817
13812	['mass', 'mass']	[145.1012, 119.0855]	CC(C)CC=O	0.578035	0.276243	0.373832	0.411606	0.597453	0.487415
13813	['mass', 'mass']	[145.1012, 119.0855]	CC(C)CC(C)O	0.67052	0.337209	0.448743	0.503374	0.708452	0.58856
13814	['mass', 'mass']	[145.1012, 105.0699]	CCCCCCCC=O	0.594737	0.331378	0.425612	0.328796	0.719359	0.451312
13815	['mass', 'mass']	[145.1012, 119.0855]	CCCCCCCC=O	0.687861	0.348974	0.463035	0.410931	0.697595	0.517197
13816	['mass']	[145.1012]	CCCCCCCC=O	0.554656	0.40176	0.465986	0.489109	0.565865	0.524695
13818	['mass', 'mass']	[145.1012, 119.0855]	CCOC(C)=O	0.404624	0.208955	0.275591	0.41363	0.441325	0.427029
13819	['mass']	[145.1012]	CCOC(C)=O	0.380567	0.280597	0.323024	0.461386	0.335493	0.388495
13886	['mass', 'mass', 'mass']	[145.1012, 131.0855, 105.0699]	CCCCC(C)C	0.860759	0.210526	0.338308	0.573612	0.718571	0.63796
13887	['mass', 'mass']	[145.1012, 131.0855]	CCCCC(C)C	0.862857	0.233746	0.367844	0.741007	0.591576	0.657913
13898	['mass', 'mass', 'mass']	[145.1012, 131.0855, 105.0699]	CC1CCC(C)CC1	0.753165	0.211744	0.330556	0.261844	0.795666	0.394021
13899	['mass', 'mass']	[145.1012, 131.0855]	CC1CCC(C)CC1	0.742857	0.231317	0.352782	0.377298	0.73065	0.497628
[truncated: 2,744 more rows]

## Sheet: "Rare" rules (not evaluated)
ID	SPECTRAL_FEATURE_TYPE	SPECTRAL_FEATURE	SUBSTRUCTURE
1	['mass_diff']	[30.0106]	CCCCCC
2	['mass_diff']	[30.0106]	CCCC(C)C
3	['mass_diff']	[30.0106]	CCC(C)CC
4	['mass_diff']	[30.0106]	CCCCCCC
5	['mass_diff']	[30.0106]	C1:C:C:C:C:C:1
6	['mass_diff']	[30.0106]	CCCCCCCC
7	['mass_diff']	[30.0106]	CCCCCO
8	['mass_diff']	[30.0106]	CCCCCCO
9	['mass_diff']	[30.0106]	CCCCCCCO
11	['mass_diff']	[30.0106]	CCCCCC(C)C
12	['mass_diff']	[30.0106]	CCCCC=O
13	['mass_diff']	[30.0106]	CCCCCC=O
14	['mass_diff']	[30.0106]	CCCCCCC=O
15	['mass_diff']	[30.0106]	CC(C)C(C)C
16	['mass_diff']	[30.0106]	CC=C1CCCCC1
18	['mass_diff']	[30.0106]	CC(C)CCCCO
19	['mass_diff']	[30.0106]	OC1:C:C:C:C:C:1
20	['mass_diff']	[30.0106]	CC1CCC(O)CC1
21	['mass_diff']	[30.0106]	COC1:C:C:C:C:C:1
22	['mass_diff']	[30.0106]	OCCCCCO
23	['mass_diff']	[30.0106]	CC1CCCCC1O
24	['mass_diff']	[30.0106]	CC(O)CCCCO
26	['mass_diff']	[30.0106]	COCCCCCO
27	['mass_diff']	[30.0106]	O=CCCCCO
29	['mass_diff']	[30.0106]	CC(O)CCCC=O
30	['mass_diff']	[30.0106]	CC1CCCC(O)C1
31	['mass_diff']	[30.0106]	OC1CCCC(O)C1
32	['mass_diff']	[30.0106]	NCCCCCO
33	['mass_diff']	[30.0106]	CC1CCCC(C)C1
34	['mass_diff']	[30.0106]	CC1CCCCC1C
103	['mass_diff']	[30.0106]	NCCCCO
217	['mass_diff']	[30.0106]	CC1CCCCC1N
371	['mass_diff']	[30.0106]	CNCCCCCO
608	['mass_diff']	[30.0106]	CCCCC(C)C
879	['mass_diff']	[30.0106]	C:C:C:C:C1:C:C:C:O:C:1
901	['mass_diff']	[30.0106]	OCCCCO
1008	['mass_diff']	[30.0106]	C:C:C:O:C1:C:C:C:C(O):C:1
1030	['mass_diff']	[30.0106]	CC1CCC(C)CC1
1091	['mass_diff']	[30.0106]	CCNCCO
1112	['mass_diff']	[30.0106]	C1:C:C:C2:O:C:C:C:C:2:C:1
1114	['mass']	[115.0542]	C1:C:C:C2:O:C:C:C:C:2:C:1
1121	['mass']	[103.0542]	C1:C:C:C2:O:C:C:C:C:2:C:1
1134	['mass_diff']	[30.0106]	O=CCCCC=O
1428	['mass_diff']	[30.0106]	CC(C)CCO
2444	['mass_diff']	[30.0106]	CC(=O)CCCC=O
2609	['mass_diff']	[43.0058]	CC1CCCCC1N
2619	['mass_diff']	[43.0058]	NCCCCC=O
2663	['mass_diff']	[30.047]	CC1CCCC(C)C1
2664	['mass_diff']	[30.047]	CC1CCCCC1C
2746	['mass_diff']	[30.047]	CCCCC(C)C
2773	['mass_diff']	[30.047]	CC1CCC(C)CC1
2796	['mass_diff']	[30.047]	CC(C)CCO
2803	['mass_diff']	[30.0106]	O=CCCCO
2828	['mass_diff']	[30.0106]	OC1CCCCC1O
2996	['mass_diff']	[30.0106]	CC1=CCCCC1
3038	['mass_diff']	[30.047]	CC1=CCCCC1
3547	['mass_diff']	[30.0106]	C1CCCCC1
3589	['mass_diff']	[30.047]	C1CCCCC1
3600	['mass_diff']	[30.0106]	O=C1:C:C:C2:C:C:C:C:C:2:O:1
3655	['mass_diff']	[30.0106]	CC(N)CCCCO
3933	['mass_diff']	[30.0106]	CC1CCCCC1
3974	['mass_diff']	[30.047]	CC1CCCCC1
4009	['mass_diff']	[43.0058]	CCCCNC=O
4085	['mass_diff']	[30.0106]	CCC(C)(C)C
4127	['mass_diff']	[30.047]	CCC(C)(C)C
4752	['mass_diff']	[30.0106]	CCCCCCCCCC
4791	['mass_diff']	[30.047]	CCCCCCCCCC
4865	['mass_diff']	[57.0215]	C1:C:C:C2:O:C:C:C:C:2:C:1
4877	['mass_diff']	[57.0215]	O=C1:C:C:C2:C:C:C:C:C:2:O:1
5166	['mass_diff']	[44.9977]	CCCC(=O)O
5167	['mass_diff']	[44.9977]	C:C:C:C:C1:C:C:C:O:C:1
5178	['mass_diff']	[44.9977]	C1:C:C:C2:O:C:C:C:C:2:C:1
5179	['mass_diff']	[44.9977]	O=CCCCC=O
5184	['mass_diff']	[44.9977]	CC(=O)CCCC=O
5190	['mass_diff']	[44.9977]	O=C1:C:C:C2:C:C:C:C:C:2:O:1
5289	['mass']	[141.0699]	C1:C:C:C2:O:C:C:C:C:2:C:1
5783	['mass_diff']	[30.0106]	C:C:C(=O):O:C1:C:C:C:C(O):C:1
5791	['mass']	[103.0542]	C:C:C(=O):O:C1:C:C:C:C(O):C:1
5850	['mass_diff']	[57.0215]	C:C:C(=O):O:C1:C:C:C:C(O):C:1
5854	['mass_diff']	[44.9977]	C:C:C(=O):O:C1:C:C:C:C(O):C:1
5865	['mass_diff']	[30.0106]	OC1:C:C:C:C(O):C:1
5906	['mass_diff']	[30.0106]	CC1CCC(O)C(O)C1
6008	['mass_diff']	[30.0106]	COC1:C:C:C2:C:C:C:O:C:2:C:1
6010	['mass']	[115.0542]	COC1:C:C:C2:C:C:C:O:C:2:C:1
6015	['mass']	[103.0542]	COC1:C:C:C2:C:C:C:O:C:2:C:1
6020	['mass']	[105.0699]	COC1:C:C:C2:C:C:C:O:C:2:C:1
6022	['mass_diff', 'mass']	[46.0055, 115.0542]	COC1:C:C:C2:C:C:C:O:C:2:C:1
6026	['mass_diff']	[46.0055]	COC1:C:C:C2:C:C:C:O:C:2:C:1
6029	['mass_diff', 'mass_diff']	[55.9898, 46.0055]	COC1:C:C:C2:C:C:C:O:C:2:C:1
6030	['mass_diff']	[55.9898]	COC1:C:C:C2:C:C:C:O:C:2:C:1
6037	['mass']	[129.0699]	COC1:C:C:C2:C:C:C:O:C:2:C:1
6047	['mass_diff']	[42.0106]	COC1:C:C:C2:C:C:C:O:C:2:C:1
6051	['mass_diff']	[58.0055]	COC1:C:C:C2:C:C:C:O:C:2:C:1
6071	['mass_diff']	[57.0215]	COC1:C:C:C2:C:C:C:O:C:2:C:1
6075	['mass_diff']	[44.9977]	COC1:C:C:C2:C:C:C:O:C:2:C:1
6086	['mass_diff']	[30.0106]	CC(C)CC=O
6122	['mass_diff']	[30.047]	CC(C)CC=O
6154	['mass_diff']	[30.0106]	CC(N)CCCC=O
6160	['mass_diff']	[43.0058]	CC(N)CCCC=O
6877	['mass']	[145.0648]	COC1:C:C:C2:C:C:C:O:C:2:C:1
6883	['mass_diff']	[30.0106]	CC(C)CC(C)O
6917	['mass_diff']	[30.047]	CC(C)CC(C)O
6956	['mass_diff']	[30.0106]	COC1:C:C:C:C:C:1O
7387	['mass_diff']	[30.0106]	CCCCCCCC=O
7421	['mass_diff']	[30.047]	CCCCCCCC=O
7467	['mass_diff']	[30.0106]	CCOC(C)=O
7502	['mass_diff']	[30.047]	CCOC(C)=O
7551	['mass_diff']	[30.0106]	C:C:C:C:C:C:C:CC1:C:C:C:C:C:1
9221	['mass']	[131.0491]	C1:C:C:C2:O:C:C:C:C:2:C:1
9258	['mass']	[131.0491]	C:C:C(=O):O:C1:C:C:C:C(O):C:1
9267	['mass']	[131.0491]	COC1:C:C:C2:C:C:C:O:C:2:C:1
9274	['mass_diff']	[30.0106]	C=C(CC)CCCCCCCO
9304	['mass_diff']	[30.047]	C=C(CC)CCCCCCCO
9374	['mass_diff']	[30.0106]	CC(C)CCCC(C)C
9404	['mass_diff']	[30.047]	CC(C)CCCC(C)C
9473	['mass_diff']	[30.0106]	CC(C)CCC=O
9507	['mass_diff']	[30.047]	CC(C)CCC=O
9583	['mass_diff']	[30.0106]	OC1CCCCC1
9617	['mass_diff']	[30.047]	OC1CCCCC1
9915	['mass_diff']	[30.0106]	CCCC1:C:C:C(O):C:C:1
9984	['mass_diff']	[30.0106]	CCCC(C)CC(O)CC
10016	['mass_diff']	[30.047]	CCCC(C)CC(O)CC
10085	['mass_diff']	[30.0106]	C=C(CC)CCC(C)C
10115	['mass_diff']	[30.047]	C=C(CC)CCC(C)C
10186	['mass_diff']	[30.0106]	CCCOC=O
10215	['mass_diff']	[30.047]	CCCOC=O
10302	['mass_diff']	[43.0058]	C1:C:C:C2:N:C:C:C:2:C:1
10567	['mass']	[147.0804]	C:C:C(=O):O:C1:C:C:C:C(O):C:1
11084	['mass_diff']	[44.9977]	CC(N)C(=O)O
11251	['mass_diff']	[30.0106]	CC=CCC1:C:C:C(O):C:C:1
11458	['mass']	[159.0804]	C:C:C(=O):O:C1:C:C:C:C(O):C:1
11658	['mass_diff']	[30.0106]	CCC(=O)OC
11688	['mass_diff']	[30.047]	CCC(=O)OC
11823	['mass']	[146.06]	CC(N)CCCC=O
12160	['mass_diff']	[30.0106]	CCCCOC=O
12187	['mass_diff']	[30.047]	CCCCOC=O
12349	['mass_diff']	[56.0626]	COC1:C:C:C2:C:C:C:O:C:2:C:1
12577	['mass_diff']	[30.0106]	CCCCCC(C)CC(C)CC
12603	['mass_diff']	[30.047]	CCCCCC(C)CC(C)CC
12829	['mass_diff']	[30.0106]	COCC(C)O
12857	['mass_diff']	[30.0106]	CC(C)OC=O
12875	['mass_diff']	[30.047]	CC(C)OC=O
12947	['mass_diff']	[30.0106]	CC(C)CC(C)(C)C
12972	['mass_diff']	[30.047]	CC(C)CC(C)(C)C
13051	['mass_diff']	[30.0106]	CCC=C(C)C
13077	['mass_diff']	[30.047]	CCC=C(C)C
13163	['mass_diff']	[30.0106]	CCC=CCCCC(C)CCCO
13187	['mass_diff']	[30.047]	CCC=CCCCC(C)CCCO
13265	['mass_diff']	[30.0106]	COC1:C:C(C):C:C:C:1O
13402	['mass_diff']	[30.047]	CCCCCC(=O)O
13493	['mass_diff']	[30.0106]	CC1CCCC1C
13522	['mass_diff']	[30.047]	CC1CCCC1C
13622	['mass_diff']	[43.0058]	CCC1:C:N:C2:C:C:C:C:C:1:2
14094	['mass_diff']	[30.0106]	CCCCCOC=O
14114	['mass_diff']	[30.047]	CCCCCOC=O
14204	['mass_diff']	[30.0106]	CC1:C:C:C(O):C:C:1O
14243	['mass_diff']	[30.0106]	CCC1:C:C:C(O):C(O):C:1
14276	['mass_diff']	[30.0106]	CCCCCCOC=O
14296	['mass_diff']	[30.047]	CCCCCCOC=O
14396	['mass_diff']	[30.047]	CCCCC=CC(=O)O
14692	['mass_diff']	[60.0211]	CC1=CCCCC1
14706	['mass_diff']	[60.0211]	C=C(CC)CCCCCCCO
14712	['mass_diff']	[60.0211]	C=C(CC)CCC(C)C
14723	['mass_diff']	[60.0211]	CCC=CCCCC(C)CCCO
14729	['mass_diff']	[60.0211]	CCCCC=CC(=O)O
14731	['mass_diff']	[31.0422]	CCN(CC)CCN
14735	['mass_diff']	[30.0106]	NCF
14740	['mass_diff']	[58.0055]	NCF
14742	['mass_diff']	[31.0184]	NCF
14744	['mass_diff']	[44.0262]	NCF
15145	['mass_diff']	[43.0058]	O=CN1CCCCC1
15249	['mass_diff']	[43.0058]	NCCC1:C:N:C2:C:C:C:C:C:1:2
15338	['mass']	[161.0597]	COC1:C:C:C2:C:C:C:O:C:2:C:1
15350	['mass_diff']	[31.0422]	CC1CCC(N)CC1
15351	['mass_diff']	[41.0391]	CC1CCC(N)CC1
15583	['mass_diff']	[35.9767]	F
15584	['mass_diff']	[35.9767]	-(-)-F
15586	['mass_diff']	[35.9767]	#NAME?
15590	['mass_diff']	[35.9767]	Cl
15591	['mass_diff']	[35.9767]	C-Cl
15594	['mass_diff']	[35.9767]	C-C-Cl
15598	['mass_diff']	[35.9767]	c:C-Cl
16007	['mass_diff']	[43.0058]	Ccccccc
16179	['mass_diff']	[30.0106]	COC1:C:C:C:C(:C:1)OC
16374	['mass']	[142.0651]	CC1CCCCC1N
16622	['mass_diff']	[44.9977]	CCOC(=O)CC
16689	['mass_diff']	[31.0422]	CC1CCCC(N)C1
16772	['mass_diff', 'mass_diff']	[52.0313, 30.0106]	CC1C=CCCCC(C)CCC1
16774	['mass_diff']	[52.0313]	CC1C=CCCCC(C)CCC1
16775	['mass', 'mass_diff']	[105.0699, 30.0106]	CC1C=CCCCC(C)CCC1
16777	['mass', 'mass_diff']	[105.0699, 52.0313]	CC1C=CCCCC(C)CCC1
16778	['mass']	[105.0699]	CC1C=CCCCC(C)CCC1
16781	['mass', 'mass_diff']	[129.0699, 52.0313]	CC1C=CCCCC(C)CCC1
16783	['mass', 'mass']	[129.0699, 105.0699]	CC1C=CCCCC(C)CCC1
16784	['mass']	[129.0699]	CC1C=CCCCC(C)CCC1
16785	['mass', 'mass_diff']	[117.0699, 52.0313]	CC1C=CCCCC(C)CCC1
16787	['mass', 'mass']	[117.0699, 105.0699]	CC1C=CCCCC(C)CCC1
16789	['mass', 'mass', 'mass']	[117.0699, 129.0699, 105.0699]	CC1C=CCCCC(C)CCC1
16790	['mass', 'mass']	[117.0699, 129.0699]	CC1C=CCCCC(C)CCC1
16791	['mass']	[117.0699]	CC1C=CCCCC(C)CCC1
16792	['mass_diff']	[42.0106]	CC1C=CCCCC(C)CCC1
16793	['mass_diff', 'mass_diff']	[30.047, 52.0313]	CC1C=CCCCC(C)CCC1
16794	['mass_diff', 'mass']	[30.047, 105.0699]	CC1C=CCCCC(C)CCC1
16795	['mass_diff']	[30.047]	CC1C=CCCCC(C)CCC1
16796	['mass', 'mass_diff']	[121.0648, 30.0106]	CC1C=CCCCC(C)CCC1
16797	['mass', 'mass_diff']	[121.0648, 52.0313]	CC1C=CCCCC(C)CCC1
16798	['mass', 'mass']	[121.0648, 105.0699]	CC1C=CCCCC(C)CCC1
16799	['mass', 'mass']	[121.0648, 117.0699]	CC1C=CCCCC(C)CCC1
16800	['mass']	[121.0648]	CC1C=CCCCC(C)CCC1
16801	['mass_diff']	[54.0106]	CC1C=CCCCC(C)CCC1
16802	['mass_diff', 'mass_diff']	[78.047, 52.0313]	CC1C=CCCCC(C)CCC1
16803	['mass_diff']	[78.047]	CC1C=CCCCC(C)CCC1
16804	['mass', 'mass']	[128.062, 105.0699]	CC1C=CCCCC(C)CCC1
16806	['mass', 'mass']	[128.062, 129.0699]	CC1C=CCCCC(C)CCC1
16809	['mass']	[128.062]	CC1C=CCCCC(C)CCC1
16811	['mass', 'mass']	[141.0699, 129.0699]	CC1C=CCCCC(C)CCC1
16812	['mass', 'mass']	[141.0699, 117.0699]	CC1C=CCCCC(C)CCC1
16814	['mass']	[141.0699]	CC1C=CCCCC(C)CCC1
16820	['mass', 'mass']	[145.0648, 105.0699]	CC1C=CCCCC(C)CCC1
16823	['mass']	[145.0648]	CC1C=CCCCC(C)CCC1
16824	['mass', 'mass_diff']	[119.0855, 52.0313]	CC1C=CCCCC(C)CCC1
16825	['mass', 'mass']	[119.0855, 105.0699]	CC1C=CCCCC(C)CCC1
16826	['mass', 'mass']	[119.0855, 129.0699]	CC1C=CCCCC(C)CCC1
16827	['mass', 'mass', 'mass']	[119.0855, 117.0699, 105.0699]	CC1C=CCCCC(C)CCC1
16828	['mass', 'mass']	[119.0855, 117.0699]	CC1C=CCCCC(C)CCC1
16829	['mass']	[119.0855]	CC1C=CCCCC(C)CCC1
16831	['mass', 'mass_diff']	[131.0855, 52.0313]	CC1C=CCCCC(C)CCC1
16832	['mass', 'mass']	[131.0855, 105.0699]	CC1C=CCCCC(C)CCC1
16833	['mass', 'mass', 'mass']	[131.0855, 129.0699, 105.0699]	CC1C=CCCCC(C)CCC1
16834	['mass', 'mass']	[131.0855, 129.0699]	CC1C=CCCCC(C)CCC1
16835	['mass', 'mass', 'mass']	[131.0855, 117.0699, 105.0699]	CC1C=CCCCC(C)CCC1
16836	['mass', 'mass', 'mass']	[131.0855, 117.0699, 129.0699]	CC1C=CCCCC(C)CCC1
16837	['mass', 'mass']	[131.0855, 117.0699]	CC1C=CCCCC(C)CCC1
16838	['mass', 'mass', 'mass']	[131.0855, 119.0855, 105.0699]	CC1C=CCCCC(C)CCC1
16839	['mass', 'mass']	[131.0855, 119.0855]	CC1C=CCCCC(C)CCC1
16840	['mass']	[131.0855]	CC1C=CCCCC(C)CCC1
16842	['mass', 'mass_diff']	[143.0855, 52.0313]	CC1C=CCCCC(C)CCC1
16843	['mass', 'mass']	[143.0855, 105.0699]	CC1C=CCCCC(C)CCC1
16844	['mass', 'mass']	[143.0855, 129.0699]	CC1C=CCCCC(C)CCC1
16845	['mass', 'mass', 'mass']	[143.0855, 117.0699, 105.0699]	CC1C=CCCCC(C)CCC1
16846	['mass', 'mass']	[143.0855, 117.0699]	CC1C=CCCCC(C)CCC1
16847	['mass', 'mass']	[143.0855, 128.062]	CC1C=CCCCC(C)CCC1
16848	['mass', 'mass', 'mass']	[143.0855, 119.0855, 105.0699]	CC1C=CCCCC(C)CCC1
16849	['mass', 'mass']	[143.0855, 119.0855]	CC1C=CCCCC(C)CCC1
16850	['mass', 'mass', 'mass']	[143.0855, 131.0855, 105.0699]	CC1C=CCCCC(C)CCC1
16851	['mass', 'mass']	[143.0855, 131.0855]	CC1C=CCCCC(C)CCC1
16852	['mass']	[143.0855]	CC1C=CCCCC(C)CCC1
16855	['mass']	[133.0648]	CC1C=CCCCC(C)CCC1
16856	['mass', 'mass']	[147.0804, 105.0699]	CC1C=CCCCC(C)CCC1
16857	['mass', 'mass']	[147.0804, 117.0699]	CC1C=CCCCC(C)CCC1
16858	['mass', 'mass']	[147.0804, 121.0648]	CC1C=CCCCC(C)CCC1
16859	['mass', 'mass']	[147.0804, 145.0648]	CC1C=CCCCC(C)CCC1
16860	['mass', 'mass']	[147.0804, 119.0855]	CC1C=CCCCC(C)CCC1
16861	['mass']	[147.0804]	CC1C=CCCCC(C)CCC1
16862	['mass', 'mass']	[159.0804, 105.0699]	CC1C=CCCCC(C)CCC1
16863	['mass', 'mass']	[159.0804, 145.0648]	CC1C=CCCCC(C)CCC1
16864	['mass', 'mass']	[159.0804, 147.0804]	CC1C=CCCCC(C)CCC1
16865	['mass']	[159.0804]	CC1C=CCCCC(C)CCC1
16866	['mass', 'mass']	[135.0804, 105.0699]	CC1C=CCCCC(C)CCC1
16867	['mass', 'mass']	[135.0804, 121.0648]	CC1C=CCCCC(C)CCC1
16868	['mass']	[135.0804]	CC1C=CCCCC(C)CCC1
16870	['mass', 'mass']	[145.1012, 105.0699]	CC1C=CCCCC(C)CCC1
16871	['mass', 'mass']	[145.1012, 119.0855]	CC1C=CCCCC(C)CCC1
16872	['mass', 'mass', 'mass']	[145.1012, 131.0855, 105.0699]	CC1C=CCCCC(C)CCC1
16873	['mass', 'mass']	[145.1012, 131.0855]	CC1C=CCCCC(C)CCC1
16874	['mass', 'mass']	[145.1012, 143.0855]	CC1C=CCCCC(C)CCC1
16875	['mass']	[145.1012]	CC1C=CCCCC(C)CCC1
16876	['mass_diff']	[60.0211]	CC1C=CCCCC(C)CCC1
16877	['mass', 'mass']	[107.0855, 105.0699]	CC1C=CCCCC(C)CCC1
16878	['mass', 'mass']	[107.0855, 119.0855]	CC1C=CCCCC(C)CCC1
16879	['mass']	[107.0855]	CC1C=CCCCC(C)CCC1
16880	['mass', 'mass']	[155.0855, 129.0699]	CC1C=CCCCC(C)CCC1
16881	['mass']	[155.0855]	CC1C=CCCCC(C)CCC1
16882	['mass', 'mass']	[161.0961, 105.0699]	CC1C=CCCCC(C)CCC1
16883	['mass']	[161.0961]	CC1C=CCCCC(C)CCC1
16884	['mass', 'mass']	[133.1012, 105.0699]	CC1C=CCCCC(C)CCC1
16885	['mass', 'mass']	[133.1012, 119.0855]	CC1C=CCCCC(C)CCC1
16886	['mass']	[133.1012]	CC1C=CCCCC(C)CCC1
16887	['mass']	[157.1012]	CC1C=CCCCC(C)CCC1
16978	['mass']	[109.0648]	CC1C=CCCCC(C)CCC1
16979	['mass_diff', 'mass_diff']	[52.0313, 30.0106]	C=C1CC=C2CCCCC2C1
16981	['mass_diff']	[52.0313]	C=C1CC=C2CCCCC2C1
16982	['mass', 'mass_diff']	[105.0699, 30.0106]	C=C1CC=C2CCCCC2C1
16984	['mass', 'mass_diff']	[105.0699, 52.0313]	C=C1CC=C2CCCCC2C1
16985	['mass']	[105.0699]	C=C1CC=C2CCCCC2C1
16990	['mass', 'mass']	[129.0699, 105.0699]	C=C1CC=C2CCCCC2C1
16991	['mass']	[129.0699]	C=C1CC=C2CCCCC2C1
16994	['mass', 'mass']	[117.0699, 105.0699]	C=C1CC=C2CCCCC2C1
16996	['mass', 'mass', 'mass']	[117.0699, 129.0699, 105.0699]	C=C1CC=C2CCCCC2C1
16997	['mass', 'mass']	[117.0699, 129.0699]	C=C1CC=C2CCCCC2C1
16998	['mass']	[117.0699]	C=C1CC=C2CCCCC2C1
16999	['mass_diff']	[42.0106]	C=C1CC=C2CCCCC2C1
17000	['mass_diff', 'mass_diff']	[30.047, 52.0313]	C=C1CC=C2CCCCC2C1
17001	['mass_diff', 'mass']	[30.047, 105.0699]	C=C1CC=C2CCCCC2C1
17002	['mass_diff']	[30.047]	C=C1CC=C2CCCCC2C1
17003	['mass', 'mass_diff']	[121.0648, 30.0106]	C=C1CC=C2CCCCC2C1
17004	['mass', 'mass_diff']	[121.0648, 52.0313]	C=C1CC=C2CCCCC2C1
17005	['mass', 'mass']	[121.0648, 105.0699]	C=C1CC=C2CCCCC2C1
17006	['mass', 'mass']	[121.0648, 117.0699]	C=C1CC=C2CCCCC2C1
17007	['mass']	[121.0648]	C=C1CC=C2CCCCC2C1
17008	['mass_diff']	[54.0106]	C=C1CC=C2CCCCC2C1
17010	['mass_diff']	[78.047]	C=C1CC=C2CCCCC2C1
17012	['mass', 'mass']	[128.062, 105.0699]	C=C1CC=C2CCCCC2C1
17014	['mass', 'mass']	[128.062, 129.0699]	C=C1CC=C2CCCCC2C1
17016	['mass', 'mass']	[128.062, 117.0699]	C=C1CC=C2CCCCC2C1
17017	['mass']	[128.062]	C=C1CC=C2CCCCC2C1
17018	['mass', 'mass']	[141.0699, 129.0699]	C=C1CC=C2CCCCC2C1
17019	['mass', 'mass']	[141.0699, 117.0699]	C=C1CC=C2CCCCC2C1
17022	['mass']	[141.0699]	C=C1CC=C2CCCCC2C1
17028	['mass', 'mass']	[145.0648, 105.0699]	C=C1CC=C2CCCCC2C1
17031	['mass']	[145.0648]	C=C1CC=C2CCCCC2C1
17032	['mass', 'mass_diff']	[119.0855, 52.0313]	C=C1CC=C2CCCCC2C1
17033	['mass', 'mass']	[119.0855, 105.0699]	C=C1CC=C2CCCCC2C1
17034	['mass', 'mass']	[119.0855, 129.0699]	C=C1CC=C2CCCCC2C1
17035	['mass', 'mass', 'mass']	[119.0855, 117.0699, 105.0699]	C=C1CC=C2CCCCC2C1
17036	['mass', 'mass']	[119.0855, 117.0699]	C=C1CC=C2CCCCC2C1
17037	['mass']	[119.0855]	C=C1CC=C2CCCCC2C1
17039	['mass', 'mass_diff']	[131.0855, 52.0313]	C=C1CC=C2CCCCC2C1
17040	['mass', 'mass']	[131.0855, 105.0699]	C=C1CC=C2CCCCC2C1
17041	['mass', 'mass', 'mass']	[131.0855, 129.0699, 105.0699]	C=C1CC=C2CCCCC2C1
17042	['mass', 'mass']	[131.0855, 129.0699]	C=C1CC=C2CCCCC2C1
17043	['mass', 'mass', 'mass']	[131.0855, 117.0699, 105.0699]	C=C1CC=C2CCCCC2C1
17044	['mass', 'mass', 'mass']	[131.0855, 117.0699, 129.0699]	C=C1CC=C2CCCCC2C1
17045	['mass', 'mass']	[131.0855, 117.0699]	C=C1CC=C2CCCCC2C1
17046	['mass', 'mass', 'mass']	[131.0855, 119.0855, 105.0699]	C=C1CC=C2CCCCC2C1
17047	['mass', 'mass']	[131.0855, 119.0855]	C=C1CC=C2CCCCC2C1
17048	['mass']	[131.0855]	C=C1CC=C2CCCCC2C1
17050	['mass', 'mass_diff']	[143.0855, 52.0313]	C=C1CC=C2CCCCC2C1
17051	['mass', 'mass']	[143.0855, 105.0699]	C=C1CC=C2CCCCC2C1
17052	['mass', 'mass']	[143.0855, 129.0699]	C=C1CC=C2CCCCC2C1
17053	['mass', 'mass', 'mass']	[143.0855, 117.0699, 105.0699]	C=C1CC=C2CCCCC2C1
17054	['mass', 'mass']	[143.0855, 117.0699]	C=C1CC=C2CCCCC2C1
17055	['mass', 'mass']	[143.0855, 128.062]	C=C1CC=C2CCCCC2C1
17056	['mass', 'mass', 'mass']	[143.0855, 119.0855, 105.0699]	C=C1CC=C2CCCCC2C1
17057	['mass', 'mass']	[143.0855, 119.0855]	C=C1CC=C2CCCCC2C1
17058	['mass', 'mass', 'mass']	[143.0855, 131.0855, 105.0699]	C=C1CC=C2CCCCC2C1
17059	['mass', 'mass']	[143.0855, 131.0855]	C=C1CC=C2CCCCC2C1
17060	['mass']	[143.0855]	C=C1CC=C2CCCCC2C1
17064	['mass', 'mass']	[147.0804, 105.0699]	C=C1CC=C2CCCCC2C1
17065	['mass', 'mass']	[147.0804, 117.0699]	C=C1CC=C2CCCCC2C1
17066	['mass', 'mass']	[147.0804, 121.0648]	C=C1CC=C2CCCCC2C1
17067	['mass', 'mass']	[147.0804, 145.0648]	C=C1CC=C2CCCCC2C1
17068	['mass', 'mass']	[147.0804, 119.0855]	C=C1CC=C2CCCCC2C1
17069	['mass']	[147.0804]	C=C1CC=C2CCCCC2C1
17070	['mass', 'mass']	[159.0804, 105.0699]	C=C1CC=C2CCCCC2C1
17071	['mass', 'mass']	[159.0804, 145.0648]	C=C1CC=C2CCCCC2C1
17072	['mass', 'mass']	[159.0804, 147.0804]	C=C1CC=C2CCCCC2C1
17073	['mass']	[159.0804]	C=C1CC=C2CCCCC2C1
17074	['mass', 'mass']	[135.0804, 105.0699]	C=C1CC=C2CCCCC2C1
17075	['mass', 'mass']	[135.0804, 121.0648]	C=C1CC=C2CCCCC2C1
17076	['mass']	[135.0804]	C=C1CC=C2CCCCC2C1
17077	['mass', 'mass']	[145.1012, 105.0699]	C=C1CC=C2CCCCC2C1
17078	['mass', 'mass']	[145.1012, 119.0855]	C=C1CC=C2CCCCC2C1
17079	['mass', 'mass', 'mass']	[145.1012, 131.0855, 105.0699]	C=C1CC=C2CCCCC2C1
17080	['mass', 'mass']	[145.1012, 131.0855]	C=C1CC=C2CCCCC2C1
17081	['mass', 'mass']	[145.1012, 143.0855]	C=C1CC=C2CCCCC2C1
17082	['mass']	[145.1012]	C=C1CC=C2CCCCC2C1
17083	['mass_diff']	[60.0211]	C=C1CC=C2CCCCC2C1
17084	['mass', 'mass']	[107.0855, 105.0699]	C=C1CC=C2CCCCC2C1
17085	['mass', 'mass']	[107.0855, 119.0855]	C=C1CC=C2CCCCC2C1
17086	['mass']	[107.0855]	C=C1CC=C2CCCCC2C1
17088	['mass']	[155.0855]	C=C1CC=C2CCCCC2C1
17089	['mass', 'mass']	[161.0961, 105.0699]	C=C1CC=C2CCCCC2C1
17090	['mass']	[161.0961]	C=C1CC=C2CCCCC2C1
17091	['mass', 'mass']	[133.1012, 105.0699]	C=C1CC=C2CCCCC2C1
17092	['mass', 'mass']	[133.1012, 119.0855]	C=C1CC=C2CCCCC2C1
17093	['mass']	[133.1012]	C=C1CC=C2CCCCC2C1
17094	['mass']	[157.1012]	C=C1CC=C2CCCCC2C1
17095	['mass']	[109.0648]	C=C1CC=C2CCCCC2C1
17096	['mass_diff']	[30.0106]	CC1CC=CCCC(C)CCC1
17097	['mass_diff', 'mass_diff']	[52.0313, 30.0106]	CC1CC=CCCC(C)CCC1
17099	['mass_diff']	[52.0313]	CC1CC=CCCC(C)CCC1
17100	['mass', 'mass_diff']	[105.0699, 30.0106]	CC1CC=CCCC(C)CCC1
17102	['mass', 'mass_diff']	[105.0699, 52.0313]	CC1CC=CCCC(C)CCC1
17103	['mass']	[105.0699]	CC1CC=CCCC(C)CCC1
17106	['mass', 'mass_diff']	[129.0699, 52.0313]	CC1CC=CCCC(C)CCC1
17108	['mass', 'mass']	[129.0699, 105.0699]	CC1CC=CCCC(C)CCC1
17109	['mass']	[129.0699]	CC1CC=CCCC(C)CCC1
17110	['mass', 'mass_diff']	[117.0699, 52.0313]	CC1CC=CCCC(C)CCC1
17112	['mass', 'mass']	[117.0699, 105.0699]	CC1CC=CCCC(C)CCC1
17114	['mass', 'mass', 'mass']	[117.0699, 129.0699, 105.0699]	CC1CC=CCCC(C)CCC1
17115	['mass', 'mass']	[117.0699, 129.0699]	CC1CC=CCCC(C)CCC1
17116	['mass']	[117.0699]	CC1CC=CCCC(C)CCC1
17117	['mass_diff']	[42.0106]	CC1CC=CCCC(C)CCC1
17118	['mass_diff', 'mass_diff']	[30.047, 52.0313]	CC1CC=CCCC(C)CCC1
17119	['mass_diff', 'mass']	[30.047, 105.0699]	CC1CC=CCCC(C)CCC1
17120	['mass_diff']	[30.047]	CC1CC=CCCC(C)CCC1
17121	['mass', 'mass_diff']	[121.0648, 30.0106]	CC1CC=CCCC(C)CCC1
17122	['mass', 'mass_diff']	[121.0648, 52.0313]	CC1CC=CCCC(C)CCC1
17123	['mass', 'mass']	[121.0648, 105.0699]	CC1CC=CCCC(C)CCC1
17124	['mass', 'mass']	[121.0648, 117.0699]	CC1CC=CCCC(C)CCC1
17125	['mass']	[121.0648]	CC1CC=CCCC(C)CCC1
17126	['mass_diff']	[54.0106]	CC1CC=CCCC(C)CCC1
17127	['mass_diff', 'mass_diff']	[78.047, 52.0313]	CC1CC=CCCC(C)CCC1
17128	['mass_diff']	[78.047]	CC1CC=CCCC(C)CCC1
17129	['mass', 'mass']	[128.062, 105.0699]	CC1CC=CCCC(C)CCC1
17131	['mass', 'mass']	[128.062, 129.0699]	CC1CC=CCCC(C)CCC1
17134	['mass']	[128.062]	CC1CC=CCCC(C)CCC1
17136	['mass', 'mass']	[141.0699, 129.0699]	CC1CC=CCCC(C)CCC1
17137	['mass', 'mass']	[141.0699, 117.0699]	CC1CC=CCCC(C)CCC1
17139	['mass']	[141.0699]	CC1CC=CCCC(C)CCC1
17145	['mass', 'mass']	[145.0648, 105.0699]	CC1CC=CCCC(C)CCC1
17148	['mass']	[145.0648]	CC1CC=CCCC(C)CCC1
17149	['mass', 'mass_diff']	[119.0855, 52.0313]	CC1CC=CCCC(C)CCC1
17150	['mass', 'mass']	[119.0855, 105.0699]	CC1CC=CCCC(C)CCC1
17151	['mass', 'mass']	[119.0855, 129.0699]	CC1CC=CCCC(C)CCC1
17152	['mass', 'mass', 'mass']	[119.0855, 117.0699, 105.0699]	CC1CC=CCCC(C)CCC1
17153	['mass', 'mass']	[119.0855, 117.0699]	CC1CC=CCCC(C)CCC1
17154	['mass']	[119.0855]	CC1CC=CCCC(C)CCC1
17156	['mass', 'mass_diff']	[131.0855, 52.0313]	CC1CC=CCCC(C)CCC1
17157	['mass', 'mass']	[131.0855, 105.0699]	CC1CC=CCCC(C)CCC1
17158	['mass', 'mass', 'mass']	[131.0855, 129.0699, 105.0699]	CC1CC=CCCC(C)CCC1
17159	['mass', 'mass']	[131.0855, 129.0699]	CC1CC=CCCC(C)CCC1
17160	['mass', 'mass', 'mass']	[131.0855, 117.0699, 105.0699]	CC1CC=CCCC(C)CCC1
17161	['mass', 'mass', 'mass']	[131.0855, 117.0699, 129.0699]	CC1CC=CCCC(C)CCC1
17162	['mass', 'mass']	[131.0855, 117.0699]	CC1CC=CCCC(C)CCC1
17163	['mass', 'mass', 'mass']	[131.0855, 119.0855, 105.0699]	CC1CC=CCCC(C)CCC1
17164	['mass', 'mass']	[131.0855, 119.0855]	CC1CC=CCCC(C)CCC1
17165	['mass']	[131.0855]	CC1CC=CCCC(C)CCC1
17167	['mass', 'mass_diff']	[143.0855, 52.0313]	CC1CC=CCCC(C)CCC1
17168	['mass', 'mass']	[143.0855, 105.0699]	CC1CC=CCCC(C)CCC1
17169	['mass', 'mass']	[143.0855, 129.0699]	CC1CC=CCCC(C)CCC1
17170	['mass', 'mass', 'mass']	[143.0855, 117.0699, 105.0699]	CC1CC=CCCC(C)CCC1
17171	['mass', 'mass']	[143.0855, 117.0699]	CC1CC=CCCC(C)CCC1
17172	['mass', 'mass']	[143.0855, 128.062]	CC1CC=CCCC(C)CCC1
17173	['mass', 'mass', 'mass']	[143.0855, 119.0855, 105.0699]	CC1CC=CCCC(C)CCC1
17174	['mass', 'mass']	[143.0855, 119.0855]	CC1CC=CCCC(C)CCC1
17175	['mass', 'mass', 'mass']	[143.0855, 131.0855, 105.0699]	CC1CC=CCCC(C)CCC1
17176	['mass', 'mass']	[143.0855, 131.0855]	CC1CC=CCCC(C)CCC1
17177	['mass']	[143.0855]	CC1CC=CCCC(C)CCC1
17180	['mass']	[133.0648]	CC1CC=CCCC(C)CCC1
17181	['mass', 'mass']	[147.0804, 105.0699]	CC1CC=CCCC(C)CCC1
17182	['mass', 'mass']	[147.0804, 117.0699]	CC1CC=CCCC(C)CCC1
17183	['mass', 'mass']	[147.0804, 121.0648]	CC1CC=CCCC(C)CCC1
17184	['mass', 'mass']	[147.0804, 145.0648]	CC1CC=CCCC(C)CCC1
17185	['mass', 'mass']	[147.0804, 119.0855]	CC1CC=CCCC(C)CCC1
17186	['mass']	[147.0804]	CC1CC=CCCC(C)CCC1
17187	['mass', 'mass']	[159.0804, 105.0699]	CC1CC=CCCC(C)CCC1
17188	['mass', 'mass']	[159.0804, 145.0648]	CC1CC=CCCC(C)CCC1
17189	['mass', 'mass']	[159.0804, 147.0804]	CC1CC=CCCC(C)CCC1
17190	['mass']	[159.0804]	CC1CC=CCCC(C)CCC1
17191	['mass', 'mass']	[135.0804, 105.0699]	CC1CC=CCCC(C)CCC1
17192	['mass', 'mass']	[135.0804, 121.0648]	CC1CC=CCCC(C)CCC1
17193	['mass']	[135.0804]	CC1CC=CCCC(C)CCC1
17195	['mass', 'mass']	[145.1012, 105.0699]	CC1CC=CCCC(C)CCC1
17196	['mass', 'mass']	[145.1012, 119.0855]	CC1CC=CCCC(C)CCC1
17197	['mass', 'mass', 'mass']	[145.1012, 131.0855, 105.0699]	CC1CC=CCCC(C)CCC1
17198	['mass', 'mass']	[145.1012, 131.0855]	CC1CC=CCCC(C)CCC1
17199	['mass', 'mass']	[145.1012, 143.0855]	CC1CC=CCCC(C)CCC1
17200	['mass']	[145.1012]	CC1CC=CCCC(C)CCC1
17201	['mass_diff']	[60.0211]	CC1CC=CCCC(C)CCC1
17202	['mass', 'mass']	[107.0855, 105.0699]	CC1CC=CCCC(C)CCC1
17203	['mass', 'mass']	[107.0855, 119.0855]	CC1CC=CCCC(C)CCC1
17204	['mass']	[107.0855]	CC1CC=CCCC(C)CCC1
17205	['mass', 'mass']	[155.0855, 129.0699]	CC1CC=CCCC(C)CCC1
17206	['mass']	[155.0855]	CC1CC=CCCC(C)CCC1
17207	['mass', 'mass']	[161.0961, 105.0699]	CC1CC=CCCC(C)CCC1
17208	['mass']	[161.0961]	CC1CC=CCCC(C)CCC1
17209	['mass', 'mass']	[133.1012, 105.0699]	CC1CC=CCCC(C)CCC1
17210	['mass', 'mass']	[133.1012, 119.0855]	CC1CC=CCCC(C)CCC1
17211	['mass']	[133.1012]	CC1CC=CCCC(C)CCC1
17212	['mass']	[157.1012]	CC1CC=CCCC(C)CCC1
17213	['mass']	[109.0648]	CC1CC=CCCC(C)CCC1
17214	['mass_diff']	[30.0106]	CCC1:C:C:C(O):C:C:1O
17247	['mass_diff']	[30.0106]	CC=CCC1:C:C:C(:C:C:1)OC
17396	['mass']	[173.0961]	CC1C=CCCCC(C)CCC1
17397	['mass']	[173.0961]	C=C1CC=C2CCCCC2C1
17398	['mass']	[173.0961]	CC1CC=CCCC(C)CCC1
17514	['mass_diff']	[34.9689]	F
17515	['mass_diff']	[34.9689]	-(-)-F
17517	['mass_diff']	[34.9689]	#NAME?
17521	['mass_diff']	[34.9689]	Cl
17522	['mass_diff']	[34.9689]	C-Cl
17525	['mass_diff']	[34.9689]	C-C-Cl
17526	['mass_diff']	[34.9689]	CCCCl
17527	['mass_diff']	[34.9689]	CCCCCl
17529	['mass_diff']	[34.9689]	c:C-Cl
17530	['mass_diff']	[34.9689]	CC:CCl
17531	['mass_diff']	[34.9689]	CC:C:CCl
17532	['mass_diff']	[34.9689]	C:CCl
17583	['mass_diff', 'mass_diff']	[34.9689, 35.9767]	F
17584	['mass_diff', 'mass_diff']	[34.9689, 35.9767]	-(-)-F
17586	['mass_diff', 'mass_diff']	[34.9689, 35.9767]	#NAME?
17590	['mass_diff', 'mass_diff']	[34.9689, 35.9767]	Cl
17591	['mass_diff', 'mass_diff']	[34.9689, 35.9767]	C-Cl
17594	['mass_diff', 'mass_diff']	[34.9689, 35.9767]	C-C-Cl
17598	['mass_diff', 'mass_diff']	[34.9689, 35.9767]	c:C-Cl
17606	['mass_diff']	[43.0058]	CN(C)C1:C:C:C:C:C:1
17607	['mass_diff']	[30.047]	CN(C)C1:C:C:C:C:C:1
17905	['mass']	[171.0804]	CC1C=CCCCC(C)CCC1
17906	['mass']	[171.0804]	C=C1CC=C2CCCCC2C1
17907	['mass']	[171.0804]	CC1CC=CCCC(C)CCC1
18076	['mass']	[129.0699]	CCCC(C)C1CCC=C(CC)C1
18082	['mass', 'mass']	[117.0699, 129.0699]	CCCC(C)C1CCC=C(CC)C1
18083	['mass']	[117.0699]	CCCC(C)C1CCC=C(CC)C1
18086	['mass_diff']	[30.047]	CCCC(C)C1CCC=C(CC)C1
18087	['mass', 'mass_diff']	[121.0648, 30.0106]	CCCC(C)C1CCC=C(CC)C1
18090	['mass', 'mass']	[121.0648, 117.0699]	CCCC(C)C1CCC=C(CC)C1
18091	['mass']	[121.0648]	CCCC(C)C1CCC=C(CC)C1
18092	['mass_diff']	[54.0106]	CCCC(C)C1CCC=C(CC)C1
18097	['mass', 'mass']	[128.062, 129.0699]	CCCC(C)C1CCC=C(CC)C1
18099	['mass', 'mass']	[128.062, 117.0699]	CCCC(C)C1CCC=C(CC)C1
18100	['mass']	[128.062]	CCCC(C)C1CCC=C(CC)C1
18101	['mass', 'mass']	[141.0699, 129.0699]	CCCC(C)C1CCC=C(CC)C1
18102	['mass', 'mass']	[141.0699, 117.0699]	CCCC(C)C1CCC=C(CC)C1
18104	['mass']	[141.0699]	CCCC(C)C1CCC=C(CC)C1
18113	['mass']	[145.0648]	CCCC(C)C1CCC=C(CC)C1
18148	['mass', 'mass']	[147.0804, 121.0648]	CCCC(C)C1CCC=C(CC)C1
18149	['mass', 'mass']	[147.0804, 145.0648]	CCCC(C)C1CCC=C(CC)C1
18151	['mass']	[147.0804]	CCCC(C)C1CCC=C(CC)C1
18153	['mass', 'mass']	[159.0804, 145.0648]	CCCC(C)C1CCC=C(CC)C1
18154	['mass', 'mass']	[159.0804, 147.0804]	CCCC(C)C1CCC=C(CC)C1
18155	['mass']	[159.0804]	CCCC(C)C1CCC=C(CC)C1
18157	['mass', 'mass']	[135.0804, 121.0648]	CCCC(C)C1CCC=C(CC)C1
18158	['mass']	[135.0804]	CCCC(C)C1CCC=C(CC)C1
18165	['mass_diff']	[60.0211]	CCCC(C)C1CCC=C(CC)C1
18169	['mass', 'mass']	[155.0855, 129.0699]	CCCC(C)C1CCC=C(CC)C1
18170	['mass']	[155.0855]	CCCC(C)C1CCC=C(CC)C1
18172	['mass']	[161.0961]	CCCC(C)C1CCC=C(CC)C1
18177	['mass']	[109.0648]	CCCC(C)C1CCC=C(CC)C1
18178	['mass']	[173.0961]	CCCC(C)C1CCC=C(CC)C1
18180	['mass']	[171.0804]	CCCC(C)C1CCC=C(CC)C1
18291	['mass_diff']	[30.047]	CC1CCC(C)C1
18475	['mass']	[148.0757]	CC(N)CCCC=O
18494	['mass']	[148.0757]	O=CN1CCCCC1
18508	['mass_diff']	[43.0058]	Cc1c[nH]c2ccccc12
18526	['mass_diff', 'mass_diff']	[52.0313, 30.0106]	CC=C1CC=CC(C1)C(C)CCC
18528	['mass_diff']	[52.0313]	CC=C1CC=CC(C1)C(C)CCC
18529	['mass', 'mass_diff']	[105.0699, 30.0106]	CC=C1CC=CC(C1)C(C)CCC
18530	['mass', 'mass_diff']	[105.0699, 52.0313]	CC=C1CC=CC(C1)C(C)CCC
18531	['mass']	[105.0699]	CC=C1CC=CC(C1)C(C)CCC
18534	['mass', 'mass_diff']	[129.0699, 52.0313]	CC=C1CC=CC(C1)C(C)CCC
18536	['mass', 'mass']	[129.0699, 105.0699]	CC=C1CC=CC(C1)C(C)CCC
18537	['mass']	[129.0699]	CC=C1CC=CC(C1)C(C)CCC
18538	['mass', 'mass_diff']	[117.0699, 52.0313]	CC=C1CC=CC(C1)C(C)CCC
18540	['mass', 'mass']	[117.0699, 105.0699]	CC=C1CC=CC(C1)C(C)CCC
18542	['mass', 'mass', 'mass']	[117.0699, 129.0699, 105.0699]	CC=C1CC=CC(C1)C(C)CCC
18543	['mass', 'mass']	[117.0699, 129.0699]	CC=C1CC=CC(C1)C(C)CCC
18544	['mass']	[117.0699]	CC=C1CC=CC(C1)C(C)CCC
18545	['mass_diff', 'mass_diff']	[30.047, 52.0313]	CC=C1CC=CC(C1)C(C)CCC
18546	['mass_diff', 'mass']	[30.047, 105.0699]	CC=C1CC=CC(C1)C(C)CCC
18547	['mass_diff']	[30.047]	CC=C1CC=CC(C1)C(C)CCC
18548	['mass', 'mass_diff']	[121.0648, 30.0106]	CC=C1CC=CC(C1)C(C)CCC
18549	['mass', 'mass_diff']	[121.0648, 52.0313]	CC=C1CC=CC(C1)C(C)CCC
18550	['mass', 'mass']	[121.0648, 105.0699]	CC=C1CC=CC(C1)C(C)CCC
18551	['mass', 'mass']	[121.0648, 117.0699]	CC=C1CC=CC(C1)C(C)CCC
18552	['mass']	[121.0648]	CC=C1CC=CC(C1)C(C)CCC
18553	['mass_diff']	[54.0106]	CC=C1CC=CC(C1)C(C)CCC
18554	['mass_diff', 'mass_diff']	[78.047, 52.0313]	CC=C1CC=CC(C1)C(C)CCC
18555	['mass_diff']	[78.047]	CC=C1CC=CC(C1)C(C)CCC
18556	['mass', 'mass']	[128.062, 105.0699]	CC=C1CC=CC(C1)C(C)CCC
18557	['mass', 'mass']	[128.062, 129.0699]	CC=C1CC=CC(C1)C(C)CCC
18560	['mass']	[128.062]	CC=C1CC=CC(C1)C(C)CCC
18561	['mass', 'mass']	[141.0699, 129.0699]	CC=C1CC=CC(C1)C(C)CCC
18562	['mass', 'mass']	[141.0699, 117.0699]	CC=C1CC=CC(C1)C(C)CCC
18564	['mass']	[141.0699]	CC=C1CC=CC(C1)C(C)CCC
18570	['mass', 'mass']	[145.0648, 105.0699]	CC=C1CC=CC(C1)C(C)CCC
18573	['mass']	[145.0648]	CC=C1CC=CC(C1)C(C)CCC
18574	['mass', 'mass_diff']	[119.0855, 52.0313]	CC=C1CC=CC(C1)C(C)CCC
18575	['mass', 'mass']	[119.0855, 105.0699]	CC=C1CC=CC(C1)C(C)CCC
18576	['mass', 'mass']	[119.0855, 129.0699]	CC=C1CC=CC(C1)C(C)CCC
18577	['mass', 'mass', 'mass']	[119.0855, 117.0699, 105.0699]	CC=C1CC=CC(C1)C(C)CCC
18578	['mass', 'mass']	[119.0855, 117.0699]	CC=C1CC=CC(C1)C(C)CCC
18579	['mass']	[119.0855]	CC=C1CC=CC(C1)C(C)CCC
18581	['mass', 'mass_diff']	[131.0855, 52.0313]	CC=C1CC=CC(C1)C(C)CCC
18582	['mass', 'mass']	[131.0855, 105.0699]	CC=C1CC=CC(C1)C(C)CCC
18583	['mass', 'mass', 'mass']	[131.0855, 129.0699, 105.0699]	CC=C1CC=CC(C1)C(C)CCC
18584	['mass', 'mass']	[131.0855, 129.0699]	CC=C1CC=CC(C1)C(C)CCC
18585	['mass', 'mass', 'mass']	[131.0855, 117.0699, 105.0699]	CC=C1CC=CC(C1)C(C)CCC
18586	['mass', 'mass', 'mass']	[131.0855, 117.0699, 129.0699]	CC=C1CC=CC(C1)C(C)CCC
18587	['mass', 'mass']	[131.0855, 117.0699]	CC=C1CC=CC(C1)C(C)CCC
18588	['mass', 'mass', 'mass']	[131.0855, 119.0855, 105.0699]	CC=C1CC=CC(C1)C(C)CCC
18589	['mass', 'mass']	[131.0855, 119.0855]	CC=C1CC=CC(C1)C(C)CCC
18590	['mass']	[131.0855]	CC=C1CC=CC(C1)C(C)CCC
18592	['mass', 'mass_diff']	[143.0855, 52.0313]	CC=C1CC=CC(C1)C(C)CCC
18593	['mass', 'mass']	[143.0855, 105.0699]	CC=C1CC=CC(C1)C(C)CCC
18594	['mass', 'mass']	[143.0855, 129.0699]	CC=C1CC=CC(C1)C(C)CCC
18595	['mass', 'mass', 'mass']	[143.0855, 117.0699, 105.0699]	CC=C1CC=CC(C1)C(C)CCC
18596	['mass', 'mass']	[143.0855, 117.0699]	CC=C1CC=CC(C1)C(C)CCC
18597	['mass', 'mass']	[143.0855, 128.062]	CC=C1CC=CC(C1)C(C)CCC
18598	['mass', 'mass', 'mass']	[143.0855, 119.0855, 105.0699]	CC=C1CC=CC(C1)C(C)CCC
18599	['mass', 'mass']	[143.0855, 119.0855]	CC=C1CC=CC(C1)C(C)CCC
18600	['mass', 'mass', 'mass']	[143.0855, 131.0855, 105.0699]	CC=C1CC=CC(C1)C(C)CCC
18601	['mass', 'mass']	[143.0855, 131.0855]	CC=C1CC=CC(C1)C(C)CCC
18602	['mass']	[143.0855]	CC=C1CC=CC(C1)C(C)CCC
18606	['mass', 'mass']	[147.0804, 105.0699]	CC=C1CC=CC(C1)C(C)CCC
18607	['mass', 'mass']	[147.0804, 117.0699]	CC=C1CC=CC(C1)C(C)CCC
18608	['mass', 'mass']	[147.0804, 121.0648]	CC=C1CC=CC(C1)C(C)CCC
18609	['mass', 'mass']	[147.0804, 145.0648]	CC=C1CC=CC(C1)C(C)CCC
18610	['mass', 'mass']	[147.0804, 119.0855]	CC=C1CC=CC(C1)C(C)CCC
18611	['mass']	[147.0804]	CC=C1CC=CC(C1)C(C)CCC
18612	['mass', 'mass']	[159.0804, 105.0699]	CC=C1CC=CC(C1)C(C)CCC
18613	['mass', 'mass']	[159.0804, 145.0648]	CC=C1CC=CC(C1)C(C)CCC
18614	['mass', 'mass']	[159.0804, 147.0804]	CC=C1CC=CC(C1)C(C)CCC
18615	['mass']	[159.0804]	CC=C1CC=CC(C1)C(C)CCC
18616	['mass', 'mass']	[135.0804, 105.0699]	CC=C1CC=CC(C1)C(C)CCC
18617	['mass', 'mass']	[135.0804, 121.0648]	CC=C1CC=CC(C1)C(C)CCC
18618	['mass']	[135.0804]	CC=C1CC=CC(C1)C(C)CCC
18619	['mass', 'mass']	[145.1012, 105.0699]	CC=C1CC=CC(C1)C(C)CCC
18620	['mass', 'mass']	[145.1012, 119.0855]	CC=C1CC=CC(C1)C(C)CCC
18621	['mass', 'mass', 'mass']	[145.1012, 131.0855, 105.0699]	CC=C1CC=CC(C1)C(C)CCC
18622	['mass', 'mass']	[145.1012, 131.0855]	CC=C1CC=CC(C1)C(C)CCC
18623	['mass', 'mass']	[145.1012, 143.0855]	CC=C1CC=CC(C1)C(C)CCC
18624	['mass']	[145.1012]	CC=C1CC=CC(C1)C(C)CCC
18625	['mass_diff']	[60.0211]	CC=C1CC=CC(C1)C(C)CCC
18626	['mass', 'mass']	[107.0855, 105.0699]	CC=C1CC=CC(C1)C(C)CCC
18627	['mass', 'mass']	[107.0855, 119.0855]	CC=C1CC=CC(C1)C(C)CCC
18628	['mass']	[107.0855]	CC=C1CC=CC(C1)C(C)CCC
18629	['mass', 'mass']	[155.0855, 129.0699]	CC=C1CC=CC(C1)C(C)CCC
18630	['mass']	[155.0855]	CC=C1CC=CC(C1)C(C)CCC
18631	['mass', 'mass']	[161.0961, 105.0699]	CC=C1CC=CC(C1)C(C)CCC
18632	['mass']	[161.0961]	CC=C1CC=CC(C1)C(C)CCC
18633	['mass', 'mass']	[133.1012, 105.0699]	CC=C1CC=CC(C1)C(C)CCC
18634	['mass', 'mass']	[133.1012, 119.0855]	CC=C1CC=CC(C1)C(C)CCC
18635	['mass']	[133.1012]	CC=C1CC=CC(C1)C(C)CCC
18636	['mass']	[157.1012]	CC=C1CC=CC(C1)C(C)CCC
18637	['mass']	[109.0648]	CC=C1CC=CC(C1)C(C)CCC
18638	['mass']	[173.0961]	CC=C1CC=CC(C1)C(C)CCC
18640	['mass']	[171.0804]	CC=C1CC=CC(C1)C(C)CCC
18645	['mass']	[115.0542]	C:C:C(=O):O:C1:C:C:C:C(:C:1)OCC(O)=NCC
18647	['mass', 'mass']	[103.0542, 115.0542]	C:C:C(=O):O:C1:C:C:C:C(:C:1)OCC(O)=NCC
18649	['mass']	[103.0542]	C:C:C(=O):O:C1:C:C:C:C(:C:1)OCC(O)=NCC
18651	['mass', 'mass']	[105.0699, 115.0542]	C:C:C(=O):O:C1:C:C:C:C(:C:1)OCC(O)=NCC
18653	['mass', 'mass']	[105.0699, 103.0542]	C:C:C(=O):O:C1:C:C:C:C(:C:1)OCC(O)=NCC
18654	['mass']	[105.0699]	C:C:C(=O):O:C1:C:C:C:C(:C:1)OCC(O)=NCC
18655	['mass_diff', 'mass_diff']	[46.0055, 30.0106]	C:C:C(=O):O:C1:C:C:C:C(:C:1)OCC(O)=NCC
18656	['mass_diff', 'mass']	[46.0055, 115.0542]	C:C:C(=O):O:C1:C:C:C:C(:C:1)OCC(O)=NCC
18658	['mass_diff', 'mass']	[46.0055, 103.0542]	C:C:C(=O):O:C1:C:C:C:C(:C:1)OCC(O)=NCC
18659	['mass_diff', 'mass']	[46.0055, 105.0699]	C:C:C(=O):O:C1:C:C:C:C(:C:1)OCC(O)=NCC
18660	['mass_diff']	[46.0055]	C:C:C(=O):O:C1:C:C:C:C(:C:1)OCC(O)=NCC
18662	['mass_diff', 'mass']	[55.9898, 115.0542]	C:C:C(=O):O:C1:C:C:C:C(:C:1)OCC(O)=NCC
18663	['mass_diff', 'mass_diff']	[55.9898, 46.0055]	C:C:C(=O):O:C1:C:C:C:C(:C:1)OCC(O)=NCC
18664	['mass_diff']	[55.9898]	C:C:C(=O):O:C1:C:C:C:C(:C:1)OCC(O)=NCC
18666	['mass', 'mass']	[129.0699, 115.0542]	C:C:C(=O):O:C1:C:C:C:C(:C:1)OCC(O)=NCC
18671	['mass']	[129.0699]	C:C:C(=O):O:C1:C:C:C:C(:C:1)OCC(O)=NCC
18676	['mass_diff']	[42.0106]	C:C:C(=O):O:C1:C:C:C:C(:C:1)OCC(O)=NCC
18677	['mass_diff', 'mass_diff']	[58.0055, 46.0055]	C:C:C(=O):O:C1:C:C:C:C(:C:1)OCC(O)=NCC
18678	['mass_diff']	[58.0055]	C:C:C(=O):O:C1:C:C:C:C(:C:1)OCC(O)=NCC
18683	['mass']	[121.0648]	C:C:C(=O):O:C1:C:C:C:C(:C:1)OCC(O)=NCC
18687	['mass_diff']	[57.0215]	C:C:C(=O):O:C1:C:C:C:C(:C:1)OCC(O)=NCC
18688	['mass', 'mass']	[130.0651, 115.0542]	C:C:C(=O):O:C1:C:C:C:C(:C:1)OCC(O)=NCC
18689	['mass', 'mass']	[130.0651, 103.0542]	C:C:C(=O):O:C1:C:C:C:C(:C:1)OCC(O)=NCC
18690	['mass']	[130.0651]	C:C:C(=O):O:C1:C:C:C:C(:C:1)OCC(O)=NCC
18691	['mass_diff']	[44.9977]	C:C:C(=O):O:C1:C:C:C:C(:C:1)OCC(O)=NCC
18695	['mass']	[107.0491]	C:C:C(=O):O:C1:C:C:C:C(:C:1)OCC(O)=NCC
18700	['mass']	[145.0648]	C:C:C(=O):O:C1:C:C:C:C(:C:1)OCC(O)=NCC
18702	['mass']	[131.0491]	C:C:C(=O):O:C1:C:C:C:C(:C:1)OCC(O)=NCC
18705	['mass']	[133.0648]	C:C:C(=O):O:C1:C:C:C:C(:C:1)OCC(O)=NCC
18710	['mass']	[147.0804]	C:C:C(=O):O:C1:C:C:C:C(:C:1)OCC(O)=NCC
18712	['mass']	[118.0651]	C:C:C(=O):O:C1:C:C:C:C(:C:1)OCC(O)=NCC
18716	['mass']	[159.0804]	C:C:C(=O):O:C1:C:C:C:C(:C:1)OCC(O)=NCC
18721	['mass']	[132.0808]	C:C:C(=O):O:C1:C:C:C:C(:C:1)OCC(O)=NCC
18724	['mass']	[161.0597]	C:C:C(=O):O:C1:C:C:C:C(:C:1)OCC(O)=NCC
18838	['mass_diff']	[34.9689]	cccCl
18902	['mass']	[132.0444]	CC(N)CCCC=O
18935	['mass_diff']	[30.047]	CC=CC(C)=O
19082	['mass']	[145.0648]	CC(O)=NCC(=O)O
19094	['mass']	[132.0808]	CC(O)=NCC(=O)O
19168	['mass']	[158.06]	CC(N)CCCC=O
19180	['mass_diff']	[43.0058]	CC1:C:C:C:C:C:1N
19266	['mass']	[175.0754]	COC1:C:C:C2:C:C:C:O:C:2:C:1
19292	['mass']	[175.0754]	C:C:C(=O):O:C1:C:C:C:C(:C:1)OCC(O)=NCC
19566	['mass']	[167.0855]	C=C1CC=C2CCCCC2C1
19568	['mass']	[167.0855]	CCCC(C)C1CCC=C(CC)C1
19574	['mass', 'mass']	[103.0542, 115.0542]	CC:C:C(=O):O:C1:C:C:C:C(:C:1)OCC(O)=NCC
19577	['mass', 'mass']	[105.0699, 115.0542]	CC:C:C(=O):O:C1:C:C:C:C(:C:1)OCC(O)=NCC
19579	['mass', 'mass']	[105.0699, 103.0542]	CC:C:C(=O):O:C1:C:C:C:C(:C:1)OCC(O)=NCC
19580	['mass']	[105.0699]	CC:C:C(=O):O:C1:C:C:C:C(:C:1)OCC(O)=NCC
19581	['mass_diff', 'mass_diff']	[46.0055, 30.0106]	CC:C:C(=O):O:C1:C:C:C:C(:C:1)OCC(O)=NCC
19582	['mass_diff', 'mass']	[46.0055, 115.0542]	CC:C:C(=O):O:C1:C:C:C:C(:C:1)OCC(O)=NCC
19584	['mass_diff', 'mass']	[46.0055, 103.0542]	CC:C:C(=O):O:C1:C:C:C:C(:C:1)OCC(O)=NCC
19585	['mass_diff', 'mass']	[46.0055, 105.0699]	CC:C:C(=O):O:C1:C:C:C:C(:C:1)OCC(O)=NCC
19586	['mass_diff']	[46.0055]	CC:C:C(=O):O:C1:C:C:C:C(:C:1)OCC(O)=NCC
19588	['mass_diff', 'mass']	[55.9898, 115.0542]	CC:C:C(=O):O:C1:C:C:C:C(:C:1)OCC(O)=NCC
19589	['mass_diff', 'mass_diff']	[55.9898, 46.0055]	CC:C:C(=O):O:C1:C:C:C:C(:C:1)OCC(O)=NCC
19590	['mass_diff']	[55.9898]	CC:C:C(=O):O:C1:C:C:C:C(:C:1)OCC(O)=NCC
19592	['mass', 'mass']	[129.0699, 115.0542]	CC:C:C(=O):O:C1:C:C:C:C(:C:1)OCC(O)=NCC
19597	['mass']	[129.0699]	CC:C:C(=O):O:C1:C:C:C:C(:C:1)OCC(O)=NCC
19600	['mass_diff']	[42.0106]	CC:C:C(=O):O:C1:C:C:C:C(:C:1)OCC(O)=NCC
19601	['mass_diff', 'mass_diff']	[58.0055, 46.0055]	CC:C:C(=O):O:C1:C:C:C:C(:C:1)OCC(O)=NCC
19602	['mass_diff']	[58.0055]	CC:C:C(=O):O:C1:C:C:C:C(:C:1)OCC(O)=NCC
19606	['mass']	[121.0648]	CC:C:C(=O):O:C1:C:C:C:C(:C:1)OCC(O)=NCC
19610	['mass_diff']	[57.0215]	CC:C:C(=O):O:C1:C:C:C:C(:C:1)OCC(O)=NCC
19611	['mass', 'mass']	[130.0651, 115.0542]	CC:C:C(=O):O:C1:C:C:C:C(:C:1)OCC(O)=NCC
19612	['mass', 'mass']	[130.0651, 103.0542]	CC:C:C(=O):O:C1:C:C:C:C(:C:1)OCC(O)=NCC
19613	['mass']	[130.0651]	CC:C:C(=O):O:C1:C:C:C:C(:C:1)OCC(O)=NCC
19614	['mass_diff']	[44.9977]	CC:C:C(=O):O:C1:C:C:C:C(:C:1)OCC(O)=NCC
19617	['mass', 'mass']	[145.0648, 115.0542]	CC:C:C(=O):O:C1:C:C:C:C(:C:1)OCC(O)=NCC
19621	['mass']	[145.0648]	CC:C:C(=O):O:C1:C:C:C:C(:C:1)OCC(O)=NCC
19623	['mass']	[131.0491]	CC:C:C(=O):O:C1:C:C:C:C(:C:1)OCC(O)=NCC
19626	['mass']	[133.0648]	CC:C:C(=O):O:C1:C:C:C:C(:C:1)OCC(O)=NCC
19631	['mass']	[147.0804]	CC:C:C(=O):O:C1:C:C:C:C(:C:1)OCC(O)=NCC
19633	['mass']	[118.0651]	CC:C:C(=O):O:C1:C:C:C:C(:C:1)OCC(O)=NCC
19637	['mass']	[159.0804]	CC:C:C(=O):O:C1:C:C:C:C(:C:1)OCC(O)=NCC
19641	['mass']	[132.0808]	CC:C:C(=O):O:C1:C:C:C:C(:C:1)OCC(O)=NCC
19643	['mass']	[161.0597]	CC:C:C(=O):O:C1:C:C:C:C(:C:1)OCC(O)=NCC
19647	['mass']	[149.0597]	CC:C:C(=O):O:C1:C:C:C:C(:C:1)OCC(O)=NCC
19655	['mass']	[175.0754]	CC:C:C(=O):O:C1:C:C:C:C(:C:1)OCC(O)=NCC
19667	['mass']	[130.0651]	NC1CCC(O)CC1
19671	['mass']	[146.06]	NC1CCC(O)CC1
19672	['mass']	[117.0573]	NC1CCC(O)CC1
19673	['mass']	[160.0757]	NC1CCC(O)CC1
19675	['mass']	[148.0757]	NC1CCC(O)CC1
19676	['mass']	[134.06]	NC1CCC(O)CC1
19677	['mass']	[158.06]	NC1CCC(O)CC1
19679	['mass_diff', 'mass_diff']	[52.0313, 30.0106]	CCC(C)=CCC1C(C)CCCC1(C)C
19680	['mass_diff']	[52.0313]	CCC(C)=CCC1C(C)CCCC1(C)C
19681	['mass', 'mass_diff']	[105.0699, 30.0106]	CCC(C)=CCC1C(C)CCCC1(C)C
19682	['mass', 'mass_diff']	[105.0699, 52.0313]	CCC(C)=CCC1C(C)CCCC1(C)C
19683	['mass']	[105.0699]	CCC(C)=CCC1C(C)CCCC1(C)C
19686	['mass', 'mass_diff']	[129.0699, 52.0313]	CCC(C)=CCC1C(C)CCCC1(C)C
19687	['mass', 'mass']	[129.0699, 105.0699]	CCC(C)=CCC1C(C)CCCC1(C)C
19688	['mass']	[129.0699]	CCC(C)=CCC1C(C)CCCC1(C)C
19689	['mass', 'mass_diff']	[117.0699, 52.0313]	CCC(C)=CCC1C(C)CCCC1(C)C
19691	['mass', 'mass']	[117.0699, 105.0699]	CCC(C)=CCC1C(C)CCCC1(C)C
19692	['mass', 'mass', 'mass']	[117.0699, 129.0699, 105.0699]	CCC(C)=CCC1C(C)CCCC1(C)C
19693	['mass', 'mass']	[117.0699, 129.0699]	CCC(C)=CCC1C(C)CCCC1(C)C
19694	['mass']	[117.0699]	CCC(C)=CCC1C(C)CCCC1(C)C
19695	['mass_diff', 'mass_diff']	[30.047, 52.0313]	CCC(C)=CCC1C(C)CCCC1(C)C
19696	['mass_diff', 'mass']	[30.047, 105.0699]	CCC(C)=CCC1C(C)CCCC1(C)C
19697	['mass_diff']	[30.047]	CCC(C)=CCC1C(C)CCCC1(C)C
19698	['mass', 'mass_diff']	[121.0648, 30.0106]	CCC(C)=CCC1C(C)CCCC1(C)C
19699	['mass', 'mass_diff']	[121.0648, 52.0313]	CCC(C)=CCC1C(C)CCCC1(C)C
19700	['mass', 'mass']	[121.0648, 105.0699]	CCC(C)=CCC1C(C)CCCC1(C)C
19701	['mass', 'mass']	[121.0648, 117.0699]	CCC(C)=CCC1C(C)CCCC1(C)C
19702	['mass']	[121.0648]	CCC(C)=CCC1C(C)CCCC1(C)C
19703	['mass_diff']	[54.0106]	CCC(C)=CCC1C(C)CCCC1(C)C
19704	['mass_diff', 'mass_diff']	[78.047, 52.0313]	CCC(C)=CCC1C(C)CCCC1(C)C
19705	['mass_diff']	[78.047]	CCC(C)=CCC1C(C)CCCC1(C)C
19706	['mass', 'mass']	[128.062, 105.0699]	CCC(C)=CCC1C(C)CCCC1(C)C
19709	['mass']	[128.062]	CCC(C)=CCC1C(C)CCCC1(C)C
19712	['mass']	[141.0699]	CCC(C)=CCC1C(C)CCCC1(C)C
19715	['mass', 'mass']	[145.0648, 105.0699]	CCC(C)=CCC1C(C)CCCC1(C)C
19718	['mass']	[145.0648]	CCC(C)=CCC1C(C)CCCC1(C)C
19719	['mass', 'mass_diff']	[119.0855, 52.0313]	CCC(C)=CCC1C(C)CCCC1(C)C
19720	['mass', 'mass']	[119.0855, 105.0699]	CCC(C)=CCC1C(C)CCCC1(C)C
19721	['mass', 'mass']	[119.0855, 129.0699]	CCC(C)=CCC1C(C)CCCC1(C)C
19722	['mass', 'mass', 'mass']	[119.0855, 117.0699, 105.0699]	CCC(C)=CCC1C(C)CCCC1(C)C
19723	['mass', 'mass']	[119.0855, 117.0699]	CCC(C)=CCC1C(C)CCCC1(C)C
19724	['mass']	[119.0855]	CCC(C)=CCC1C(C)CCCC1(C)C
19726	['mass', 'mass_diff']	[131.0855, 52.0313]	CCC(C)=CCC1C(C)CCCC1(C)C
19727	['mass', 'mass']	[131.0855, 105.0699]	CCC(C)=CCC1C(C)CCCC1(C)C
19728	['mass', 'mass', 'mass']	[131.0855, 129.0699, 105.0699]	CCC(C)=CCC1C(C)CCCC1(C)C
19729	['mass', 'mass']	[131.0855, 129.0699]	CCC(C)=CCC1C(C)CCCC1(C)C
19730	['mass', 'mass', 'mass']	[131.0855, 117.0699, 105.0699]	CCC(C)=CCC1C(C)CCCC1(C)C
19731	['mass', 'mass', 'mass']	[131.0855, 117.0699, 129.0699]	CCC(C)=CCC1C(C)CCCC1(C)C
19732	['mass', 'mass']	[131.0855, 117.0699]	CCC(C)=CCC1C(C)CCCC1(C)C
19733	['mass', 'mass', 'mass']	[131.0855, 119.0855, 105.0699]	CCC(C)=CCC1C(C)CCCC1(C)C
19734	['mass', 'mass']	[131.0855, 119.0855]	CCC(C)=CCC1C(C)CCCC1(C)C
19735	['mass']	[131.0855]	CCC(C)=CCC1C(C)CCCC1(C)C
19737	['mass', 'mass_diff']	[143.0855, 52.0313]	CCC(C)=CCC1C(C)CCCC1(C)C
19738	['mass', 'mass']	[143.0855, 105.0699]	CCC(C)=CCC1C(C)CCCC1(C)C
19739	['mass', 'mass']	[143.0855, 129.0699]	CCC(C)=CCC1C(C)CCCC1(C)C
19740	['mass', 'mass', 'mass']	[143.0855, 117.0699, 105.0699]	CCC(C)=CCC1C(C)CCCC1(C)C
19741	['mass', 'mass']	[143.0855, 117.0699]	CCC(C)=CCC1C(C)CCCC1(C)C
19742	['mass', 'mass']	[143.0855, 128.062]	CCC(C)=CCC1C(C)CCCC1(C)C
19743	['mass', 'mass', 'mass']	[143.0855, 119.0855, 105.0699]	CCC(C)=CCC1C(C)CCCC1(C)C
19744	['mass', 'mass']	[143.0855, 119.0855]	CCC(C)=CCC1C(C)CCCC1(C)C
19745	['mass', 'mass', 'mass']	[143.0855, 131.0855, 105.0699]	CCC(C)=CCC1C(C)CCCC1(C)C
19746	['mass', 'mass']	[143.0855, 131.0855]	CCC(C)=CCC1C(C)CCCC1(C)C
19747	['mass']	[143.0855]	CCC(C)=CCC1C(C)CCCC1(C)C
19749	['mass']	[133.0648]	CCC(C)=CCC1C(C)CCCC1(C)C
19750	['mass', 'mass']	[147.0804, 105.0699]	CCC(C)=CCC1C(C)CCCC1(C)C
19751	['mass', 'mass']	[147.0804, 117.0699]	CCC(C)=CCC1C(C)CCCC1(C)C
19752	['mass', 'mass']	[147.0804, 121.0648]	CCC(C)=CCC1C(C)CCCC1(C)C
19753	['mass', 'mass']	[147.0804, 145.0648]	CCC(C)=CCC1C(C)CCCC1(C)C
19754	['mass', 'mass']	[147.0804, 119.0855]	CCC(C)=CCC1C(C)CCCC1(C)C
19755	['mass']	[147.0804]	CCC(C)=CCC1C(C)CCCC1(C)C
19756	['mass', 'mass']	[159.0804, 105.0699]	CCC(C)=CCC1C(C)CCCC1(C)C
19757	['mass', 'mass']	[159.0804, 145.0648]	CCC(C)=CCC1C(C)CCCC1(C)C
19758	['mass', 'mass']	[159.0804, 147.0804]	CCC(C)=CCC1C(C)CCCC1(C)C
19759	['mass']	[159.0804]	CCC(C)=CCC1C(C)CCCC1(C)C
19760	['mass', 'mass']	[135.0804, 105.0699]	CCC(C)=CCC1C(C)CCCC1(C)C
19761	['mass', 'mass']	[135.0804, 121.0648]	CCC(C)=CCC1C(C)CCCC1(C)C
19762	['mass']	[135.0804]	CCC(C)=CCC1C(C)CCCC1(C)C
19763	['mass', 'mass']	[145.1012, 105.0699]	CCC(C)=CCC1C(C)CCCC1(C)C
19764	['mass', 'mass']	[145.1012, 119.0855]	CCC(C)=CCC1C(C)CCCC1(C)C
19765	['mass', 'mass', 'mass']	[145.1012, 131.0855, 105.0699]	CCC(C)=CCC1C(C)CCCC1(C)C
19766	['mass', 'mass']	[145.1012, 131.0855]	CCC(C)=CCC1C(C)CCCC1(C)C
19767	['mass', 'mass']	[145.1012, 143.0855]	CCC(C)=CCC1C(C)CCCC1(C)C
19768	['mass']	[145.1012]	CCC(C)=CCC1C(C)CCCC1(C)C
19769	['mass_diff']	[60.0211]	CCC(C)=CCC1C(C)CCCC1(C)C
19770	['mass', 'mass']	[107.0855, 105.0699]	CCC(C)=CCC1C(C)CCCC1(C)C
19771	['mass', 'mass']	[107.0855, 119.0855]	CCC(C)=CCC1C(C)CCCC1(C)C
19772	['mass']	[107.0855]	CCC(C)=CCC1C(C)CCCC1(C)C
19773	['mass', 'mass']	[155.0855, 129.0699]	CCC(C)=CCC1C(C)CCCC1(C)C
19774	['mass']	[155.0855]	CCC(C)=CCC1C(C)CCCC1(C)C
19775	['mass', 'mass']	[161.0961, 105.0699]	CCC(C)=CCC1C(C)CCCC1(C)C
19776	['mass']	[161.0961]	CCC(C)=CCC1C(C)CCCC1(C)C
19777	['mass', 'mass']	[133.1012, 105.0699]	CCC(C)=CCC1C(C)CCCC1(C)C
19778	['mass', 'mass']	[133.1012, 119.0855]	CCC(C)=CCC1C(C)CCCC1(C)C
19779	['mass']	[133.1012]	CCC(C)=CCC1C(C)CCCC1(C)C
19780	['mass']	[157.1012]	CCC(C)=CCC1C(C)CCCC1(C)C
19781	['mass']	[109.0648]	CCC(C)=CCC1C(C)CCCC1(C)C
19782	['mass']	[173.0961]	CCC(C)=CCC1C(C)CCCC1(C)C
19784	['mass']	[171.0804]	CCC(C)=CCC1C(C)CCCC1(C)C
19820	['mass']	[145.0648]	C(O)=NCC(=O)O
19832	['mass']	[132.0808]	C(O)=NCC(=O)O
20106	['mass_diff']	[30.047]	OC1CCCC1
20218	['mass_diff']	[30.047]	CC1CCC2C(C)CCCC2C1
20392	['mass']	[172.0757]	NC1CCC(O)CC1
20655	['mass']	[185.0961]	CC1C=CCCCC(C)CCC1
20656	['mass']	[185.0961]	C=C1CC=C2CCCCC2C1
20657	['mass']	[185.0961]	CC1CC=CCCC(C)CCC1
20658	['mass']	[185.0961]	CCCC(C)C1CCC=C(CC)C1
20660	['mass']	[185.0961]	CC=C1CC=CC(C1)C(C)CCC
20663	['mass']	[185.0961]	CCC(C)=CCC1C(C)CCCC1(C)C
20686	['mass_diff']	[30.047]	CC1CCCC1O
20861	['mass_diff']	[30.047]	C1=CCCCC1
20929	['mass_diff']	[60.0211]	C1=CCCCC1
21048	['mass_diff']	[30.047]	C=C1CCC2CCCCC2C1CCC
21049	['mass', 'mass_diff']	[121.0648, 30.0106]	C=C1CCC2CCCCC2C1CCC
21053	['mass']	[121.0648]	C=C1CCC2CCCCC2C1CCC
21062	['mass']	[128.062]	C=C1CCC2CCCCC2C1CCC
21066	['mass']	[141.0699]	C=C1CCC2CCCCC2C1CCC
21073	['mass']	[145.0648]	C=C1CCC2CCCCC2C1CCC
21108	['mass', 'mass']	[147.0804, 145.0648]	C=C1CCC2CCCCC2C1CCC
21110	['mass']	[147.0804]	C=C1CCC2CCCCC2C1CCC
21112	['mass', 'mass']	[159.0804, 145.0648]	C=C1CCC2CCCCC2C1CCC
21113	['mass', 'mass']	[159.0804, 147.0804]	C=C1CCC2CCCCC2C1CCC
21114	['mass']	[159.0804]	C=C1CCC2CCCCC2C1CCC
21117	['mass']	[135.0804]	C=C1CCC2CCCCC2C1CCC
21124	['mass_diff']	[60.0211]	C=C1CCC2CCCCC2C1CCC
21129	['mass']	[155.0855]	C=C1CCC2CCCCC2C1CCC
21137	['mass']	[173.0961]	C=C1CCC2CCCCC2C1CCC
21139	['mass']	[171.0804]	C=C1CCC2CCCCC2C1CCC
21141	['mass']	[185.0961]	C=C1CCC2CCCCC2C1CCC
21163	['mass_diff']	[30.047]	CC1CCC(O)C1
21270	['mass_diff', 'mass']	[46.0055, 115.0542]	COC1:C:C:C(:C:C:C(=O):O):C:C:1C
21272	['mass_diff', 'mass']	[46.0055, 105.0699]	COC1:C:C:C(:C:C:C(=O):O):C:C:1C
21273	['mass_diff']	[46.0055]	COC1:C:C:C(:C:C:C(=O):O):C:C:1C
21276	['mass_diff', 'mass_diff']	[55.9898, 46.0055]	COC1:C:C:C(:C:C:C(=O):O):C:C:1C
21277	['mass_diff']	[55.9898]	COC1:C:C:C(:C:C:C(=O):O):C:C:1C
21278	['mass_diff']	[42.0106]	COC1:C:C:C(:C:C:C(=O):O):C:C:1C
21279	['mass_diff', 'mass_diff']	[58.0055, 46.0055]	COC1:C:C:C(:C:C:C(=O):O):C:C:1C
21280	['mass_diff']	[58.0055]	COC1:C:C:C(:C:C:C(=O):O):C:C:1C
21284	['mass']	[145.0648]	COC1:C:C:C(:C:C:C(=O):O):C:C:1C
21288	['mass']	[159.0804]	COC1:C:C:C(:C:C:C(=O):O):C:C:1C
21289	['mass_diff']	[56.0626]	COC1:C:C:C(:C:C:C(=O):O):C:C:1C
21290	['mass']	[161.0597]	COC1:C:C:C(:C:C:C(=O):O):C:C:1C
21292	['mass']	[149.0597]	COC1:C:C:C(:C:C:C(=O):O):C:C:1C
21293	['mass']	[175.0754]	COC1:C:C:C(:C:C:C(=O):O):C:C:1C
21302	['mass']	[148.0757]	CC(C)CNC=O
21308	['mass']	[172.0757]	CC(C)CNC=O
21317	['mass_diff']	[41.0391]	CCNC(=O)CO
21322	['mass']	[145.0648]	CCNC(=O)CO
21330	['mass']	[159.0804]	CCNC(=O)CO
21331	['mass']	[146.06]	CCNC(=O)CO
21333	['mass']	[161.0597]	CCNC(=O)CO
21337	['mass']	[175.0754]	CCNC(=O)CO
21339	['mass']	[172.0757]	CCNC(=O)CO
21348	['mass_diff']	[41.0391]	CNC(=O)CO
21353	['mass']	[145.0648]	CNC(=O)CO
21361	['mass']	[159.0804]	CNC(=O)CO
21362	['mass']	[146.06]	CNC(=O)CO
21364	['mass']	[161.0597]	CNC(=O)CO
21368	['mass']	[175.0754]	CNC(=O)CO
21370	['mass']	[172.0757]	CNC(=O)CO
21376	['mass_diff']	[34.9689]	c1ccc(Cl)cc1
21377	['mass_diff']	[43.0058]	CNCC(N)=O
21386	['mass_diff']	[34.9689]	cc(Cl)c
21414	['mass']	[145.0648]	CC(N=CO)C(=O)O
21421	['mass']	[132.0808]	CC(N=CO)C(=O)O
21422	['mass']	[117.0573]	CC(N=CO)C(=O)O
21424	['mass']	[161.0597]	CC(N=CO)C(=O)O
21425	['mass']	[142.0651]	CC(N=CO)C(=O)O
21430	['mass_diff']	[43.0422]	cF
21432	['mass', 'mass']	[103.0542, 115.0542]	CC(N=)C(=O)O
21433	['mass']	[103.0542]	CC(N=)C(=O)O
21434	['mass', 'mass']	[105.0699, 115.0542]	CC(N=)C(=O)O
21436	['mass', 'mass']	[105.0699, 103.0542]	CC(N=)C(=O)O
21438	['mass_diff', 'mass']	[46.0055, 115.0542]	CC(N=)C(=O)O
21440	['mass_diff', 'mass']	[46.0055, 103.0542]	CC(N=)C(=O)O
21441	['mass_diff', 'mass']	[46.0055, 105.0699]	CC(N=)C(=O)O
21442	['mass_diff']	[46.0055]	CC(N=)C(=O)O
21444	['mass_diff', 'mass']	[55.9898, 115.0542]	CC(N=)C(=O)O
21445	['mass_diff', 'mass_diff']	[55.9898, 46.0055]	CC(N=)C(=O)O
21446	['mass_diff']	[55.9898]	CC(N=)C(=O)O
21450	['mass_diff', 'mass_diff']	[58.0055, 46.0055]	CC(N=)C(=O)O
21451	['mass_diff']	[58.0055]	CC(N=)C(=O)O
21452	['mass', 'mass']	[130.0651, 115.0542]	CC(N=)C(=O)O
21453	['mass', 'mass']	[130.0651, 103.0542]	CC(N=)C(=O)O
21454	['mass']	[130.0651]	CC(N=)C(=O)O
21455	['mass', 'mass']	[145.0648, 115.0542]	CC(N=)C(=O)O
21458	['mass']	[145.0648]	CC(N=)C(=O)O
21460	['mass', 'mass']	[118.0651, 130.0651]	CC(N=)C(=O)O
21461	['mass']	[118.0651]	CC(N=)C(=O)O
21463	['mass']	[146.06]	CC(N=)C(=O)O
21464	['mass', 'mass']	[132.0808, 130.0651]	CC(N=)C(=O)O
21465	['mass']	[132.0808]	CC(N=)C(=O)O
21466	['mass']	[117.0573]	CC(N=)C(=O)O
21468	['mass']	[161.0597]	CC(N=)C(=O)O
21469	['mass']	[142.0651]	CC(N=)C(=O)O
21470	['mass']	[120.0808]	CC(N=)C(=O)O
21491	['mass_diff']	[30.047]	CC12CCC(=O)C=C1CCC1CCCCC12
21509	['mass']	[145.0648]	CC12CCC(=O)C=C1CCC1CCCCC12
21547	['mass', 'mass']	[159.0804, 145.0648]	CC12CCC(=O)C=C1CCC1CCCCC12
21549	['mass']	[159.0804]	CC12CCC(=O)C=C1CCC1CCCCC12
21552	['mass']	[135.0804]	CC12CCC(=O)C=C1CCC1CCCCC12
21559	['mass_diff']	[60.0211]	CC12CCC(=O)C=C1CCC1CCCCC12
21574	['mass']	[171.0804]	CC12CCC(=O)C=C1CCC1CCCCC12
21576	['mass']	[185.0961]	CC12CCC(=O)C=C1CCC1CCCCC12
21577	['mass_diff']	[43.0422]	c:C-F
21582	['mass_diff']	[34.9689]	ccc(Cl)c
21586	['mass_diff', 'mass']	[46.0055, 115.0542]	NC(=O)COC1:C:C:C:C:C:1
21587	['mass_diff', 'mass']	[46.0055, 105.0699]	NC(=O)COC1:C:C:C:C:C:1
21590	['mass_diff', 'mass_diff']	[58.0055, 46.0055]	NC(=O)COC1:C:C:C:C:C:1
21591	['mass_diff']	[58.0055]	NC(=O)COC1:C:C:C:C:C:1
21592	['mass_diff']	[41.0391]	NC(=O)COC1:C:C:C:C:C:1
21597	['mass']	[145.0648]	NC(=O)COC1:C:C:C:C:C:1
21605	['mass']	[159.0804]	NC(=O)COC1:C:C:C:C:C:1
21606	['mass']	[146.06]	NC(=O)COC1:C:C:C:C:C:1
21607	['mass']	[160.0757]	NC(=O)COC1:C:C:C:C:C:1
21608	['mass']	[161.0597]	NC(=O)COC1:C:C:C:C:C:1
21611	['mass']	[132.0444]	NC(=O)COC1:C:C:C:C:C:1
21612	['mass']	[175.0754]	NC(=O)COC1:C:C:C:C:C:1
21614	['mass']	[172.0757]	NC(=O)COC1:C:C:C:C:C:1
21633	['mass_diff']	[30.047]	CCCCC1(C)C=CCC(C)C1
21694	['mass_diff']	[60.0211]	CCCCC1(C)C=CCC(C)C1
21772	['mass', 'mass']	[129.0699, 115.0542]	CCC1:C(C):C2:C:C:C:C:C:2:O:C:1=O
21773	['mass']	[129.0699]	CCC1:C(C):C2:C:C:C:C:C:2:O:C:1=O
21774	['mass_diff']	[42.0106]	CCC1:C(C):C2:C:C:C:C:C:2:O:C:1=O
21776	['mass_diff']	[58.0055]	CCC1:C(C):C2:C:C:C:C:C:2:O:C:1=O
21777	['mass', 'mass']	[128.062, 115.0542]	CCC1:C(C):C2:C:C:C:C:C:2:O:C:1=O
21779	['mass', 'mass']	[128.062, 129.0699]	CCC1:C(C):C2:C:C:C:C:C:2:O:C:1=O
21780	['mass']	[128.062]	CCC1:C(C):C2:C:C:C:C:C:2:O:C:1=O
21781	['mass', 'mass']	[141.0699, 115.0542]	CCC1:C(C):C2:C:C:C:C:C:2:O:C:1=O
21782	['mass', 'mass']	[141.0699, 129.0699]	CCC1:C(C):C2:C:C:C:C:C:2:O:C:1=O
21784	['mass', 'mass']	[141.0699, 128.062]	CCC1:C(C):C2:C:C:C:C:C:2:O:C:1=O
21785	['mass']	[141.0699]	CCC1:C(C):C2:C:C:C:C:C:2:O:C:1=O
21786	['mass', 'mass']	[145.0648, 115.0542]	CCC1:C(C):C2:C:C:C:C:C:2:O:C:1=O
21788	['mass', 'mass']	[145.0648, 129.0699]	CCC1:C(C):C2:C:C:C:C:C:2:O:C:1=O
21789	['mass']	[145.0648]	CCC1:C(C):C2:C:C:C:C:C:2:O:C:1=O
21792	['mass', 'mass']	[143.0855, 128.062]	CCC1:C(C):C2:C:C:C:C:C:2:O:C:1=O
21793	['mass']	[143.0855]	CCC1:C(C):C2:C:C:C:C:C:2:O:C:1=O
21799	['mass']	[159.0804]	CCC1:C(C):C2:C:C:C:C:C:2:O:C:1=O
21801	['mass']	[161.0597]	CCC1:C(C):C2:C:C:C:C:C:2:O:C:1=O
21802	['mass']	[153.0699]	CCC1:C(C):C2:C:C:C:C:C:2:O:C:1=O
21803	['mass']	[157.1012]	CCC1:C(C):C2:C:C:C:C:C:2:O:C:1=O
21804	['mass']	[173.0961]	CCC1:C(C):C2:C:C:C:C:C:2:O:C:1=O
21805	['mass']	[171.0804]	CCC1:C(C):C2:C:C:C:C:C:2:O:C:1=O
21806	['mass']	[175.0754]	CCC1:C(C):C2:C:C:C:C:C:2:O:C:1=O
21807	['mass']	[157.0648]	CCC1:C(C):C2:C:C:C:C:C:2:O:C:1=O
21808	['mass']	[185.0961]	CCC1:C(C):C2:C:C:C:C:C:2:O:C:1=O
21809	['mass_diff']	[55.9898]	C:C(O):C:C(O):C1:C:C:C:O:C:1
21810	['mass_diff']	[56.0626]	C:C(O):C:C(O):C1:C:C:C:O:C:1
21811	['mass']	[161.0597]	C:C(O):C:C(O):C1:C:C:C:O:C:1
21813	['mass']	[149.0597]	C:C(O):C:C(O):C1:C:C:C:O:C:1
21821	['mass']	[130.0651]	Cn1ccccc1=O
21822	['mass', 'mass']	[118.0651, 130.0651]	Cn1ccccc1=O
21823	['mass']	[118.0651]	Cn1ccccc1=O
21824	['mass', 'mass']	[144.0808, 130.0651]	Cn1ccccc1=O
21825	['mass']	[144.0808]	Cn1ccccc1=O
21826	['mass']	[146.06]	Cn1ccccc1=O
21827	['mass', 'mass']	[132.0808, 130.0651]	Cn1ccccc1=O
21828	['mass']	[132.0808]	Cn1ccccc1=O
21829	['mass']	[117.0573]	Cn1ccccc1=O
21832	['mass']	[106.0651]	Cn1ccccc1=O
21834	['mass']	[148.0757]	Cn1ccccc1=O
21835	['mass']	[134.06]	Cn1ccccc1=O
21836	['mass']	[132.0444]	Cn1ccccc1=O
21837	['mass']	[158.06]	Cn1ccccc1=O
21838	['mass']	[104.0495]	Cn1ccccc1=O
21839	['mass']	[172.0757]	Cn1ccccc1=O
21841	['mass']	[130.0651]	N1CC2CC(C1)c1cccc(=O)n1C2
21842	['mass', 'mass']	[118.0651, 130.0651]	N1CC2CC(C1)c1cccc(=O)n1C2
21843	['mass']	[118.0651]	N1CC2CC(C1)c1cccc(=O)n1C2
21844	['mass', 'mass']	[144.0808, 130.0651]	N1CC2CC(C1)c1cccc(=O)n1C2
21845	['mass']	[144.0808]	N1CC2CC(C1)c1cccc(=O)n1C2
21846	['mass']	[146.06]	N1CC2CC(C1)c1cccc(=O)n1C2
21847	['mass', 'mass']	[132.0808, 130.0651]	N1CC2CC(C1)c1cccc(=O)n1C2
21848	['mass']	[132.0808]	N1CC2CC(C1)c1cccc(=O)n1C2
21849	['mass']	[117.0573]	N1CC2CC(C1)c1cccc(=O)n1C2
21851	['mass']	[142.0651]	N1CC2CC(C1)c1cccc(=O)n1C2
21852	['mass']	[106.0651]	N1CC2CC(C1)c1cccc(=O)n1C2
21854	['mass']	[148.0757]	N1CC2CC(C1)c1cccc(=O)n1C2
21855	['mass']	[134.06]	N1CC2CC(C1)c1cccc(=O)n1C2
21856	['mass']	[132.0444]	N1CC2CC(C1)c1cccc(=O)n1C2
21857	['mass']	[158.06]	N1CC2CC(C1)c1cccc(=O)n1C2
21858	['mass']	[104.0495]	N1CC2CC(C1)c1cccc(=O)n1C2
21859	['mass']	[172.0757]	N1CC2CC(C1)c1cccc(=O)n1C2
21861	['mass']	[130.0651]	N1CC2CC(C1)c(c)n(C2)c(=O)cc
21862	['mass', 'mass']	[118.0651, 130.0651]	N1CC2CC(C1)c(c)n(C2)c(=O)cc
21863	['mass']	[118.0651]	N1CC2CC(C1)c(c)n(C2)c(=O)cc
21864	['mass', 'mass']	[144.0808, 130.0651]	N1CC2CC(C1)c(c)n(C2)c(=O)cc
21865	['mass']	[144.0808]	N1CC2CC(C1)c(c)n(C2)c(=O)cc
21866	['mass']	[146.06]	N1CC2CC(C1)c(c)n(C2)c(=O)cc
21867	['mass', 'mass']	[132.0808, 130.0651]	N1CC2CC(C1)c(c)n(C2)c(=O)cc
21868	['mass']	[132.0808]	N1CC2CC(C1)c(c)n(C2)c(=O)cc
21869	['mass']	[117.0573]	N1CC2CC(C1)c(c)n(C2)c(=O)cc
21870	['mass']	[160.0757]	N1CC2CC(C1)c(c)n(C2)c(=O)cc
21871	['mass']	[142.0651]	N1CC2CC(C1)c(c)n(C2)c(=O)cc
21872	['mass']	[106.0651]	N1CC2CC(C1)c(c)n(C2)c(=O)cc
21874	['mass']	[148.0757]	N1CC2CC(C1)c(c)n(C2)c(=O)cc
21875	['mass']	[134.06]	N1CC2CC(C1)c(c)n(C2)c(=O)cc
21876	['mass']	[132.0444]	N1CC2CC(C1)c(c)n(C2)c(=O)cc
21877	['mass']	[158.06]	N1CC2CC(C1)c(c)n(C2)c(=O)cc
21878	['mass']	[104.0495]	N1CC2CC(C1)c(c)n(C2)c(=O)cc
21879	['mass']	[172.0757]	N1CC2CC(C1)c(c)n(C2)c(=O)cc
21881	['mass']	[130.0651]	CC1CCc2cccc(=O)n2C1
21882	['mass', 'mass']	[118.0651, 130.0651]	CC1CCc2cccc(=O)n2C1
21883	['mass']	[118.0651]	CC1CCc2cccc(=O)n2C1
21884	['mass', 'mass']	[144.0808, 130.0651]	CC1CCc2cccc(=O)n2C1
21885	['mass']	[144.0808]	CC1CCc2cccc(=O)n2C1
21886	['mass']	[146.06]	CC1CCc2cccc(=O)n2C1
21887	['mass', 'mass']	[132.0808, 130.0651]	CC1CCc2cccc(=O)n2C1
21888	['mass']	[132.0808]	CC1CCc2cccc(=O)n2C1
21889	['mass']	[117.0573]	CC1CCc2cccc(=O)n2C1
21891	['mass']	[142.0651]	CC1CCc2cccc(=O)n2C1
21892	['mass']	[106.0651]	CC1CCc2cccc(=O)n2C1
21894	['mass']	[148.0757]	CC1CCc2cccc(=O)n2C1
21895	['mass']	[134.06]	CC1CCc2cccc(=O)n2C1
21896	['mass']	[132.0444]	CC1CCc2cccc(=O)n2C1
21897	['mass']	[158.06]	CC1CCc2cccc(=O)n2C1
21898	['mass']	[104.0495]	CC1CCc2cccc(=O)n2C1
21899	['mass']	[172.0757]	CC1CCc2cccc(=O)n2C1
21901	['mass']	[130.0651]	CNCC1CCc2cccc(=O)n2C1
21902	['mass', 'mass']	[118.0651, 130.0651]	CNCC1CCc2cccc(=O)n2C1
21903	['mass']	[118.0651]	CNCC1CCc2cccc(=O)n2C1
21904	['mass', 'mass']	[144.0808, 130.0651]	CNCC1CCc2cccc(=O)n2C1
21905	['mass']	[144.0808]	CNCC1CCc2cccc(=O)n2C1
21906	['mass']	[146.06]	CNCC1CCc2cccc(=O)n2C1
21907	['mass', 'mass']	[132.0808, 130.0651]	CNCC1CCc2cccc(=O)n2C1
21908	['mass']	[132.0808]	CNCC1CCc2cccc(=O)n2C1
21909	['mass']	[117.0573]	CNCC1CCc2cccc(=O)n2C1
21910	['mass']	[160.0757]	CNCC1CCc2cccc(=O)n2C1
21911	['mass']	[142.0651]	CNCC1CCc2cccc(=O)n2C1
21912	['mass']	[106.0651]	CNCC1CCc2cccc(=O)n2C1
21914	['mass']	[148.0757]	CNCC1CCc2cccc(=O)n2C1
21915	['mass']	[134.06]	CNCC1CCc2cccc(=O)n2C1
21916	['mass']	[132.0444]	CNCC1CCc2cccc(=O)n2C1
21917	['mass']	[158.06]	CNCC1CCc2cccc(=O)n2C1
21918	['mass']	[104.0495]	CNCC1CCc2cccc(=O)n2C1
21919	['mass']	[172.0757]	CNCC1CCc2cccc(=O)n2C1
21921	['mass']	[130.0651]	c1cccc(=O)n1
21922	['mass', 'mass']	[118.0651, 130.0651]	c1cccc(=O)n1
21923	['mass']	[118.0651]	c1cccc(=O)n1
21924	['mass', 'mass']	[144.0808, 130.0651]	c1cccc(=O)n1
21925	['mass']	[144.0808]	c1cccc(=O)n1
21926	['mass']	[146.06]	c1cccc(=O)n1
21927	['mass', 'mass']	[132.0808, 130.0651]	c1cccc(=O)n1
21928	['mass']	[132.0808]	c1cccc(=O)n1
21929	['mass']	[117.0573]	c1cccc(=O)n1
21932	['mass']	[106.0651]	c1cccc(=O)n1
21934	['mass']	[148.0757]	c1cccc(=O)n1
21935	['mass']	[134.06]	c1cccc(=O)n1
21936	['mass']	[132.0444]	c1cccc(=O)n1
21937	['mass']	[158.06]	c1cccc(=O)n1
21938	['mass']	[104.0495]	c1cccc(=O)n1
21939	['mass']	[172.0757]	c1cccc(=O)n1
21941	['mass']	[130.0651]	CC1CC(CN)Cn2c1cccc2=O
21942	['mass', 'mass']	[118.0651, 130.0651]	CC1CC(CN)Cn2c1cccc2=O
21943	['mass']	[118.0651]	CC1CC(CN)Cn2c1cccc2=O
21944	['mass', 'mass']	[144.0808, 130.0651]	CC1CC(CN)Cn2c1cccc2=O
21945	['mass']	[144.0808]	CC1CC(CN)Cn2c1cccc2=O
21946	['mass']	[146.06]	CC1CC(CN)Cn2c1cccc2=O
21947	['mass', 'mass']	[132.0808, 130.0651]	CC1CC(CN)Cn2c1cccc2=O
21948	['mass']	[132.0808]	CC1CC(CN)Cn2c1cccc2=O
21949	['mass']	[117.0573]	CC1CC(CN)Cn2c1cccc2=O
21950	['mass']	[160.0757]	CC1CC(CN)Cn2c1cccc2=O
21951	['mass']	[142.0651]	CC1CC(CN)Cn2c1cccc2=O
21952	['mass']	[106.0651]	CC1CC(CN)Cn2c1cccc2=O
21954	['mass']	[148.0757]	CC1CC(CN)Cn2c1cccc2=O
21955	['mass']	[134.06]	CC1CC(CN)Cn2c1cccc2=O
21956	['mass']	[132.0444]	CC1CC(CN)Cn2c1cccc2=O
21957	['mass']	[158.06]	CC1CC(CN)Cn2c1cccc2=O
21958	['mass']	[104.0495]	CC1CC(CN)Cn2c1cccc2=O
21959	['mass']	[172.0757]	CC1CC(CN)Cn2c1cccc2=O
21961	['mass']	[130.0651]	Cn1c(cccc1=O)C1CCCNC1
21962	['mass', 'mass']	[118.0651, 130.0651]	Cn1c(cccc1=O)C1CCCNC1
21963	['mass']	[118.0651]	Cn1c(cccc1=O)C1CCCNC1
21964	['mass', 'mass']	[144.0808, 130.0651]	Cn1c(cccc1=O)C1CCCNC1
21965	['mass']	[144.0808]	Cn1c(cccc1=O)C1CCCNC1
21966	['mass']	[146.06]	Cn1c(cccc1=O)C1CCCNC1
21967	['mass', 'mass']	[132.0808, 130.0651]	Cn1c(cccc1=O)C1CCCNC1
21968	['mass']	[132.0808]	Cn1c(cccc1=O)C1CCCNC1
21969	['mass']	[117.0573]	Cn1c(cccc1=O)C1CCCNC1
21970	['mass']	[160.0757]	Cn1c(cccc1=O)C1CCCNC1
21971	['mass']	[142.0651]	Cn1c(cccc1=O)C1CCCNC1
21972	['mass']	[106.0651]	Cn1c(cccc1=O)C1CCCNC1
21974	['mass']	[148.0757]	Cn1c(cccc1=O)C1CCCNC1
21975	['mass']	[134.06]	Cn1c(cccc1=O)C1CCCNC1
21976	['mass']	[132.0444]	Cn1c(cccc1=O)C1CCCNC1
21977	['mass']	[158.06]	Cn1c(cccc1=O)C1CCCNC1
21978	['mass']	[104.0495]	Cn1c(cccc1=O)C1CCCNC1
21979	['mass']	[172.0757]	Cn1c(cccc1=O)C1CCCNC1
21981	['mass']	[130.0651]	CC1CCCn2c1cccc2=O
21982	['mass', 'mass']	[118.0651, 130.0651]	CC1CCCn2c1cccc2=O
21983	['mass']	[118.0651]	CC1CCCn2c1cccc2=O
21984	['mass', 'mass']	[144.0808, 130.0651]	CC1CCCn2c1cccc2=O
21985	['mass']	[144.0808]	CC1CCCn2c1cccc2=O
21986	['mass']	[146.06]	CC1CCCn2c1cccc2=O
21987	['mass', 'mass']	[132.0808, 130.0651]	CC1CCCn2c1cccc2=O
21988	['mass']	[132.0808]	CC1CCCn2c1cccc2=O
21989	['mass']	[117.0573]	CC1CCCn2c1cccc2=O
21991	['mass']	[142.0651]	CC1CCCn2c1cccc2=O
21992	['mass']	[106.0651]	CC1CCCn2c1cccc2=O
21994	['mass']	[148.0757]	CC1CCCn2c1cccc2=O
21995	['mass']	[134.06]	CC1CCCn2c1cccc2=O
21996	['mass']	[132.0444]	CC1CCCn2c1cccc2=O
21997	['mass']	[158.06]	CC1CCCn2c1cccc2=O
21998	['mass']	[104.0495]	CC1CCCn2c1cccc2=O
21999	['mass']	[172.0757]	CC1CCCn2c1cccc2=O
22001	['mass']	[130.0651]	CC1CNCCc2cccc(=O)n2C1
22002	['mass', 'mass']	[118.0651, 130.0651]	CC1CNCCc2cccc(=O)n2C1
22003	['mass']	[118.0651]	CC1CNCCc2cccc(=O)n2C1
22004	['mass', 'mass']	[144.0808, 130.0651]	CC1CNCCc2cccc(=O)n2C1
22005	['mass']	[144.0808]	CC1CNCCc2cccc(=O)n2C1
22006	['mass']	[146.06]	CC1CNCCc2cccc(=O)n2C1
22007	['mass', 'mass']	[132.0808, 130.0651]	CC1CNCCc2cccc(=O)n2C1
22008	['mass']	[132.0808]	CC1CNCCc2cccc(=O)n2C1
22009	['mass']	[117.0573]	CC1CNCCc2cccc(=O)n2C1
22010	['mass']	[160.0757]	CC1CNCCc2cccc(=O)n2C1
22011	['mass']	[142.0651]	CC1CNCCc2cccc(=O)n2C1
22012	['mass']	[106.0651]	CC1CNCCc2cccc(=O)n2C1
22014	['mass']	[148.0757]	CC1CNCCc2cccc(=O)n2C1
22015	['mass']	[134.06]	CC1CNCCc2cccc(=O)n2C1
22016	['mass']	[132.0444]	CC1CNCCc2cccc(=O)n2C1
22017	['mass']	[158.06]	CC1CNCCc2cccc(=O)n2C1
22018	['mass']	[104.0495]	CC1CNCCc2cccc(=O)n2C1
22019	['mass']	[172.0757]	CC1CNCCc2cccc(=O)n2C1
22021	['mass']	[130.0651]	N1CC2CC(C1)c(cccc=O)nC2
22022	['mass', 'mass']	[118.0651, 130.0651]	N1CC2CC(C1)c(cccc=O)nC2
22023	['mass']	[118.0651]	N1CC2CC(C1)c(cccc=O)nC2
22024	['mass', 'mass']	[144.0808, 130.0651]	N1CC2CC(C1)c(cccc=O)nC2
22025	['mass']	[144.0808]	N1CC2CC(C1)c(cccc=O)nC2
22026	['mass']	[146.06]	N1CC2CC(C1)c(cccc=O)nC2
22027	['mass', 'mass']	[132.0808, 130.0651]	N1CC2CC(C1)c(cccc=O)nC2
22028	['mass']	[132.0808]	N1CC2CC(C1)c(cccc=O)nC2
22029	['mass']	[117.0573]	N1CC2CC(C1)c(cccc=O)nC2
22030	['mass']	[160.0757]	N1CC2CC(C1)c(cccc=O)nC2
22031	['mass']	[142.0651]	N1CC2CC(C1)c(cccc=O)nC2
22032	['mass']	[106.0651]	N1CC2CC(C1)c(cccc=O)nC2
22034	['mass']	[148.0757]	N1CC2CC(C1)c(cccc=O)nC2
22035	['mass']	[134.06]	N1CC2CC(C1)c(cccc=O)nC2
22036	['mass']	[132.0444]	N1CC2CC(C1)c(cccc=O)nC2
22037	['mass']	[158.06]	N1CC2CC(C1)c(cccc=O)nC2
22038	['mass']	[104.0495]	N1CC2CC(C1)c(cccc=O)nC2
22039	['mass']	[172.0757]	N1CC2CC(C1)c(cccc=O)nC2
22041	['mass']	[130.0651]	N1CC2CC(C1)c1cccc(=)n1C2
22042	['mass', 'mass']	[118.0651, 130.0651]	N1CC2CC(C1)c1cccc(=)n1C2
22043	['mass']	[118.0651]	N1CC2CC(C1)c1cccc(=)n1C2
22044	['mass', 'mass']	[144.0808, 130.0651]	N1CC2CC(C1)c1cccc(=)n1C2
22045	['mass']	[144.0808]	N1CC2CC(C1)c1cccc(=)n1C2
22046	['mass']	[146.06]	N1CC2CC(C1)c1cccc(=)n1C2
22047	['mass', 'mass']	[132.0808, 130.0651]	N1CC2CC(C1)c1cccc(=)n1C2
22048	['mass']	[132.0808]	N1CC2CC(C1)c1cccc(=)n1C2
22049	['mass']	[117.0573]	N1CC2CC(C1)c1cccc(=)n1C2
22050	['mass']	[160.0757]	N1CC2CC(C1)c1cccc(=)n1C2
22051	['mass']	[142.0651]	N1CC2CC(C1)c1cccc(=)n1C2
22052	['mass']	[106.0651]	N1CC2CC(C1)c1cccc(=)n1C2
22054	['mass']	[148.0757]	N1CC2CC(C1)c1cccc(=)n1C2
22055	['mass']	[134.06]	N1CC2CC(C1)c1cccc(=)n1C2
22056	['mass']	[132.0444]	N1CC2CC(C1)c1cccc(=)n1C2
22057	['mass']	[158.06]	N1CC2CC(C1)c1cccc(=)n1C2
22058	['mass']	[104.0495]	N1CC2CC(C1)c1cccc(=)n1C2
22059	['mass']	[172.0757]	N1CC2CC(C1)c1cccc(=)n1C2
22061	['mass']	[130.0651]	CC1CC(CN)c2cccc(=O)n2C1
22062	['mass', 'mass']	[118.0651, 130.0651]	CC1CC(CN)c2cccc(=O)n2C1
22063	['mass']	[118.0651]	CC1CC(CN)c2cccc(=O)n2C1
22064	['mass', 'mass']	[144.0808, 130.0651]	CC1CC(CN)c2cccc(=O)n2C1
22065	['mass']	[144.0808]	CC1CC(CN)c2cccc(=O)n2C1
22066	['mass']	[146.06]	CC1CC(CN)c2cccc(=O)n2C1
22067	['mass', 'mass']	[132.0808, 130.0651]	CC1CC(CN)c2cccc(=O)n2C1
22068	['mass']	[132.0808]	CC1CC(CN)c2cccc(=O)n2C1
22069	['mass']	[117.0573]	CC1CC(CN)c2cccc(=O)n2C1
22070	['mass']	[160.0757]	CC1CC(CN)c2cccc(=O)n2C1
22071	['mass']	[142.0651]	CC1CC(CN)c2cccc(=O)n2C1
22072	['mass']	[106.0651]	CC1CC(CN)c2cccc(=O)n2C1
22074	['mass']	[148.0757]	CC1CC(CN)c2cccc(=O)n2C1
22075	['mass']	[134.06]	CC1CC(CN)c2cccc(=O)n2C1
22076	['mass']	[132.0444]	CC1CC(CN)c2cccc(=O)n2C1
22077	['mass']	[158.06]	CC1CC(CN)c2cccc(=O)n2C1
22078	['mass']	[104.0495]	CC1CC(CN)c2cccc(=O)n2C1
22079	['mass']	[172.0757]	CC1CC(CN)c2cccc(=O)n2C1
22081	['mass']	[130.0651]	CNCC1CCCn2c1cccc2=O
22082	['mass', 'mass']	[118.0651, 130.0651]	CNCC1CCCn2c1cccc2=O
22083	['mass']	[118.0651]	CNCC1CCCn2c1cccc2=O
22084	['mass', 'mass']	[144.0808, 130.0651]	CNCC1CCCn2c1cccc2=O
22085	['mass']	[144.0808]	CNCC1CCCn2c1cccc2=O
22086	['mass']	[146.06]	CNCC1CCCn2c1cccc2=O
22087	['mass', 'mass']	[132.0808, 130.0651]	CNCC1CCCn2c1cccc2=O
22088	['mass']	[132.0808]	CNCC1CCCn2c1cccc2=O
22089	['mass']	[117.0573]	CNCC1CCCn2c1cccc2=O
22090	['mass']	[160.0757]	CNCC1CCCn2c1cccc2=O
22091	['mass']	[142.0651]	CNCC1CCCn2c1cccc2=O
22092	['mass']	[106.0651]	CNCC1CCCn2c1cccc2=O
22094	['mass']	[148.0757]	CNCC1CCCn2c1cccc2=O
22095	['mass']	[134.06]	CNCC1CCCn2c1cccc2=O
22096	['mass']	[132.0444]	CNCC1CCCn2c1cccc2=O
22097	['mass']	[158.06]	CNCC1CCCn2c1cccc2=O
22098	['mass']	[104.0495]	CNCC1CCCn2c1cccc2=O
22099	['mass']	[172.0757]	CNCC1CCCn2c1cccc2=O
22101	['mass']	[130.0651]	N1CC2CC(C1)ccccc(=O)nC2
22102	['mass', 'mass']	[118.0651, 130.0651]	N1CC2CC(C1)ccccc(=O)nC2
22103	['mass']	[118.0651]	N1CC2CC(C1)ccccc(=O)nC2
22104	['mass', 'mass']	[144.0808, 130.0651]	N1CC2CC(C1)ccccc(=O)nC2
22105	['mass']	[144.0808]	N1CC2CC(C1)ccccc(=O)nC2
22106	['mass']	[146.06]	N1CC2CC(C1)ccccc(=O)nC2
22107	['mass', 'mass']	[132.0808, 130.0651]	N1CC2CC(C1)ccccc(=O)nC2
22108	['mass']	[132.0808]	N1CC2CC(C1)ccccc(=O)nC2
22109	['mass']	[117.0573]	N1CC2CC(C1)ccccc(=O)nC2
22110	['mass']	[160.0757]	N1CC2CC(C1)ccccc(=O)nC2
22111	['mass']	[142.0651]	N1CC2CC(C1)ccccc(=O)nC2
22112	['mass']	[106.0651]	N1CC2CC(C1)ccccc(=O)nC2
22114	['mass']	[148.0757]	N1CC2CC(C1)ccccc(=O)nC2
22115	['mass']	[134.06]	N1CC2CC(C1)ccccc(=O)nC2
22116	['mass']	[132.0444]	N1CC2CC(C1)ccccc(=O)nC2
22117	['mass']	[158.06]	N1CC2CC(C1)ccccc(=O)nC2
22118	['mass']	[104.0495]	N1CC2CC(C1)ccccc(=O)nC2
22119	['mass']	[172.0757]	N1CC2CC(C1)ccccc(=O)nC2
22121	['mass']	[130.0651]	CC1CNCCCn2c1cccc2=O
22122	['mass', 'mass']	[118.0651, 130.0651]	CC1CNCCCn2c1cccc2=O
22123	['mass']	[118.0651]	CC1CNCCCn2c1cccc2=O
22124	['mass', 'mass']	[144.0808, 130.0651]	CC1CNCCCn2c1cccc2=O
22125	['mass']	[144.0808]	CC1CNCCCn2c1cccc2=O
22126	['mass']	[146.06]	CC1CNCCCn2c1cccc2=O
22127	['mass', 'mass']	[132.0808, 130.0651]	CC1CNCCCn2c1cccc2=O
22128	['mass']	[132.0808]	CC1CNCCCn2c1cccc2=O
22129	['mass']	[117.0573]	CC1CNCCCn2c1cccc2=O
22130	['mass']	[160.0757]	CC1CNCCCn2c1cccc2=O
22131	['mass']	[142.0651]	CC1CNCCCn2c1cccc2=O
22132	['mass']	[106.0651]	CC1CNCCCn2c1cccc2=O
22134	['mass']	[148.0757]	CC1CNCCCn2c1cccc2=O
22135	['mass']	[134.06]	CC1CNCCCn2c1cccc2=O
22136	['mass']	[132.0444]	CC1CNCCCn2c1cccc2=O
22137	['mass']	[158.06]	CC1CNCCCn2c1cccc2=O
22138	['mass']	[104.0495]	CC1CNCCCn2c1cccc2=O
22139	['mass']	[172.0757]	CC1CNCCCn2c1cccc2=O
22141	['mass']	[130.0651]	N1CC2CC(C1)cn(C2)c(=O)ccc
22142	['mass', 'mass']	[118.0651, 130.0651]	N1CC2CC(C1)cn(C2)c(=O)ccc
22143	['mass']	[118.0651]	N1CC2CC(C1)cn(C2)c(=O)ccc
22144	['mass', 'mass']	[144.0808, 130.0651]	N1CC2CC(C1)cn(C2)c(=O)ccc
22145	['mass']	[144.0808]	N1CC2CC(C1)cn(C2)c(=O)ccc
22146	['mass']	[146.06]	N1CC2CC(C1)cn(C2)c(=O)ccc
22147	['mass', 'mass']	[132.0808, 130.0651]	N1CC2CC(C1)cn(C2)c(=O)ccc
22148	['mass']	[132.0808]	N1CC2CC(C1)cn(C2)c(=O)ccc
22149	['mass']	[117.0573]	N1CC2CC(C1)cn(C2)c(=O)ccc
22150	['mass']	[160.0757]	N1CC2CC(C1)cn(C2)c(=O)ccc
22151	['mass']	[142.0651]	N1CC2CC(C1)cn(C2)c(=O)ccc
22152	['mass']	[106.0651]	N1CC2CC(C1)cn(C2)c(=O)ccc
22154	['mass']	[148.0757]	N1CC2CC(C1)cn(C2)c(=O)ccc
22155	['mass']	[134.06]	N1CC2CC(C1)cn(C2)c(=O)ccc
22156	['mass']	[132.0444]	N1CC2CC(C1)cn(C2)c(=O)ccc
22157	['mass']	[158.06]	N1CC2CC(C1)cn(C2)c(=O)ccc
22158	['mass']	[104.0495]	N1CC2CC(C1)cn(C2)c(=O)ccc
22159	['mass']	[172.0757]	N1CC2CC(C1)cn(C2)c(=O)ccc
22161	['mass']	[130.0651]	CC1CC(C)c2cccc(=O)n2C1
22162	['mass', 'mass']	[118.0651, 130.0651]	CC1CC(C)c2cccc(=O)n2C1
22163	['mass']	[118.0651]	CC1CC(C)c2cccc(=O)n2C1
22164	['mass', 'mass']	[144.0808, 130.0651]	CC1CC(C)c2cccc(=O)n2C1
22165	['mass']	[144.0808]	CC1CC(C)c2cccc(=O)n2C1
22166	['mass']	[146.06]	CC1CC(C)c2cccc(=O)n2C1
22167	['mass', 'mass']	[132.0808, 130.0651]	CC1CC(C)c2cccc(=O)n2C1
22168	['mass']	[132.0808]	CC1CC(C)c2cccc(=O)n2C1
22169	['mass']	[117.0573]	CC1CC(C)c2cccc(=O)n2C1
22171	['mass']	[142.0651]	CC1CC(C)c2cccc(=O)n2C1
22172	['mass']	[106.0651]	CC1CC(C)c2cccc(=O)n2C1
22174	['mass']	[148.0757]	CC1CC(C)c2cccc(=O)n2C1
22175	['mass']	[134.06]	CC1CC(C)c2cccc(=O)n2C1
22176	['mass']	[132.0444]	CC1CC(C)c2cccc(=O)n2C1
22177	['mass']	[158.06]	CC1CC(C)c2cccc(=O)n2C1
22178	['mass']	[104.0495]	CC1CC(C)c2cccc(=O)n2C1
22179	['mass']	[172.0757]	CC1CC(C)c2cccc(=O)n2C1
22181	['mass']	[130.0651]	CC1CC(CNC1)c1cccc(=O)n1
22182	['mass', 'mass']	[118.0651, 130.0651]	CC1CC(CNC1)c1cccc(=O)n1
22183	['mass']	[118.0651]	CC1CC(CNC1)c1cccc(=O)n1
22184	['mass', 'mass']	[144.0808, 130.0651]	CC1CC(CNC1)c1cccc(=O)n1
22185	['mass']	[144.0808]	CC1CC(CNC1)c1cccc(=O)n1
22186	['mass']	[146.06]	CC1CC(CNC1)c1cccc(=O)n1
22187	['mass', 'mass']	[132.0808, 130.0651]	CC1CC(CNC1)c1cccc(=O)n1
22188	['mass']	[132.0808]	CC1CC(CNC1)c1cccc(=O)n1
22189	['mass']	[117.0573]	CC1CC(CNC1)c1cccc(=O)n1
22190	['mass']	[160.0757]	CC1CC(CNC1)c1cccc(=O)n1
22191	['mass']	[142.0651]	CC1CC(CNC1)c1cccc(=O)n1
22192	['mass']	[106.0651]	CC1CC(CNC1)c1cccc(=O)n1
22194	['mass']	[148.0757]	CC1CC(CNC1)c1cccc(=O)n1
22195	['mass']	[134.06]	CC1CC(CNC1)c1cccc(=O)n1
22196	['mass']	[132.0444]	CC1CC(CNC1)c1cccc(=O)n1
22197	['mass']	[158.06]	CC1CC(CNC1)c1cccc(=O)n1
22198	['mass']	[104.0495]	CC1CC(CNC1)c1cccc(=O)n1
22199	['mass']	[172.0757]	CC1CC(CNC1)c1cccc(=O)n1
22201	['mass']	[130.0651]	c1cccc(=O)n1CC1CCCNC1
22202	['mass', 'mass']	[118.0651, 130.0651]	c1cccc(=O)n1CC1CCCNC1
22203	['mass']	[118.0651]	c1cccc(=O)n1CC1CCCNC1
22204	['mass', 'mass']	[144.0808, 130.0651]	c1cccc(=O)n1CC1CCCNC1
22205	['mass']	[144.0808]	c1cccc(=O)n1CC1CCCNC1
22206	['mass']	[146.06]	c1cccc(=O)n1CC1CCCNC1
22207	['mass', 'mass']	[132.0808, 130.0651]	c1cccc(=O)n1CC1CCCNC1
22208	['mass']	[132.0808]	c1cccc(=O)n1CC1CCCNC1
22209	['mass']	[117.0573]	c1cccc(=O)n1CC1CCCNC1
22210	['mass']	[160.0757]	c1cccc(=O)n1CC1CCCNC1
22211	['mass']	[142.0651]	c1cccc(=O)n1CC1CCCNC1
22212	['mass']	[106.0651]	c1cccc(=O)n1CC1CCCNC1
22214	['mass']	[148.0757]	c1cccc(=O)n1CC1CCCNC1
22215	['mass']	[134.06]	c1cccc(=O)n1CC1CCCNC1
22216	['mass']	[132.0444]	c1cccc(=O)n1CC1CCCNC1
22217	['mass']	[158.06]	c1cccc(=O)n1CC1CCCNC1
22218	['mass']	[104.0495]	c1cccc(=O)n1CC1CCCNC1
22219	['mass']	[172.0757]	c1cccc(=O)n1CC1CCCNC1
22221	['mass']	[130.0651]	N1CC2CC(C1)c(cc)n(C2)c(=O)c
22222	['mass', 'mass']	[118.0651, 130.0651]	N1CC2CC(C1)c(cc)n(C2)c(=O)c
22223	['mass']	[118.0651]	N1CC2CC(C1)c(cc)n(C2)c(=O)c
22224	['mass', 'mass']	[144.0808, 130.0651]	N1CC2CC(C1)c(cc)n(C2)c(=O)c
22225	['mass']	[144.0808]	N1CC2CC(C1)c(cc)n(C2)c(=O)c
22226	['mass']	[146.06]	N1CC2CC(C1)c(cc)n(C2)c(=O)c
22227	['mass', 'mass']	[132.0808, 130.0651]	N1CC2CC(C1)c(cc)n(C2)c(=O)c
22228	['mass']	[132.0808]	N1CC2CC(C1)c(cc)n(C2)c(=O)c
22229	['mass']	[117.0573]	N1CC2CC(C1)c(cc)n(C2)c(=O)c
22230	['mass']	[160.0757]	N1CC2CC(C1)c(cc)n(C2)c(=O)c
22231	['mass']	[142.0651]	N1CC2CC(C1)c(cc)n(C2)c(=O)c
22232	['mass']	[106.0651]	N1CC2CC(C1)c(cc)n(C2)c(=O)c
22234	['mass']	[148.0757]	N1CC2CC(C1)c(cc)n(C2)c(=O)c
22235	['mass']	[134.06]	N1CC2CC(C1)c(cc)n(C2)c(=O)c
22236	['mass']	[132.0444]	N1CC2CC(C1)c(cc)n(C2)c(=O)c
22237	['mass']	[158.06]	N1CC2CC(C1)c(cc)n(C2)c(=O)c
22238	['mass']	[104.0495]	N1CC2CC(C1)c(cc)n(C2)c(=O)c
22239	['mass']	[172.0757]	N1CC2CC(C1)c(cc)n(C2)c(=O)c
22241	['mass']	[130.0651]	C1CCc2cccc(=O)n2C1
22242	['mass', 'mass']	[118.0651, 130.0651]	C1CCc2cccc(=O)n2C1
22243	['mass']	[118.0651]	C1CCc2cccc(=O)n2C1
22244	['mass', 'mass']	[144.0808, 130.0651]	C1CCc2cccc(=O)n2C1
22245	['mass']	[144.0808]	C1CCc2cccc(=O)n2C1
22246	['mass']	[146.06]	C1CCc2cccc(=O)n2C1
22247	['mass', 'mass']	[132.0808, 130.0651]	C1CCc2cccc(=O)n2C1
22248	['mass']	[132.0808]	C1CCc2cccc(=O)n2C1
22249	['mass']	[117.0573]	C1CCc2cccc(=O)n2C1
22251	['mass']	[142.0651]	C1CCc2cccc(=O)n2C1
22252	['mass']	[106.0651]	C1CCc2cccc(=O)n2C1
22254	['mass']	[148.0757]	C1CCc2cccc(=O)n2C1
22255	['mass']	[134.06]	C1CCc2cccc(=O)n2C1
22256	['mass']	[132.0444]	C1CCc2cccc(=O)n2C1
22257	['mass']	[158.06]	C1CCc2cccc(=O)n2C1
22258	['mass']	[104.0495]	C1CCc2cccc(=O)n2C1
22259	['mass']	[172.0757]	C1CCc2cccc(=O)n2C1
22261	['mass']	[130.0651]	N1CC2CC(C1)c(ccc)n(C2)c=O
22262	['mass', 'mass']	[118.0651, 130.0651]	N1CC2CC(C1)c(ccc)n(C2)c=O
22263	['mass']	[118.0651]	N1CC2CC(C1)c(ccc)n(C2)c=O
22264	['mass', 'mass']	[144.0808, 130.0651]	N1CC2CC(C1)c(ccc)n(C2)c=O
22265	['mass']	[144.0808]	N1CC2CC(C1)c(ccc)n(C2)c=O
22266	['mass']	[146.06]	N1CC2CC(C1)c(ccc)n(C2)c=O
22267	['mass', 'mass']	[132.0808, 130.0651]	N1CC2CC(C1)c(ccc)n(C2)c=O
22268	['mass']	[132.0808]	N1CC2CC(C1)c(ccc)n(C2)c=O
22269	['mass']	[117.0573]	N1CC2CC(C1)c(ccc)n(C2)c=O
22270	['mass']	[160.0757]	N1CC2CC(C1)c(ccc)n(C2)c=O
22271	['mass']	[142.0651]	N1CC2CC(C1)c(ccc)n(C2)c=O
22272	['mass']	[106.0651]	N1CC2CC(C1)c(ccc)n(C2)c=O
22274	['mass']	[148.0757]	N1CC2CC(C1)c(ccc)n(C2)c=O
22275	['mass']	[134.06]	N1CC2CC(C1)c(ccc)n(C2)c=O
22276	['mass']	[132.0444]	N1CC2CC(C1)c(ccc)n(C2)c=O
22277	['mass']	[158.06]	N1CC2CC(C1)c(ccc)n(C2)c=O
22278	['mass']	[104.0495]	N1CC2CC(C1)c(ccc)n(C2)c=O
22279	['mass']	[172.0757]	N1CC2CC(C1)c(ccc)n(C2)c=O
22298	['mass_diff']	[30.047]	CCCCCC1(C)C=CC(=O)CC1
22365	['mass_diff']	[60.0211]	CCCCCC1(C)C=CC(=O)CC1
22381	['mass']	[130.0651]	C(=)N1CC2CC(C1)c1cccc(=O)n1C2
22382	['mass', 'mass']	[118.0651, 130.0651]	C(=)N1CC2CC(C1)c1cccc(=O)n1C2
22383	['mass']	[118.0651]	C(=)N1CC2CC(C1)c1cccc(=O)n1C2
22384	['mass', 'mass']	[144.0808, 130.0651]	C(=)N1CC2CC(C1)c1cccc(=O)n1C2
22385	['mass']	[144.0808]	C(=)N1CC2CC(C1)c1cccc(=O)n1C2
22386	['mass']	[146.06]	C(=)N1CC2CC(C1)c1cccc(=O)n1C2
22387	['mass', 'mass']	[132.0808, 130.0651]	C(=)N1CC2CC(C1)c1cccc(=O)n1C2
22388	['mass']	[132.0808]	C(=)N1CC2CC(C1)c1cccc(=O)n1C2
22389	['mass']	[117.0573]	C(=)N1CC2CC(C1)c1cccc(=O)n1C2
22390	['mass']	[160.0757]	C(=)N1CC2CC(C1)c1cccc(=O)n1C2
22391	['mass']	[142.0651]	C(=)N1CC2CC(C1)c1cccc(=O)n1C2
22392	['mass']	[106.0651]	C(=)N1CC2CC(C1)c1cccc(=O)n1C2
22394	['mass']	[148.0757]	C(=)N1CC2CC(C1)c1cccc(=O)n1C2
22395	['mass']	[134.06]	C(=)N1CC2CC(C1)c1cccc(=O)n1C2
22396	['mass']	[132.0444]	C(=)N1CC2CC(C1)c1cccc(=O)n1C2
22397	['mass']	[158.06]	C(=)N1CC2CC(C1)c1cccc(=O)n1C2
22398	['mass']	[104.0495]	C(=)N1CC2CC(C1)c1cccc(=O)n1C2
22399	['mass']	[172.0757]	C(=)N1CC2CC(C1)c1cccc(=O)n1C2
22401	['mass']	[142.0651]	C:C:C:C:C1:C:C:C:N:C:1
22404	['mass']	[154.0651]	C:C:C:C:C1:C:C:C:N:C:1
22409	['mass']	[119.0491]	C:C(O):C(O):C:C:CCNCC
22410	['mass']	[135.0441]	C:C(O):C(O):C:C:CCNCC
22411	['mass']	[149.0597]	C:C(O):C(O):C:C:CCNCC
22426	['mass_diff']	[30.047]	O=CC1CCCC1
22489	['mass_diff']	[60.0211]	O=CC1CCCC1
22505	['mass', 'mass']	[103.0542, 115.0542]	CCN=C(O)COC1:C:C:C2:C:C:C(=O):O:C:2:C:1
22507	['mass_diff', 'mass_diff']	[46.0055, 30.0106]	CCN=C(O)COC1:C:C:C2:C:C:C(=O):O:C:2:C:1
22508	['mass_diff', 'mass']	[46.0055, 115.0542]	CCN=C(O)COC1:C:C:C2:C:C:C(=O):O:C:2:C:1
22509	['mass_diff', 'mass']	[46.0055, 103.0542]	CCN=C(O)COC1:C:C:C2:C:C:C(=O):O:C:2:C:1
22510	['mass_diff', 'mass']	[46.0055, 105.0699]	CCN=C(O)COC1:C:C:C2:C:C:C(=O):O:C:2:C:1
22511	['mass_diff']	[46.0055]	CCN=C(O)COC1:C:C:C2:C:C:C(=O):O:C:2:C:1
22512	['mass_diff', 'mass']	[55.9898, 115.0542]	CCN=C(O)COC1:C:C:C2:C:C:C(=O):O:C:2:C:1
22513	['mass_diff', 'mass_diff']	[55.9898, 46.0055]	CCN=C(O)COC1:C:C:C2:C:C:C(=O):O:C:2:C:1
22514	['mass_diff']	[55.9898]	CCN=C(O)COC1:C:C:C2:C:C:C(=O):O:C:2:C:1
22516	['mass_diff', 'mass_diff']	[58.0055, 46.0055]	CCN=C(O)COC1:C:C:C2:C:C:C(=O):O:C:2:C:1
22517	['mass_diff']	[57.0215]	CCN=C(O)COC1:C:C:C2:C:C:C(=O):O:C:2:C:1
22518	['mass', 'mass']	[130.0651, 115.0542]	CCN=C(O)COC1:C:C:C2:C:C:C(=O):O:C:2:C:1
22519	['mass', 'mass']	[130.0651, 103.0542]	CCN=C(O)COC1:C:C:C2:C:C:C(=O):O:C:2:C:1
22523	['mass']	[145.0648]	CCN=C(O)COC1:C:C:C2:C:C:C(=O):O:C:2:C:1
22524	['mass', 'mass']	[118.0651, 130.0651]	CCN=C(O)COC1:C:C:C2:C:C:C(=O):O:C:2:C:1
22525	['mass']	[118.0651]	CCN=C(O)COC1:C:C:C2:C:C:C(=O):O:C:2:C:1
22527	['mass']	[165.0699]	CCN=C(O)COC1:C:C:C2:C:C:C(=O):O:C:2:C:1
22529	['mass']	[132.0808]	CCN=C(O)COC1:C:C:C2:C:C:C(=O):O:C:2:C:1
22530	['mass']	[161.0597]	CCN=C(O)COC1:C:C:C2:C:C:C(=O):O:C:2:C:1
22531	['mass']	[153.0699]	CCN=C(O)COC1:C:C:C2:C:C:C(=O):O:C:2:C:1
22532	['mass']	[175.0754]	CCN=C(O)COC1:C:C:C2:C:C:C(=O):O:C:2:C:1
22566	['mass']	[145.0648]	[H]CN([H])C(=O)CO[H]
22569	['mass']	[159.0804]	[H]CN([H])C(=O)CO[H]
22571	['mass']	[161.0597]	[H]CN([H])C(=O)CO[H]
22574	['mass']	[175.0754]	[H]CN([H])C(=O)CO[H]
22576	['mass']	[172.0757]	[H]CN([H])C(=O)CO[H]
22577	['mass']	[121.0648]	C(O)=NCc1ccccc1
22578	['mass']	[106.0651]	C(O)=NCc1ccccc1
22579	['mass_diff']	[71.0371]	C(O)=NCc1ccccc1
22594	['mass_diff']	[30.047]	CCC(C)(C)CC(C)=O
22657	['mass_diff']	[60.0211]	CCC(C)(C)CC(C)=O
22680	['mass_diff']	[56.9977]	O=C1:C:C:O:C:C:1
22701	['mass_diff']	[35.9767]	CC1CCCC(Cl)C1
22702	['mass_diff', 'mass_diff']	[34.9689, 35.9767]	CC1CCCC(Cl)C1
22703	['mass_diff']	[34.9689]	CC1CCCC(Cl)C1
22704	['mass']	[120.0808]	NC1CCCCC1N
22705	['mass_diff']	[43.0058]	c1[nH]c2ccccc2c1
22727	['mass_diff']	[43.0058]	CN(C)CC(N)=O
22728	['mass']	[144.0808]	CN(C)CC(N)=O
22734	['mass_diff', 'mass_diff']	[52.0313, 30.0106]	CC1=CC(=CCC2CCCCC2C)CCC1
22735	['mass', 'mass_diff']	[105.0699, 30.0106]	CC1=CC(=CCC2CCCCC2C)CCC1
22736	['mass', 'mass_diff']	[105.0699, 52.0313]	CC1=CC(=CCC2CCCCC2C)CCC1
22737	['mass']	[105.0699]	CC1=CC(=CCC2CCCCC2C)CCC1
22738	['mass', 'mass_diff']	[129.0699, 30.0106]	CC1=CC(=CCC2CCCCC2C)CCC1
22739	['mass', 'mass_diff']	[129.0699, 52.0313]	CC1=CC(=CCC2CCCCC2C)CCC1
22740	['mass', 'mass']	[129.0699, 105.0699]	CC1=CC(=CCC2CCCCC2C)CCC1
22741	['mass']	[129.0699]	CC1=CC(=CCC2CCCCC2C)CCC1
22742	['mass', 'mass_diff']	[117.0699, 52.0313]	CC1=CC(=CCC2CCCCC2C)CCC1
22743	['mass', 'mass']	[117.0699, 105.0699]	CC1=CC(=CCC2CCCCC2C)CCC1
22744	['mass', 'mass', 'mass']	[117.0699, 129.0699, 105.0699]	CC1=CC(=CCC2CCCCC2C)CCC1
22745	['mass', 'mass']	[117.0699, 129.0699]	CC1=CC(=CCC2CCCCC2C)CCC1
22746	['mass']	[117.0699]	CC1=CC(=CCC2CCCCC2C)CCC1
22747	['mass_diff', 'mass_diff']	[30.047, 52.0313]	CC1=CC(=CCC2CCCCC2C)CCC1
22748	['mass_diff', 'mass']	[30.047, 105.0699]	CC1=CC(=CCC2CCCCC2C)CCC1
22749	['mass_diff']	[30.047]	CC1=CC(=CCC2CCCCC2C)CCC1
22751	['mass', 'mass_diff']	[121.0648, 52.0313]	CC1=CC(=CCC2CCCCC2C)CCC1
22752	['mass', 'mass']	[121.0648, 105.0699]	CC1=CC(=CCC2CCCCC2C)CCC1
22753	['mass', 'mass']	[121.0648, 117.0699]	CC1=CC(=CCC2CCCCC2C)CCC1
22754	['mass_diff', 'mass_diff']	[78.047, 52.0313]	CC1=CC(=CCC2CCCCC2C)CCC1
22755	['mass_diff']	[78.047]	CC1=CC(=CCC2CCCCC2C)CCC1
22756	['mass', 'mass']	[128.062, 105.0699]	CC1=CC(=CCC2CCCCC2C)CCC1
22757	['mass', 'mass']	[128.062, 117.0699]	CC1=CC(=CCC2CCCCC2C)CCC1
22758	['mass', 'mass']	[141.0699, 129.0699]	CC1=CC(=CCC2CCCCC2C)CCC1
22759	['mass', 'mass']	[141.0699, 117.0699]	CC1=CC(=CCC2CCCCC2C)CCC1
22760	['mass', 'mass']	[91.0542, 105.0699]	CC1=CC(=CCC2CCCCC2C)CCC1
22761	['mass', 'mass']	[91.0542, 117.0699]	CC1=CC(=CCC2CCCCC2C)CCC1
22762	['mass', 'mass_diff']	[119.0855, 52.0313]	CC1=CC(=CCC2CCCCC2C)CCC1
22763	['mass', 'mass']	[119.0855, 105.0699]	CC1=CC(=CCC2CCCCC2C)CCC1
22764	['mass', 'mass']	[119.0855, 129.0699]	CC1=CC(=CCC2CCCCC2C)CCC1
22765	['mass', 'mass', 'mass']	[119.0855, 117.0699, 105.0699]	CC1=CC(=CCC2CCCCC2C)CCC1
22766	['mass', 'mass']	[119.0855, 117.0699]	CC1=CC(=CCC2CCCCC2C)CCC1
22767	['mass']	[119.0855]	CC1=CC(=CCC2CCCCC2C)CCC1
22768	['mass', 'mass_diff']	[131.0855, 52.0313]	CC1=CC(=CCC2CCCCC2C)CCC1
22769	['mass', 'mass']	[131.0855, 105.0699]	CC1=CC(=CCC2CCCCC2C)CCC1
22770	['mass', 'mass', 'mass']	[131.0855, 129.0699, 105.0699]	CC1=CC(=CCC2CCCCC2C)CCC1
22771	['mass', 'mass']	[131.0855, 129.0699]	CC1=CC(=CCC2CCCCC2C)CCC1
22772	['mass', 'mass', 'mass']	[131.0855, 117.0699, 105.0699]	CC1=CC(=CCC2CCCCC2C)CCC1
22773	['mass', 'mass', 'mass']	[131.0855, 117.0699, 129.0699]	CC1=CC(=CCC2CCCCC2C)CCC1
22774	['mass', 'mass']	[131.0855, 117.0699]	CC1=CC(=CCC2CCCCC2C)CCC1
22775	['mass', 'mass', 'mass']	[131.0855, 119.0855, 105.0699]	CC1=CC(=CCC2CCCCC2C)CCC1
22776	['mass', 'mass']	[131.0855, 119.0855]	CC1=CC(=CCC2CCCCC2C)CCC1
22777	['mass']	[131.0855]	CC1=CC(=CCC2CCCCC2C)CCC1
22778	['mass', 'mass_diff']	[143.0855, 52.0313]	CC1=CC(=CCC2CCCCC2C)CCC1
22779	['mass', 'mass']	[143.0855, 105.0699]	CC1=CC(=CCC2CCCCC2C)CCC1
22780	['mass', 'mass']	[143.0855, 129.0699]	CC1=CC(=CCC2CCCCC2C)CCC1
22781	['mass', 'mass', 'mass']	[143.0855, 117.0699, 105.0699]	CC1=CC(=CCC2CCCCC2C)CCC1
22782	['mass', 'mass']	[143.0855, 117.0699]	CC1=CC(=CCC2CCCCC2C)CCC1
22783	['mass', 'mass']	[143.0855, 128.062]	CC1=CC(=CCC2CCCCC2C)CCC1
22784	['mass', 'mass', 'mass']	[143.0855, 119.0855, 105.0699]	CC1=CC(=CCC2CCCCC2C)CCC1
22785	['mass', 'mass']	[143.0855, 119.0855]	CC1=CC(=CCC2CCCCC2C)CCC1
22786	['mass', 'mass', 'mass']	[143.0855, 131.0855, 105.0699]	CC1=CC(=CCC2CCCCC2C)CCC1
22787	['mass', 'mass']	[143.0855, 131.0855]	CC1=CC(=CCC2CCCCC2C)CCC1
22788	['mass']	[143.0855]	CC1=CC(=CCC2CCCCC2C)CCC1
22789	['mass', 'mass']	[147.0804, 105.0699]	CC1=CC(=CCC2CCCCC2C)CCC1
22790	['mass', 'mass']	[147.0804, 117.0699]	CC1=CC(=CCC2CCCCC2C)CCC1
22791	['mass', 'mass']	[147.0804, 121.0648]	CC1=CC(=CCC2CCCCC2C)CCC1
22792	['mass', 'mass']	[147.0804, 119.0855]	CC1=CC(=CCC2CCCCC2C)CCC1
22793	['mass']	[147.0804]	CC1=CC(=CCC2CCCCC2C)CCC1
22794	['mass', 'mass']	[159.0804, 147.0804]	CC1=CC(=CCC2CCCCC2C)CCC1
22795	['mass']	[159.0804]	CC1=CC(=CCC2CCCCC2C)CCC1
22796	['mass', 'mass']	[135.0804, 105.0699]	CC1=CC(=CCC2CCCCC2C)CCC1
22797	['mass', 'mass']	[135.0804, 121.0648]	CC1=CC(=CCC2CCCCC2C)CCC1
22798	['mass']	[135.0804]	CC1=CC(=CCC2CCCCC2C)CCC1
22799	['mass', 'mass']	[145.1012, 105.0699]	CC1=CC(=CCC2CCCCC2C)CCC1
22800	['mass', 'mass']	[145.1012, 119.0855]	CC1=CC(=CCC2CCCCC2C)CCC1
22801	['mass', 'mass', 'mass']	[145.1012, 131.0855, 105.0699]	CC1=CC(=CCC2CCCCC2C)CCC1
22802	['mass', 'mass']	[145.1012, 131.0855]	CC1=CC(=CCC2CCCCC2C)CCC1
22803	['mass', 'mass']	[145.1012, 143.0855]	CC1=CC(=CCC2CCCCC2C)CCC1
22804	['mass']	[145.1012]	CC1=CC(=CCC2CCCCC2C)CCC1
22805	['mass_diff']	[60.0211]	CC1=CC(=CCC2CCCCC2C)CCC1
22806	['mass', 'mass']	[107.0855, 105.0699]	CC1=CC(=CCC2CCCCC2C)CCC1
22807	['mass', 'mass']	[107.0855, 119.0855]	CC1=CC(=CCC2CCCCC2C)CCC1
22808	['mass']	[107.0855]	CC1=CC(=CCC2CCCCC2C)CCC1
22809	['mass', 'mass']	[155.0855, 129.0699]	CC1=CC(=CCC2CCCCC2C)CCC1
22810	['mass']	[155.0855]	CC1=CC(=CCC2CCCCC2C)CCC1
22811	['mass', 'mass']	[161.0961, 105.0699]	CC1=CC(=CCC2CCCCC2C)CCC1
22812	['mass']	[161.0961]	CC1=CC(=CCC2CCCCC2C)CCC1
22813	['mass', 'mass']	[133.1012, 105.0699]	CC1=CC(=CCC2CCCCC2C)CCC1
22814	['mass', 'mass']	[133.1012, 119.0855]	CC1=CC(=CCC2CCCCC2C)CCC1
22815	['mass']	[133.1012]	CC1=CC(=CCC2CCCCC2C)CCC1
22816	['mass']	[157.1012]	CC1=CC(=CCC2CCCCC2C)CCC1
22817	['mass']	[109.0648]	CC1=CC(=CCC2CCCCC2C)CCC1
22818	['mass']	[173.0961]	CC1=CC(=CCC2CCCCC2C)CCC1
22819	['mass_diff']	[54.047]	CC1=CC(=CCC2CCCCC2C)CCC1
22824	['mass_diff']	[35.9767]	CC1CCC(Cl)CC1
22825	['mass_diff', 'mass_diff']	[34.9689, 35.9767]	CC1CCC(Cl)CC1
22826	['mass_diff']	[34.9689]	CC1CCC(Cl)CC1
22833	['mass_diff']	[43.0058]	CC(NC=O)C(N)=O
22834	['mass']	[144.0808]	CC(NC=O)C(N)=O
22865	['mass']	[145.0648]	CC12CCCC1C1CCC3=CC(=O)CCC3(C)C1CC2
22904	['mass', 'mass']	[159.0804, 145.0648]	CC12CCCC1C1CCC3=CC(=O)CCC3(C)C1CC2
22906	['mass']	[159.0804]	CC12CCCC1C1CCC3=CC(=O)CCC3(C)C1CC2
22909	['mass']	[135.0804]	CC12CCCC1C1CCC3=CC(=O)CCC3(C)C1CC2
22916	['mass_diff']	[60.0211]	CC12CCCC1C1CCC3=CC(=O)CCC3(C)C1CC2
22930	['mass']	[171.0804]	CC12CCCC1C1CCC3=CC(=O)CCC3(C)C1CC2
22931	['mass']	[185.0961]	CC12CCCC1C1CCC3=CC(=O)CCC3(C)C1CC2
22983	['mass']	[142.0651]	C1:C:C:C2:N:C:C:C:C:2:C:1
22984	['mass']	[158.06]	C1:C:C:C2:N:C:C:C:C:2:C:1
22986	['mass']	[154.0651]	C1:C:C:C2:N:C:C:C:C:2:C:1
23000	['mass_diff']	[71.0371]	N1CCC(CC1)C(=)O
23003	['mass_diff']	[71.0371]	C(=O)N1CCC(CC1)C(=)O
23082	['mass_diff']	[60.0211]	CC1CCC(C(C)C)C(O)C1
23138	['mass_diff']	[43.0058]	CN(C)C(N)=O
23139	['mass', 'mass']	[144.0808, 130.0651]	CN(C)C(N)=O
23140	['mass']	[144.0808]	CN(C)C(N)=O
23141	['mass_diff']	[43.0058]	CCNC(N)=O
23142	['mass', 'mass']	[144.0808, 130.0651]	CCNC(N)=O
23143	['mass']	[144.0808]	CCNC(N)=O
23169	['mass', 'mass']	[147.0804, 145.0648]	CF
23170	['mass', 'mass']	[159.0804, 145.0648]	CF
23171	['mass', 'mass']	[159.0804, 147.0804]	CF
23173	['mass']	[173.0961]	CF
23174	['mass']	[171.0804]	CF
23175	['mass']	[185.0961]	CF
23242	['mass_diff']	[60.0211]	O=C1C=CCCC1
23258	['mass_diff']	[56.0626]	COC1:C:C(O):C2:C:C:C:O:C:2:C:1
23259	['mass']	[161.0597]	COC1:C:C(O):C2:C:C:C:O:C:2:C:1
23260	['mass']	[149.0597]	COC1:C:C(O):C2:C:C:C:O:C:2:C:1
23261	['mass']	[175.0754]	COC1:C:C(O):C2:C:C:C:O:C:2:C:1
23265	['mass_diff']	[43.0058]	NC(=O)NC=O
23266	['mass']	[144.0808]	NC(=O)NC=O
23272	['mass', 'mass']	[130.0651, 115.0542]	C(O)=NC(Cc1ccccc1)C(=O)O
23274	['mass', 'mass']	[118.0651, 130.0651]	C(O)=NC(Cc1ccccc1)C(=O)O
23276	['mass_diff']	[56.9977]	C:C:C:C:C:C:C:CC1:C:C:C(O):C:C:1
23278	['mass']	[146.06]	C(=O)N1CC2CC(C1)c1cccc(=O)n1C2
23279	['mass']	[132.0808]	C(=O)N1CC2CC(C1)c1cccc(=O)n1C2
23280	['mass']	[117.0573]	C(=O)N1CC2CC(C1)c1cccc(=O)n1C2
23281	['mass']	[160.0757]	C(=O)N1CC2CC(C1)c1cccc(=O)n1C2
23282	['mass']	[148.0757]	C(=O)N1CC2CC(C1)c1cccc(=O)n1C2
23283	['mass']	[134.06]	C(=O)N1CC2CC(C1)c1cccc(=O)n1C2
23284	['mass']	[132.0444]	C(=O)N1CC2CC(C1)c1cccc(=O)n1C2
23285	['mass']	[158.06]	C(=O)N1CC2CC(C1)c1cccc(=O)n1C2
23286	['mass']	[172.0757]	C(=O)N1CC2CC(C1)c1cccc(=O)n1C2
23290	['mass']	[146.06]	C(=O)N1CC2CC(C1)cn(C2)c(=O)ccc
23291	['mass']	[132.0808]	C(=O)N1CC2CC(C1)cn(C2)c(=O)ccc
23292	['mass']	[117.0573]	C(=O)N1CC2CC(C1)cn(C2)c(=O)ccc
23293	['mass']	[160.0757]	C(=O)N1CC2CC(C1)cn(C2)c(=O)ccc
23294	['mass']	[148.0757]	C(=O)N1CC2CC(C1)cn(C2)c(=O)ccc
23295	['mass']	[134.06]	C(=O)N1CC2CC(C1)cn(C2)c(=O)ccc
23296	['mass']	[132.0444]	C(=O)N1CC2CC(C1)cn(C2)c(=O)ccc
23297	['mass']	[158.06]	C(=O)N1CC2CC(C1)cn(C2)c(=O)ccc
23298	['mass']	[172.0757]	C(=O)N1CC2CC(C1)cn(C2)c(=O)ccc
23299	['mass']	[146.06]	C(=O)N1CC2CC(C1)ccccc(=O)nC2
23300	['mass']	[132.0808]	C(=O)N1CC2CC(C1)ccccc(=O)nC2
23301	['mass']	[117.0573]	C(=O)N1CC2CC(C1)ccccc(=O)nC2
23302	['mass']	[160.0757]	C(=O)N1CC2CC(C1)ccccc(=O)nC2
23303	['mass']	[148.0757]	C(=O)N1CC2CC(C1)ccccc(=O)nC2
23304	['mass']	[134.06]	C(=O)N1CC2CC(C1)ccccc(=O)nC2
23305	['mass']	[132.0444]	C(=O)N1CC2CC(C1)ccccc(=O)nC2
23306	['mass']	[158.06]	C(=O)N1CC2CC(C1)ccccc(=O)nC2
23307	['mass']	[172.0757]	C(=O)N1CC2CC(C1)ccccc(=O)nC2
23308	['mass']	[146.06]	C(=O)N1CC2CC(C1)c1cccc(=)n1C2
23309	['mass']	[132.0808]	C(=O)N1CC2CC(C1)c1cccc(=)n1C2
23310	['mass']	[117.0573]	C(=O)N1CC2CC(C1)c1cccc(=)n1C2
23311	['mass']	[160.0757]	C(=O)N1CC2CC(C1)c1cccc(=)n1C2
23312	['mass']	[148.0757]	C(=O)N1CC2CC(C1)c1cccc(=)n1C2
23313	['mass']	[134.06]	C(=O)N1CC2CC(C1)c1cccc(=)n1C2
23314	['mass']	[132.0444]	C(=O)N1CC2CC(C1)c1cccc(=)n1C2
23315	['mass']	[158.06]	C(=O)N1CC2CC(C1)c1cccc(=)n1C2
23316	['mass']	[172.0757]	C(=O)N1CC2CC(C1)c1cccc(=)n1C2
23317	['mass']	[146.06]	CN(CC1CCc2cccc(=O)n2C1)C=O
23318	['mass']	[132.0808]	CN(CC1CCc2cccc(=O)n2C1)C=O
23319	['mass']	[117.0573]	CN(CC1CCc2cccc(=O)n2C1)C=O
23320	['mass']	[160.0757]	CN(CC1CCc2cccc(=O)n2C1)C=O
23321	['mass']	[148.0757]	CN(CC1CCc2cccc(=O)n2C1)C=O
23322	['mass']	[134.06]	CN(CC1CCc2cccc(=O)n2C1)C=O
23323	['mass']	[132.0444]	CN(CC1CCc2cccc(=O)n2C1)C=O
23324	['mass']	[158.06]	CN(CC1CCc2cccc(=O)n2C1)C=O
23325	['mass']	[172.0757]	CN(CC1CCc2cccc(=O)n2C1)C=O
23326	['mass']	[146.06]	CC1CN(CCc2cccc(=O)n2C1)C=O
23327	['mass']	[132.0808]	CC1CN(CCc2cccc(=O)n2C1)C=O
23328	['mass']	[117.0573]	CC1CN(CCc2cccc(=O)n2C1)C=O
23329	['mass']	[160.0757]	CC1CN(CCc2cccc(=O)n2C1)C=O
23330	['mass']	[148.0757]	CC1CN(CCc2cccc(=O)n2C1)C=O
23331	['mass']	[134.06]	CC1CN(CCc2cccc(=O)n2C1)C=O
23332	['mass']	[132.0444]	CC1CN(CCc2cccc(=O)n2C1)C=O
23333	['mass']	[158.06]	CC1CN(CCc2cccc(=O)n2C1)C=O
23334	['mass']	[172.0757]	CC1CN(CCc2cccc(=O)n2C1)C=O
23335	['mass']	[119.0491]	cccc(O)cc
23336	['mass']	[147.0441]	cccc(O)cc
23337	['mass']	[146.06]	C(=O)N1CCCC(C1)Cn1ccccc1=O
23338	['mass']	[132.0808]	C(=O)N1CCCC(C1)Cn1ccccc1=O
23339	['mass']	[117.0573]	C(=O)N1CCCC(C1)Cn1ccccc1=O
23340	['mass']	[160.0757]	C(=O)N1CCCC(C1)Cn1ccccc1=O
23341	['mass']	[148.0757]	C(=O)N1CCCC(C1)Cn1ccccc1=O
23342	['mass']	[134.06]	C(=O)N1CCCC(C1)Cn1ccccc1=O
23343	['mass']	[132.0444]	C(=O)N1CCCC(C1)Cn1ccccc1=O
23344	['mass']	[158.06]	C(=O)N1CCCC(C1)Cn1ccccc1=O
23345	['mass']	[172.0757]	C(=O)N1CCCC(C1)Cn1ccccc1=O
23346	['mass']	[119.0491]	ccc(O)cc
23347	['mass']	[147.0441]	ccc(O)cc
23348	['mass']	[146.06]	CC1CC(CN(C1)C=O)c1cccc(=O)n1
23349	['mass']	[132.0808]	CC1CC(CN(C1)C=O)c1cccc(=O)n1
23350	['mass']	[117.0573]	CC1CC(CN(C1)C=O)c1cccc(=O)n1
23351	['mass']	[160.0757]	CC1CC(CN(C1)C=O)c1cccc(=O)n1
23352	['mass']	[148.0757]	CC1CC(CN(C1)C=O)c1cccc(=O)n1
23353	['mass']	[134.06]	CC1CC(CN(C1)C=O)c1cccc(=O)n1
23354	['mass']	[132.0444]	CC1CC(CN(C1)C=O)c1cccc(=O)n1
23355	['mass']	[158.06]	CC1CC(CN(C1)C=O)c1cccc(=O)n1
23356	['mass']	[172.0757]	CC1CC(CN(C1)C=O)c1cccc(=O)n1
23357	['mass']	[146.06]	C(=O)N1CC2CC(C1)c(c)n(C2)c(=O)cc
23358	['mass']	[132.0808]	C(=O)N1CC2CC(C1)c(c)n(C2)c(=O)cc
23359	['mass']	[117.0573]	C(=O)N1CC2CC(C1)c(c)n(C2)c(=O)cc
23360	['mass']	[160.0757]	C(=O)N1CC2CC(C1)c(c)n(C2)c(=O)cc
23361	['mass']	[148.0757]	C(=O)N1CC2CC(C1)c(c)n(C2)c(=O)cc
23362	['mass']	[134.06]	C(=O)N1CC2CC(C1)c(c)n(C2)c(=O)cc
23363	['mass']	[132.0444]	C(=O)N1CC2CC(C1)c(c)n(C2)c(=O)cc
23364	['mass']	[158.06]	C(=O)N1CC2CC(C1)c(c)n(C2)c(=O)cc
23365	['mass']	[172.0757]	C(=O)N1CC2CC(C1)c(c)n(C2)c(=O)cc
23366	['mass']	[146.06]	C(=O)N1CC2CC(C1)c(cccc=O)nC2
23367	['mass']	[132.0808]	C(=O)N1CC2CC(C1)c(cccc=O)nC2
23368	['mass']	[117.0573]	C(=O)N1CC2CC(C1)c(cccc=O)nC2
23369	['mass']	[160.0757]	C(=O)N1CC2CC(C1)c(cccc=O)nC2
23370	['mass']	[148.0757]	C(=O)N1CC2CC(C1)c(cccc=O)nC2
23371	['mass']	[134.06]	C(=O)N1CC2CC(C1)c(cccc=O)nC2
23372	['mass']	[132.0444]	C(=O)N1CC2CC(C1)c(cccc=O)nC2
23373	['mass']	[158.06]	C(=O)N1CC2CC(C1)c(cccc=O)nC2
23374	['mass']	[172.0757]	C(=O)N1CC2CC(C1)c(cccc=O)nC2
23375	['mass']	[146.06]	Cn1c(cccc1=O)C1CCCN(C1)C=O
23376	['mass']	[132.0808]	Cn1c(cccc1=O)C1CCCN(C1)C=O
23377	['mass']	[117.0573]	Cn1c(cccc1=O)C1CCCN(C1)C=O
23378	['mass']	[160.0757]	Cn1c(cccc1=O)C1CCCN(C1)C=O
23379	['mass']	[148.0757]	Cn1c(cccc1=O)C1CCCN(C1)C=O
23380	['mass']	[134.06]	Cn1c(cccc1=O)C1CCCN(C1)C=O
23381	['mass']	[132.0444]	Cn1c(cccc1=O)C1CCCN(C1)C=O
23382	['mass']	[158.06]	Cn1c(cccc1=O)C1CCCN(C1)C=O
23383	['mass']	[172.0757]	Cn1c(cccc1=O)C1CCCN(C1)C=O
23384	['mass']	[119.0491]	c(c)ccc(O)c
23385	['mass']	[147.0441]	c(c)ccc(O)c
23386	['mass_diff', 'mass']	[55.9898, 115.0542]	Oc1ccc2ccc(=O)oc2c1
23387	['mass']	[146.06]	C(=O)N1CC2CC(C1)c(cc)n(C2)c(=O)c
23388	['mass']	[132.0808]	C(=O)N1CC2CC(C1)c(cc)n(C2)c(=O)c
23389	['mass']	[117.0573]	C(=O)N1CC2CC(C1)c(cc)n(C2)c(=O)c
23390	['mass']	[160.0757]	C(=O)N1CC2CC(C1)c(cc)n(C2)c(=O)c
23391	['mass']	[148.0757]	C(=O)N1CC2CC(C1)c(cc)n(C2)c(=O)c
23392	['mass']	[134.06]	C(=O)N1CC2CC(C1)c(cc)n(C2)c(=O)c
23393	['mass']	[132.0444]	C(=O)N1CC2CC(C1)c(cc)n(C2)c(=O)c
23394	['mass']	[158.06]	C(=O)N1CC2CC(C1)c(cc)n(C2)c(=O)c
23395	['mass']	[172.0757]	C(=O)N1CC2CC(C1)c(cc)n(C2)c(=O)c
23396	['mass']	[146.06]	CC1CC(CNC=O)c2cccc(=O)n2C1
23397	['mass']	[132.0808]	CC1CC(CNC=O)c2cccc(=O)n2C1
23398	['mass']	[117.0573]	CC1CC(CNC=O)c2cccc(=O)n2C1
23399	['mass']	[160.0757]	CC1CC(CNC=O)c2cccc(=O)n2C1
23400	['mass']	[148.0757]	CC1CC(CNC=O)c2cccc(=O)n2C1
23401	['mass']	[134.06]	CC1CC(CNC=O)c2cccc(=O)n2C1
23402	['mass']	[132.0444]	CC1CC(CNC=O)c2cccc(=O)n2C1
23403	['mass']	[158.06]	CC1CC(CNC=O)c2cccc(=O)n2C1
23404	['mass']	[172.0757]	CC1CC(CNC=O)c2cccc(=O)n2C1
23405	['mass']	[146.06]	CC1CC(CNC=O)Cn2c1cccc2=O
23406	['mass']	[132.0808]	CC1CC(CNC=O)Cn2c1cccc2=O
23407	['mass']	[117.0573]	CC1CC(CNC=O)Cn2c1cccc2=O
23408	['mass']	[160.0757]	CC1CC(CNC=O)Cn2c1cccc2=O
23409	['mass']	[148.0757]	CC1CC(CNC=O)Cn2c1cccc2=O
23410	['mass']	[134.06]	CC1CC(CNC=O)Cn2c1cccc2=O
23411	['mass']	[132.0444]	CC1CC(CNC=O)Cn2c1cccc2=O
23412	['mass']	[158.06]	CC1CC(CNC=O)Cn2c1cccc2=O
23413	['mass']	[172.0757]	CC1CC(CNC=O)Cn2c1cccc2=O
23414	['mass']	[146.06]	C(=O)N1CC2CC(C1)c(ccc)n(C2)c=O
23415	['mass']	[132.0808]	C(=O)N1CC2CC(C1)c(ccc)n(C2)c=O
23416	['mass']	[117.0573]	C(=O)N1CC2CC(C1)c(ccc)n(C2)c=O
23417	['mass']	[160.0757]	C(=O)N1CC2CC(C1)c(ccc)n(C2)c=O
23418	['mass']	[148.0757]	C(=O)N1CC2CC(C1)c(ccc)n(C2)c=O
23419	['mass']	[134.06]	C(=O)N1CC2CC(C1)c(ccc)n(C2)c=O
23420	['mass']	[132.0444]	C(=O)N1CC2CC(C1)c(ccc)n(C2)c=O
23421	['mass']	[158.06]	C(=O)N1CC2CC(C1)c(ccc)n(C2)c=O
23422	['mass']	[172.0757]	C(=O)N1CC2CC(C1)c(ccc)n(C2)c=O
23423	['mass']	[146.06]	CC1CN(CCCn2c1cccc2=O)C=O
23424	['mass']	[132.0808]	CC1CN(CCCn2c1cccc2=O)C=O
23425	['mass']	[117.0573]	CC1CN(CCCn2c1cccc2=O)C=O
23426	['mass']	[160.0757]	CC1CN(CCCn2c1cccc2=O)C=O
23427	['mass']	[148.0757]	CC1CN(CCCn2c1cccc2=O)C=O
23428	['mass']	[134.06]	CC1CN(CCCn2c1cccc2=O)C=O
23429	['mass']	[132.0444]	CC1CN(CCCn2c1cccc2=O)C=O
23430	['mass']	[158.06]	CC1CN(CCCn2c1cccc2=O)C=O
23431	['mass']	[172.0757]	CC1CN(CCCn2c1cccc2=O)C=O
23432	['mass']	[119.0491]	c(cc)cccO
23433	['mass']	[147.0441]	c(cc)cccO
23434	['mass']	[146.06]	CN(CC1CCCn2c1cccc2=O)C=O
23435	['mass']	[132.0808]	CN(CC1CCCn2c1cccc2=O)C=O
23436	['mass']	[117.0573]	CN(CC1CCCn2c1cccc2=O)C=O
23437	['mass']	[160.0757]	CN(CC1CCCn2c1cccc2=O)C=O
23438	['mass']	[148.0757]	CN(CC1CCCn2c1cccc2=O)C=O
23439	['mass']	[134.06]	CN(CC1CCCn2c1cccc2=O)C=O
23440	['mass']	[132.0444]	CN(CC1CCCn2c1cccc2=O)C=O
23441	['mass']	[158.06]	CN(CC1CCCn2c1cccc2=O)C=O
23442	['mass']	[172.0757]	CN(CC1CCCn2c1cccc2=O)C=O
23443	['mass', 'mass', 'mass']	[105.0699, 103.0542, 115.0542]	CC(O)=NC(Cc1ccccc1)C(=O)O
23444	['mass_diff', 'mass']	[46.0055, 115.0542]	CC(O)=NC(Cc1ccccc1)C(=O)O
23445	['mass_diff', 'mass']	[46.0055, 103.0542]	CC(O)=NC(Cc1ccccc1)C(=O)O
23446	['mass_diff', 'mass']	[46.0055, 105.0699]	CC(O)=NC(Cc1ccccc1)C(=O)O
23447	['mass_diff', 'mass_diff']	[58.0055, 46.0055]	CC(O)=NC(Cc1ccccc1)C(=O)O
23448	['mass', 'mass']	[130.0651, 115.0542]	CC(O)=NC(Cc1ccccc1)C(=O)O
23449	['mass', 'mass']	[130.0651, 103.0542]	CC(O)=NC(Cc1ccccc1)C(=O)O
23450	['mass', 'mass']	[118.0651, 130.0651]	CC(O)=NC(Cc1ccccc1)C(=O)O
23451	['mass']	[120.0808]	CC(O)=NC(Cc1ccccc1)C(=O)O
23452	['mass_diff']	[57.0215]	CN=C(O)CO
23453	['mass_diff']	[56.0626]	CN=C(O)CO
23454	['mass']	[161.0597]	CN=C(O)CO
23455	['mass']	[175.0754]	CN=C(O)CO
23456	['mass']	[135.0441]	C(=O)Cc1ccccc1
23457	['mass']	[106.0651]	C(=O)Cc1ccccc1
23458	['mass', 'mass']	[121.0648, 103.0542]	COc1ccccc1
23459	['mass', 'mass']	[107.0491, 105.0699]	COc1ccccc1
23460	['mass', 'mass']	[107.0491, 121.0648]	COc1ccccc1
23461	['mass', 'mass']	[91.0542, 115.0542]	COc1ccccc1
23462	['mass', 'mass']	[91.0542, 103.0542]	COc1ccccc1
23463	['mass', 'mass']	[91.0542, 105.0699]	COc1ccccc1
23464	['mass', 'mass']	[91.0542, 117.0699]	COc1ccccc1
23465	['mass']	[135.0441]	ccc(OC)cOC
23466	['mass', 'mass_diff']	[129.0699, 30.0106]	OC1C=CCO1
23467	['mass', 'mass_diff']	[129.0699, 52.0313]	OC1C=CCO1
23468	['mass', 'mass_diff']	[119.0855, 52.0313]	OC1C=CCO1
23469	['mass', 'mass']	[119.0855, 129.0699]	OC1C=CCO1
23470	['mass', 'mass_diff']	[131.0855, 52.0313]	OC1C=CCO1
23471	['mass', 'mass', 'mass']	[131.0855, 129.0699, 105.0699]	OC1C=CCO1
23472	['mass', 'mass']	[131.0855, 129.0699]	OC1C=CCO1
23473	['mass', 'mass', 'mass']	[131.0855, 117.0699, 129.0699]	OC1C=CCO1
23474	['mass', 'mass', 'mass']	[131.0855, 119.0855, 105.0699]	OC1C=CCO1
23475	['mass', 'mass']	[131.0855, 119.0855]	OC1C=CCO1
23476	['mass', 'mass_diff']	[143.0855, 52.0313]	OC1C=CCO1
23477	['mass', 'mass']	[143.0855, 105.0699]	OC1C=CCO1
23478	['mass', 'mass']	[143.0855, 129.0699]	OC1C=CCO1
23479	['mass', 'mass', 'mass']	[143.0855, 117.0699, 105.0699]	OC1C=CCO1
23480	['mass', 'mass', 'mass']	[143.0855, 119.0855, 105.0699]	OC1C=CCO1
23481	['mass', 'mass']	[143.0855, 119.0855]	OC1C=CCO1
23482	['mass', 'mass', 'mass']	[143.0855, 131.0855, 105.0699]	OC1C=CCO1
23483	['mass', 'mass']	[143.0855, 131.0855]	OC1C=CCO1
23484	['mass', 'mass']	[145.1012, 105.0699]	OC1C=CCO1
23485	['mass', 'mass']	[145.1012, 119.0855]	OC1C=CCO1
23486	['mass', 'mass', 'mass']	[145.1012, 131.0855, 105.0699]	OC1C=CCO1
23487	['mass', 'mass']	[145.1012, 131.0855]	OC1C=CCO1
23488	['mass', 'mass']	[145.1012, 143.0855]	OC1C=CCO1
23489	['mass']	[145.1012]	OC1C=CCO1
23490	['mass', 'mass']	[155.0855, 129.0699]	OC1C=CCO1
23491	['mass']	[155.0855]	OC1C=CCO1
23492	['mass', 'mass']	[133.1012, 105.0699]	OC1C=CCO1
23493	['mass', 'mass']	[133.1012, 119.0855]	OC1C=CCO1
23494	['mass']	[157.1012]	OC1C=CCO1
23495	['mass_diff', 'mass_diff']	[58.0055, 46.0055]	NCCCC(=O)O
23496	['mass']	[160.0757]	O=C(COC1:C:C:C2:C:C:C(=O):O:C:2:C:1)N1CCCCC1
23497	['mass']	[148.0757]	O=C(COC1:C:C:C2:C:C:C(=O):O:C:2:C:1)N1CCCCC1
23498	['mass']	[134.06]	O=C(COC1:C:C:C2:C:C:C(=O):O:C:2:C:1)N1CCCCC1
23499	['mass']	[132.0444]	O=C(COC1:C:C:C2:C:C:C(=O):O:C:2:C:1)N1CCCCC1
23500	['mass']	[175.0754]	O=C(COC1:C:C:C2:C:C:C(=O):O:C:2:C:1)N1CCCCC1
23501	['mass']	[172.0757]	O=C(COC1:C:C:C2:C:C:C(=O):O:C:2:C:1)N1CCCCC1
23502	['mass', 'mass_diff']	[121.0648, 52.0313]	CC(C)(C)OC=O
23503	['mass_diff', 'mass_diff']	[78.047, 52.0313]	CC(C)(C)OC=O
23504	['mass', 'mass_diff']	[119.0855, 52.0313]	CC(C)(C)OC=O
23505	['mass', 'mass_diff']	[131.0855, 52.0313]	CC(C)(C)OC=O
23506	['mass', 'mass_diff']	[143.0855, 52.0313]	CC(C)(C)OC=O
23507	['mass', 'mass', 'mass']	[143.0855, 119.0855, 105.0699]	CC(C)(C)OC=O
23508	['mass', 'mass']	[143.0855, 119.0855]	CC(C)(C)OC=O
23509	['mass', 'mass', 'mass']	[143.0855, 131.0855, 105.0699]	CC(C)(C)OC=O
23510	['mass', 'mass']	[147.0804, 121.0648]	CC(C)(C)OC=O
23511	['mass', 'mass']	[147.0804, 119.0855]	CC(C)(C)OC=O
23512	['mass', 'mass']	[159.0804, 147.0804]	CC(C)(C)OC=O
23513	['mass']	[159.0804]	CC(C)(C)OC=O
23514	['mass', 'mass']	[135.0804, 121.0648]	CC(C)(C)OC=O
23515	['mass', 'mass']	[145.1012, 119.0855]	CC(C)(C)OC=O
23516	['mass', 'mass']	[145.1012, 143.0855]	CC(C)(C)OC=O
23517	['mass_diff']	[60.0211]	CC(C)(C)OC=O
23518	['mass']	[161.0961]	CC(C)(C)OC=O
23519	['mass', 'mass']	[133.1012, 119.0855]	CC(C)(C)OC=O
23520	['mass']	[133.1012]	CC(C)(C)OC=O
23521	['mass']	[157.1012]	CC(C)(C)OC=O
23522	['mass']	[173.0961]	CC(C)(C)OC=O
23523	['mass']	[171.0804]	CC(C)(C)OC=O
23524	['mass']	[185.0961]	CC(C)(C)OC=O
23525	['mass', 'mass_diff']	[105.0699, 30.0106]	CC12CC=C3C(CCC4CCCCC34C)C1CCC2
23526	['mass', 'mass_diff']	[105.0699, 52.0313]	CC12CC=C3C(CCC4CCCCC34C)C1CCC2
23527	['mass', 'mass_diff']	[129.0699, 30.0106]	CC12CC=C3C(CCC4CCCCC34C)C1CCC2
23528	['mass', 'mass_diff']	[129.0699, 52.0313]	CC12CC=C3C(CCC4CCCCC34C)C1CCC2
23529	['mass', 'mass']	[129.0699, 105.0699]	CC12CC=C3C(CCC4CCCCC34C)C1CCC2
23530	['mass', 'mass_diff']	[117.0699, 52.0313]	CC12CC=C3C(CCC4CCCCC34C)C1CCC2
23531	['mass', 'mass']	[117.0699, 105.0699]	CC12CC=C3C(CCC4CCCCC34C)C1CCC2
23532	['mass', 'mass', 'mass']	[117.0699, 129.0699, 105.0699]	CC12CC=C3C(CCC4CCCCC34C)C1CCC2
23533	['mass', 'mass']	[117.0699, 129.0699]	CC12CC=C3C(CCC4CCCCC34C)C1CCC2
23534	['mass_diff', 'mass_diff']	[30.047, 52.0313]	CC12CC=C3C(CCC4CCCCC34C)C1CCC2
23535	['mass_diff', 'mass']	[30.047, 105.0699]	CC12CC=C3C(CCC4CCCCC34C)C1CCC2
23536	['mass', 'mass_diff']	[121.0648, 52.0313]	CC12CC=C3C(CCC4CCCCC34C)C1CCC2
23537	['mass', 'mass']	[121.0648, 105.0699]	CC12CC=C3C(CCC4CCCCC34C)C1CCC2
23538	['mass', 'mass']	[121.0648, 117.0699]	CC12CC=C3C(CCC4CCCCC34C)C1CCC2
23539	['mass_diff', 'mass_diff']	[78.047, 52.0313]	CC12CC=C3C(CCC4CCCCC34C)C1CCC2
23540	['mass', 'mass']	[128.062, 105.0699]	CC12CC=C3C(CCC4CCCCC34C)C1CCC2
23541	['mass', 'mass']	[128.062, 117.0699]	CC12CC=C3C(CCC4CCCCC34C)C1CCC2
23542	['mass', 'mass']	[141.0699, 117.0699]	CC12CC=C3C(CCC4CCCCC34C)C1CCC2
23543	['mass', 'mass']	[91.0542, 105.0699]	CC12CC=C3C(CCC4CCCCC34C)C1CCC2
23544	['mass', 'mass']	[91.0542, 117.0699]	CC12CC=C3C(CCC4CCCCC34C)C1CCC2
23545	['mass', 'mass_diff']	[119.0855, 52.0313]	CC12CC=C3C(CCC4CCCCC34C)C1CCC2
23546	['mass', 'mass']	[119.0855, 105.0699]	CC12CC=C3C(CCC4CCCCC34C)C1CCC2
23547	['mass', 'mass']	[119.0855, 129.0699]	CC12CC=C3C(CCC4CCCCC34C)C1CCC2
23548	['mass', 'mass', 'mass']	[119.0855, 117.0699, 105.0699]	CC12CC=C3C(CCC4CCCCC34C)C1CCC2
23549	['mass', 'mass']	[119.0855, 117.0699]	CC12CC=C3C(CCC4CCCCC34C)C1CCC2
23550	['mass']	[119.0855]	CC12CC=C3C(CCC4CCCCC34C)C1CCC2
23551	['mass', 'mass_diff']	[131.0855, 52.0313]	CC12CC=C3C(CCC4CCCCC34C)C1CCC2
23552	['mass', 'mass']	[131.0855, 105.0699]	CC12CC=C3C(CCC4CCCCC34C)C1CCC2
23553	['mass', 'mass', 'mass']	[131.0855, 129.0699, 105.0699]	CC12CC=C3C(CCC4CCCCC34C)C1CCC2
23554	['mass', 'mass']	[131.0855, 129.0699]	CC12CC=C3C(CCC4CCCCC34C)C1CCC2
23555	['mass', 'mass', 'mass']	[131.0855, 117.0699, 105.0699]	CC12CC=C3C(CCC4CCCCC34C)C1CCC2
23556	['mass', 'mass', 'mass']	[131.0855, 117.0699, 129.0699]	CC12CC=C3C(CCC4CCCCC34C)C1CCC2
23557	['mass', 'mass']	[131.0855, 117.0699]	CC12CC=C3C(CCC4CCCCC34C)C1CCC2
23558	['mass', 'mass', 'mass']	[131.0855, 119.0855, 105.0699]	CC12CC=C3C(CCC4CCCCC34C)C1CCC2
23559	['mass', 'mass']	[131.0855, 119.0855]	CC12CC=C3C(CCC4CCCCC34C)C1CCC2
23560	['mass']	[131.0855]	CC12CC=C3C(CCC4CCCCC34C)C1CCC2
23561	['mass', 'mass_diff']	[143.0855, 52.0313]	CC12CC=C3C(CCC4CCCCC34C)C1CCC2
23562	['mass', 'mass']	[143.0855, 105.0699]	CC12CC=C3C(CCC4CCCCC34C)C1CCC2
23563	['mass', 'mass']	[143.0855, 129.0699]	CC12CC=C3C(CCC4CCCCC34C)C1CCC2
23564	['mass', 'mass', 'mass']	[143.0855, 117.0699, 105.0699]	CC12CC=C3C(CCC4CCCCC34C)C1CCC2
23565	['mass', 'mass']	[143.0855, 117.0699]	CC12CC=C3C(CCC4CCCCC34C)C1CCC2
23566	['mass', 'mass']	[143.0855, 128.062]	CC12CC=C3C(CCC4CCCCC34C)C1CCC2
23567	['mass', 'mass', 'mass']	[143.0855, 119.0855, 105.0699]	CC12CC=C3C(CCC4CCCCC34C)C1CCC2
23568	['mass', 'mass']	[143.0855, 119.0855]	CC12CC=C3C(CCC4CCCCC34C)C1CCC2
23569	['mass', 'mass', 'mass']	[143.0855, 131.0855, 105.0699]	CC12CC=C3C(CCC4CCCCC34C)C1CCC2
23570	['mass', 'mass']	[143.0855, 131.0855]	CC12CC=C3C(CCC4CCCCC34C)C1CCC2
23571	['mass']	[143.0855]	CC12CC=C3C(CCC4CCCCC34C)C1CCC2
23572	['mass', 'mass']	[147.0804, 105.0699]	CC12CC=C3C(CCC4CCCCC34C)C1CCC2
23573	['mass', 'mass']	[147.0804, 117.0699]	CC12CC=C3C(CCC4CCCCC34C)C1CCC2
23574	['mass', 'mass']	[147.0804, 121.0648]	CC12CC=C3C(CCC4CCCCC34C)C1CCC2
23575	['mass', 'mass']	[147.0804, 119.0855]	CC12CC=C3C(CCC4CCCCC34C)C1CCC2
23576	['mass', 'mass']	[159.0804, 147.0804]	CC12CC=C3C(CCC4CCCCC34C)C1CCC2
23577	['mass', 'mass']	[135.0804, 105.0699]	CC12CC=C3C(CCC4CCCCC34C)C1CCC2
23578	['mass', 'mass']	[135.0804, 121.0648]	CC12CC=C3C(CCC4CCCCC34C)C1CCC2
23579	['mass']	[135.0804]	CC12CC=C3C(CCC4CCCCC34C)C1CCC2
23580	['mass', 'mass']	[145.1012, 105.0699]	CC12CC=C3C(CCC4CCCCC34C)C1CCC2
23581	['mass', 'mass']	[145.1012, 119.0855]	CC12CC=C3C(CCC4CCCCC34C)C1CCC2
23582	['mass', 'mass', 'mass']	[145.1012, 131.0855, 105.0699]	CC12CC=C3C(CCC4CCCCC34C)C1CCC2
23583	['mass', 'mass']	[145.1012, 131.0855]	CC12CC=C3C(CCC4CCCCC34C)C1CCC2
23584	['mass', 'mass']	[145.1012, 143.0855]	CC12CC=C3C(CCC4CCCCC34C)C1CCC2
23585	['mass']	[145.1012]	CC12CC=C3C(CCC4CCCCC34C)C1CCC2
23586	['mass_diff']	[60.0211]	CC12CC=C3C(CCC4CCCCC34C)C1CCC2
23587	['mass', 'mass']	[107.0855, 105.0699]	CC12CC=C3C(CCC4CCCCC34C)C1CCC2
23588	['mass', 'mass']	[107.0855, 119.0855]	CC12CC=C3C(CCC4CCCCC34C)C1CCC2
23589	['mass']	[107.0855]	CC12CC=C3C(CCC4CCCCC34C)C1CCC2
23590	['mass', 'mass']	[155.0855, 129.0699]	CC12CC=C3C(CCC4CCCCC34C)C1CCC2
23591	['mass']	[155.0855]	CC12CC=C3C(CCC4CCCCC34C)C1CCC2
23592	['mass', 'mass']	[161.0961, 105.0699]	CC12CC=C3C(CCC4CCCCC34C)C1CCC2
23593	['mass']	[161.0961]	CC12CC=C3C(CCC4CCCCC34C)C1CCC2
23594	['mass', 'mass']	[133.1012, 105.0699]	CC12CC=C3C(CCC4CCCCC34C)C1CCC2
23595	['mass', 'mass']	[133.1012, 119.0855]	CC12CC=C3C(CCC4CCCCC34C)C1CCC2
23596	['mass']	[133.1012]	CC12CC=C3C(CCC4CCCCC34C)C1CCC2
23597	['mass']	[157.1012]	CC12CC=C3C(CCC4CCCCC34C)C1CCC2
23598	['mass']	[109.0648]	CC12CC=C3C(CCC4CCCCC34C)C1CCC2
23599	['mass']	[173.0961]	CC12CC=C3C(CCC4CCCCC34C)C1CCC2
23600	['mass']	[146.06]	CC(=O)N1CC2CC(C1)C1:C:C:C:C(=O):N:1C2
23601	['mass']	[132.0808]	CC(=O)N1CC2CC(C1)C1:C:C:C:C(=O):N:1C2
23602	['mass']	[160.0757]	CC(=O)N1CC2CC(C1)C1:C:C:C:C(=O):N:1C2
23603	['mass']	[148.0757]	CC(=O)N1CC2CC(C1)C1:C:C:C:C(=O):N:1C2
23604	['mass']	[134.06]	CC(=O)N1CC2CC(C1)C1:C:C:C:C(=O):N:1C2
23605	['mass']	[132.0444]	CC(=O)N1CC2CC(C1)C1:C:C:C:C(=O):N:1C2
23606	['mass']	[158.06]	CC(=O)N1CC2CC(C1)C1:C:C:C:C(=O):N:1C2
23607	['mass']	[172.0757]	CC(=O)N1CC2CC(C1)C1:C:C:C:C(=O):N:1C2
23608	['mass', 'mass_diff']	[119.0855, 52.0313]	CC(C)(C)C=O
23609	['mass', 'mass']	[119.0855, 129.0699]	CC(C)(C)C=O
23610	['mass', 'mass_diff']	[131.0855, 52.0313]	CC(C)(C)C=O
23611	['mass', 'mass', 'mass']	[131.0855, 129.0699, 105.0699]	CC(C)(C)C=O
23612	['mass', 'mass', 'mass']	[131.0855, 119.0855, 105.0699]	CC(C)(C)C=O
23613	['mass', 'mass']	[131.0855, 119.0855]	CC(C)(C)C=O
23614	['mass', 'mass']	[143.0855, 129.0699]	CC(C)(C)C=O
23615	['mass', 'mass', 'mass']	[143.0855, 119.0855, 105.0699]	CC(C)(C)C=O
23616	['mass', 'mass']	[143.0855, 119.0855]	CC(C)(C)C=O
23617	['mass', 'mass', 'mass']	[143.0855, 131.0855, 105.0699]	CC(C)(C)C=O
23618	['mass', 'mass']	[143.0855, 131.0855]	CC(C)(C)C=O
23619	['mass', 'mass']	[145.1012, 105.0699]	CC(C)(C)C=O
23620	['mass', 'mass']	[145.1012, 119.0855]	CC(C)(C)C=O
23621	['mass', 'mass', 'mass']	[145.1012, 131.0855, 105.0699]	CC(C)(C)C=O
23622	['mass', 'mass']	[145.1012, 131.0855]	CC(C)(C)C=O
23623	['mass', 'mass']	[145.1012, 143.0855]	CC(C)(C)C=O
23624	['mass']	[145.1012]	CC(C)(C)C=O
23625	['mass', 'mass']	[107.0855, 105.0699]	CC(C)(C)C=O
23626	['mass', 'mass']	[107.0855, 119.0855]	CC(C)(C)C=O
23627	['mass']	[107.0855]	CC(C)(C)C=O
23628	['mass']	[161.0961]	CC(C)(C)C=O
23629	['mass', 'mass']	[133.1012, 105.0699]	CC(C)(C)C=O
23630	['mass', 'mass']	[133.1012, 119.0855]	CC(C)(C)C=O
23631	['mass']	[133.1012]	CC(C)(C)C=O
23632	['mass']	[157.1012]	CC(C)(C)C=O
23633	['mass']	[146.06]	c1ccccc1N=
23634	['mass']	[132.0444]	c1ccccc1N=
23635	['mass_diff']	[60.0211]	CC(O)C(=O)O
23636	['mass', 'mass_diff']	[105.0699, 52.0313]	O=CCOC=O
23637	['mass_diff', 'mass_diff']	[30.047, 52.0313]	O=CCOC=O
23638	['mass_diff', 'mass']	[30.047, 105.0699]	O=CCOC=O
23639	['mass', 'mass_diff']	[121.0648, 30.0106]	O=CCOC=O
23640	['mass', 'mass_diff']	[121.0648, 52.0313]	O=CCOC=O
23641	['mass_diff', 'mass_diff']	[78.047, 52.0313]	O=CCOC=O
23642	['mass', 'mass_diff']	[119.0855, 52.0313]	O=CCOC=O
23643	['mass', 'mass']	[119.0855, 105.0699]	O=CCOC=O
23644	['mass']	[119.0855]	O=CCOC=O
23645	['mass', 'mass_diff']	[131.0855, 52.0313]	O=CCOC=O
23646	['mass', 'mass']	[131.0855, 105.0699]	O=CCOC=O
23647	['mass', 'mass', 'mass']	[131.0855, 119.0855, 105.0699]	O=CCOC=O
23648	['mass', 'mass']	[131.0855, 119.0855]	O=CCOC=O
23649	['mass', 'mass_diff']	[143.0855, 52.0313]	O=CCOC=O
23650	['mass', 'mass']	[143.0855, 105.0699]	O=CCOC=O
23651	['mass', 'mass', 'mass']	[143.0855, 119.0855, 105.0699]	O=CCOC=O
23652	['mass', 'mass']	[143.0855, 119.0855]	O=CCOC=O
23653	['mass', 'mass', 'mass']	[143.0855, 131.0855, 105.0699]	O=CCOC=O
23654	['mass', 'mass']	[143.0855, 131.0855]	O=CCOC=O
23655	['mass']	[143.0855]	O=CCOC=O
23656	['mass', 'mass']	[147.0804, 105.0699]	O=CCOC=O
23657	['mass', 'mass']	[147.0804, 121.0648]	O=CCOC=O
23658	['mass', 'mass']	[147.0804, 145.0648]	O=CCOC=O
23659	['mass', 'mass']	[147.0804, 119.0855]	O=CCOC=O
23660	['mass']	[147.0804]	O=CCOC=O
23661	['mass', 'mass']	[159.0804, 105.0699]	O=CCOC=O
23662	['mass', 'mass']	[159.0804, 145.0648]	O=CCOC=O
23663	['mass', 'mass']	[159.0804, 147.0804]	O=CCOC=O
23664	['mass']	[159.0804]	O=CCOC=O
23665	['mass', 'mass']	[135.0804, 105.0699]	O=CCOC=O
23666	['mass', 'mass']	[135.0804, 121.0648]	O=CCOC=O
23667	['mass']	[135.0804]	O=CCOC=O
23668	['mass', 'mass']	[145.1012, 105.0699]	O=CCOC=O
23669	['mass', 'mass']	[145.1012, 119.0855]	O=CCOC=O
23670	['mass', 'mass', 'mass']	[145.1012, 131.0855, 105.0699]	O=CCOC=O
23671	['mass', 'mass']	[145.1012, 131.0855]	O=CCOC=O
23672	['mass', 'mass']	[145.1012, 143.0855]	O=CCOC=O
23673	['mass']	[145.1012]	O=CCOC=O
23674	['mass_diff']	[60.0211]	O=CCOC=O
23675	['mass', 'mass']	[107.0855, 105.0699]	O=CCOC=O
23676	['mass', 'mass']	[107.0855, 119.0855]	O=CCOC=O
23677	['mass']	[107.0855]	O=CCOC=O
23678	['mass']	[155.0855]	O=CCOC=O
23679	['mass', 'mass']	[161.0961, 105.0699]	O=CCOC=O
23680	['mass']	[161.0961]	O=CCOC=O
23681	['mass', 'mass']	[133.1012, 105.0699]	O=CCOC=O
23682	['mass', 'mass']	[133.1012, 119.0855]	O=CCOC=O
23683	['mass']	[133.1012]	O=CCOC=O
23684	['mass']	[157.1012]	O=CCOC=O
23685	['mass']	[173.0961]	O=CCOC=O
23686	['mass']	[171.0804]	O=CCOC=O
23687	['mass']	[185.0961]	O=CCOC=O
23688	['mass_diff', 'mass_diff']	[31.0184, 30.0106]	c1ccc(OC)c(c1)OC
23689	['mass']	[135.0441]	c1ccc(OC)c(c1)OC
23690	['mass']	[135.0441]	c1ccc(OC)cc1
23691	['mass', 'mass']	[107.0491, 103.0542]	CNCC(O)CO
23692	['mass', 'mass']	[91.0542, 103.0542]	CNCC(O)CO
23693	['mass']	[105.0335]	C(=)c1ccccc1
23694	['mass']	[165.0699]	c-c1ccccc1
23695	['mass']	[152.062]	c-c1ccccc1
23696	['mass_diff', 'mass']	[46.0055, 105.0699]	[H]C1CCC([H])CC1
23697	['mass']	[175.0754]	[H]C1CCC([H])CC1
23698	['mass_diff']	[71.0371]	CC(=O)N1CCC(CC1)C(=N)O
23699	['mass', 'mass']	[103.0542, 115.0542]	CC(O)=NC(C)C(=O)O
23700	['mass', 'mass', 'mass']	[105.0699, 103.0542, 115.0542]	CC(O)=NC(C)C(=O)O
23701	['mass_diff', 'mass_diff']	[46.0055, 30.0106]	CC(O)=NC(C)C(=O)O
23702	['mass_diff', 'mass']	[46.0055, 115.0542]	CC(O)=NC(C)C(=O)O
23703	['mass_diff', 'mass']	[46.0055, 103.0542]	CC(O)=NC(C)C(=O)O
23704	['mass_diff', 'mass']	[46.0055, 105.0699]	CC(O)=NC(C)C(=O)O
23705	['mass_diff', 'mass']	[55.9898, 115.0542]	CC(O)=NC(C)C(=O)O
23706	['mass_diff', 'mass_diff']	[55.9898, 46.0055]	CC(O)=NC(C)C(=O)O
23707	['mass', 'mass', 'mass']	[129.0699, 103.0542, 115.0542]	CC(O)=NC(C)C(=O)O
23708	['mass_diff', 'mass_diff']	[58.0055, 46.0055]	CC(O)=NC(C)C(=O)O
23709	['mass', 'mass']	[130.0651, 115.0542]	CC(O)=NC(C)C(=O)O
23710	['mass', 'mass']	[130.0651, 103.0542]	CC(O)=NC(C)C(=O)O
23711	['mass']	[130.0651]	CC(O)=NC(C)C(=O)O
23712	['mass', 'mass']	[145.0648, 115.0542]	CC(O)=NC(C)C(=O)O
23713	['mass', 'mass']	[118.0651, 130.0651]	CC(O)=NC(C)C(=O)O
23714	['mass']	[118.0651]	CC(O)=NC(C)C(=O)O
23715	['mass', 'mass']	[132.0808, 130.0651]	CC(O)=NC(C)C(=O)O
23716	['mass']	[132.0808]	CC(O)=NC(C)C(=O)O
23717	['mass']	[161.0597]	CC(O)=NC(C)C(=O)O
23718	['mass']	[120.0808]	CC(O)=NC(C)C(=O)O
23719	['mass']	[146.06]	CC(=O)N1CC2CC(C1)c1cccc(=O)n1C2
23720	['mass']	[160.0757]	CC(=O)N1CC2CC(C1)c1cccc(=O)n1C2
23721	['mass']	[148.0757]	CC(=O)N1CC2CC(C1)c1cccc(=O)n1C2
23722	['mass']	[134.06]	CC(=O)N1CC2CC(C1)c1cccc(=O)n1C2
23723	['mass']	[132.0444]	CC(=O)N1CC2CC(C1)c1cccc(=O)n1C2
23724	['mass']	[172.0757]	CC(=O)N1CC2CC(C1)c1cccc(=O)n1C2
23725	['mass', 'mass_diff']	[105.0699, 52.0313]	CC(=O)OCC=O
23726	['mass_diff', 'mass_diff']	[30.047, 52.0313]	CC(=O)OCC=O
23727	['mass', 'mass_diff']	[121.0648, 30.0106]	CC(=O)OCC=O
23728	['mass', 'mass_diff']	[121.0648, 52.0313]	CC(=O)OCC=O
23729	['mass_diff', 'mass_diff']	[78.047, 52.0313]	CC(=O)OCC=O
23730	['mass', 'mass_diff']	[119.0855, 52.0313]	CC(=O)OCC=O
23731	['mass', 'mass']	[119.0855, 105.0699]	CC(=O)OCC=O
23732	['mass']	[119.0855]	CC(=O)OCC=O
23733	['mass', 'mass_diff']	[131.0855, 52.0313]	CC(=O)OCC=O
23734	['mass', 'mass', 'mass']	[131.0855, 119.0855, 105.0699]	CC(=O)OCC=O
23735	['mass', 'mass']	[131.0855, 119.0855]	CC(=O)OCC=O
[truncated: 1,636 more rows]
